# Supplementary material for: The mechanisms underlying the enhanced high-temperature properties of GRX-810
Source: Nat Commun. 2025 Dec 14;17:963. doi: 10.1038/s41467-025-67687-4 (PMC12847880; doi:10.1038/s41467-025-67687-4)
Supplement: Supplementary file 3 — Supplementary Data 1 [file 41467_2025_67687_MOESM3_ESM.zip]

Archive with 48 entries (48 files):
- DFT datasets/Y2O3_cubic_Al1_site1_relax.vasp
- DFT datasets/Y2O3_cubic_Al1_site2_relax.vasp
- DFT datasets/Y2O3_cubic_Al10_relax.vasp
- DFT datasets/Y2O3_cubic_Al11_relax.vasp
- DFT datasets/Y2O3_cubic_Al12_relax.vasp
- DFT datasets/Y2O3_cubic_Al13_relax.vasp
- DFT datasets/Y2O3_cubic_Al2_relax.vasp
- DFT datasets/Y2O3_cubic_Al3_relax.vasp
- DFT datasets/Y2O3_cubic_Al4_relax.vasp
- DFT datasets/Y2O3_cubic_Al5_relax.vasp
- DFT datasets/Y2O3_cubic_Al6_relax.vasp
- DFT datasets/Y2O3_cubic_Al7_relax.vasp
- DFT datasets/Y2O3_cubic_Al8_relax.vasp
- DFT datasets/Y2O3_cubic_Al9_relax.vasp
- DFT datasets/Y2O3_cubic_Nb1_site1_relax.vasp
- DFT datasets/Y2O3_cubic_Nb1_site2_relax.vasp
- DFT datasets/Y2O3_cubic_Nb8_relax.vasp
- DFT datasets/Y2O3_cubic_relax.vasp
- DFT datasets/Y2O3_cubic_Ti1_site1_relax.vasp
- DFT datasets/Y2O3_cubic_Ti1_site2_relax.vasp
- DFT datasets/Y2O3_cubic_Ti8_relax.vasp
- DFT datasets/Y2O3_mono_Al1_site1_relax.vasp
- DFT datasets/Y2O3_mono_Al1_site2_relax.vasp
- DFT datasets/Y2O3_mono_Al1_site3_relax.vasp
- DFT datasets/Y2O3_mono_Al10_relax.vasp
- DFT datasets/Y2O3_mono_Al11_relax.vasp
- DFT datasets/Y2O3_mono_Al12_relax.vasp
- DFT datasets/Y2O3_mono_Al13_relax.vasp
- DFT datasets/Y2O3_mono_Al2_relax.vasp
- DFT datasets/Y2O3_mono_Al3_relax.vasp
- DFT datasets/Y2O3_mono_Al4_relax.vasp
- DFT datasets/Y2O3_mono_Al5_relax.vasp
- DFT datasets/Y2O3_mono_Al6_relax.vasp
- DFT datasets/Y2O3_mono_Al7_relax.vasp
- DFT datasets/Y2O3_mono_Al8_relax.vasp
- DFT datasets/Y2O3_mono_Al9_relax.vasp
- DFT datasets/Y2O3_mono_Nb1_site1_relax.vasp
- DFT datasets/Y2O3_mono_Nb1_site2_relax.vasp
- DFT datasets/Y2O3_mono_Nb1_site3_relax.vasp
- DFT datasets/Y2O3_mono_Nb8_relax.vasp
- DFT datasets/Y2O3_mono_relax.vasp
- DFT datasets/Y2O3_mono_Ti1_site1_relax.vasp
- DFT datasets/Y2O3_mono_Ti1_site2_relax.vasp
- DFT datasets/Y2O3_mono_Ti1_site3_relax.vasp
- DFT datasets/Y2O3_mono_Ti8_relax.vasp
- DFT datasets/Y2O3_trig_Al1_relax (1).vasp
- DFT datasets/Y2O3_trig_Al1_relax.vasp
- DFT datasets/Y2O3_trig_relax.vasp
