# Supplementary material for: The mechanisms underlying the enhanced high-temperature properties of GRX-810
Source: Nat Commun. 2025 Dec 14;17:963. doi: 10.1038/s41467-025-67687-4 (PMC12847880; doi:10.1038/s41467-025-67687-4)
Supplement: Supplementary file 3 — Supplementary Data 1 [file 41467_2025_67687_MOESM3_ESM.zip › DFT datasets/Y2O3_cubic_Al1_site1_relax.vasp]

POSCAR file written by OVITO Basic 3.10.
   1.00000000000000     
    31.9338420101488296    0.0000463434770657    0.0201831042322991
    -0.0000072052570289   10.6355322434182611    0.0000192884999340
     0.0066530219295714    0.0000052001890158   10.6425945171673764
   Y    O    Al
    95   144     1
Direct
  0.0939559303367605  0.4964163356707891  0.7486178960497845
  0.0004821012232758  0.7518114797021156  0.7173275000936030
  0.2383922579606884  0.0002003860263121  0.7501349725552576
  0.1661845599124853  0.7518183807100418  0.2826770281420766
  0.0833338756836315  0.7813906456385384  0.0000042568591739
  0.2489500575578065  0.7827956623688597  0.5000625330387023
  0.2387693158577353  0.5001207700812969  0.2498283833127730
  0.0003436181793336  0.2465519845531630  0.2819430974436600
  0.0921160282809302  0.0023434933761116  0.2538750693300501
  0.1663225443144952  0.2465538118081158  0.7180532652694390
  0.2492252764908470  0.2180421245228222  0.0016519593847510
  0.0019795098882185  0.0039627458085666  0.4959252678530782
  0.1657546609119715  0.4962201243712588  0.4973807350497278
  0.1658792745177896  0.9996833472685794  0.0015956445456014
  0.1646882977790201  0.0039620359415710  0.5040755234185534
  0.2495158375373729  0.7180541699766205  0.9999255800128640
  0.2601959001794497  0.0005489665047073  0.2509750307897246
  0.1647305039735972  0.2516993645684010  0.2225791443672153
  0.0727103175099091  0.4964133034210672  0.2513837373647687
  0.0019373520179017  0.2516908267498799  0.7774235429450255
  0.2500200416166415  0.2828265832151163  0.5004505132290779
  0.0833334672813283  0.2817330156001068  0.0000024369861389
  0.0745514642309639  0.0023409025907513  0.7461319702633777
  0.1660417866664974  0.7492599891765623  0.7818443819526097
  0.2602058205785006  0.5001533808070999  0.7495037810155374
  0.0006255913014736  0.7492527382663062  0.2181600402521617
  0.0833323876512831  0.7168449401645358  0.5000011635420997
  0.1664369880884781  0.4998994132632620  0.9993855388410550
  0.0007882029621914  0.9996771809136329  0.9984138335343262
  0.0009113626118121  0.4961981821718101  0.5026210614893022
  0.0002302795881012  0.4998995630122824  0.0006135317991251
  0.4164273524807017  0.2174503792367230  0.5000984404413251
  0.4273125537206379  0.5000286825482543  0.7500376297745344
  0.3328440939079458  0.7499787018571453  0.7172900740958518
  0.5724860887414688  0.0000645796051991  0.7499477503244658
  0.4999130460909341  0.7500668855204667  0.2825034347033536
  0.4164152447875101  0.7826141373752499  0.9999646415922728
  0.5833327055013652  0.7824831742512134  0.5000009978827928
  0.5724851957989521  0.4999043815345728  0.2499421562838115
  0.3331372161719392  0.2499645280358827  0.2824671439495861
  0.4273170853207594  0.9999062815525172  0.2500436080726719
  0.4998783975371960  0.2500361099156003  0.7174512766891251
  0.5833329618490771  0.2174008560176126  0.0000045153184768
  0.3328632303594258  0.9998451921675479  0.5002158513353363
  0.4998913089639050  0.4999840564971722  0.4999352889404093
  0.4998980245486851  0.9999719178427769  0.9999516465444155
  0.4998928001048163  0.0000514794244108  0.5000149278797091
  0.5833333448305607  0.7174843472767785  0.0000006991049563
  0.5941799141869576  0.0000607521450471  0.2500564953523908
  0.4998746834669459  0.2499379192624720  0.2174749066033518
  0.4056088704903646  0.5001387677587587  0.2498432565385542
  0.3328616207834315  0.2499206432571825  0.7829681145356168
  0.5833327561954207  0.2825807833553713  0.5000020547394665
  0.4164536272317991  0.2824482169136341  0.9999047942204682
  0.4055464156079489  0.9999677385228557  0.7500298663305138
  0.4999067738939862  0.7499159030286032  0.7825387092577721
  0.5941819091330155  0.4999015948010044  0.7500631174763671
  0.3329158766886799  0.7502947659899254  0.2176034877819557
  0.4164756551720220  0.7175312892170197  0.5000687229697999
  0.4998985803651455  0.4999463418214078  0.0000090515079392
  0.3328509778566560  0.0001855849205063  0.9999757328111207
  0.3331016257513636  0.5003804873898690  0.4999679006383344
  0.3329781991206431  0.5002315423880738  0.9997628996891582
  0.7502396871717342  0.2174490045541485  0.4999023936996358
  0.7610571199322774  0.5001363762211375  0.7501582689445369
  0.6667528296481497  0.7500665076306783  0.7174959712290323
  0.9064730588475858  0.0005483643315265  0.7490180814255288
  0.8338230824993985  0.7499740753201782  0.2827091319549037
  0.7502517502308228  0.7826149089291460  0.0000335780976865
  0.9177206442458888  0.7827790328049885  0.4999328708224874
  0.9064611115932215  0.5001490693806705  0.2504938712811015
  0.6667878604264560  0.2500345887440415  0.2825528207683980
  0.7611215880646001  0.9999645176253636  0.2499741499146140
  0.8335288786050056  0.2499596714535678  0.7175280717080789
  0.9174418920203483  0.2180389826176717  0.9983469463933976
  0.6667732483530857  0.0000539310725460  0.4999888563354908
  0.8335646289273407  0.5003775380280000  0.5000323144312699
  0.8338153577790282  0.0001848147589740  0.0000211306135749
  0.8338050108630389  0.9998369307316073  0.4997821232123449
  0.9171514767806170  0.7180510556135113  0.0000716833358702
  0.9282740113732573  0.0001965823232303  0.2498662724636564
  0.8338048607715791  0.2499192763344932  0.2170314284580518
  0.7393543919861041  0.5000280299892502  0.2499645925046243
  0.6667912636230476  0.2499375079445989  0.7825272464474683
  0.9166443837013220  0.2828156269742926  0.4995370951705508
  0.7502126755832783  0.2824461921110883  0.0000949897839987
  0.7393489520306227  0.9999068386231569  0.7499549706719461
  0.8337526398250378  0.7502939713141278  0.7823908230878256
  0.9278958105546210  0.5001036944188875  0.7501696666516576
  0.6667609656607183  0.7499155634543325  0.2174646799139984
  0.7501910598005279  0.7175281567832971  0.4999337821539270
  0.8336887107988072  0.5002301291716206  0.0002343511220336
  0.6667683983931668  0.9999698150192087  0.0000507110901688
  0.6667750590885594  0.4999813859088081  0.5000656959594713
  0.6667676832799838  0.4999471908260096  0.9999955183542346
  0.1335550442768485  0.3582989242644549  0.8689325788637219
  0.1994856104212379  0.1413533562198754  0.8723415215953064
  0.1335472224518950  0.6349516143283790  0.6284027803042662
  0.1289810279733239  0.0854395683329283  0.6584767309410576
  0.1192954692530956  0.8725719032426134  0.4023797778734155
  0.2859373011060333  0.6297760237788205  0.5978704235842514
  0.0376856644768528  0.0854394652686519  0.3415231838566826
  0.0473713682408091  0.8725740216544073  0.5976213225147639
  0.0438644631754157  0.8987315758574885  0.1385864915177429
  0.2126518943454184  0.6279723322242664  0.4023254868884333
  0.1228053483267927  0.8987526187608726  0.8614340759742769
  0.1982125963020018  0.8592864294231164  0.6287222917348920
  0.1990858640305114  0.6412225084609888  0.1297404194277121
  0.1336817047044143  0.8591258502308230  0.1304695196009656
  0.1993131158316696  0.3571317083278756  0.3705457105930404
  0.2090731495143714  0.9035604537808086  0.3596374398650561
  0.1228826925643659  0.1619303819151778  0.3915717111174627
  0.2083541838859242  0.0998008566300636  0.1453112751072718
  0.1158925587540360  0.3549986754735600  0.5908785443100453
  0.2895136167484764  0.0985539581539830  0.8590670817914421
  0.2862683644660084  0.1300860501573637  0.4017128079039059
  0.2892053787642546  0.9008942802307799  0.6411445601993150
  0.0507646908335948  0.3549488640996083  0.4090803635301141
  0.2141069086707934  0.1303931949970391  0.5969089876401832
  0.2998429436485859  0.8588774278134909  0.3703884907894711
  0.0331194437651399  0.6349512819466502  0.3715976705315884
  0.2998928140298423  0.1413792032306966  0.1300190726907348
  0.2895527939540463  0.5986447158193411  0.1410488961643378
  0.2857318751800477  0.3706345106618801  0.9022666182688523
  0.1190383315285760  0.1305891582665289  0.1038178462019081
  0.2095486632803685  0.5984188543314767  0.8587301591923765
  0.2123565436251774  0.3694602167923616  0.1005526311901775
  0.2086380283116948  0.4028865752386202  0.6400403921414578
  0.0476309450623977  0.1305660301972496  0.8962021776934241
  0.2899215385471904  0.4022819523089337  0.3587257758675476
  0.0331111112653802  0.3583041878563596  0.1310599429075950
  0.0437851955157099  0.1619324234907184  0.6084383199669436
  0.3001372501038883  0.3591367800071621  0.6301898644569414
  0.0329857499335719  0.8591261590267510  0.8695357837391712
  0.0434001815333594  0.4014459426004749  0.8594331726794596
  0.3000022995966253  0.6412877635876811  0.8700938222688660
  0.0437205241737754  0.5987474296981862  0.6416128965548850
  0.2858943710753198  0.8708185617766485  0.0983137420700864
  0.1229406805070399  0.5987670106610157  0.3583970678326300
  0.1193138336303745  0.6269876728379893  0.8997646402147266
  0.1232703933718145  0.4014558465084979  0.1405783844306153
  0.2128223855837990  0.8701535835882517  0.9017352572290152
  0.0473529273455992  0.6269830091699321  0.1002398782147464
  0.4670248357168468  0.3588809507740661  0.8702574533301589
  0.5327469229749360  0.1413441525716668  0.8703759645230453
  0.4670750201381266  0.6412066203100479  0.6296680984046654
  0.4565385570241098  0.0984206958482205  0.6411648287287570
  0.4528543813287209  0.8704089211031131  0.4019185572966805
  0.6196973503973243  0.6297226591537780  0.5983252606682055
  0.3763413082625586  0.0979649334786414  0.3590184700447955
  0.3799573737280809  0.8703695473428146  0.5983010354240158
  0.3762984855013084  0.9018018761274197  0.1411584871156815
  0.5469675212867322  0.6297274632379860  0.4016692985205838
  0.4565920707989727  0.9017410338313110  0.8588117515110565
  0.5327125403521673  0.8588610618135458  0.6295854109333923
  0.5327154942448062  0.6411365392818088  0.1295803376097497
  0.4670748866528510  0.8587935146970210  0.1296665665180751
  0.5327469622655804  0.3586556883255031  0.3703758582438901
  0.5431768851590606  0.9018632106702881  0.3588919931569171
  0.4670247339210484  0.1411195539601183  0.3702604135256680
  0.5431588824473053  0.0980766278625759  0.1411158930989197
  0.4528584712344551  0.3703914231928953  0.5981546733309997
  0.6235078490053231  0.0980766288329226  0.8588842936377173
  0.6197048081416318  0.1296864749613856  0.4018046331791818
  0.6234880086021291  0.9018715345989723  0.6411117607019410
  0.3801768402360235  0.3703397074375774  0.4016872224479075
  0.5469610419225518  0.1296808181000005  0.5982020634931179
  0.6339539290305870  0.8588646672995423  0.3704144685109668
  0.3658740169569576  0.6414235077199218  0.3701986904762792
  0.6339173253672021  0.1413329009984672  0.1296333790799705
  0.6234845775065067  0.5981148067157522  0.1411286398132357
  0.6197029156365844  0.3702955668394664  0.9018336869971170
  0.4528457902217008  0.1296123921259599  0.0981532018153127
  0.5431821794857046  0.5981119280319518  0.8588819711807070
  0.5469630858517337  0.3703032557361389  0.0981798024511603
  0.5431588504654925  0.4019232120889019  0.6411157150386809
  0.3800061956058168  0.1297658227396206  0.9018063135278785
  0.6235078168552631  0.4019232167899059  0.3588841839833278
  0.3658654475994745  0.3588708162257834  0.1293844569673687
  0.3657782547005628  0.1412391076198987  0.6299577941129876
  0.6339197784309927  0.3586556032614300  0.6296239672811301
  0.3658334475631319  0.8586806080161499  0.8701396568536253
  0.3762771510545709  0.4017704004001842  0.8587624979801042
  0.6339516349670486  0.6411362027997309  0.8704187818590141
  0.3763403393588913  0.5982173446473771  0.6412376305094415
  0.6196983719265513  0.8702665661624430  0.0983233695299619
  0.4565769933994538  0.5983538179689902  0.3588467377259448
  0.4528489728110198  0.6295780724247498  0.9019282813668660
  0.4565903416258565  0.4016272862660499  0.1411903155295227
  0.5469677668506471  0.8702703921364244  0.9016718789285395
  0.3799923182544416  0.6297729759674168  0.0982508565119246
  0.8008010570394546  0.3588618189808641  0.8706082220693591
  0.8667738549490716  0.1413792829032808  0.8699809055145178
  0.8007927195069300  0.6414235737667757  0.6298014018995527
  0.7903260056580992  0.0979653261493342  0.6409794119087117
  0.7867123468077185  0.8703599829727700  0.4017052852626232
  0.9540147468380487  0.6279512413751606  0.5976942451266730
  0.7101291275112374  0.0984211962035265  0.3588373481082289
  0.7138122552478404  0.8704087189163029  0.5980818730688409
  0.7100768573146534  0.9017381206749404  0.1411927646461116
  0.8807290521005963  0.6297683910181794  0.4021263848526305
  0.7903659194900178  0.9018032559459325  0.8588287747616999
  0.8668283219407923  0.8588696912980194  0.6296015596599737
  0.8666641580883383  0.6412864922578546  0.1299066891080202
  0.8008337249523744  0.8586798043456696  0.1298597545190975
  0.8665275606210653  0.3591358069048771  0.3698035252234947
  0.8774621444605754  0.9008849001450298  0.3588581139648527
  0.8008907699247479  0.1412379000767307  0.3700459039593711
  0.8771527187186390  0.0985535899296663  0.1409315410646044
  0.7864879684721650  0.3703407534223346  0.5983138676755813
  0.9583125105792393  0.0998013490399935  0.8546949988920065
  0.9525597521061189  0.1303926039798150  0.4030907467172670
  0.9575979995490328  0.9035520771547586  0.6403630745230866
  0.7138082297802723  0.3703908962701182  0.4018451924179428
  0.8803965058327260  0.1300843696387925  0.5982699984136449
  0.9684571759693982  0.8592750117688222  0.3712780607921101
  0.6995918499728611  0.6412064121004150  0.3703327785579861
  0.9671803202009701  0.1413524794702640  0.1276541694191705
  0.9571179301021454  0.5984186362234619  0.1412691567782482
  0.9543132911465745  0.3694521399208824  0.8994300013006721
  0.7866602834974561  0.1297614861237219  0.0981916726805962
  0.8771162305922382  0.5986417799774396  0.8589503531122704
  0.8809356439776150  0.3706324649893916  0.0977223473967133
  0.8767420280221194  0.4022855205609062  0.6412721315509872
  0.7138212192151741  0.1296127615032630  0.9018465862374726
  0.9580286105197383  0.4028868418198449  0.3599595268769656
  0.6996416106193828  0.3588812889855023  0.1297449910403212
  0.6996417314148872  0.1411196477488070  0.6297407525234979
  0.9673501996488930  0.3570656985459174  0.6294189295646181
  0.6995914658069178  0.8587922515990613  0.8703347140085325
  0.7100735101944202  0.4016300078265496  0.8588081043290315
  0.9675795085639237  0.6412150287600951  0.8702490975663288
  0.7100867706326371  0.5983430144073862  0.6411563020095649
  0.9538444894390493  0.8701514989729581  0.0982631901618914
  0.7903261457906704  0.5982173826785171  0.3587622208685902
  0.7866738652425247  0.6297769498381576  0.9017471372081796
  0.7903896751601452  0.4017710398465351  0.1412358724130481
  0.8807723219540157  0.8708188466312787  0.9016863265268569
  0.7138176180131826  0.6295771204590752  0.0980709601558442
  0.0833326014470852  0.2414575934489788  0.4999968649354088
 
  0.00000000E+00  0.00000000E+00  0.00000000E+00
  0.00000000E+00  0.00000000E+00  0.00000000E+00
  0.00000000E+00  0.00000000E+00  0.00000000E+00
  0.00000000E+00  0.00000000E+00  0.00000000E+00
  0.00000000E+00  0.00000000E+00  0.00000000E+00
  0.00000000E+00  0.00000000E+00  0.00000000E+00
  0.00000000E+00  0.00000000E+00  0.00000000E+00
  0.00000000E+00  0.00000000E+00  0.00000000E+00
  0.00000000E+00  0.00000000E+00  0.00000000E+00
  0.00000000E+00  0.00000000E+00  0.00000000E+00
  0.00000000E+00  0.00000000E+00  0.00000000E+00
  0.00000000E+00  0.00000000E+00  0.00000000E+00
  0.00000000E+00  0.00000000E+00  0.00000000E+00
  0.00000000E+00  0.00000000E+00  0.00000000E+00
  0.00000000E+00  0.00000000E+00  0.00000000E+00
  0.00000000E+00  0.00000000E+00  0.00000000E+00
  0.00000000E+00  0.00000000E+00  0.00000000E+00
  0.00000000E+00  0.00000000E+00  0.00000000E+00
  0.00000000E+00  0.00000000E+00  0.00000000E+00
  0.00000000E+00  0.00000000E+00  0.00000000E+00
  0.00000000E+00  0.00000000E+00  0.00000000E+00
  0.00000000E+00  0.00000000E+00  0.00000000E+00
  0.00000000E+00  0.00000000E+00  0.00000000E+00
  0.00000000E+00  0.00000000E+00  0.00000000E+00
  0.00000000E+00  0.00000000E+00  0.00000000E+00
  0.00000000E+00  0.00000000E+00  0.00000000E+00
  0.00000000E+00  0.00000000E+00  0.00000000E+00
  0.00000000E+00  0.00000000E+00  0.00000000E+00
  0.00000000E+00  0.00000000E+00  0.00000000E+00
  0.00000000E+00  0.00000000E+00  0.00000000E+00
  0.00000000E+00  0.00000000E+00  0.00000000E+00
  0.00000000E+00  0.00000000E+00  0.00000000E+00
  0.00000000E+00  0.00000000E+00  0.00000000E+00
  0.00000000E+00  0.00000000E+00  0.00000000E+00
  0.00000000E+00  0.00000000E+00  0.00000000E+00
  0.00000000E+00  0.00000000E+00  0.00000000E+00
  0.00000000E+00  0.00000000E+00  0.00000000E+00
  0.00000000E+00  0.00000000E+00  0.00000000E+00
  0.00000000E+00  0.00000000E+00  0.00000000E+00
  0.00000000E+00  0.00000000E+00  0.00000000E+00
  0.00000000E+00  0.00000000E+00  0.00000000E+00
  0.00000000E+00  0.00000000E+00  0.00000000E+00
  0.00000000E+00  0.00000000E+00  0.00000000E+00
  0.00000000E+00  0.00000000E+00  0.00000000E+00
  0.00000000E+00  0.00000000E+00  0.00000000E+00
  0.00000000E+00  0.00000000E+00  0.00000000E+00
  0.00000000E+00  0.00000000E+00  0.00000000E+00
  0.00000000E+00  0.00000000E+00  0.00000000E+00
  0.00000000E+00  0.00000000E+00  0.00000000E+00
  0.00000000E+00  0.00000000E+00  0.00000000E+00
  0.00000000E+00  0.00000000E+00  0.00000000E+00
  0.00000000E+00  0.00000000E+00  0.00000000E+00
  0.00000000E+00  0.00000000E+00  0.00000000E+00
  0.00000000E+00  0.00000000E+00  0.00000000E+00
  0.00000000E+00  0.00000000E+00  0.00000000E+00
  0.00000000E+00  0.00000000E+00  0.00000000E+00
  0.00000000E+00  0.00000000E+00  0.00000000E+00
  0.00000000E+00  0.00000000E+00  0.00000000E+00
  0.00000000E+00  0.00000000E+00  0.00000000E+00
  0.00000000E+00  0.00000000E+00  0.00000000E+00
  0.00000000E+00  0.00000000E+00  0.00000000E+00
  0.00000000E+00  0.00000000E+00  0.00000000E+00
  0.00000000E+00  0.00000000E+00  0.00000000E+00
  0.00000000E+00  0.00000000E+00  0.00000000E+00
  0.00000000E+00  0.00000000E+00  0.00000000E+00
  0.00000000E+00  0.00000000E+00  0.00000000E+00
  0.00000000E+00  0.00000000E+00  0.00000000E+00
  0.00000000E+00  0.00000000E+00  0.00000000E+00
  0.00000000E+00  0.00000000E+00  0.00000000E+00
  0.00000000E+00  0.00000000E+00  0.00000000E+00
  0.00000000E+00  0.00000000E+00  0.00000000E+00
  0.00000000E+00  0.00000000E+00  0.00000000E+00
  0.00000000E+00  0.00000000E+00  0.00000000E+00
  0.00000000E+00  0.00000000E+00  0.00000000E+00
  0.00000000E+00  0.00000000E+00  0.00000000E+00
  0.00000000E+00  0.00000000E+00  0.00000000E+00
  0.00000000E+00  0.00000000E+00  0.00000000E+00
  0.00000000E+00  0.00000000E+00  0.00000000E+00
  0.00000000E+00  0.00000000E+00  0.00000000E+00
  0.00000000E+00  0.00000000E+00  0.00000000E+00
  0.00000000E+00  0.00000000E+00  0.00000000E+00
  0.00000000E+00  0.00000000E+00  0.00000000E+00
  0.00000000E+00  0.00000000E+00  0.00000000E+00
  0.00000000E+00  0.00000000E+00  0.00000000E+00
  0.00000000E+00  0.00000000E+00  0.00000000E+00
  0.00000000E+00  0.00000000E+00  0.00000000E+00
  0.00000000E+00  0.00000000E+00  0.00000000E+00
  0.00000000E+00  0.00000000E+00  0.00000000E+00
  0.00000000E+00  0.00000000E+00  0.00000000E+00
  0.00000000E+00  0.00000000E+00  0.00000000E+00
  0.00000000E+00  0.00000000E+00  0.00000000E+00
  0.00000000E+00  0.00000000E+00  0.00000000E+00
  0.00000000E+00  0.00000000E+00  0.00000000E+00
  0.00000000E+00  0.00000000E+00  0.00000000E+00
  0.00000000E+00  0.00000000E+00  0.00000000E+00
  0.00000000E+00  0.00000000E+00  0.00000000E+00
  0.00000000E+00  0.00000000E+00  0.00000000E+00
  0.00000000E+00  0.00000000E+00  0.00000000E+00
  0.00000000E+00  0.00000000E+00  0.00000000E+00
  0.00000000E+00  0.00000000E+00  0.00000000E+00
  0.00000000E+00  0.00000000E+00  0.00000000E+00
  0.00000000E+00  0.00000000E+00  0.00000000E+00
  0.00000000E+00  0.00000000E+00  0.00000000E+00
  0.00000000E+00  0.00000000E+00  0.00000000E+00
  0.00000000E+00  0.00000000E+00  0.00000000E+00
  0.00000000E+00  0.00000000E+00  0.00000000E+00
  0.00000000E+00  0.00000000E+00  0.00000000E+00
  0.00000000E+00  0.00000000E+00  0.00000000E+00
  0.00000000E+00  0.00000000E+00  0.00000000E+00
  0.00000000E+00  0.00000000E+00  0.00000000E+00
  0.00000000E+00  0.00000000E+00  0.00000000E+00
  0.00000000E+00  0.00000000E+00  0.00000000E+00
  0.00000000E+00  0.00000000E+00  0.00000000E+00
  0.00000000E+00  0.00000000E+00  0.00000000E+00
  0.00000000E+00  0.00000000E+00  0.00000000E+00
  0.00000000E+00  0.00000000E+00  0.00000000E+00
  0.00000000E+00  0.00000000E+00  0.00000000E+00
  0.00000000E+00  0.00000000E+00  0.00000000E+00
  0.00000000E+00  0.00000000E+00  0.00000000E+00
  0.00000000E+00  0.00000000E+00  0.00000000E+00
  0.00000000E+00  0.00000000E+00  0.00000000E+00
  0.00000000E+00  0.00000000E+00  0.00000000E+00
  0.00000000E+00  0.00000000E+00  0.00000000E+00
  0.00000000E+00  0.00000000E+00  0.00000000E+00
  0.00000000E+00  0.00000000E+00  0.00000000E+00
  0.00000000E+00  0.00000000E+00  0.00000000E+00
  0.00000000E+00  0.00000000E+00  0.00000000E+00
  0.00000000E+00  0.00000000E+00  0.00000000E+00
  0.00000000E+00  0.00000000E+00  0.00000000E+00
  0.00000000E+00  0.00000000E+00  0.00000000E+00
  0.00000000E+00  0.00000000E+00  0.00000000E+00
  0.00000000E+00  0.00000000E+00  0.00000000E+00
  0.00000000E+00  0.00000000E+00  0.00000000E+00
  0.00000000E+00  0.00000000E+00  0.00000000E+00
  0.00000000E+00  0.00000000E+00  0.00000000E+00
  0.00000000E+00  0.00000000E+00  0.00000000E+00
  0.00000000E+00  0.00000000E+00  0.00000000E+00
  0.00000000E+00  0.00000000E+00  0.00000000E+00
  0.00000000E+00  0.00000000E+00  0.00000000E+00
  0.00000000E+00  0.00000000E+00  0.00000000E+00
  0.00000000E+00  0.00000000E+00  0.00000000E+00
  0.00000000E+00  0.00000000E+00  0.00000000E+00
  0.00000000E+00  0.00000000E+00  0.00000000E+00
  0.00000000E+00  0.00000000E+00  0.00000000E+00
  0.00000000E+00  0.00000000E+00  0.00000000E+00
  0.00000000E+00  0.00000000E+00  0.00000000E+00
  0.00000000E+00  0.00000000E+00  0.00000000E+00
  0.00000000E+00  0.00000000E+00  0.00000000E+00
  0.00000000E+00  0.00000000E+00  0.00000000E+00
  0.00000000E+00  0.00000000E+00  0.00000000E+00
  0.00000000E+00  0.00000000E+00  0.00000000E+00
  0.00000000E+00  0.00000000E+00  0.00000000E+00
  0.00000000E+00  0.00000000E+00  0.00000000E+00
  0.00000000E+00  0.00000000E+00  0.00000000E+00
  0.00000000E+00  0.00000000E+00  0.00000000E+00
  0.00000000E+00  0.00000000E+00  0.00000000E+00
  0.00000000E+00  0.00000000E+00  0.00000000E+00
  0.00000000E+00  0.00000000E+00  0.00000000E+00
  0.00000000E+00  0.00000000E+00  0.00000000E+00
  0.00000000E+00  0.00000000E+00  0.00000000E+00
  0.00000000E+00  0.00000000E+00  0.00000000E+00
  0.00000000E+00  0.00000000E+00  0.00000000E+00
  0.00000000E+00  0.00000000E+00  0.00000000E+00
  0.00000000E+00  0.00000000E+00  0.00000000E+00
  0.00000000E+00  0.00000000E+00  0.00000000E+00
  0.00000000E+00  0.00000000E+00  0.00000000E+00
  0.00000000E+00  0.00000000E+00  0.00000000E+00
  0.00000000E+00  0.00000000E+00  0.00000000E+00
  0.00000000E+00  0.00000000E+00  0.00000000E+00
  0.00000000E+00  0.00000000E+00  0.00000000E+00
  0.00000000E+00  0.00000000E+00  0.00000000E+00
  0.00000000E+00  0.00000000E+00  0.00000000E+00
  0.00000000E+00  0.00000000E+00  0.00000000E+00
  0.00000000E+00  0.00000000E+00  0.00000000E+00
  0.00000000E+00  0.00000000E+00  0.00000000E+00
  0.00000000E+00  0.00000000E+00  0.00000000E+00
  0.00000000E+00  0.00000000E+00  0.00000000E+00
  0.00000000E+00  0.00000000E+00  0.00000000E+00
  0.00000000E+00  0.00000000E+00  0.00000000E+00
  0.00000000E+00  0.00000000E+00  0.00000000E+00
  0.00000000E+00  0.00000000E+00  0.00000000E+00
  0.00000000E+00  0.00000000E+00  0.00000000E+00
  0.00000000E+00  0.00000000E+00  0.00000000E+00
  0.00000000E+00  0.00000000E+00  0.00000000E+00
  0.00000000E+00  0.00000000E+00  0.00000000E+00
  0.00000000E+00  0.00000000E+00  0.00000000E+00
  0.00000000E+00  0.00000000E+00  0.00000000E+00
  0.00000000E+00  0.00000000E+00  0.00000000E+00
  0.00000000E+00  0.00000000E+00  0.00000000E+00
  0.00000000E+00  0.00000000E+00  0.00000000E+00
  0.00000000E+00  0.00000000E+00  0.00000000E+00
  0.00000000E+00  0.00000000E+00  0.00000000E+00
  0.00000000E+00  0.00000000E+00  0.00000000E+00
  0.00000000E+00  0.00000000E+00  0.00000000E+00
  0.00000000E+00  0.00000000E+00  0.00000000E+00
  0.00000000E+00  0.00000000E+00  0.00000000E+00
  0.00000000E+00  0.00000000E+00  0.00000000E+00
  0.00000000E+00  0.00000000E+00  0.00000000E+00
  0.00000000E+00  0.00000000E+00  0.00000000E+00
  0.00000000E+00  0.00000000E+00  0.00000000E+00
  0.00000000E+00  0.00000000E+00  0.00000000E+00
  0.00000000E+00  0.00000000E+00  0.00000000E+00
  0.00000000E+00  0.00000000E+00  0.00000000E+00
  0.00000000E+00  0.00000000E+00  0.00000000E+00
  0.00000000E+00  0.00000000E+00  0.00000000E+00
  0.00000000E+00  0.00000000E+00  0.00000000E+00
  0.00000000E+00  0.00000000E+00  0.00000000E+00
  0.00000000E+00  0.00000000E+00  0.00000000E+00
  0.00000000E+00  0.00000000E+00  0.00000000E+00
  0.00000000E+00  0.00000000E+00  0.00000000E+00
  0.00000000E+00  0.00000000E+00  0.00000000E+00
  0.00000000E+00  0.00000000E+00  0.00000000E+00
  0.00000000E+00  0.00000000E+00  0.00000000E+00
  0.00000000E+00  0.00000000E+00  0.00000000E+00
  0.00000000E+00  0.00000000E+00  0.00000000E+00
  0.00000000E+00  0.00000000E+00  0.00000000E+00
  0.00000000E+00  0.00000000E+00  0.00000000E+00
  0.00000000E+00  0.00000000E+00  0.00000000E+00
  0.00000000E+00  0.00000000E+00  0.00000000E+00
  0.00000000E+00  0.00000000E+00  0.00000000E+00
  0.00000000E+00  0.00000000E+00  0.00000000E+00
  0.00000000E+00  0.00000000E+00  0.00000000E+00
  0.00000000E+00  0.00000000E+00  0.00000000E+00
  0.00000000E+00  0.00000000E+00  0.00000000E+00
  0.00000000E+00  0.00000000E+00  0.00000000E+00
  0.00000000E+00  0.00000000E+00  0.00000000E+00
  0.00000000E+00  0.00000000E+00  0.00000000E+00
  0.00000000E+00  0.00000000E+00  0.00000000E+00
  0.00000000E+00  0.00000000E+00  0.00000000E+00
  0.00000000E+00  0.00000000E+00  0.00000000E+00
  0.00000000E+00  0.00000000E+00  0.00000000E+00
  0.00000000E+00  0.00000000E+00  0.00000000E+00
  0.00000000E+00  0.00000000E+00  0.00000000E+00
  0.00000000E+00  0.00000000E+00  0.00000000E+00
  0.00000000E+00  0.00000000E+00  0.00000000E+00
  0.00000000E+00  0.00000000E+00  0.00000000E+00
  0.00000000E+00  0.00000000E+00  0.00000000E+00
  0.00000000E+00  0.00000000E+00  0.00000000E+00
  0.00000000E+00  0.00000000E+00  0.00000000E+00
  0.00000000E+00  0.00000000E+00  0.00000000E+00
