# Supplementary material for: The mechanisms underlying the enhanced high-temperature properties of GRX-810
Source: Nat Commun. 2025 Dec 14;17:963. doi: 10.1038/s41467-025-67687-4 (PMC12847880; doi:10.1038/s41467-025-67687-4)
Supplement: Supplementary file 3 — Supplementary Data 1 [file 41467_2025_67687_MOESM3_ESM.zip › DFT datasets/Y2O3_cubic_Al1_site2_relax.vasp]

POSCAR file written by OVITO Basic 3.10.
   1.00000000000000     
    31.9061886189003125   -0.0102706402842906   -0.0088902799846903
    -0.0034457905378743   10.6378340166982142    0.0027385350966528
    -0.0030384089976603    0.0027246736068866   10.6378579685602404
   Y    O    Al
    95   144     1
Direct
  0.0810386747595541  0.2098449150446531  0.5030386423443802
  0.0933419187014258  0.5005277354874450  0.7493374712889591
  0.9989409793997234  0.7558190961316008  0.7103357756608285
  0.2384892554396093  0.0000062506311609  0.7500761288281145
  0.1661550273504704  0.7495708972726219  0.2819076805357496
  0.0828371318516094  0.7820780231064415  0.9979689827531047
  0.2495091177794405  0.7820638551064170  0.4998339702209536
  0.2385492743009749  0.4995701339768063  0.2500408954837078
  0.0010568589758851  0.2441621593587201  0.2896759710509685
  0.0926184458166001  0.9976021188963803  0.2530963842091593
  0.1654995676009199  0.2496537610661957  0.7170306821703687
  0.2492483523624756  0.2171188930556642  0.9999198439671142
  0.1652861034151999  0.4992586684640760  0.4996272699082085
  0.1652330617021955  0.9998750649662153  0.9992701525097906
  0.1661741495357297  0.9996346292741168  0.4995430154304991
  0.2495227616050842  0.7176471978753807  0.9997040295792462
  0.2603531184258233  0.9999037280863270  0.2496632658122349
  0.1655779158328775  0.2488701112934420  0.2179542980024754
  0.0720422201397115  0.4979279667587709  0.2495157981944401
  0.9992690873878117  0.2469834295791848  0.7794110354031265
  0.2493043649070212  0.2825173218523747  0.5000034922760808
  0.0826567201162462  0.2813016995824227  0.9988242740128201
  0.0697514715653442  0.9967542120146814  0.7438612313912958
  0.1660160828473347  0.7497606087940503  0.7817465257916708
  0.2602952231285670  0.4997614928848566  0.7498065504242670
  0.0007326766097136  0.7530183918156412  0.2205900974496839
  0.0818851200656528  0.7205680742243930  0.4976598295450371
  0.1662185899065851  0.4992898332123012  0.9995787101491689
  0.0000006285580712  0.0000045763510272  0.0000009492997202
  0.9999982403737462  0.4999954688537011  0.5000019344080732
  0.0000006690225141  0.4999953490959147  0.0000018061279694
  0.4165220971842410  0.2174741574458572  0.4999212012544608
  0.4273787107127344  0.4999682289805001  0.7499858211659699
  0.3330311163586520  0.7498868589177053  0.7174266317762873
  0.5726264978479534  0.0000033364417481  0.7500069625381812
  0.5000054717082704  0.7499936949307966  0.2825319256540323
  0.4165258545505106  0.7824526941625716  0.0000261430262627
  0.5834770060866609  0.7825225777970650  0.5000764029328771
  0.5726216847004771  0.5000284699789121  0.2500146059920984
  0.3329450640963351  0.2499218024224792  0.2825597880697443
  0.4273739424279923  0.9999939223062853  0.2499894283859232
  0.4999936725732644  0.2500085869706380  0.7174608309466951
  0.5834731500531231  0.2175424048442069  0.9999763333843206
  0.3329806940806440  0.9999492511451491  0.5000226680655332
  0.4999989183378052  0.5000008677848516  0.4999939026124883
  0.4999999536830428  0.0000018470318278  0.9999965990582181
  0.4999995585045882 -0.0000003833168602  0.4999976098752688
  0.5834956069389441  0.7174466946490918  0.0000038670490333
  0.5943241137081069  0.9999270295292978  0.2499839971588133
  0.5000075050536185  0.2499571170878498  0.2174082810370077
  0.4056852265936836  0.4999482752955315  0.2499701733326160
  0.3329588488184114  0.2500645897026507  0.7825617955168940
  0.5834624801172467  0.2824787636474859  0.4999679986688921
  0.4165025541206933  0.2825484244459239  0.9999972983458805
  0.4056759627408202  0.0000732112555582  0.7500168782255697
  0.4999905042817908  0.7500403257860967  0.7825901132223265
  0.5943098778081685  0.5000463092643163  0.7500307457810149
  0.3330255365893395  0.7499315039727864  0.2174406825110371
  0.4165366643613623  0.7175216836146273  0.5000288543574823
  0.4999988657282187  0.4999970573893582  0.0000040131571355
  0.3330298659006597  0.0001040197178240  0.9999517557570282
  0.3330220057731169  0.4998578426599412  0.4999869167945146
  0.3329584796957535  0.4999219715233666  0.0000313985755195
  0.7504919982136249  0.2179380818238484  0.5001664129497048
  0.7614501870089391  0.5004272491491770  0.7499595506593973
  0.6670546600369364  0.7500676361341629  0.7174418566717102
  0.9073845917213289  0.0023960302037825  0.7469075886630079
  0.8345027195924557  0.7503625797960949  0.2829696623574939
  0.7507516540514872  0.7828840925791941  0.0000780485064386
  0.9189608316702834  0.7901483864093534  0.4969689649417133
  0.9066607768569871  0.4994805430822407  0.2506696966454219
  0.6669700133471959  0.2501147647570126  0.2825754361197997
  0.7615117253876029  0.0000034821212167  0.2499205336834080
  0.8338460059259037  0.2504285099662957  0.7180981454242654
  0.9171647789068501  0.2179303298789408  0.0020412014372239
  0.6670205489788988  0.0000482775076546  0.4999770139763270
  0.8347145154803858  0.5007426613664996  0.5003723256526856
  0.8347696370742642  0.0001282481571857  0.0007293713604069
  0.8338263099366683  0.0003711131517115  0.5004617013521210
  0.9173468975959614  0.7187044493176236  0.0011777268037497
  0.9302501926467683  0.0032458113049483  0.2561439861334318
  0.8339847880519150  0.2502433366701077  0.2182569135841103
  0.7397040311143648  0.5002505304423150  0.2501869771099227
  0.6669729946242523  0.2500669728376992  0.7825602699300128
  0.9181145391841039  0.2794253772209322  0.5023406459588949
  0.7504762646711267  0.2823546563289308  0.0002961107910012
  0.7396473633716386  0.0000961200928600  0.7503352381212897
  0.8344229920860300  0.7511289068314310  0.7820473784876628
  0.9279545380016734  0.5020584067352991  0.7504902015907696
  0.6670398420992825  0.7499350859284553  0.2174340882779467
  0.7506966235382615  0.7174911785042547  0.4999945677368052
  0.8337822568507722  0.5007193710866782  0.0004278753129012
  0.6669704837280476  0.9998942631616242  0.0000485201738643
  0.6669782582900355  0.5001419969977446  0.5000127528167136
  0.6670374193517080  0.5000710669093492  0.9999699789337888
  0.1333249576036077  0.3587054794646337  0.8702142753051390
  0.1984974214276168  0.1408473239796992  0.8699365912820521
  0.1327147350666749  0.6418612674436681  0.6286347897090064
  0.1216345761009302  0.0964300115318022  0.6412110169997779
  0.1197468007020353  0.8695585806732941  0.4012485917650969
  0.2860769712279042  0.6294585258947264  0.5980529700882738
  0.0404099374064102  0.0803847040472208  0.3739710814711647
  0.0420198753785932  0.8781014866884053  0.5808088449603260
  0.0431917232326011  0.9015491297540725  0.1377987186829189
  0.2129455697447362  0.6290074678563441  0.4019853920574369
  0.1220936390547435  0.9005031559461348  0.8565660133469307
  0.1988509436466771  0.8590081792133640  0.6290861365258879
  0.1990826490818659  0.6408385671478068  0.1293383990701341
  0.1329131105249375  0.8582878572040987  0.1293166056286907
  0.1984120717451997  0.3582442926544669  0.3704216355106691
  0.2094649667251228  0.9018837905205921  0.3588631502720850
  0.1316528095131909  0.1407716391588237  0.3709280634598621
  0.2089071337536510  0.0973551759086647  0.1408773953671775
  0.1182663399134851  0.3681438595291257  0.5992456708283121
  0.2894799345966374  0.0985906888290890  0.8588842901590377
  0.2859425068928509  0.1295702710031926  0.4019550402741146
  0.2895107866269210  0.9013766337697832  0.6410777066389898
  0.0470318139959501  0.3659837455334467  0.4032130129556485
  0.2126839784314517  0.1295846502298083  0.5978506930839600
  0.3000986435921970  0.8586148667842326  0.3701585211830789
  0.0323480377911926  0.6377515578040610  0.3696205350777158
  0.2999825668185182  0.1412390511478499  0.1297089426732233
  0.2895999117701626  0.5983811006865654  0.1411351049222726
  0.2859313177694731  0.3702999451336546  0.9019130848166932
  0.1181624988781779  0.1286773860372243  0.0999341991845632
  0.2095096341192675  0.5982781557254239  0.8585310691177961
  0.2131528391898413  0.3694346992130063  0.0987770105950099
  0.2089870206158355  0.4013332640675520  0.6411700711176795
  0.0468802962975493  0.1285062384880722  0.8961270024033210
  0.2894749534330570  0.4012660059895446  0.3590013025449083
  0.0325063120226483  0.3569869767944673  0.1308911888634663
  0.0265618274123109  0.1261833803773451  0.6218347542428663
  0.2999739860035738  0.3586452978954798  0.6297591959062196
  0.0317428458725975  0.8587984139046522  0.8663701381450628
  0.0426670132440033  0.4000487269161591  0.8575048775201689
  0.3001558916447572  0.6411102770157513  0.8701391740088583
  0.0426373995780754  0.6034924390986073  0.6407201592216170
  0.2860720105932817  0.8704530153104035  0.0979834864221173
  0.1224731345418886  0.5989833506301032  0.3584209392923186
  0.1193318534770423  0.6289477672838770  0.9011150807843060
  0.1228772281720579  0.4004815012126000  0.1402574100058691
  0.2128245269070725  0.8704685107152069  0.9017138167090045
  0.0470426383264248  0.6297174541238206  0.0989534582638374
  0.4671792420070833  0.3587949577601295  0.8702902911713405
  0.5328372017913385  0.1411949701702175  0.8702337870513936
  0.4671780710736814  0.6411932301580326  0.6297159134080801
  0.4567081326861753  0.0982171590811867  0.6411177738508433
  0.4529164965410996  0.8703496671920229  0.4018256561143413
  0.6199259142835749  0.6296534248073522  0.5983021388278272
  0.3763340908472711  0.0981890235485066  0.3587381633456450
  0.3801539065700816  0.8704151188603005  0.5982146155624862
  0.3763454182879437  0.9017738789832458  0.1411933732283078
  0.5471191625694249  0.6296044030892839  0.4018111756482708
  0.4567404564921991  0.9017785706128463  0.8588491290168018
  0.5328372765257400  0.8588136386270443  0.6297179395522939
  0.5328205700196119  0.6412046596728478  0.1297108514233802
  0.4671652472034109  0.8588090311945537  0.1297499932312289
  0.5328226072496957  0.3588064421582654  0.3702779716302452
  0.5432893355091591  0.9017833539842396  0.3588733488762891
  0.4671612360946340  0.1411888641803798  0.3702736698842028
  0.5432586460208246  0.0982203974033433  0.1411511472672448
  0.4528810541200585  0.3703930158737193  0.5981850781649866
  0.6236544651339442  0.0982266983048573  0.8588082715566997
  0.6198464876729114  0.1295843141097749  0.4017841372268938
  0.6236671113963204  0.9017960495286724  0.6412620588928482
  0.3800698806110541  0.3703407701715255  0.4017049954662862
  0.5470829769185016  0.1296499817131170  0.5981746772069977
  0.6340902298709575  0.8586064400221739  0.3702548346629304
  0.3659596534795145  0.6411721178498094  0.3702796090178319
  0.6340591908930582  0.1411899505230859  0.1297014017656733
  0.6236761503305295  0.5982173302787385  0.1412195424526504
  0.6198664608340790  0.3704393042104722  0.9017744428487592
  0.4528822325632314  0.1296357593245383  0.0980723408134945
  0.5432709835425767  0.5982754342734117  0.8588225446326321
  0.5471188449008575  0.3703717015359971  0.0981779278133246
  0.5432854344991086  0.4017677969971370  0.6411428724571986
  0.3800795632546686  0.1297027598839795  0.9016852158405052
  0.6236555825409442  0.4017596784145959  0.3588139374189869
  0.3659010246082286  0.3586378688431957  0.1297765267199236
  0.3659094758982595  0.1413933709498933  0.6297454507930486
  0.6340401360274858  0.3588283417254488  0.6297200602698430
  0.3659419130854491  0.8588110755569844  0.8703023068588069
  0.3763231481573321  0.4017817742927479  0.8587798778972805
  0.6340948661281303  0.6413382475131242  0.8702261423186844
  0.3763445055082440  0.5982405710287685  0.6411853119940323
  0.6199201433853510  0.8702970504945873  0.0983148276513474
  0.4567105289084535  0.5982428494898069  0.3588364865782093
  0.4528802561844769  0.6296231063858193  0.9018320072587100
  0.4567192715447990  0.4017137868674028  0.1411782047527876
  0.5471177200690057  0.8703637586442777  0.9019276885493680
  0.3801295890508607  0.6295596150275544  0.0982317252856840
  0.8009170615037666  0.3591581797395424  0.8706665446461316
  0.8670920967628361  0.1417222125158819  0.8706735182383786
  0.8015869833720437  0.6417553154684681  0.6295804165710298
  0.7905353414048198  0.0981170899752312  0.6411368883205308
  0.7873090441623813  0.8704622583517763  0.4021686184981698
  0.9529524928108157  0.6339794458761333  0.5967992545617959
  0.7104922858686947  0.0986289358560766  0.3589206393967121
  0.7140566938633405  0.8704268941143993  0.5980478179055848
  0.7105209220856521  0.9014081602339429  0.1411175086852436
  0.8817335686258343  0.6318561578729486  0.4007541466034503
  0.7910950031668623  0.9026464654680330  0.8591218781594516
  0.8683474030015047  0.8592294936202945  0.6290718120953906
  0.8666803914271265  0.6413275230150967  0.1297808587617807
  0.8015064537533495  0.8591535759439263  0.1300630054302331
  0.8672862396675327  0.3581383415035204  0.3713666521309253
  0.8783656369379518  0.9035695669120357  0.3587895830084261
  0.8011498618987402  0.1409918818756726  0.3709130689716315
  0.8779072507169041  0.0994966992708636  0.1434337550275130
  0.7870546194371675  0.3709926049664294  0.5980144226252446
  0.9568073067213532  0.0984571287269355  0.8622038113359201
  0.9579801693105185  0.1218979917236535  0.4191910820978548
  0.9595951635587392  0.9195783162318468  0.6260475209972792
  0.7139271833098482  0.3705519185337900  0.4019408921174758
  0.8802532230499188  0.1304414676850832  0.5987521134555839
  0.9734382130578745  0.8738156165847714  0.3781668263685367
  0.7000266177723071  0.6413561523527885  0.3702393556779592
  0.9682587843048137  0.1412012925404816  0.1336284744401301
  0.9573361823651256  0.5999501428087576  0.1424988520829988
  0.9529593356148319  0.3702770931444078  0.9010422429376301
  0.7871779190167120  0.1295392259425750  0.0982612266206845
  0.8771227404694784  0.5995182198615008  0.8597427202587450
  0.8806714622510986  0.3710714629101256  0.0989087008330928
  0.8775268631316555  0.4010163445857716  0.6415785656487646
  0.7139281406954244  0.1295476130959761  0.9020170440143253
  0.9573580097325979  0.3964831749635022  0.3592652836941490
  0.6998442879944722  0.3588951398500753  0.1298729129686552
  0.6999018547160272  0.1413866063462375  0.6298404381044013
  0.9676510442508685  0.3622454434228554  0.6303825920465137
  0.7000182912309361  0.8587554165404929  0.8702828518302029
  0.7103987998054156  0.4016211459820780  0.8588649723664881
  0.9674942982444412  0.6429915312984723  0.8691103515221016
  0.7105273112495972  0.5987269558228510  0.6409871790775752
  0.9531272510504424  0.8715101511323917  0.1038644487023001
  0.7910161155272999  0.5987061639558233  0.3588171717607785
  0.7868467607222374  0.6305625477561126  0.9012246526090696
  0.7904901896085742  0.4017214991599170  0.1414689505577394
  0.8818415496619998  0.8713197886117486  0.9000737702616760
  0.7140568104956142  0.6297131687190116  0.0980590745920490
  0.0000065402404603  0.9999852515197202  0.5000021450380427
 
  0.00000000E+00  0.00000000E+00  0.00000000E+00
  0.00000000E+00  0.00000000E+00  0.00000000E+00
  0.00000000E+00  0.00000000E+00  0.00000000E+00
  0.00000000E+00  0.00000000E+00  0.00000000E+00
  0.00000000E+00  0.00000000E+00  0.00000000E+00
  0.00000000E+00  0.00000000E+00  0.00000000E+00
  0.00000000E+00  0.00000000E+00  0.00000000E+00
  0.00000000E+00  0.00000000E+00  0.00000000E+00
  0.00000000E+00  0.00000000E+00  0.00000000E+00
  0.00000000E+00  0.00000000E+00  0.00000000E+00
  0.00000000E+00  0.00000000E+00  0.00000000E+00
  0.00000000E+00  0.00000000E+00  0.00000000E+00
  0.00000000E+00  0.00000000E+00  0.00000000E+00
  0.00000000E+00  0.00000000E+00  0.00000000E+00
  0.00000000E+00  0.00000000E+00  0.00000000E+00
  0.00000000E+00  0.00000000E+00  0.00000000E+00
  0.00000000E+00  0.00000000E+00  0.00000000E+00
  0.00000000E+00  0.00000000E+00  0.00000000E+00
  0.00000000E+00  0.00000000E+00  0.00000000E+00
  0.00000000E+00  0.00000000E+00  0.00000000E+00
  0.00000000E+00  0.00000000E+00  0.00000000E+00
  0.00000000E+00  0.00000000E+00  0.00000000E+00
  0.00000000E+00  0.00000000E+00  0.00000000E+00
  0.00000000E+00  0.00000000E+00  0.00000000E+00
  0.00000000E+00  0.00000000E+00  0.00000000E+00
  0.00000000E+00  0.00000000E+00  0.00000000E+00
  0.00000000E+00  0.00000000E+00  0.00000000E+00
  0.00000000E+00  0.00000000E+00  0.00000000E+00
  0.00000000E+00  0.00000000E+00  0.00000000E+00
  0.00000000E+00  0.00000000E+00  0.00000000E+00
  0.00000000E+00  0.00000000E+00  0.00000000E+00
  0.00000000E+00  0.00000000E+00  0.00000000E+00
  0.00000000E+00  0.00000000E+00  0.00000000E+00
  0.00000000E+00  0.00000000E+00  0.00000000E+00
  0.00000000E+00  0.00000000E+00  0.00000000E+00
  0.00000000E+00  0.00000000E+00  0.00000000E+00
  0.00000000E+00  0.00000000E+00  0.00000000E+00
  0.00000000E+00  0.00000000E+00  0.00000000E+00
  0.00000000E+00  0.00000000E+00  0.00000000E+00
  0.00000000E+00  0.00000000E+00  0.00000000E+00
  0.00000000E+00  0.00000000E+00  0.00000000E+00
  0.00000000E+00  0.00000000E+00  0.00000000E+00
  0.00000000E+00  0.00000000E+00  0.00000000E+00
  0.00000000E+00  0.00000000E+00  0.00000000E+00
  0.00000000E+00  0.00000000E+00  0.00000000E+00
  0.00000000E+00  0.00000000E+00  0.00000000E+00
  0.00000000E+00  0.00000000E+00  0.00000000E+00
  0.00000000E+00  0.00000000E+00  0.00000000E+00
  0.00000000E+00  0.00000000E+00  0.00000000E+00
  0.00000000E+00  0.00000000E+00  0.00000000E+00
  0.00000000E+00  0.00000000E+00  0.00000000E+00
  0.00000000E+00  0.00000000E+00  0.00000000E+00
  0.00000000E+00  0.00000000E+00  0.00000000E+00
  0.00000000E+00  0.00000000E+00  0.00000000E+00
  0.00000000E+00  0.00000000E+00  0.00000000E+00
  0.00000000E+00  0.00000000E+00  0.00000000E+00
  0.00000000E+00  0.00000000E+00  0.00000000E+00
  0.00000000E+00  0.00000000E+00  0.00000000E+00
  0.00000000E+00  0.00000000E+00  0.00000000E+00
  0.00000000E+00  0.00000000E+00  0.00000000E+00
  0.00000000E+00  0.00000000E+00  0.00000000E+00
  0.00000000E+00  0.00000000E+00  0.00000000E+00
  0.00000000E+00  0.00000000E+00  0.00000000E+00
  0.00000000E+00  0.00000000E+00  0.00000000E+00
  0.00000000E+00  0.00000000E+00  0.00000000E+00
  0.00000000E+00  0.00000000E+00  0.00000000E+00
  0.00000000E+00  0.00000000E+00  0.00000000E+00
  0.00000000E+00  0.00000000E+00  0.00000000E+00
  0.00000000E+00  0.00000000E+00  0.00000000E+00
  0.00000000E+00  0.00000000E+00  0.00000000E+00
  0.00000000E+00  0.00000000E+00  0.00000000E+00
  0.00000000E+00  0.00000000E+00  0.00000000E+00
  0.00000000E+00  0.00000000E+00  0.00000000E+00
  0.00000000E+00  0.00000000E+00  0.00000000E+00
  0.00000000E+00  0.00000000E+00  0.00000000E+00
  0.00000000E+00  0.00000000E+00  0.00000000E+00
  0.00000000E+00  0.00000000E+00  0.00000000E+00
  0.00000000E+00  0.00000000E+00  0.00000000E+00
  0.00000000E+00  0.00000000E+00  0.00000000E+00
  0.00000000E+00  0.00000000E+00  0.00000000E+00
  0.00000000E+00  0.00000000E+00  0.00000000E+00
  0.00000000E+00  0.00000000E+00  0.00000000E+00
  0.00000000E+00  0.00000000E+00  0.00000000E+00
  0.00000000E+00  0.00000000E+00  0.00000000E+00
  0.00000000E+00  0.00000000E+00  0.00000000E+00
  0.00000000E+00  0.00000000E+00  0.00000000E+00
  0.00000000E+00  0.00000000E+00  0.00000000E+00
  0.00000000E+00  0.00000000E+00  0.00000000E+00
  0.00000000E+00  0.00000000E+00  0.00000000E+00
  0.00000000E+00  0.00000000E+00  0.00000000E+00
  0.00000000E+00  0.00000000E+00  0.00000000E+00
  0.00000000E+00  0.00000000E+00  0.00000000E+00
  0.00000000E+00  0.00000000E+00  0.00000000E+00
  0.00000000E+00  0.00000000E+00  0.00000000E+00
  0.00000000E+00  0.00000000E+00  0.00000000E+00
  0.00000000E+00  0.00000000E+00  0.00000000E+00
  0.00000000E+00  0.00000000E+00  0.00000000E+00
  0.00000000E+00  0.00000000E+00  0.00000000E+00
  0.00000000E+00  0.00000000E+00  0.00000000E+00
  0.00000000E+00  0.00000000E+00  0.00000000E+00
  0.00000000E+00  0.00000000E+00  0.00000000E+00
  0.00000000E+00  0.00000000E+00  0.00000000E+00
  0.00000000E+00  0.00000000E+00  0.00000000E+00
  0.00000000E+00  0.00000000E+00  0.00000000E+00
  0.00000000E+00  0.00000000E+00  0.00000000E+00
  0.00000000E+00  0.00000000E+00  0.00000000E+00
  0.00000000E+00  0.00000000E+00  0.00000000E+00
  0.00000000E+00  0.00000000E+00  0.00000000E+00
  0.00000000E+00  0.00000000E+00  0.00000000E+00
  0.00000000E+00  0.00000000E+00  0.00000000E+00
  0.00000000E+00  0.00000000E+00  0.00000000E+00
  0.00000000E+00  0.00000000E+00  0.00000000E+00
  0.00000000E+00  0.00000000E+00  0.00000000E+00
  0.00000000E+00  0.00000000E+00  0.00000000E+00
  0.00000000E+00  0.00000000E+00  0.00000000E+00
  0.00000000E+00  0.00000000E+00  0.00000000E+00
  0.00000000E+00  0.00000000E+00  0.00000000E+00
  0.00000000E+00  0.00000000E+00  0.00000000E+00
  0.00000000E+00  0.00000000E+00  0.00000000E+00
  0.00000000E+00  0.00000000E+00  0.00000000E+00
  0.00000000E+00  0.00000000E+00  0.00000000E+00
  0.00000000E+00  0.00000000E+00  0.00000000E+00
  0.00000000E+00  0.00000000E+00  0.00000000E+00
  0.00000000E+00  0.00000000E+00  0.00000000E+00
  0.00000000E+00  0.00000000E+00  0.00000000E+00
  0.00000000E+00  0.00000000E+00  0.00000000E+00
  0.00000000E+00  0.00000000E+00  0.00000000E+00
  0.00000000E+00  0.00000000E+00  0.00000000E+00
  0.00000000E+00  0.00000000E+00  0.00000000E+00
  0.00000000E+00  0.00000000E+00  0.00000000E+00
  0.00000000E+00  0.00000000E+00  0.00000000E+00
  0.00000000E+00  0.00000000E+00  0.00000000E+00
  0.00000000E+00  0.00000000E+00  0.00000000E+00
  0.00000000E+00  0.00000000E+00  0.00000000E+00
  0.00000000E+00  0.00000000E+00  0.00000000E+00
  0.00000000E+00  0.00000000E+00  0.00000000E+00
  0.00000000E+00  0.00000000E+00  0.00000000E+00
  0.00000000E+00  0.00000000E+00  0.00000000E+00
  0.00000000E+00  0.00000000E+00  0.00000000E+00
  0.00000000E+00  0.00000000E+00  0.00000000E+00
  0.00000000E+00  0.00000000E+00  0.00000000E+00
  0.00000000E+00  0.00000000E+00  0.00000000E+00
  0.00000000E+00  0.00000000E+00  0.00000000E+00
  0.00000000E+00  0.00000000E+00  0.00000000E+00
  0.00000000E+00  0.00000000E+00  0.00000000E+00
  0.00000000E+00  0.00000000E+00  0.00000000E+00
  0.00000000E+00  0.00000000E+00  0.00000000E+00
  0.00000000E+00  0.00000000E+00  0.00000000E+00
  0.00000000E+00  0.00000000E+00  0.00000000E+00
  0.00000000E+00  0.00000000E+00  0.00000000E+00
  0.00000000E+00  0.00000000E+00  0.00000000E+00
  0.00000000E+00  0.00000000E+00  0.00000000E+00
  0.00000000E+00  0.00000000E+00  0.00000000E+00
  0.00000000E+00  0.00000000E+00  0.00000000E+00
  0.00000000E+00  0.00000000E+00  0.00000000E+00
  0.00000000E+00  0.00000000E+00  0.00000000E+00
  0.00000000E+00  0.00000000E+00  0.00000000E+00
  0.00000000E+00  0.00000000E+00  0.00000000E+00
  0.00000000E+00  0.00000000E+00  0.00000000E+00
  0.00000000E+00  0.00000000E+00  0.00000000E+00
  0.00000000E+00  0.00000000E+00  0.00000000E+00
  0.00000000E+00  0.00000000E+00  0.00000000E+00
  0.00000000E+00  0.00000000E+00  0.00000000E+00
  0.00000000E+00  0.00000000E+00  0.00000000E+00
  0.00000000E+00  0.00000000E+00  0.00000000E+00
  0.00000000E+00  0.00000000E+00  0.00000000E+00
  0.00000000E+00  0.00000000E+00  0.00000000E+00
  0.00000000E+00  0.00000000E+00  0.00000000E+00
  0.00000000E+00  0.00000000E+00  0.00000000E+00
  0.00000000E+00  0.00000000E+00  0.00000000E+00
  0.00000000E+00  0.00000000E+00  0.00000000E+00
  0.00000000E+00  0.00000000E+00  0.00000000E+00
  0.00000000E+00  0.00000000E+00  0.00000000E+00
  0.00000000E+00  0.00000000E+00  0.00000000E+00
  0.00000000E+00  0.00000000E+00  0.00000000E+00
  0.00000000E+00  0.00000000E+00  0.00000000E+00
  0.00000000E+00  0.00000000E+00  0.00000000E+00
  0.00000000E+00  0.00000000E+00  0.00000000E+00
  0.00000000E+00  0.00000000E+00  0.00000000E+00
  0.00000000E+00  0.00000000E+00  0.00000000E+00
  0.00000000E+00  0.00000000E+00  0.00000000E+00
  0.00000000E+00  0.00000000E+00  0.00000000E+00
  0.00000000E+00  0.00000000E+00  0.00000000E+00
  0.00000000E+00  0.00000000E+00  0.00000000E+00
  0.00000000E+00  0.00000000E+00  0.00000000E+00
  0.00000000E+00  0.00000000E+00  0.00000000E+00
  0.00000000E+00  0.00000000E+00  0.00000000E+00
  0.00000000E+00  0.00000000E+00  0.00000000E+00
  0.00000000E+00  0.00000000E+00  0.00000000E+00
  0.00000000E+00  0.00000000E+00  0.00000000E+00
  0.00000000E+00  0.00000000E+00  0.00000000E+00
  0.00000000E+00  0.00000000E+00  0.00000000E+00
  0.00000000E+00  0.00000000E+00  0.00000000E+00
  0.00000000E+00  0.00000000E+00  0.00000000E+00
  0.00000000E+00  0.00000000E+00  0.00000000E+00
  0.00000000E+00  0.00000000E+00  0.00000000E+00
  0.00000000E+00  0.00000000E+00  0.00000000E+00
  0.00000000E+00  0.00000000E+00  0.00000000E+00
  0.00000000E+00  0.00000000E+00  0.00000000E+00
  0.00000000E+00  0.00000000E+00  0.00000000E+00
  0.00000000E+00  0.00000000E+00  0.00000000E+00
  0.00000000E+00  0.00000000E+00  0.00000000E+00
  0.00000000E+00  0.00000000E+00  0.00000000E+00
  0.00000000E+00  0.00000000E+00  0.00000000E+00
  0.00000000E+00  0.00000000E+00  0.00000000E+00
  0.00000000E+00  0.00000000E+00  0.00000000E+00
  0.00000000E+00  0.00000000E+00  0.00000000E+00
  0.00000000E+00  0.00000000E+00  0.00000000E+00
  0.00000000E+00  0.00000000E+00  0.00000000E+00
  0.00000000E+00  0.00000000E+00  0.00000000E+00
  0.00000000E+00  0.00000000E+00  0.00000000E+00
  0.00000000E+00  0.00000000E+00  0.00000000E+00
  0.00000000E+00  0.00000000E+00  0.00000000E+00
  0.00000000E+00  0.00000000E+00  0.00000000E+00
  0.00000000E+00  0.00000000E+00  0.00000000E+00
  0.00000000E+00  0.00000000E+00  0.00000000E+00
  0.00000000E+00  0.00000000E+00  0.00000000E+00
  0.00000000E+00  0.00000000E+00  0.00000000E+00
  0.00000000E+00  0.00000000E+00  0.00000000E+00
  0.00000000E+00  0.00000000E+00  0.00000000E+00
  0.00000000E+00  0.00000000E+00  0.00000000E+00
  0.00000000E+00  0.00000000E+00  0.00000000E+00
  0.00000000E+00  0.00000000E+00  0.00000000E+00
  0.00000000E+00  0.00000000E+00  0.00000000E+00
  0.00000000E+00  0.00000000E+00  0.00000000E+00
  0.00000000E+00  0.00000000E+00  0.00000000E+00
  0.00000000E+00  0.00000000E+00  0.00000000E+00
  0.00000000E+00  0.00000000E+00  0.00000000E+00
  0.00000000E+00  0.00000000E+00  0.00000000E+00
  0.00000000E+00  0.00000000E+00  0.00000000E+00
  0.00000000E+00  0.00000000E+00  0.00000000E+00
  0.00000000E+00  0.00000000E+00  0.00000000E+00
  0.00000000E+00  0.00000000E+00  0.00000000E+00
  0.00000000E+00  0.00000000E+00  0.00000000E+00
  0.00000000E+00  0.00000000E+00  0.00000000E+00
  0.00000000E+00  0.00000000E+00  0.00000000E+00
  0.00000000E+00  0.00000000E+00  0.00000000E+00
  0.00000000E+00  0.00000000E+00  0.00000000E+00
  0.00000000E+00  0.00000000E+00  0.00000000E+00
  0.00000000E+00  0.00000000E+00  0.00000000E+00
