# Supplementary material for: The mechanisms underlying the enhanced high-temperature properties of GRX-810
Source: Nat Commun. 2025 Dec 14;17:963. doi: 10.1038/s41467-025-67687-4 (PMC12847880; doi:10.1038/s41467-025-67687-4)
Supplement: Supplementary file 3 — Supplementary Data 1 [file 41467_2025_67687_MOESM3_ESM.zip › DFT datasets/Y2O3_cubic_Al10_relax.vasp]

C-Y2O3_Al10                             
   1.00000000000000     
    31.5119405240240908   -0.0315962364829901   -0.0837631832579969
    -0.0106184760936710   10.4492800113568673    0.0000322995516090
    -0.0281327905056284   -0.0000203926775906   10.5497378254545957
   Y    O    Al
    86   144    10
Direct
  0.0931155797221363  0.4906584776347206  0.7495188078297828
  0.9995531971616873  0.7511086534853947  0.7311303796898455
  0.2374646330721082  0.9924891078770650  0.7531610149199753
  0.1637268332419060  0.7469923769176978  0.2765175396025311
  0.2470352364571951  0.7781299965800249  0.4986495879585618
  0.2404165945720890  0.5012515415884402  0.2488364134743790
  0.9993341894260642  0.2510279054549954  0.2832263272847165
  0.0892513266964353  0.0005982764804771  0.2541658365742468
  0.1646829015246177  0.2439670716937047  0.7216944659718854
  0.2473282902287815  0.2147543889710435  0.0011626684327550
  0.0009045393481610  0.0073878047091239  0.5058434599015589
  0.1650921699845587  0.4833217327290572  0.4985870908129356
  0.1650202478498904  0.9843998850924912  0.0070083103239859
  0.1640222633531825  0.0049502451531773  0.5013266663522002
  0.2584227076110021  0.9951244971202698  0.2484707874656444
  0.1657842973823611  0.2462587138499729  0.2308567460070881
  0.0711559998984928  0.5043474362654168  0.2506155079244246
  0.9996110249061020  0.2508667558920860  0.7764077280032147
  0.0824395771238037  0.2788960539952547  0.0048918300866381
  0.0754048611840070  0.9965388000245938  0.7572969985858484
  0.1663419864812013  0.7418086437418160  0.7854866393026990
  0.2552136598288454  0.4983277564050482  0.7481430318827503
  0.9994460393881578  0.7512014101147140  0.2197589259627164
  0.0824415394434240  0.7159023381065929  0.5053977872510209
  0.1659076402094891  0.5041839396327763  0.0062185057609872
  0.9992091562088828  0.9897733581547800  0.9997815447088187
  0.9979011567266729  0.4947265814205222  0.5060751208060301
  0.0000739680854911  0.5121644825184337  0.9997522720160991
  0.4166710672934201  0.2143562839602822  0.4985771832625575
  0.4278661277342259  0.4976702651327747  0.7478468665545871
  0.3308071687772337  0.7459099591065007  0.7185872024604182
  0.5749088665179409  0.9969625573611675  0.7505050476011903
  0.5024869971103834  0.7474760220631206  0.2789619688418415
  0.4166401957104084  0.7788963746913757  0.9985427243321419
  0.5861215637153333  0.7809000187272536  0.4992596325432855
  0.5779952681102586  0.5015322956752505  0.2488384374733309
  0.3319221997386284  0.2500715522039774  0.2785495487722636
  0.4270447698096130  0.9977039812970528  0.2485126109073412
  0.5013824227713373  0.2510572677691820  0.7192199914062269
  0.5860230786190059  0.2178743583215106  0.9966784035207608
  0.3313363505802169  0.9999628397576102  0.5005996297103930
  0.5027596963540738  0.4946345895827263  0.5014665064848139
  0.5025787329135889  0.9933568919177274  0.0022219810016809
  0.5020316289020559  0.0014998827894877  0.4970607781949077
  0.5959417751680337  0.9963781614776950  0.2446558186591640
  0.5029733889426521  0.2483900562372413  0.2213229317787842
  0.4054765450214224  0.4976733770916973  0.2490185475317282
  0.3301977605231231  0.2465367451764306  0.7758299562324602
  0.4165864887550095  0.2800187885962536  0.9985730346906195
  0.4063091908721963  0.9975354332824689  0.7488978868571252
  0.5024740765651794  0.7468021652113125  0.7836761125143341
  0.5928807611230396  0.5037237964049537  0.7493151719140531
  0.3309672901014540  0.7454925133034012  0.2140515604733210
  0.4167488867584125  0.7157282610488946  0.4987534508156358
  0.5029675542401447  0.5029149117589492  0.0019849535117115
  0.3308385951940259  0.9922940585791952  0.9958229284214855
  0.3307450712095192  0.4933886351110126  0.4959694446849965
  0.3301651278973184  0.5013234769132113  0.9950656037078419
  0.7620158224266076  0.5093454595071762  0.7497840127054647
  0.6693181239170795  0.7510663267741842  0.7222552098048705
  0.9060417627248651  0.0107351194550598  0.7485843939522541
  0.8343106428368962  0.7543011802292409  0.2727969933819553
  0.9163518361585904  0.7870732140720692  0.5030711265444577
  0.9097335580707482  0.5023543677917104  0.2531210301458388
  0.6687208005538509  0.2485636103551655  0.2770209652519703
  0.7579296881036811  0.0004614948250800  0.2442871210310049
  0.8345723857402444  0.2602904639279265  0.7178092303325049
  0.9167700002550083  0.2239692202922669  0.0027474092806420
  0.6687970049583231  0.0090997825977470  0.4972633638305391
  0.8347930312621099  0.4982319912786274  0.4987429059724574
  0.8331554771302129  0.9986147039313595  0.0002283001704608
  0.8334964323495939  0.0178119320642357  0.4932546192120523
  0.9274560134380896  0.9976019744827878  0.2475499702281892
  0.8332289205548711  0.2545254625132665  0.2264104267134752
  0.7401662551162911  0.4970284169628028  0.2515073995398625
  0.6677927546773451  0.2504569496349437  0.7679466660213132
  0.7511191509726686  0.2856970816507319  0.9955377085711702
  0.7439407898488944  0.0058227038744431  0.7434446771542111
  0.8332653440072961  0.7604514881876624  0.7810191987747273
  0.9238813465892480  0.5061373564853302  0.7567232289202627
  0.6670564766259327  0.7468624640966457  0.2127246160021236
  0.7509513765705380  0.7220472656119858  0.4955307667823726
  0.8339501424923499  0.5177079689697655  0.0056330555601846
  0.6687490019783150  0.9892316826060400  0.9915230061504441
  0.6679682681042830  0.4883829705736704  0.4995354699455010
  0.6675103550487207  0.5084568828800254  0.9925829969037178
  0.1328949016037576  0.3569110334847471  0.8761457311931122
  0.1972202587011576  0.1277848073442364  0.8757577220878268
  0.1328503577318066  0.6286841701401692  0.6305757097304192
  0.1303276140662233  0.0707588061751115  0.6658618526624063
  0.1175954722586216  0.8716871935357665  0.4015418348613317
  0.2842336135405229  0.6236279343551806  0.5973367473054093
  0.0435861027058883  0.1125851948892553  0.3736572719921011
  0.0462878913505942  0.8711408831432838  0.6087189518351205
  0.0324742890309911  0.9292627977620410  0.1688791666395068
  0.2104983673398935  0.6224356165565723  0.3986847645432868
  0.1222144557725646  0.8836296595328571  0.8718820722288624
  0.1976323912113359  0.8563606493764200  0.6302275438123829
  0.2035518078231482  0.6620434198768356  0.1187810044728855
  0.1216469337650536  0.8373373337519548  0.1205123200043672
  0.2094589227677796  0.3332527337887332  0.3916642642847902
  0.2066362941498868  0.9000246940457226  0.3574415461106146
  0.1254141307393217  0.1610497843534452  0.3922962090968632
  0.2072797873028973  0.0943174073534061  0.1454534264786151
  0.1131059349457160  0.3439939225928479  0.5902713392078874
  0.2882163044490968  0.0954693740354843  0.8581333035091353
  0.2811363541002678  0.1413186021716624  0.4068041257973932
  0.2883439339938194  0.8990080573326228  0.6396595410034668
  0.0485167381091306  0.3652493175874345  0.4104216447415480
  0.2166560584018886  0.1394819603587334  0.5936840419990921
  0.2980972472047985  0.8575813236231687  0.3684906098851762
  0.0312647266384983  0.6389311932174987  0.3771301251587685
  0.2984037879153223  0.1341854651129903  0.1288510657064780
  0.2856045256523597  0.6058110712485706  0.1237423438087022
  0.2836283782115823  0.3680382708588123  0.8946569184447885
  0.1196305657654283  0.1249734915371261  0.1073078074508855
  0.2077909823468601  0.5932085244685711  0.8665791892548862
  0.2117919411456881  0.3684317723726799  0.1067893996589479
  0.2008766885562387  0.4109031172507242  0.6578949101055197
  0.0462715298927278  0.1248175143198186  0.9023825898491405
  0.2960539392725940  0.4201417748719841  0.3321161813470130
  0.0326778349311443  0.3625782125936380  0.1306364348328185
  0.0416119462217798  0.1607253878388590  0.6211913381062825
  0.2885271487152397  0.3354159716263494  0.6061846053873670
  0.0400542810435176  0.8370976151475360  0.8936117849657652
  0.0419819162674213  0.3998579676152513  0.8609061592159866
  0.2917621618307835  0.6584199481529658  0.8769297437905572
  0.0409526920176420  0.5947934680104681  0.6496746275476614
  0.2807359659664321  0.8579755304932130  0.0899815025136473
  0.1220635741156464  0.5968815298228237  0.3613433448983980
  0.1151758026992838  0.6317260694228466  0.9089378436523970
  0.1237918456557528  0.4012424742176812  0.1518493353912380
  0.2164300136650747  0.8514695682349009  0.9124215291369079
  0.0519570762621920  0.6517971233436880  0.0915265063496600
  0.4677689144577707  0.3573072724234280  0.8729520019933872
  0.5349429166839631  0.1356626305796005  0.8692332310852251
  0.4682908957065601  0.6404917842113066  0.6281594160668982
  0.4584947156244836  0.0935766367859749  0.6401634574145670
  0.4543761880187043  0.8701404992464301  0.4015084821203305
  0.6223611550640593  0.6255675555465673  0.5995886139762499
  0.3748587977467301  0.0923889630726060  0.3575012367946352
  0.3789341499126854  0.8693207656289257  0.5962436720315674
  0.3746417265318852  0.8988727675293449  0.1395344444226553
  0.5491862675176075  0.6259460272625595  0.3998343663411265
  0.4589174842455869  0.9001555422728031  0.8578738038344682
  0.5352659447956960  0.8599143927016739  0.6293892302096923
  0.5411125472371681  0.6599342202444732  0.1201637161614821
  0.4667397938182720  0.8550890845623472  0.1297419345370898
  0.5447770924547189  0.3376266963596557  0.3918261146723560
  0.5449828010815851  0.9016719730538468  0.3577776642804081
  0.4674823282363225  0.1420339491005241  0.3684385114381634
  0.5451697950683154  0.0984229477412772  0.1399236363152697
  0.4530264744097333  0.3671279244225258  0.5956301206793029
  0.6264056595982408  0.0977961083230600  0.8523605465063792
  0.6165546151376277  0.1440386597501153  0.4039761813171889
  0.6263248142917081  0.9034742645166829  0.6408473572673894
  0.3804825552963360  0.3665676966227371  0.4008742182903196
  0.5523804801839851  0.1421746533343385  0.5920811547709954
  0.6354380050909035  0.8598709058792038  0.3677050914873524
  0.3653906765708192  0.6396695056869147  0.3688448207086720
  0.6362431336373620  0.1331619597472796  0.1220494107185169
  0.6247753177777183  0.5996979587058000  0.1291874243761111
  0.6218227909541052  0.3720323254779504  0.8916801600767567
  0.4548894085672345  0.1279728131184575  0.0976471000549493
  0.5475389975365735  0.6068549015387781  0.8735128554431557
  0.5495391144319292  0.3707861403126172  0.1023410755143939
  0.5376970633357024  0.4200010976924109  0.6643857198757559
  0.3783856014306957  0.1271469748826648  0.8998165401709829
  0.6328906090217811  0.4177428688805395  0.3378071647985924
  0.3653046360702198  0.3569981016465286  0.1243029975025857
  0.3657202584624906  0.1412722897884392  0.6281155578496213
  0.6242123676414932  0.3363863662985519  0.6058268582118220
  0.3665678251915191  0.8545822173251478  0.8674860835303050
  0.3742326430800017  0.4012586673806405  0.8519496066846597
  0.6297756816566582  0.6642817441800811  0.8786626593944350
  0.3751495838383298  0.5936424116262349  0.6406085780562980
  0.6171635487444668  0.8560861625775709  0.0852017851664776
  0.4583036119691943  0.5942173424155397  0.3567348395789966
  0.4545134651031485  0.6274872779318811  0.9018924832165193
  0.4587617998086919  0.4018453062262222  0.1440161298123441
  0.5525637042242880  0.8585440962471966  0.9095537438118764
  0.3786725182095037  0.6266629152911523  0.0945782667426608
  0.8020132310516781  0.3741604798127892  0.8735419625543275
  0.8666108436142461  0.1470598199360993  0.8716828747423814
  0.8013625061126415  0.6464156964813296  0.6268004532797216
  0.7904987464661396  0.1169378195363863  0.6276525851340748
  0.7875914788715298  0.8777185154982320  0.3932531210629958
  0.9526085147367641  0.6314717039736713  0.6077614382259863
  0.7023927254204421  0.0737886215396375  0.3321027164276208
  0.7149739126381658  0.8766866112467540  0.5973466315260246
  0.7115268790932703  0.8884888796121468  0.1263988070441432
  0.8808958750424598  0.6324293129007423  0.3989249615338808
  0.7989146252552516  0.9310467158022062  0.8351741172968166
  0.8658972727712012  0.8748308320600259  0.6257495582850680
  0.8768933456757634  0.6658284002179624  0.1197503130312199
  0.7940520597129849  0.8403510623895659  0.1078009920177414
  0.8735754878325661  0.3409832941378234  0.3912799420848708
  0.8755686017464689  0.9077652046520903  0.3568531461859522
  0.7907180523760917  0.1661152109340219  0.3795762765756364
  0.8754642504698432  0.1018822247153240  0.1454622996996558
  0.7832601107605062  0.3686958874230127  0.5914720571622482
  0.9574691103888089  0.1020786492125972  0.8597350117851711
  0.9499990758351565  0.1366445601462451  0.4094040990257303
  0.9580270350810456  0.9069857027291724  0.6486013096939681
  0.7200471268699040  0.3493706769603578  0.4086402185065089
  0.8852355267912604  0.1564026745970533  0.5893110768117831
  0.9668415093137325  0.8638418762781755  0.3757576491893563
  0.7004548690504885  0.6359012477633229  0.3690917184275351
  0.9662959758736122  0.1382850511933265  0.1300419395837722
  0.9663206778186469  0.5730934429646042  0.1668227285430059
  0.9533062378524072  0.3771290316136148  0.9007524795243615
  0.7866439256920902  0.1320012167851852  0.0998230922431567
  0.8771897186624270  0.6177175056312797  0.8718145810769035
  0.8799880902154856  0.3780620466488313  0.1056540879150019
  0.8687956820705266  0.4318202047565970  0.6648025179781039
  0.7143201574511120  0.1297733749552001  0.8913873951607725
  0.9552412350234188  0.3895980166761797  0.3726803025462683
  0.7007757369169693  0.3621635308388733  0.1232316614124795
  0.7079633073808400  0.1651762874760985  0.6061557794520114
  0.9574393540149098  0.3398739752683327  0.6198654465870558
  0.7116052633459463  0.8402994520540074  0.8780971647974920
  0.7099823092481834  0.4046269132349465  0.8488775256981456
  0.9592671259302058  0.6648714958648225  0.8924185560540621
  0.7108130917078120  0.6005679752281178  0.6386502745217186
  0.9475854288934127  0.8491825533517567  0.0902635030287600
  0.7919368144751594  0.6013448383360920  0.3539642477597894
  0.7828114478638414  0.6553529045105490  0.9096670907705933
  0.7917768718526780  0.4077472165774585  0.1423897086083670
  0.8846857726224023  0.8699520102944545  0.9074674828571974
  0.7182765822971547  0.6364991325942947  0.0896914589994229
  0.0779432657334066  0.2311403742619395  0.4898504266388304
  0.0865260361719719  0.7646840590838180  0.9893806281500268
  0.9207534778319321  0.2704841960790239  0.4884133437519111
  0.9127096431324655  0.7365039941170338  0.9880907520819112
  0.7548704921557151  0.2361477619299089  0.5101969622326123
  0.7473327989831563  0.7697952520056397  0.0099813116111514
  0.2485409353764721  0.2531116821471152  0.5013035356619288
  0.2498326895643604  0.7213025533300994  0.0041567327093613
  0.5844816609639635  0.2556614167774458  0.4977608464919095
  0.5839564729103639  0.7226707299677791  0.9951789492344777
 
  0.00000000E+00  0.00000000E+00  0.00000000E+00
  0.00000000E+00  0.00000000E+00  0.00000000E+00
  0.00000000E+00  0.00000000E+00  0.00000000E+00
  0.00000000E+00  0.00000000E+00  0.00000000E+00
  0.00000000E+00  0.00000000E+00  0.00000000E+00
  0.00000000E+00  0.00000000E+00  0.00000000E+00
  0.00000000E+00  0.00000000E+00  0.00000000E+00
  0.00000000E+00  0.00000000E+00  0.00000000E+00
  0.00000000E+00  0.00000000E+00  0.00000000E+00
  0.00000000E+00  0.00000000E+00  0.00000000E+00
  0.00000000E+00  0.00000000E+00  0.00000000E+00
  0.00000000E+00  0.00000000E+00  0.00000000E+00
  0.00000000E+00  0.00000000E+00  0.00000000E+00
  0.00000000E+00  0.00000000E+00  0.00000000E+00
  0.00000000E+00  0.00000000E+00  0.00000000E+00
  0.00000000E+00  0.00000000E+00  0.00000000E+00
  0.00000000E+00  0.00000000E+00  0.00000000E+00
  0.00000000E+00  0.00000000E+00  0.00000000E+00
  0.00000000E+00  0.00000000E+00  0.00000000E+00
  0.00000000E+00  0.00000000E+00  0.00000000E+00
  0.00000000E+00  0.00000000E+00  0.00000000E+00
  0.00000000E+00  0.00000000E+00  0.00000000E+00
  0.00000000E+00  0.00000000E+00  0.00000000E+00
  0.00000000E+00  0.00000000E+00  0.00000000E+00
  0.00000000E+00  0.00000000E+00  0.00000000E+00
  0.00000000E+00  0.00000000E+00  0.00000000E+00
  0.00000000E+00  0.00000000E+00  0.00000000E+00
  0.00000000E+00  0.00000000E+00  0.00000000E+00
  0.00000000E+00  0.00000000E+00  0.00000000E+00
  0.00000000E+00  0.00000000E+00  0.00000000E+00
  0.00000000E+00  0.00000000E+00  0.00000000E+00
  0.00000000E+00  0.00000000E+00  0.00000000E+00
  0.00000000E+00  0.00000000E+00  0.00000000E+00
  0.00000000E+00  0.00000000E+00  0.00000000E+00
  0.00000000E+00  0.00000000E+00  0.00000000E+00
  0.00000000E+00  0.00000000E+00  0.00000000E+00
  0.00000000E+00  0.00000000E+00  0.00000000E+00
  0.00000000E+00  0.00000000E+00  0.00000000E+00
  0.00000000E+00  0.00000000E+00  0.00000000E+00
  0.00000000E+00  0.00000000E+00  0.00000000E+00
  0.00000000E+00  0.00000000E+00  0.00000000E+00
  0.00000000E+00  0.00000000E+00  0.00000000E+00
  0.00000000E+00  0.00000000E+00  0.00000000E+00
  0.00000000E+00  0.00000000E+00  0.00000000E+00
  0.00000000E+00  0.00000000E+00  0.00000000E+00
  0.00000000E+00  0.00000000E+00  0.00000000E+00
  0.00000000E+00  0.00000000E+00  0.00000000E+00
  0.00000000E+00  0.00000000E+00  0.00000000E+00
  0.00000000E+00  0.00000000E+00  0.00000000E+00
  0.00000000E+00  0.00000000E+00  0.00000000E+00
  0.00000000E+00  0.00000000E+00  0.00000000E+00
  0.00000000E+00  0.00000000E+00  0.00000000E+00
  0.00000000E+00  0.00000000E+00  0.00000000E+00
  0.00000000E+00  0.00000000E+00  0.00000000E+00
  0.00000000E+00  0.00000000E+00  0.00000000E+00
  0.00000000E+00  0.00000000E+00  0.00000000E+00
  0.00000000E+00  0.00000000E+00  0.00000000E+00
  0.00000000E+00  0.00000000E+00  0.00000000E+00
  0.00000000E+00  0.00000000E+00  0.00000000E+00
  0.00000000E+00  0.00000000E+00  0.00000000E+00
  0.00000000E+00  0.00000000E+00  0.00000000E+00
  0.00000000E+00  0.00000000E+00  0.00000000E+00
  0.00000000E+00  0.00000000E+00  0.00000000E+00
  0.00000000E+00  0.00000000E+00  0.00000000E+00
  0.00000000E+00  0.00000000E+00  0.00000000E+00
  0.00000000E+00  0.00000000E+00  0.00000000E+00
  0.00000000E+00  0.00000000E+00  0.00000000E+00
  0.00000000E+00  0.00000000E+00  0.00000000E+00
  0.00000000E+00  0.00000000E+00  0.00000000E+00
  0.00000000E+00  0.00000000E+00  0.00000000E+00
  0.00000000E+00  0.00000000E+00  0.00000000E+00
  0.00000000E+00  0.00000000E+00  0.00000000E+00
  0.00000000E+00  0.00000000E+00  0.00000000E+00
  0.00000000E+00  0.00000000E+00  0.00000000E+00
  0.00000000E+00  0.00000000E+00  0.00000000E+00
  0.00000000E+00  0.00000000E+00  0.00000000E+00
  0.00000000E+00  0.00000000E+00  0.00000000E+00
  0.00000000E+00  0.00000000E+00  0.00000000E+00
  0.00000000E+00  0.00000000E+00  0.00000000E+00
  0.00000000E+00  0.00000000E+00  0.00000000E+00
  0.00000000E+00  0.00000000E+00  0.00000000E+00
  0.00000000E+00  0.00000000E+00  0.00000000E+00
  0.00000000E+00  0.00000000E+00  0.00000000E+00
  0.00000000E+00  0.00000000E+00  0.00000000E+00
  0.00000000E+00  0.00000000E+00  0.00000000E+00
  0.00000000E+00  0.00000000E+00  0.00000000E+00
  0.00000000E+00  0.00000000E+00  0.00000000E+00
  0.00000000E+00  0.00000000E+00  0.00000000E+00
  0.00000000E+00  0.00000000E+00  0.00000000E+00
  0.00000000E+00  0.00000000E+00  0.00000000E+00
  0.00000000E+00  0.00000000E+00  0.00000000E+00
  0.00000000E+00  0.00000000E+00  0.00000000E+00
  0.00000000E+00  0.00000000E+00  0.00000000E+00
  0.00000000E+00  0.00000000E+00  0.00000000E+00
  0.00000000E+00  0.00000000E+00  0.00000000E+00
  0.00000000E+00  0.00000000E+00  0.00000000E+00
  0.00000000E+00  0.00000000E+00  0.00000000E+00
  0.00000000E+00  0.00000000E+00  0.00000000E+00
  0.00000000E+00  0.00000000E+00  0.00000000E+00
  0.00000000E+00  0.00000000E+00  0.00000000E+00
  0.00000000E+00  0.00000000E+00  0.00000000E+00
  0.00000000E+00  0.00000000E+00  0.00000000E+00
  0.00000000E+00  0.00000000E+00  0.00000000E+00
  0.00000000E+00  0.00000000E+00  0.00000000E+00
  0.00000000E+00  0.00000000E+00  0.00000000E+00
  0.00000000E+00  0.00000000E+00  0.00000000E+00
  0.00000000E+00  0.00000000E+00  0.00000000E+00
  0.00000000E+00  0.00000000E+00  0.00000000E+00
  0.00000000E+00  0.00000000E+00  0.00000000E+00
  0.00000000E+00  0.00000000E+00  0.00000000E+00
  0.00000000E+00  0.00000000E+00  0.00000000E+00
  0.00000000E+00  0.00000000E+00  0.00000000E+00
  0.00000000E+00  0.00000000E+00  0.00000000E+00
  0.00000000E+00  0.00000000E+00  0.00000000E+00
  0.00000000E+00  0.00000000E+00  0.00000000E+00
  0.00000000E+00  0.00000000E+00  0.00000000E+00
  0.00000000E+00  0.00000000E+00  0.00000000E+00
  0.00000000E+00  0.00000000E+00  0.00000000E+00
  0.00000000E+00  0.00000000E+00  0.00000000E+00
  0.00000000E+00  0.00000000E+00  0.00000000E+00
  0.00000000E+00  0.00000000E+00  0.00000000E+00
  0.00000000E+00  0.00000000E+00  0.00000000E+00
  0.00000000E+00  0.00000000E+00  0.00000000E+00
  0.00000000E+00  0.00000000E+00  0.00000000E+00
  0.00000000E+00  0.00000000E+00  0.00000000E+00
  0.00000000E+00  0.00000000E+00  0.00000000E+00
  0.00000000E+00  0.00000000E+00  0.00000000E+00
  0.00000000E+00  0.00000000E+00  0.00000000E+00
  0.00000000E+00  0.00000000E+00  0.00000000E+00
  0.00000000E+00  0.00000000E+00  0.00000000E+00
  0.00000000E+00  0.00000000E+00  0.00000000E+00
  0.00000000E+00  0.00000000E+00  0.00000000E+00
  0.00000000E+00  0.00000000E+00  0.00000000E+00
  0.00000000E+00  0.00000000E+00  0.00000000E+00
  0.00000000E+00  0.00000000E+00  0.00000000E+00
  0.00000000E+00  0.00000000E+00  0.00000000E+00
  0.00000000E+00  0.00000000E+00  0.00000000E+00
  0.00000000E+00  0.00000000E+00  0.00000000E+00
  0.00000000E+00  0.00000000E+00  0.00000000E+00
  0.00000000E+00  0.00000000E+00  0.00000000E+00
  0.00000000E+00  0.00000000E+00  0.00000000E+00
  0.00000000E+00  0.00000000E+00  0.00000000E+00
  0.00000000E+00  0.00000000E+00  0.00000000E+00
  0.00000000E+00  0.00000000E+00  0.00000000E+00
  0.00000000E+00  0.00000000E+00  0.00000000E+00
  0.00000000E+00  0.00000000E+00  0.00000000E+00
  0.00000000E+00  0.00000000E+00  0.00000000E+00
  0.00000000E+00  0.00000000E+00  0.00000000E+00
  0.00000000E+00  0.00000000E+00  0.00000000E+00
  0.00000000E+00  0.00000000E+00  0.00000000E+00
  0.00000000E+00  0.00000000E+00  0.00000000E+00
  0.00000000E+00  0.00000000E+00  0.00000000E+00
  0.00000000E+00  0.00000000E+00  0.00000000E+00
  0.00000000E+00  0.00000000E+00  0.00000000E+00
  0.00000000E+00  0.00000000E+00  0.00000000E+00
  0.00000000E+00  0.00000000E+00  0.00000000E+00
  0.00000000E+00  0.00000000E+00  0.00000000E+00
  0.00000000E+00  0.00000000E+00  0.00000000E+00
  0.00000000E+00  0.00000000E+00  0.00000000E+00
  0.00000000E+00  0.00000000E+00  0.00000000E+00
  0.00000000E+00  0.00000000E+00  0.00000000E+00
  0.00000000E+00  0.00000000E+00  0.00000000E+00
  0.00000000E+00  0.00000000E+00  0.00000000E+00
  0.00000000E+00  0.00000000E+00  0.00000000E+00
  0.00000000E+00  0.00000000E+00  0.00000000E+00
  0.00000000E+00  0.00000000E+00  0.00000000E+00
  0.00000000E+00  0.00000000E+00  0.00000000E+00
  0.00000000E+00  0.00000000E+00  0.00000000E+00
  0.00000000E+00  0.00000000E+00  0.00000000E+00
  0.00000000E+00  0.00000000E+00  0.00000000E+00
  0.00000000E+00  0.00000000E+00  0.00000000E+00
  0.00000000E+00  0.00000000E+00  0.00000000E+00
  0.00000000E+00  0.00000000E+00  0.00000000E+00
  0.00000000E+00  0.00000000E+00  0.00000000E+00
  0.00000000E+00  0.00000000E+00  0.00000000E+00
  0.00000000E+00  0.00000000E+00  0.00000000E+00
  0.00000000E+00  0.00000000E+00  0.00000000E+00
  0.00000000E+00  0.00000000E+00  0.00000000E+00
  0.00000000E+00  0.00000000E+00  0.00000000E+00
  0.00000000E+00  0.00000000E+00  0.00000000E+00
  0.00000000E+00  0.00000000E+00  0.00000000E+00
  0.00000000E+00  0.00000000E+00  0.00000000E+00
  0.00000000E+00  0.00000000E+00  0.00000000E+00
  0.00000000E+00  0.00000000E+00  0.00000000E+00
  0.00000000E+00  0.00000000E+00  0.00000000E+00
  0.00000000E+00  0.00000000E+00  0.00000000E+00
  0.00000000E+00  0.00000000E+00  0.00000000E+00
  0.00000000E+00  0.00000000E+00  0.00000000E+00
  0.00000000E+00  0.00000000E+00  0.00000000E+00
  0.00000000E+00  0.00000000E+00  0.00000000E+00
  0.00000000E+00  0.00000000E+00  0.00000000E+00
  0.00000000E+00  0.00000000E+00  0.00000000E+00
  0.00000000E+00  0.00000000E+00  0.00000000E+00
  0.00000000E+00  0.00000000E+00  0.00000000E+00
  0.00000000E+00  0.00000000E+00  0.00000000E+00
  0.00000000E+00  0.00000000E+00  0.00000000E+00
  0.00000000E+00  0.00000000E+00  0.00000000E+00
  0.00000000E+00  0.00000000E+00  0.00000000E+00
  0.00000000E+00  0.00000000E+00  0.00000000E+00
  0.00000000E+00  0.00000000E+00  0.00000000E+00
  0.00000000E+00  0.00000000E+00  0.00000000E+00
  0.00000000E+00  0.00000000E+00  0.00000000E+00
  0.00000000E+00  0.00000000E+00  0.00000000E+00
  0.00000000E+00  0.00000000E+00  0.00000000E+00
  0.00000000E+00  0.00000000E+00  0.00000000E+00
  0.00000000E+00  0.00000000E+00  0.00000000E+00
  0.00000000E+00  0.00000000E+00  0.00000000E+00
  0.00000000E+00  0.00000000E+00  0.00000000E+00
  0.00000000E+00  0.00000000E+00  0.00000000E+00
  0.00000000E+00  0.00000000E+00  0.00000000E+00
  0.00000000E+00  0.00000000E+00  0.00000000E+00
  0.00000000E+00  0.00000000E+00  0.00000000E+00
  0.00000000E+00  0.00000000E+00  0.00000000E+00
  0.00000000E+00  0.00000000E+00  0.00000000E+00
  0.00000000E+00  0.00000000E+00  0.00000000E+00
  0.00000000E+00  0.00000000E+00  0.00000000E+00
  0.00000000E+00  0.00000000E+00  0.00000000E+00
  0.00000000E+00  0.00000000E+00  0.00000000E+00
  0.00000000E+00  0.00000000E+00  0.00000000E+00
  0.00000000E+00  0.00000000E+00  0.00000000E+00
  0.00000000E+00  0.00000000E+00  0.00000000E+00
  0.00000000E+00  0.00000000E+00  0.00000000E+00
  0.00000000E+00  0.00000000E+00  0.00000000E+00
  0.00000000E+00  0.00000000E+00  0.00000000E+00
  0.00000000E+00  0.00000000E+00  0.00000000E+00
  0.00000000E+00  0.00000000E+00  0.00000000E+00
  0.00000000E+00  0.00000000E+00  0.00000000E+00
  0.00000000E+00  0.00000000E+00  0.00000000E+00
  0.00000000E+00  0.00000000E+00  0.00000000E+00
  0.00000000E+00  0.00000000E+00  0.00000000E+00
  0.00000000E+00  0.00000000E+00  0.00000000E+00
  0.00000000E+00  0.00000000E+00  0.00000000E+00
  0.00000000E+00  0.00000000E+00  0.00000000E+00
  0.00000000E+00  0.00000000E+00  0.00000000E+00
  0.00000000E+00  0.00000000E+00  0.00000000E+00
  0.00000000E+00  0.00000000E+00  0.00000000E+00
  0.00000000E+00  0.00000000E+00  0.00000000E+00
  0.00000000E+00  0.00000000E+00  0.00000000E+00
  0.00000000E+00  0.00000000E+00  0.00000000E+00
  0.00000000E+00  0.00000000E+00  0.00000000E+00
