# Supplementary material for: The mechanisms underlying the enhanced high-temperature properties of GRX-810
Source: Nat Commun. 2025 Dec 14;17:963. doi: 10.1038/s41467-025-67687-4 (PMC12847880; doi:10.1038/s41467-025-67687-4)
Supplement: Supplementary file 3 — Supplementary Data 1 [file 41467_2025_67687_MOESM3_ESM.zip › DFT datasets/Y2O3_cubic_Al11_relax.vasp]

C-Y2O3_Al11                             
   1.00000000000000     
    31.4782157775442784   -0.0331760962817684    0.0195543693834969
    -0.0111552132890114   10.4253602932091844    0.0001257772985571
     0.0064626748800296    0.0001127511093214   10.5373660431082854
   Y    O    Al
    85   144    11
Direct
  0.0934704950772383  0.4898488235402673  0.7481603930473943
  0.9996367903436020  0.7503782693709471  0.7291947668560699
  0.2383122019283103  0.9906165403589893  0.7508199553855041
  0.1651014958996886  0.7459073788158516  0.2726388143568527
  0.2486044968187368  0.7786588947743570  0.4959972724797267
  0.2415144911686253  0.4992314079769039  0.2462267740897114
  0.9996888704172407  0.2505164958892871  0.2814545925403817
  0.0897216916082476 -0.0014425941584999  0.2525764180969584
  0.1653064623597718  0.2401280761542221  0.7181237607039983
  0.2481336425753476  0.2147934925453453  0.9960538506459243
  0.0011934434471262  0.0069260545531879  0.5040888672577133
  0.1661421649840977  0.4826138102739884  0.4940068517495300
  0.1657465879441644  0.9819713038723872  0.0059266905262440
  0.1649334627283228  0.0024534729086814  0.4988700812298960
  0.2596179500472640  0.0030239103454850  0.2516821059510366
  0.1663834749662042  0.2458357786644156  0.2265671614677235
  0.0719200396429584  0.5034864114239282  0.2471310075262605
  0.9998428027251053  0.2502736682210402  0.7748548610528538
  0.0827455505067134  0.2768245512267926  0.0023567090058942
  0.0756104948682568  0.9948847565594856  0.7557313398658553
  0.1665174451815265  0.7400422599624324  0.7813982679500654
  0.2564915768015958  0.4953719408729488  0.7438551989899008
  0.9996499175688950  0.7503435880452278  0.2187262884259218
  0.0830957569097876  0.7139385050824500  0.5026278571360183
  0.1664635712340047  0.5024764497945823  0.0005364914211868
  0.9991821247672301  0.9887931766868360  0.9983114150659890
  0.9982611181317802  0.4938720800004823  0.5044252066856441
  0.0002664897786716  0.5118376716011169  0.9982949759094565
  0.4277904793500323  0.4979673488974571  0.7473112680917514
  0.3310980254447721  0.7502613961516894  0.7190218474376410
  0.5737867190896833  0.0056339594796401  0.7468333063323483
  0.5023225328187382  0.7513949949656299  0.2787372880448110
  0.4166136380355210  0.7811529314615103  0.9987331411057171
  0.5845967624186387  0.7808914029762052  0.5026109648157523
  0.5769019822693322  0.4976176568741453  0.2540606592088816
  0.3314474679590621  0.2515770513200677  0.2796445922464186
  0.4244707379118999  0.0031479505401466  0.2548639618207231
  0.5018351717674897  0.2527053596724980  0.7189529677652818
  0.5852556358836595  0.2172196929869094  0.0025918020370887
  0.3323405538904037  0.0112640310564893  0.4995985500262922
  0.5010551328468579  0.4936045150909791  0.4991822638927231
  0.5009306221423484  0.9985024250614695  0.0037455359653756
  0.5009947966686789  0.0128359031810558  0.4983593903746545
  0.5949140140635210  0.9932012439733617  0.2476719219758766
  0.5000876905736009  0.2523773264516978  0.2280095240097510
  0.4054878381599503  0.4978966671458587  0.2505559672509864
  0.3330894223268806  0.2509806952788239  0.7700881298491742
  0.4165568480581773  0.2822969714033729  0.9990895364175939
  0.4087976448090295  0.0033922819645283  0.7429068839457105
  0.5011345925324329  0.7507299310692801  0.7805822816079605
  0.5917751332616449  0.5016215901250114  0.7528567518491747
  0.3321052144213736  0.7490286030332067  0.2172566730246844
  0.4167767177922295  0.7208693922483259  0.4988043700086326
  0.5027366744858501  0.5041411394762565  0.0007561113541481
  0.3323414942597894  0.9972162580933498  0.9944148705982387
  0.3324241208006851  0.4925528155464714  0.4991005133044104
  0.3304385276245388  0.5027135641289878  0.9969935400928174
  0.7613531211368811  0.5083495119061132  0.7523526077363756
  0.6680359271525637  0.7498200096472561  0.7269210664436768
  0.9060601070885332  0.0106247750639710  0.7475935118256303
  0.8340203878681525  0.7535494040692998  0.2731984756475664
  0.9162818370577699  0.7865250812992594  0.5023373068865951
  0.9096658517446616  0.5017669485424990  0.2527931514131053
  0.6679748014349243  0.2441950398357438  0.2809308307902394
  0.7577120782987938 -0.0004661482123512  0.2450370368516057
  0.8341237074075398  0.2593530427962485  0.7178672697565711
  0.9168269667811556  0.2235709139919185  0.0019956578471697
  0.6679857807076934  0.0061022777847496  0.5001716523954300
  0.8343487245637559  0.4974278878600801  0.4989943160756904
  0.8332731543843115  0.9978305547199692  0.0003814332752046
  0.8330501230976285  0.0169584369022737  0.4937102398563775
  0.9274185065898597  0.9973303599041311  0.2470126847251590
  0.8331732632139818  0.2538366503188488  0.2268396347515518
  0.7397774529234792  0.4955270827973339  0.2525269836327422
  0.6671287597923344  0.2499134435901891  0.7725987113702959
  0.7508604907715946  0.2832914813168695  0.9973154287313579
  0.7434464140115569  0.0041191902354972  0.7451494788228453
  0.8331003429211810  0.7596752125280084  0.7810880988098775
  0.9237983625057392  0.5051597843941096  0.7556901339605888
  0.6669075454325034  0.7441195457311173  0.2174586042926825
  0.7501922735061534  0.7201164800883771  0.4976642306501395
  0.8337527507281117  0.5169187338227402  0.0057805142859585
  0.6679953887687536  0.9860613445012313  0.9933012259091858
  0.6670151898000174  0.4870023058497194  0.5049561661309196
  0.6670419463690443  0.5065497126466495  0.9986347480213268
  0.1330075680548562  0.3532249284862062  0.8715797228997819
  0.1975898223743379  0.1253350047246325  0.8737604018291362
  0.1336949407280815  0.6259746802447316  0.6259116649030463
  0.1309622871851620  0.0684554882278948  0.6647598721572249
  0.1186737456665029  0.8685275261515708  0.3986035960297702
  0.2854261106603797  0.6237648534571488  0.5960323872538007
  0.0439811912775532  0.1121420099109029  0.3708955002156361
  0.0466110350288668  0.8699040943514570  0.6059560943483006
  0.0331567805269206  0.9273404294589103  0.1656914045708834
  0.2118425586437340  0.6226324795039094  0.3941362548471314
  0.1223456080309257  0.8829931904940460  0.8714514460546137
  0.1983984911657443  0.8540251135459538  0.6275588317499509
  0.2048845804589061  0.6604937257863570  0.1084192679420970
  0.1223664666434040  0.8346900947324460  0.1196513925549335
  0.2094242602532317  0.3339563891198962  0.3801473019614592
  0.2077263396034540  0.8991632165787787  0.3539400372849668
  0.1258980793674290  0.1600119450629605  0.3909581865647798
  0.2079864948262808  0.0926321594023405  0.1424920250871785
  0.1146400010557817  0.3444417978079098  0.5885585452330606
  0.2901911014910426  0.0971452702258877  0.8512161592817651
  0.2801386720661109  0.1505715969050227  0.4097144927401273
  0.2891286579053494  0.9005577106431841  0.6378429709089040
  0.0493761778428826  0.3650350742601758  0.4091425874441582
  0.2167243492952027  0.1310927692394421  0.5922058957765554
  0.2993213175035142  0.8639125684688852  0.3700263372218823
  0.0321818038294548  0.6383213618619430  0.3752343740943975
  0.2984023118024579  0.1406403828683612  0.1255067143090132
  0.2865852855841721  0.6116346168549524  0.1253237288047878
  0.2853834836359931  0.3686172684126187  0.8915761235905241
  0.1198319082035458  0.1223441332608298  0.1053514989735107
  0.2011756507888905  0.5689180138038152  0.8354183173190768
  0.2128969531282715  0.3688056217120026  0.1002178429713563
  0.2097689277907593  0.3831845781059292  0.6280569917946609
  0.0461172467656628  0.1235613813563418  0.8998826612377561
  0.2986632768986035  0.4303498779999829  0.3310514263899625
  0.0329430880569770  0.3626324039572740  0.1289035832129969
  0.0422463847187665  0.1610303366067394  0.6187532838836940
  0.2926171825346380  0.3347969594716764  0.6070465675592478
  0.0400455684237042  0.8360980199432058  0.8911132385531138
  0.0422552527751259  0.3986992931033992  0.8592684866368174
  0.2896386956462517  0.6591476015409327  0.8778921767608906
  0.0412704567324935  0.5936582426664839  0.6478642212745732
  0.2823369891862321  0.8640612051431296  0.0903301112178692
  0.1237401895154135  0.5927897376399127  0.3571851250378717
  0.1147438073798624  0.6307491572651061  0.9072230481545480
  0.1240083835478969  0.3990714785487557  0.1460006996494695
  0.2173937758233507  0.8442961240998120  0.9101692688333722
  0.0519325720530986  0.6515901623237780  0.0902751490897293
  0.4676251279692524  0.3593774856668269  0.8735712333901829
  0.5350259435440553  0.1422518520623579  0.8732568622217527
  0.4671016779910500  0.6409312587866808  0.6269326661649398
  0.4645907964266926  0.0869056349737610  0.6559809931787127
  0.4546182623057016  0.8766165416412065  0.4018873886357284
  0.6212793328480501  0.6256533046516323  0.6054617672957858
  0.3685544495202318  0.0853588300294546  0.3416881927820635
  0.3789527986983151  0.8762061531143711  0.5951936492011185
  0.3752321770114262  0.8998929858229309  0.1372964869366266
  0.5480728632011621  0.6253423018322596  0.4016180310277854
  0.4580780473731183  0.9012173556689780  0.8606242255576093
  0.5338600932492330  0.8662992831735628  0.6283106474638886
  0.5439614209132980  0.6611310571282805  0.1194714871882425
  0.4667368461210134  0.8569542135116670  0.1304887208895745
  0.5406144017509090  0.3364531362278904  0.3915514373038251
  0.5441854728376762  0.9021694861063445  0.3607130051586592
  0.4561645987016328  0.1651255125856828  0.3893379115667484
  0.5429944581714113  0.0990847314647223  0.1474049018864482
  0.4493293376203893  0.3564438211441341  0.5905259752911254
  0.6257583146136522  0.0960612340714638  0.8559890453096840
  0.6163970103156151  0.1339958327972558  0.4066607296001715
  0.6252961586588228  0.9017574407665079  0.6444733428951154
  0.3840910382158790  0.3561887064352496  0.4077893726730680
  0.5530913851693984  0.1526305432745154  0.5892557472998615
  0.6348380429166202  0.8571108288147551  0.3711728268851805
  0.3664720983149806  0.6402574937981433  0.3709229167032383
  0.6356018758774653  0.1284102998125124  0.1256184005398570
  0.6326716325957652  0.5713682013596323  0.1644944042790535
  0.6207768797667756  0.3719861515048408  0.8990919243633417
  0.4532514165879580  0.1313617968315905  0.1053406751666909
  0.5464871831563480  0.6141714270517683  0.8723900376759607
  0.5478276585414020  0.3707754908112201  0.1063077617681797
  0.5348250509355937  0.4312391908178644  0.6673726001827747
  0.3799628171635747  0.1308516556253057  0.8928154437786474
  0.6233657286741271  0.3862404599755866  0.3707324745039869
  0.3654991744778787  0.3585399425969643  0.1250250604249668
  0.3771197405127123  0.1648591894673095  0.6086263837902429
  0.6239678096562952  0.3371459039396003  0.6186570578064083
  0.3666099261868094  0.8571511334102599  0.8667848002036188
  0.3746082884725022  0.4054329961441436  0.8541682247668331
  0.6281509449242336  0.6632216083809062  0.8909298935902688
  0.3755511000339387  0.5979401777625607  0.6422549920671285
  0.6161719505581438  0.8477098685353062  0.0878972801967497
  0.4579606827508165  0.5984335237138643  0.3555821147947769
  0.4542099923901311  0.6278663931943562  0.9006831845233801
  0.4585217023267391  0.4060953003829756  0.1434504700561703
  0.5510631713976518  0.8666997433114036  0.9080585096738676
  0.3789778719917146  0.6272699358707431  0.0966528528769823
  0.8016851488665461  0.3731638071970911  0.8738476827741172
  0.8665532052720168  0.1470355331254019  0.8713371224653168
  0.8004737711498977  0.6463364957532152  0.6279762953402740
  0.7899057132419970  0.1159040445461672  0.6286369425114007
  0.7868503222280868  0.8764185167297441  0.3944252408207630
  0.9526931105931858  0.6308186147007847  0.6061940784411264
  0.7025873193603364  0.0739965225945077  0.3362415456742441
  0.7141222818101669  0.8733502212755848  0.6012296093074874
  0.7112734663835180  0.8881039224933697  0.1286201308522403
  0.8805497131188593  0.6320309836471701  0.3988189894058120
  0.7987804806549796  0.9308288502294784  0.8358480726552810
  0.8657897839473523  0.8744015909111964  0.6255297386801799
  0.8768025063032224  0.6657714264780710  0.1194872271656146
  0.7940178261353757  0.8400271075313959  0.1085520686190398
  0.8736707331237730  0.3408683067782315  0.3909830305367166
  0.8753518718537715  0.9073474640491269  0.3565702961646697
  0.7903779956582164  0.1664296880994658  0.3806939895400613
  0.8755734781632614  0.1013650274518562  0.1451977160337395
  0.7825193913033707  0.3680533707468613  0.5917130001652596
  0.9574407749940491  0.1015705060050394  0.8586044275314371
  0.9501032808744826  0.1359417673805822  0.4086150484896713
  0.9581947539485804  0.9069567017877762  0.6471099140849013
  0.7181545181451794  0.3497255268222842  0.4104602732223242
  0.8848699999960579  0.1554926028001600  0.5880434565750495
  0.9670095064566998  0.8631584692081454  0.3748842706152101
  0.6995259423966030  0.6314008501324343  0.3738953093339932
  0.9664971895796500  0.1384991787339396  0.1288632759255980
  0.9663190926870973  0.5729394198459489  0.1660079749541147
  0.9535371324574695  0.3768773637369003  0.8995620659955252
  0.7868909759478104  0.1306970470876449  0.1008359057107882
  0.8770772992503822  0.6170489104474681  0.8712875337602861
  0.8799530898820735  0.3778309733740750  0.1053759779604227
  0.8684250866801607  0.4314212521030223  0.6645831664461295
  0.7139660237119254  0.1268613493545432  0.8940387265710934
  0.9555300880115070  0.3892068771853799  0.3714268528307926
  0.7007154230648638  0.3574970881844352  0.1274666625419782
  0.7072712635579445  0.1639580467189879  0.6083620870227562
  0.9573177037706635  0.3392435592330301  0.6189392343798276
  0.7110907773493632  0.8380217053348212  0.8802798212241709
  0.7097555980262659  0.4027703761589089  0.8540206671791765
  0.9592396689588701  0.6641719800138272  0.8914344129285928
  0.7092673673978735  0.5973964275696151  0.6430329743819919
  0.9475154861033217  0.8491848713993996  0.0897013622790463
  0.7914599349000697  0.6002639430322877  0.3546884903306609
  0.7828179083219595  0.6548695694063040  0.9102553119032163
  0.7916799589842423  0.4062763206108829  0.1432578485007524
  0.8849029535832277  0.8694952397376399  0.9065093280464759
  0.7188420540876898  0.6357771380682342  0.0918903206539960
  0.0787437739555725  0.2307981785958453  0.4874956115092697
  0.0866744369692516  0.7643867676654568  0.9877193117501573
  0.9207056360134382  0.2698890144732119  0.4876653799272112
  0.9127248058188987  0.7359534776033012  0.9874451994767849
  0.7539504232250844  0.2349164967009189  0.5117367574222456
  0.7472804222848556  0.7692332359104349  0.0116469521080305
  0.2452774333723704  0.2637906448091698  0.5118373814849682
  0.2531226144627711  0.7293287455069100  0.0106244071997175
  0.5879584283545296  0.2666809873084007  0.4868374165005588
  0.5801498837120889  0.7322219074754590  0.9873236554037012
  0.4167005684656684  0.2431544277998805  0.4992472571660815
 
  0.00000000E+00  0.00000000E+00  0.00000000E+00
  0.00000000E+00  0.00000000E+00  0.00000000E+00
  0.00000000E+00  0.00000000E+00  0.00000000E+00
  0.00000000E+00  0.00000000E+00  0.00000000E+00
  0.00000000E+00  0.00000000E+00  0.00000000E+00
  0.00000000E+00  0.00000000E+00  0.00000000E+00
  0.00000000E+00  0.00000000E+00  0.00000000E+00
  0.00000000E+00  0.00000000E+00  0.00000000E+00
  0.00000000E+00  0.00000000E+00  0.00000000E+00
  0.00000000E+00  0.00000000E+00  0.00000000E+00
  0.00000000E+00  0.00000000E+00  0.00000000E+00
  0.00000000E+00  0.00000000E+00  0.00000000E+00
  0.00000000E+00  0.00000000E+00  0.00000000E+00
  0.00000000E+00  0.00000000E+00  0.00000000E+00
  0.00000000E+00  0.00000000E+00  0.00000000E+00
  0.00000000E+00  0.00000000E+00  0.00000000E+00
  0.00000000E+00  0.00000000E+00  0.00000000E+00
  0.00000000E+00  0.00000000E+00  0.00000000E+00
  0.00000000E+00  0.00000000E+00  0.00000000E+00
  0.00000000E+00  0.00000000E+00  0.00000000E+00
  0.00000000E+00  0.00000000E+00  0.00000000E+00
  0.00000000E+00  0.00000000E+00  0.00000000E+00
  0.00000000E+00  0.00000000E+00  0.00000000E+00
  0.00000000E+00  0.00000000E+00  0.00000000E+00
  0.00000000E+00  0.00000000E+00  0.00000000E+00
  0.00000000E+00  0.00000000E+00  0.00000000E+00
  0.00000000E+00  0.00000000E+00  0.00000000E+00
  0.00000000E+00  0.00000000E+00  0.00000000E+00
  0.00000000E+00  0.00000000E+00  0.00000000E+00
  0.00000000E+00  0.00000000E+00  0.00000000E+00
  0.00000000E+00  0.00000000E+00  0.00000000E+00
  0.00000000E+00  0.00000000E+00  0.00000000E+00
  0.00000000E+00  0.00000000E+00  0.00000000E+00
  0.00000000E+00  0.00000000E+00  0.00000000E+00
  0.00000000E+00  0.00000000E+00  0.00000000E+00
  0.00000000E+00  0.00000000E+00  0.00000000E+00
  0.00000000E+00  0.00000000E+00  0.00000000E+00
  0.00000000E+00  0.00000000E+00  0.00000000E+00
  0.00000000E+00  0.00000000E+00  0.00000000E+00
  0.00000000E+00  0.00000000E+00  0.00000000E+00
  0.00000000E+00  0.00000000E+00  0.00000000E+00
  0.00000000E+00  0.00000000E+00  0.00000000E+00
  0.00000000E+00  0.00000000E+00  0.00000000E+00
  0.00000000E+00  0.00000000E+00  0.00000000E+00
  0.00000000E+00  0.00000000E+00  0.00000000E+00
  0.00000000E+00  0.00000000E+00  0.00000000E+00
  0.00000000E+00  0.00000000E+00  0.00000000E+00
  0.00000000E+00  0.00000000E+00  0.00000000E+00
  0.00000000E+00  0.00000000E+00  0.00000000E+00
  0.00000000E+00  0.00000000E+00  0.00000000E+00
  0.00000000E+00  0.00000000E+00  0.00000000E+00
  0.00000000E+00  0.00000000E+00  0.00000000E+00
  0.00000000E+00  0.00000000E+00  0.00000000E+00
  0.00000000E+00  0.00000000E+00  0.00000000E+00
  0.00000000E+00  0.00000000E+00  0.00000000E+00
  0.00000000E+00  0.00000000E+00  0.00000000E+00
  0.00000000E+00  0.00000000E+00  0.00000000E+00
  0.00000000E+00  0.00000000E+00  0.00000000E+00
  0.00000000E+00  0.00000000E+00  0.00000000E+00
  0.00000000E+00  0.00000000E+00  0.00000000E+00
  0.00000000E+00  0.00000000E+00  0.00000000E+00
  0.00000000E+00  0.00000000E+00  0.00000000E+00
  0.00000000E+00  0.00000000E+00  0.00000000E+00
  0.00000000E+00  0.00000000E+00  0.00000000E+00
  0.00000000E+00  0.00000000E+00  0.00000000E+00
  0.00000000E+00  0.00000000E+00  0.00000000E+00
  0.00000000E+00  0.00000000E+00  0.00000000E+00
  0.00000000E+00  0.00000000E+00  0.00000000E+00
  0.00000000E+00  0.00000000E+00  0.00000000E+00
  0.00000000E+00  0.00000000E+00  0.00000000E+00
  0.00000000E+00  0.00000000E+00  0.00000000E+00
  0.00000000E+00  0.00000000E+00  0.00000000E+00
  0.00000000E+00  0.00000000E+00  0.00000000E+00
  0.00000000E+00  0.00000000E+00  0.00000000E+00
  0.00000000E+00  0.00000000E+00  0.00000000E+00
  0.00000000E+00  0.00000000E+00  0.00000000E+00
  0.00000000E+00  0.00000000E+00  0.00000000E+00
  0.00000000E+00  0.00000000E+00  0.00000000E+00
  0.00000000E+00  0.00000000E+00  0.00000000E+00
  0.00000000E+00  0.00000000E+00  0.00000000E+00
  0.00000000E+00  0.00000000E+00  0.00000000E+00
  0.00000000E+00  0.00000000E+00  0.00000000E+00
  0.00000000E+00  0.00000000E+00  0.00000000E+00
  0.00000000E+00  0.00000000E+00  0.00000000E+00
  0.00000000E+00  0.00000000E+00  0.00000000E+00
  0.00000000E+00  0.00000000E+00  0.00000000E+00
  0.00000000E+00  0.00000000E+00  0.00000000E+00
  0.00000000E+00  0.00000000E+00  0.00000000E+00
  0.00000000E+00  0.00000000E+00  0.00000000E+00
  0.00000000E+00  0.00000000E+00  0.00000000E+00
  0.00000000E+00  0.00000000E+00  0.00000000E+00
  0.00000000E+00  0.00000000E+00  0.00000000E+00
  0.00000000E+00  0.00000000E+00  0.00000000E+00
  0.00000000E+00  0.00000000E+00  0.00000000E+00
  0.00000000E+00  0.00000000E+00  0.00000000E+00
  0.00000000E+00  0.00000000E+00  0.00000000E+00
  0.00000000E+00  0.00000000E+00  0.00000000E+00
  0.00000000E+00  0.00000000E+00  0.00000000E+00
  0.00000000E+00  0.00000000E+00  0.00000000E+00
  0.00000000E+00  0.00000000E+00  0.00000000E+00
  0.00000000E+00  0.00000000E+00  0.00000000E+00
  0.00000000E+00  0.00000000E+00  0.00000000E+00
  0.00000000E+00  0.00000000E+00  0.00000000E+00
  0.00000000E+00  0.00000000E+00  0.00000000E+00
  0.00000000E+00  0.00000000E+00  0.00000000E+00
  0.00000000E+00  0.00000000E+00  0.00000000E+00
  0.00000000E+00  0.00000000E+00  0.00000000E+00
  0.00000000E+00  0.00000000E+00  0.00000000E+00
  0.00000000E+00  0.00000000E+00  0.00000000E+00
  0.00000000E+00  0.00000000E+00  0.00000000E+00
  0.00000000E+00  0.00000000E+00  0.00000000E+00
  0.00000000E+00  0.00000000E+00  0.00000000E+00
  0.00000000E+00  0.00000000E+00  0.00000000E+00
  0.00000000E+00  0.00000000E+00  0.00000000E+00
  0.00000000E+00  0.00000000E+00  0.00000000E+00
  0.00000000E+00  0.00000000E+00  0.00000000E+00
  0.00000000E+00  0.00000000E+00  0.00000000E+00
  0.00000000E+00  0.00000000E+00  0.00000000E+00
  0.00000000E+00  0.00000000E+00  0.00000000E+00
  0.00000000E+00  0.00000000E+00  0.00000000E+00
  0.00000000E+00  0.00000000E+00  0.00000000E+00
  0.00000000E+00  0.00000000E+00  0.00000000E+00
  0.00000000E+00  0.00000000E+00  0.00000000E+00
  0.00000000E+00  0.00000000E+00  0.00000000E+00
  0.00000000E+00  0.00000000E+00  0.00000000E+00
  0.00000000E+00  0.00000000E+00  0.00000000E+00
  0.00000000E+00  0.00000000E+00  0.00000000E+00
  0.00000000E+00  0.00000000E+00  0.00000000E+00
  0.00000000E+00  0.00000000E+00  0.00000000E+00
  0.00000000E+00  0.00000000E+00  0.00000000E+00
  0.00000000E+00  0.00000000E+00  0.00000000E+00
  0.00000000E+00  0.00000000E+00  0.00000000E+00
  0.00000000E+00  0.00000000E+00  0.00000000E+00
  0.00000000E+00  0.00000000E+00  0.00000000E+00
  0.00000000E+00  0.00000000E+00  0.00000000E+00
  0.00000000E+00  0.00000000E+00  0.00000000E+00
  0.00000000E+00  0.00000000E+00  0.00000000E+00
  0.00000000E+00  0.00000000E+00  0.00000000E+00
  0.00000000E+00  0.00000000E+00  0.00000000E+00
  0.00000000E+00  0.00000000E+00  0.00000000E+00
  0.00000000E+00  0.00000000E+00  0.00000000E+00
  0.00000000E+00  0.00000000E+00  0.00000000E+00
  0.00000000E+00  0.00000000E+00  0.00000000E+00
  0.00000000E+00  0.00000000E+00  0.00000000E+00
  0.00000000E+00  0.00000000E+00  0.00000000E+00
  0.00000000E+00  0.00000000E+00  0.00000000E+00
  0.00000000E+00  0.00000000E+00  0.00000000E+00
  0.00000000E+00  0.00000000E+00  0.00000000E+00
  0.00000000E+00  0.00000000E+00  0.00000000E+00
  0.00000000E+00  0.00000000E+00  0.00000000E+00
  0.00000000E+00  0.00000000E+00  0.00000000E+00
  0.00000000E+00  0.00000000E+00  0.00000000E+00
  0.00000000E+00  0.00000000E+00  0.00000000E+00
  0.00000000E+00  0.00000000E+00  0.00000000E+00
  0.00000000E+00  0.00000000E+00  0.00000000E+00
  0.00000000E+00  0.00000000E+00  0.00000000E+00
  0.00000000E+00  0.00000000E+00  0.00000000E+00
  0.00000000E+00  0.00000000E+00  0.00000000E+00
  0.00000000E+00  0.00000000E+00  0.00000000E+00
  0.00000000E+00  0.00000000E+00  0.00000000E+00
  0.00000000E+00  0.00000000E+00  0.00000000E+00
  0.00000000E+00  0.00000000E+00  0.00000000E+00
  0.00000000E+00  0.00000000E+00  0.00000000E+00
  0.00000000E+00  0.00000000E+00  0.00000000E+00
  0.00000000E+00  0.00000000E+00  0.00000000E+00
  0.00000000E+00  0.00000000E+00  0.00000000E+00
  0.00000000E+00  0.00000000E+00  0.00000000E+00
  0.00000000E+00  0.00000000E+00  0.00000000E+00
  0.00000000E+00  0.00000000E+00  0.00000000E+00
  0.00000000E+00  0.00000000E+00  0.00000000E+00
  0.00000000E+00  0.00000000E+00  0.00000000E+00
  0.00000000E+00  0.00000000E+00  0.00000000E+00
  0.00000000E+00  0.00000000E+00  0.00000000E+00
  0.00000000E+00  0.00000000E+00  0.00000000E+00
  0.00000000E+00  0.00000000E+00  0.00000000E+00
  0.00000000E+00  0.00000000E+00  0.00000000E+00
  0.00000000E+00  0.00000000E+00  0.00000000E+00
  0.00000000E+00  0.00000000E+00  0.00000000E+00
  0.00000000E+00  0.00000000E+00  0.00000000E+00
  0.00000000E+00  0.00000000E+00  0.00000000E+00
  0.00000000E+00  0.00000000E+00  0.00000000E+00
  0.00000000E+00  0.00000000E+00  0.00000000E+00
  0.00000000E+00  0.00000000E+00  0.00000000E+00
  0.00000000E+00  0.00000000E+00  0.00000000E+00
  0.00000000E+00  0.00000000E+00  0.00000000E+00
  0.00000000E+00  0.00000000E+00  0.00000000E+00
  0.00000000E+00  0.00000000E+00  0.00000000E+00
  0.00000000E+00  0.00000000E+00  0.00000000E+00
  0.00000000E+00  0.00000000E+00  0.00000000E+00
  0.00000000E+00  0.00000000E+00  0.00000000E+00
  0.00000000E+00  0.00000000E+00  0.00000000E+00
  0.00000000E+00  0.00000000E+00  0.00000000E+00
  0.00000000E+00  0.00000000E+00  0.00000000E+00
  0.00000000E+00  0.00000000E+00  0.00000000E+00
  0.00000000E+00  0.00000000E+00  0.00000000E+00
  0.00000000E+00  0.00000000E+00  0.00000000E+00
  0.00000000E+00  0.00000000E+00  0.00000000E+00
  0.00000000E+00  0.00000000E+00  0.00000000E+00
  0.00000000E+00  0.00000000E+00  0.00000000E+00
  0.00000000E+00  0.00000000E+00  0.00000000E+00
  0.00000000E+00  0.00000000E+00  0.00000000E+00
  0.00000000E+00  0.00000000E+00  0.00000000E+00
  0.00000000E+00  0.00000000E+00  0.00000000E+00
  0.00000000E+00  0.00000000E+00  0.00000000E+00
  0.00000000E+00  0.00000000E+00  0.00000000E+00
  0.00000000E+00  0.00000000E+00  0.00000000E+00
  0.00000000E+00  0.00000000E+00  0.00000000E+00
  0.00000000E+00  0.00000000E+00  0.00000000E+00
  0.00000000E+00  0.00000000E+00  0.00000000E+00
  0.00000000E+00  0.00000000E+00  0.00000000E+00
  0.00000000E+00  0.00000000E+00  0.00000000E+00
  0.00000000E+00  0.00000000E+00  0.00000000E+00
  0.00000000E+00  0.00000000E+00  0.00000000E+00
  0.00000000E+00  0.00000000E+00  0.00000000E+00
  0.00000000E+00  0.00000000E+00  0.00000000E+00
  0.00000000E+00  0.00000000E+00  0.00000000E+00
  0.00000000E+00  0.00000000E+00  0.00000000E+00
  0.00000000E+00  0.00000000E+00  0.00000000E+00
  0.00000000E+00  0.00000000E+00  0.00000000E+00
  0.00000000E+00  0.00000000E+00  0.00000000E+00
  0.00000000E+00  0.00000000E+00  0.00000000E+00
  0.00000000E+00  0.00000000E+00  0.00000000E+00
  0.00000000E+00  0.00000000E+00  0.00000000E+00
  0.00000000E+00  0.00000000E+00  0.00000000E+00
  0.00000000E+00  0.00000000E+00  0.00000000E+00
  0.00000000E+00  0.00000000E+00  0.00000000E+00
  0.00000000E+00  0.00000000E+00  0.00000000E+00
  0.00000000E+00  0.00000000E+00  0.00000000E+00
  0.00000000E+00  0.00000000E+00  0.00000000E+00
  0.00000000E+00  0.00000000E+00  0.00000000E+00
  0.00000000E+00  0.00000000E+00  0.00000000E+00
  0.00000000E+00  0.00000000E+00  0.00000000E+00
  0.00000000E+00  0.00000000E+00  0.00000000E+00
  0.00000000E+00  0.00000000E+00  0.00000000E+00
  0.00000000E+00  0.00000000E+00  0.00000000E+00
  0.00000000E+00  0.00000000E+00  0.00000000E+00
  0.00000000E+00  0.00000000E+00  0.00000000E+00
  0.00000000E+00  0.00000000E+00  0.00000000E+00
  0.00000000E+00  0.00000000E+00  0.00000000E+00
  0.00000000E+00  0.00000000E+00  0.00000000E+00
