# Supplementary material for: The mechanisms underlying the enhanced high-temperature properties of GRX-810
Source: Nat Commun. 2025 Dec 14;17:963. doi: 10.1038/s41467-025-67687-4 (PMC12847880; doi:10.1038/s41467-025-67687-4)
Supplement: Supplementary file 3 — Supplementary Data 1 [file 41467_2025_67687_MOESM3_ESM.zip › DFT datasets/Y2O3_cubic_Al12_relax.vasp]

C-Y2O3_Al12                             
   1.00000000000000     
    31.4228568454342039   -0.0289582454406557    0.0232624991979394
    -0.0097614314486185   10.4024592813207590   -0.0018138745663172
     0.0076935113373710   -0.0018452923835153   10.5321272041195968
   Y    O    Al
    84   144    12
Direct
  0.0940053564634764  0.4891191869354868  0.7473005779844054
  0.9999329001371621  0.7496857488334023  0.7289466635190981
  0.2393021854063123  0.9902853432943521  0.7506591776680585
  0.1661524737368245  0.7460397394047212  0.2724239950004701
  0.2501372330086751  0.7783564841159707  0.4964254921112968
  0.2426612728733613  0.4994639843654762  0.2448705366012714
  0.0000313672702223  0.2496603247188897  0.2809210794618580
  0.0903879366780207  0.9980001669541972  0.2519971550865737
  0.1663586510073061  0.2400969440160448  0.7173253415076144
  0.2498776215815058  0.2145071414888328  0.9958968567237129
  0.0015209079533972  0.0061926659042365  0.5036388422548495
  0.1670452355972871  0.4827087471925268  0.4929867907743267
  0.1666256341374532  0.9823652598532352  0.0050764484133279
  0.1658808469435513  0.0020922047910684  0.4982835809549248
  0.2607250405654263  0.0038149792145292  0.2518090282873646
  0.1671570302742729  0.2457656534383879  0.2257096162620665
  0.0726139067803550  0.5027816509806643  0.2464157412315665
  0.9999739703971446  0.2493794955990892  0.7743362553389727
  0.0832536612754650  0.2761532785135419  0.0013662166892687
  0.0762012238506155  0.9945440584883404  0.7551833310197863
  0.1672461516134073  0.7397473351121052  0.7805526525294245
  0.2573175730012425  0.4951436562200520  0.7435257261556019
  0.0000230335552126  0.7495488205338630  0.2182187450277812
  0.0836539480593496  0.7133295904243935  0.5021137482548310
  0.1672781656364857  0.5016554831471419  0.9996404560132269
  0.9994275359755103  0.9880402687229788  0.9978859521571570
  0.9985294939270928  0.4930466761176757  0.5038054692637814
  0.0005408413219347  0.5110570149106529  0.9977981776075423
  0.4274005443818561  0.5047687413002465  0.7509351435950171
  0.3331177175712928  0.7499734675736316  0.7239181040475353
  0.5725871586261528  0.0070721870939795  0.7474070825939891
  0.5003205598533673  0.7515800958266190  0.2748273458425888
  0.5830154436827891  0.7815384455148012  0.5025925066845579
  0.5761258444873881  0.4983756717740347  0.2552289743270985
  0.3325751760780986  0.2526402815735981  0.2784720698724803
  0.4231260765406992  0.0001150433227503  0.2502278935011838
  0.5008086215690211  0.2552363057424956  0.7202862434661398
  0.5834009446601249  0.2181301414527222  0.0030701877731961
  0.3331906373282583  0.0131945074460719  0.5016581176413261
  0.5003336175064376  0.4942945940685873  0.4996689863319196
  0.4989282619713685  0.9940852748113285  0.0040703867864688
  0.5001594626031175  0.0155493070608005  0.4966899942063131
  0.5939868504150595  0.9935893993697937  0.2478494185787201
  0.4993740813484852  0.2523927786729735  0.2288442252129499
  0.4058216179442586  0.5025434071380633  0.2487183838337283
  0.3339327657003356  0.2501089215924088  0.7696632453138895
  0.4166835198602364  0.2837122146534126  0.9990414184909944
  0.4103870120638868  0.0007447947530417  0.7472827077964653
  0.4996732088228926  0.7554211933592904  0.7827627619803478
  0.5905998058337943  0.5028507883403713  0.7544012438337625
  0.3333635855033512  0.7522907340504135  0.2164153135454668
  0.4166125164654709  0.7222838000161587  0.4990684890380764
  0.5007386290241916  0.5125014097968168  0.0057122688349131
  0.3345081057369738  0.9921391795789145  0.9943384331457120
  0.3330251718334134  0.4919449034419214  0.4992206336659969
  0.3322960693148649  0.5092473283567627  0.9931960085587813
  0.7606297064086921  0.5083620432672706  0.7532063257870406
  0.6670329348411622  0.7503343713409985  0.7270843268430135
  0.9059379635242552  0.0099923027264749  0.7473714833942088
  0.8338318001299022  0.7532036735013259  0.2732606378582842
  0.9163482665253689  0.7858555783581656  0.5021716259043199
  0.9096005783454040  0.5011603634942562  0.2526253994654856
  0.6669895441027343  0.2442504456141733  0.2816379703213538
  0.7572286108114680  0.9992187720131279  0.2452274371818779
  0.8335793151381019  0.2588844016202662  0.7182136053143912
  0.9167827626357227  0.2229771352153628  0.0017996392241147
  0.6670353295355077  0.0058906339025610  0.5004515799749591
  0.8339879864142264  0.4967488595421165  0.4990748125116650
  0.8329703142040054  0.9971368889599095  0.0003263277510715
  0.8328024564929746  0.0165021086230628  0.4937486106085195
  0.9274852945100657  0.9964654635459586  0.2466738417701312
  0.8329022214088401  0.2530732164950735  0.2267433787132068
  0.7393135824746934  0.4949806548425937  0.2532826418585239
  0.6661926838909973  0.2502840190953426  0.7735295999348011
  0.7502408614623154  0.2830229219369890  0.9981073817957722
  0.7427674633362976  0.0038159235002574  0.7453837360754691
  0.8328723332782346  0.7588794740607026  0.7811547223533102
  0.9237575917568538  0.5042546291133371  0.7553108928260663
  0.6663811496465121  0.7443771574805081  0.2185515330281606
  0.7498393707200344  0.7200428734463097  0.4982361074876144
  0.8333667813643506  0.5164106764974629  0.0060274096311713
  0.6671267653488030  0.9870866487274145  0.9942762027819834
  0.6662624083757251  0.4874522178178173  0.5061049629887953
  0.6662094195277575  0.5060832245798833  0.9997489543098652
  0.1338419149315513  0.3525504542562668  0.8707877651776201
  0.1991764828684302  0.1263286103442311  0.8731165931087996
  0.1343111103534561  0.6255947614170673  0.6254165825735920
  0.1317447241294567  0.0684211732883394  0.6642229852268534
  0.1194009887670305  0.8679764532437544  0.3984227680084826
  0.2865382695652763  0.6246279385162972  0.5984624514387378
  0.0444850376636524  0.1110639678590323  0.3705539752969349
  0.0470228123524957  0.8692275070933800  0.6058548539769713
  0.0336062059084675  0.9272523599063552  0.1654308898938887
  0.2131076609842781  0.6230484103823307  0.3935674596449621
  0.1231198674776235  0.8829058842040788  0.8708483426404148
  0.1996480736039573  0.8529404251602658  0.6270670733763294
  0.2064765488830128  0.6598877142523187  0.1079883594201785
  0.1233048791285649  0.8340081898525213  0.1189054503594437
  0.2100584817630425  0.3341174608099454  0.3788187910258759
  0.2087130625896036  0.8993420641208473  0.3536223519626381
  0.1266389851656285  0.1596480978014161  0.3901239674269473
  0.2087110222858206  0.0926446414561816  0.1422660227095177
  0.1155423596973968  0.3445349269950373  0.5873949153114892
  0.2915974148066545  0.0950294101504338  0.8506049377094173
  0.2811342442617107  0.1517706259189352  0.4090472506827549
  0.2907937067808843  0.8997922182645148  0.6403169012916613
  0.0498143367774240  0.3642597094178187  0.4083959907677300
  0.2178574506231335  0.1306838535973999  0.5911695019902840
  0.3005925103950566  0.8652204024634239  0.3705765108674323
  0.0328021739865598  0.6373856615617284  0.3745354268629892
  0.3005653907918186  0.1385375191201366  0.1240590798236022
  0.2889196727764500  0.6115015381814615  0.1263459985597504
  0.2866468559782719  0.3707082099107889  0.8924043260205222
  0.1203428687022062  0.1214250928973200  0.1040083433764838
  0.2017746408955632  0.5681947987145526  0.8342523838952002
  0.2138461089284499  0.3683795473587145  0.0993193438253910
  0.2108403401743109  0.3831819712088740  0.6263726169729218
  0.0462949344097602  0.1229422163161366  0.8991297299826607
  0.2988438822175347  0.4281735074631161  0.3329913148721028
  0.0334628611635174  0.3615345438834069  0.1283609170212194
  0.0427895876116859  0.1610995170799730  0.6181336971259391
  0.2935763673041659  0.3349905720431275  0.6073280551458110
  0.0406940986306654  0.8352165371938028  0.8909045707404478
  0.0425570356317225  0.3981097268583855  0.8584148760332483
  0.2902752244014755  0.6614740327548895  0.8788791600084065
  0.0416447003113515  0.5927923669798018  0.6470281624037530
  0.2829295742847026  0.8645653080036214  0.0904492152266719
  0.1246513690282414  0.5924320305424003  0.3564802530666564
  0.1154849789657844  0.6299399449758454  0.9063938940333363
  0.1246303058190809  0.3984853976029983  0.1444434640265496
  0.2181248967076545  0.8444950069980180  0.9102903834411852
  0.0524340177993318  0.6506497094383730  0.0894334665578515
  0.4672798243441900  0.3683248792204571  0.8749695111873326
  0.5327332863354157  0.1416024428480941  0.8748156136137638
  0.4666472371842608  0.6432476715293327  0.6289771381476716
  0.4635503324647559  0.0910590055040396  0.6529697014214488
  0.4536616851986552  0.8770911875202690  0.3974828182406023
  0.6199898814949911  0.6262216051534625  0.6053944096935240
  0.3688662816548888  0.0849330652106341  0.3414126266061026
  0.3795660500081479  0.8764199929402485  0.6007559804499797
  0.3754785434824842  0.8991864875988659  0.1349936395361492
  0.5466376118595516  0.6275406292643134  0.3999535860594716
  0.4596742556781850  0.9081459412267087  0.8576989880798672
  0.5326183806693886  0.8688909576293722  0.6285098944226424
  0.5435121641846342  0.6640296036572573  0.1201370943867751
  0.4590204116502623  0.8354636550927821  0.1147459935277009
  0.5397382481777949  0.3381832316044066  0.3915185969962930
  0.5423864581277847  0.9025520846613686  0.3581974137545842
  0.4562501160381311  0.1663273602727665  0.3891867167252393
  0.5417117723376424  0.0982940308907075  0.1485730579761390
  0.4485426646518708  0.3594365346559758  0.5929583996781003
  0.6246793519272070  0.0969437038860366  0.8569434232801231
  0.6153434750640638  0.1341367125255797  0.4074634554831913
  0.6243274805521821  0.9027569726918646  0.6449665615701012
  0.3848682258012605  0.3570604922532081  0.4063809196635531
  0.5522395448703216  0.1551492961359416  0.5899471534173921
  0.6334067163338151  0.8562447585481487  0.3715984073595674
  0.3665203850240545  0.6409787285814293  0.3698269451426864
  0.6340040983700819  0.1305531912044004  0.1257947803689756
  0.6321224196351042  0.5715310705676379  0.1659419147894533
  0.6197161102963777  0.3722454626700812  0.8996992356303707
  0.4526554306104945  0.1298676352764374  0.1055004982532633
  0.5441643226758771  0.6144303947334790  0.8725350721236815
  0.5466103731223388  0.3740036097231666  0.1066232756394345
  0.5346358740317797  0.4307424066642808  0.6651989857631704
  0.3805554412378774  0.1282845552297531  0.8931945924525385
  0.6224258094412610  0.3867145678125497  0.3724690830819005
  0.3658735298004911  0.3660548997485928  0.1238630677001190
  0.3769387969018594  0.1657060105023471  0.6083095507623034
  0.6235461591429392  0.3379278946839378  0.6199319807342775
  0.3747887661395576  0.8346010890234041  0.8831313518982639
  0.3752756421786570  0.4045507524960082  0.8531975026716034
  0.6267081659554824  0.6627032735797758  0.8913358679790915
  0.3756328232415500  0.5988210577559954  0.6416056391950982
  0.6158828509019925  0.8483222608877872  0.0882316283043717
  0.4576094321349488  0.5994471833660605  0.3566280334384343
  0.4491126142822165  0.6454117747519749  0.9114670293966201
  0.4579358886500479  0.4057396254749697  0.1443269328761508
  0.5507889096093684  0.8673086083558363  0.9089010474883066
  0.3834505824420689  0.6412223059752129  0.0889258218155857
  0.8009346668337923  0.3725665119713192  0.8742235073616179
  0.8663569934723340  0.1467799634048943  0.8711969972304069
  0.8001185981621777  0.6454141645909296  0.6282784797994760
  0.7892657535216728  0.1157151989016920  0.6280251131411574
  0.7866276403175626  0.8761141043697493  0.3947451840242092
  0.9529191663021869  0.6301116185008181  0.6060192955740237
  0.7012325450142821  0.0719338222959880  0.3342721412956411
  0.7133888134971114  0.8730410276273421  0.6012480117429413
  0.7108568762122532  0.8871966377108035  0.1280478783829465
  0.8804932061579461  0.6311791828907956  0.3991987896185067
  0.7984996654239372  0.9308192215748394  0.8350273499646396
  0.8657193834216320  0.8734625155778671  0.6254653874200692
  0.8767162553336191  0.6652669639612094  0.1195023732539370
  0.7936606442265650  0.8399158618485255  0.1089361094667798
  0.8734240407713842  0.3399484046680168  0.3906260177072754
  0.8753356803884336  0.9069381071045808  0.3565738479011250
  0.7896596098425216  0.1659029772092043  0.3803075739003307
  0.8755006989324562  0.1003507236972927  0.1451458747113452
  0.7816098396338141  0.3683640941486327  0.5923237842855827
  0.9573817928676617  0.1005391546197268  0.8584724358738056
  0.9503301387460696  0.1352436349962457  0.4083850611782165
  0.9583684172130148  0.9067218135212629  0.6469805745173572
  0.7173418463440999  0.3489024364334837  0.4111881575533182
  0.8844433642757925  0.1545996426366404  0.5873168110258744
  0.9672707143964635  0.8617726217144112  0.3744610036233345
  0.6992827719949745  0.6318248241121481  0.3745934802589417
  0.9666366583851974  0.1378880573166558  0.1283113677683480
  0.9662615793113393  0.5723145031738970  0.1651402833786338
  0.9537000065616273  0.3761518448692742  0.8991545025188087
  0.7865892683580026  0.1299808707886283  0.1007248292530828
  0.8769341539824944  0.6154786547329493  0.8712951314459034
  0.8797349754608645  0.3774655624084360  0.1050675965137237
  0.8681657198167883  0.4305659574261797  0.6644854853326357
  0.7133616404443421  0.1267722761264421  0.8947488888757164
  0.9556461408525246  0.3885929310339323  0.3708025689403504
  0.7000262336849492  0.3569896874388420  0.1288100742593422
  0.7064153375193072  0.1630268073489125  0.6088594105948281
  0.9571605382036291  0.3376106865795075  0.6183771373657768
  0.7102138196050966  0.8371360290078056  0.8806499839150330
  0.7089573449078899  0.4032545548732777  0.8556318546911951
  0.9594076793350941  0.6636989124283288  0.8911087866736499
  0.7085473246764137  0.5975894936382266  0.6439260532987681
  0.9476345187375784  0.8484327767832696  0.0896035214913905
  0.7912728545387141  0.5999254057653217  0.3547628065325678
  0.7823655813207308  0.6547107456419174  0.9108906877694886
  0.7912757360186682  0.4054877350877404  0.1434507902228507
  0.8847198006654458  0.8684386902566110  0.9064939409929353
  0.7183571165140189  0.6346538883203665  0.0924586661458432
  0.0794130126988892  0.2303496190775542  0.4868776355038912
  0.0873434882671706  0.7637803893404580  0.9870734512440833
  0.9205919790856366  0.2687673686419306  0.4872702147081707
  0.9127266178356607  0.7350444603144983  0.9875385063028090
  0.7532993588657293  0.2345828938926202  0.5123566430874853
  0.7465688139702266  0.7688306486225650  0.0123182612492372
  0.2461990562433926  0.2646249753884328  0.5107109936799498
  0.2538003848462489  0.7303646730709028  0.0108381404945319
  0.5871636953754586  0.2681246519690590  0.4879738525952088
  0.5796859994921911  0.7335511091339860  0.9880978142273602
  0.4170425061924204  0.2437437341863761  0.5003926575855882
  0.4155578117539815  0.7682882654873009  0.0030912477379913
 
  0.00000000E+00  0.00000000E+00  0.00000000E+00
  0.00000000E+00  0.00000000E+00  0.00000000E+00
  0.00000000E+00  0.00000000E+00  0.00000000E+00
  0.00000000E+00  0.00000000E+00  0.00000000E+00
  0.00000000E+00  0.00000000E+00  0.00000000E+00
  0.00000000E+00  0.00000000E+00  0.00000000E+00
  0.00000000E+00  0.00000000E+00  0.00000000E+00
  0.00000000E+00  0.00000000E+00  0.00000000E+00
  0.00000000E+00  0.00000000E+00  0.00000000E+00
  0.00000000E+00  0.00000000E+00  0.00000000E+00
  0.00000000E+00  0.00000000E+00  0.00000000E+00
  0.00000000E+00  0.00000000E+00  0.00000000E+00
  0.00000000E+00  0.00000000E+00  0.00000000E+00
  0.00000000E+00  0.00000000E+00  0.00000000E+00
  0.00000000E+00  0.00000000E+00  0.00000000E+00
  0.00000000E+00  0.00000000E+00  0.00000000E+00
  0.00000000E+00  0.00000000E+00  0.00000000E+00
  0.00000000E+00  0.00000000E+00  0.00000000E+00
  0.00000000E+00  0.00000000E+00  0.00000000E+00
  0.00000000E+00  0.00000000E+00  0.00000000E+00
  0.00000000E+00  0.00000000E+00  0.00000000E+00
  0.00000000E+00  0.00000000E+00  0.00000000E+00
  0.00000000E+00  0.00000000E+00  0.00000000E+00
  0.00000000E+00  0.00000000E+00  0.00000000E+00
  0.00000000E+00  0.00000000E+00  0.00000000E+00
  0.00000000E+00  0.00000000E+00  0.00000000E+00
  0.00000000E+00  0.00000000E+00  0.00000000E+00
  0.00000000E+00  0.00000000E+00  0.00000000E+00
  0.00000000E+00  0.00000000E+00  0.00000000E+00
  0.00000000E+00  0.00000000E+00  0.00000000E+00
  0.00000000E+00  0.00000000E+00  0.00000000E+00
  0.00000000E+00  0.00000000E+00  0.00000000E+00
  0.00000000E+00  0.00000000E+00  0.00000000E+00
  0.00000000E+00  0.00000000E+00  0.00000000E+00
  0.00000000E+00  0.00000000E+00  0.00000000E+00
  0.00000000E+00  0.00000000E+00  0.00000000E+00
  0.00000000E+00  0.00000000E+00  0.00000000E+00
  0.00000000E+00  0.00000000E+00  0.00000000E+00
  0.00000000E+00  0.00000000E+00  0.00000000E+00
  0.00000000E+00  0.00000000E+00  0.00000000E+00
  0.00000000E+00  0.00000000E+00  0.00000000E+00
  0.00000000E+00  0.00000000E+00  0.00000000E+00
  0.00000000E+00  0.00000000E+00  0.00000000E+00
  0.00000000E+00  0.00000000E+00  0.00000000E+00
  0.00000000E+00  0.00000000E+00  0.00000000E+00
  0.00000000E+00  0.00000000E+00  0.00000000E+00
  0.00000000E+00  0.00000000E+00  0.00000000E+00
  0.00000000E+00  0.00000000E+00  0.00000000E+00
  0.00000000E+00  0.00000000E+00  0.00000000E+00
  0.00000000E+00  0.00000000E+00  0.00000000E+00
  0.00000000E+00  0.00000000E+00  0.00000000E+00
  0.00000000E+00  0.00000000E+00  0.00000000E+00
  0.00000000E+00  0.00000000E+00  0.00000000E+00
  0.00000000E+00  0.00000000E+00  0.00000000E+00
  0.00000000E+00  0.00000000E+00  0.00000000E+00
  0.00000000E+00  0.00000000E+00  0.00000000E+00
  0.00000000E+00  0.00000000E+00  0.00000000E+00
  0.00000000E+00  0.00000000E+00  0.00000000E+00
  0.00000000E+00  0.00000000E+00  0.00000000E+00
  0.00000000E+00  0.00000000E+00  0.00000000E+00
  0.00000000E+00  0.00000000E+00  0.00000000E+00
  0.00000000E+00  0.00000000E+00  0.00000000E+00
  0.00000000E+00  0.00000000E+00  0.00000000E+00
  0.00000000E+00  0.00000000E+00  0.00000000E+00
  0.00000000E+00  0.00000000E+00  0.00000000E+00
  0.00000000E+00  0.00000000E+00  0.00000000E+00
  0.00000000E+00  0.00000000E+00  0.00000000E+00
  0.00000000E+00  0.00000000E+00  0.00000000E+00
  0.00000000E+00  0.00000000E+00  0.00000000E+00
  0.00000000E+00  0.00000000E+00  0.00000000E+00
  0.00000000E+00  0.00000000E+00  0.00000000E+00
  0.00000000E+00  0.00000000E+00  0.00000000E+00
  0.00000000E+00  0.00000000E+00  0.00000000E+00
  0.00000000E+00  0.00000000E+00  0.00000000E+00
  0.00000000E+00  0.00000000E+00  0.00000000E+00
  0.00000000E+00  0.00000000E+00  0.00000000E+00
  0.00000000E+00  0.00000000E+00  0.00000000E+00
  0.00000000E+00  0.00000000E+00  0.00000000E+00
  0.00000000E+00  0.00000000E+00  0.00000000E+00
  0.00000000E+00  0.00000000E+00  0.00000000E+00
  0.00000000E+00  0.00000000E+00  0.00000000E+00
  0.00000000E+00  0.00000000E+00  0.00000000E+00
  0.00000000E+00  0.00000000E+00  0.00000000E+00
  0.00000000E+00  0.00000000E+00  0.00000000E+00
  0.00000000E+00  0.00000000E+00  0.00000000E+00
  0.00000000E+00  0.00000000E+00  0.00000000E+00
  0.00000000E+00  0.00000000E+00  0.00000000E+00
  0.00000000E+00  0.00000000E+00  0.00000000E+00
  0.00000000E+00  0.00000000E+00  0.00000000E+00
  0.00000000E+00  0.00000000E+00  0.00000000E+00
  0.00000000E+00  0.00000000E+00  0.00000000E+00
  0.00000000E+00  0.00000000E+00  0.00000000E+00
  0.00000000E+00  0.00000000E+00  0.00000000E+00
  0.00000000E+00  0.00000000E+00  0.00000000E+00
  0.00000000E+00  0.00000000E+00  0.00000000E+00
  0.00000000E+00  0.00000000E+00  0.00000000E+00
  0.00000000E+00  0.00000000E+00  0.00000000E+00
  0.00000000E+00  0.00000000E+00  0.00000000E+00
  0.00000000E+00  0.00000000E+00  0.00000000E+00
  0.00000000E+00  0.00000000E+00  0.00000000E+00
  0.00000000E+00  0.00000000E+00  0.00000000E+00
  0.00000000E+00  0.00000000E+00  0.00000000E+00
  0.00000000E+00  0.00000000E+00  0.00000000E+00
  0.00000000E+00  0.00000000E+00  0.00000000E+00
  0.00000000E+00  0.00000000E+00  0.00000000E+00
  0.00000000E+00  0.00000000E+00  0.00000000E+00
  0.00000000E+00  0.00000000E+00  0.00000000E+00
  0.00000000E+00  0.00000000E+00  0.00000000E+00
  0.00000000E+00  0.00000000E+00  0.00000000E+00
  0.00000000E+00  0.00000000E+00  0.00000000E+00
  0.00000000E+00  0.00000000E+00  0.00000000E+00
  0.00000000E+00  0.00000000E+00  0.00000000E+00
  0.00000000E+00  0.00000000E+00  0.00000000E+00
  0.00000000E+00  0.00000000E+00  0.00000000E+00
  0.00000000E+00  0.00000000E+00  0.00000000E+00
  0.00000000E+00  0.00000000E+00  0.00000000E+00
  0.00000000E+00  0.00000000E+00  0.00000000E+00
  0.00000000E+00  0.00000000E+00  0.00000000E+00
  0.00000000E+00  0.00000000E+00  0.00000000E+00
  0.00000000E+00  0.00000000E+00  0.00000000E+00
  0.00000000E+00  0.00000000E+00  0.00000000E+00
  0.00000000E+00  0.00000000E+00  0.00000000E+00
  0.00000000E+00  0.00000000E+00  0.00000000E+00
  0.00000000E+00  0.00000000E+00  0.00000000E+00
  0.00000000E+00  0.00000000E+00  0.00000000E+00
  0.00000000E+00  0.00000000E+00  0.00000000E+00
  0.00000000E+00  0.00000000E+00  0.00000000E+00
  0.00000000E+00  0.00000000E+00  0.00000000E+00
  0.00000000E+00  0.00000000E+00  0.00000000E+00
  0.00000000E+00  0.00000000E+00  0.00000000E+00
  0.00000000E+00  0.00000000E+00  0.00000000E+00
  0.00000000E+00  0.00000000E+00  0.00000000E+00
  0.00000000E+00  0.00000000E+00  0.00000000E+00
  0.00000000E+00  0.00000000E+00  0.00000000E+00
  0.00000000E+00  0.00000000E+00  0.00000000E+00
  0.00000000E+00  0.00000000E+00  0.00000000E+00
  0.00000000E+00  0.00000000E+00  0.00000000E+00
  0.00000000E+00  0.00000000E+00  0.00000000E+00
  0.00000000E+00  0.00000000E+00  0.00000000E+00
  0.00000000E+00  0.00000000E+00  0.00000000E+00
  0.00000000E+00  0.00000000E+00  0.00000000E+00
  0.00000000E+00  0.00000000E+00  0.00000000E+00
  0.00000000E+00  0.00000000E+00  0.00000000E+00
  0.00000000E+00  0.00000000E+00  0.00000000E+00
  0.00000000E+00  0.00000000E+00  0.00000000E+00
  0.00000000E+00  0.00000000E+00  0.00000000E+00
  0.00000000E+00  0.00000000E+00  0.00000000E+00
  0.00000000E+00  0.00000000E+00  0.00000000E+00
  0.00000000E+00  0.00000000E+00  0.00000000E+00
  0.00000000E+00  0.00000000E+00  0.00000000E+00
  0.00000000E+00  0.00000000E+00  0.00000000E+00
  0.00000000E+00  0.00000000E+00  0.00000000E+00
  0.00000000E+00  0.00000000E+00  0.00000000E+00
  0.00000000E+00  0.00000000E+00  0.00000000E+00
  0.00000000E+00  0.00000000E+00  0.00000000E+00
  0.00000000E+00  0.00000000E+00  0.00000000E+00
  0.00000000E+00  0.00000000E+00  0.00000000E+00
  0.00000000E+00  0.00000000E+00  0.00000000E+00
  0.00000000E+00  0.00000000E+00  0.00000000E+00
  0.00000000E+00  0.00000000E+00  0.00000000E+00
  0.00000000E+00  0.00000000E+00  0.00000000E+00
  0.00000000E+00  0.00000000E+00  0.00000000E+00
  0.00000000E+00  0.00000000E+00  0.00000000E+00
  0.00000000E+00  0.00000000E+00  0.00000000E+00
  0.00000000E+00  0.00000000E+00  0.00000000E+00
  0.00000000E+00  0.00000000E+00  0.00000000E+00
  0.00000000E+00  0.00000000E+00  0.00000000E+00
  0.00000000E+00  0.00000000E+00  0.00000000E+00
  0.00000000E+00  0.00000000E+00  0.00000000E+00
  0.00000000E+00  0.00000000E+00  0.00000000E+00
  0.00000000E+00  0.00000000E+00  0.00000000E+00
  0.00000000E+00  0.00000000E+00  0.00000000E+00
  0.00000000E+00  0.00000000E+00  0.00000000E+00
  0.00000000E+00  0.00000000E+00  0.00000000E+00
  0.00000000E+00  0.00000000E+00  0.00000000E+00
  0.00000000E+00  0.00000000E+00  0.00000000E+00
  0.00000000E+00  0.00000000E+00  0.00000000E+00
  0.00000000E+00  0.00000000E+00  0.00000000E+00
  0.00000000E+00  0.00000000E+00  0.00000000E+00
  0.00000000E+00  0.00000000E+00  0.00000000E+00
  0.00000000E+00  0.00000000E+00  0.00000000E+00
  0.00000000E+00  0.00000000E+00  0.00000000E+00
  0.00000000E+00  0.00000000E+00  0.00000000E+00
  0.00000000E+00  0.00000000E+00  0.00000000E+00
  0.00000000E+00  0.00000000E+00  0.00000000E+00
  0.00000000E+00  0.00000000E+00  0.00000000E+00
  0.00000000E+00  0.00000000E+00  0.00000000E+00
  0.00000000E+00  0.00000000E+00  0.00000000E+00
  0.00000000E+00  0.00000000E+00  0.00000000E+00
  0.00000000E+00  0.00000000E+00  0.00000000E+00
  0.00000000E+00  0.00000000E+00  0.00000000E+00
  0.00000000E+00  0.00000000E+00  0.00000000E+00
  0.00000000E+00  0.00000000E+00  0.00000000E+00
  0.00000000E+00  0.00000000E+00  0.00000000E+00
  0.00000000E+00  0.00000000E+00  0.00000000E+00
  0.00000000E+00  0.00000000E+00  0.00000000E+00
  0.00000000E+00  0.00000000E+00  0.00000000E+00
  0.00000000E+00  0.00000000E+00  0.00000000E+00
  0.00000000E+00  0.00000000E+00  0.00000000E+00
  0.00000000E+00  0.00000000E+00  0.00000000E+00
  0.00000000E+00  0.00000000E+00  0.00000000E+00
  0.00000000E+00  0.00000000E+00  0.00000000E+00
  0.00000000E+00  0.00000000E+00  0.00000000E+00
  0.00000000E+00  0.00000000E+00  0.00000000E+00
  0.00000000E+00  0.00000000E+00  0.00000000E+00
  0.00000000E+00  0.00000000E+00  0.00000000E+00
  0.00000000E+00  0.00000000E+00  0.00000000E+00
  0.00000000E+00  0.00000000E+00  0.00000000E+00
  0.00000000E+00  0.00000000E+00  0.00000000E+00
  0.00000000E+00  0.00000000E+00  0.00000000E+00
  0.00000000E+00  0.00000000E+00  0.00000000E+00
  0.00000000E+00  0.00000000E+00  0.00000000E+00
  0.00000000E+00  0.00000000E+00  0.00000000E+00
  0.00000000E+00  0.00000000E+00  0.00000000E+00
  0.00000000E+00  0.00000000E+00  0.00000000E+00
  0.00000000E+00  0.00000000E+00  0.00000000E+00
  0.00000000E+00  0.00000000E+00  0.00000000E+00
  0.00000000E+00  0.00000000E+00  0.00000000E+00
  0.00000000E+00  0.00000000E+00  0.00000000E+00
  0.00000000E+00  0.00000000E+00  0.00000000E+00
  0.00000000E+00  0.00000000E+00  0.00000000E+00
  0.00000000E+00  0.00000000E+00  0.00000000E+00
  0.00000000E+00  0.00000000E+00  0.00000000E+00
  0.00000000E+00  0.00000000E+00  0.00000000E+00
  0.00000000E+00  0.00000000E+00  0.00000000E+00
  0.00000000E+00  0.00000000E+00  0.00000000E+00
  0.00000000E+00  0.00000000E+00  0.00000000E+00
  0.00000000E+00  0.00000000E+00  0.00000000E+00
  0.00000000E+00  0.00000000E+00  0.00000000E+00
  0.00000000E+00  0.00000000E+00  0.00000000E+00
  0.00000000E+00  0.00000000E+00  0.00000000E+00
  0.00000000E+00  0.00000000E+00  0.00000000E+00
  0.00000000E+00  0.00000000E+00  0.00000000E+00
  0.00000000E+00  0.00000000E+00  0.00000000E+00
  0.00000000E+00  0.00000000E+00  0.00000000E+00
  0.00000000E+00  0.00000000E+00  0.00000000E+00
  0.00000000E+00  0.00000000E+00  0.00000000E+00
  0.00000000E+00  0.00000000E+00  0.00000000E+00
  0.00000000E+00  0.00000000E+00  0.00000000E+00
  0.00000000E+00  0.00000000E+00  0.00000000E+00
