# Supplementary material for: The mechanisms underlying the enhanced high-temperature properties of GRX-810
Source: Nat Commun. 2025 Dec 14;17:963. doi: 10.1038/s41467-025-67687-4 (PMC12847880; doi:10.1038/s41467-025-67687-4)
Supplement: Supplementary file 3 — Supplementary Data 1 [file 41467_2025_67687_MOESM3_ESM.zip › DFT datasets/Y2O3_cubic_Al13_relax.vasp]

C-Y2O3_Al13                             
   1.00000000000000     
    31.4208527920293825   -0.0439793505617674    0.0125004857850222
    -0.0147661476259260   10.3671779070668482   -0.0015775902981210
     0.0040888249788447   -0.0016082702308374   10.5294956022936024
   Y    O    Al
    83   144    13
Direct
  0.0940481794571983  0.4883536767003543  0.7469021005526976
  0.9999134205768440  0.7491738114134413  0.7286453408014677
  0.2398916138702268  0.9895127489435522  0.7506578796846513
  0.1664630659030560  0.7456544694882017  0.2726677073625191
  0.2506639341347104  0.7779354011737326  0.4968875651460868
  0.2427532824817515  0.4994252211567418  0.2448753529495268
  0.9999544371639969  0.2492595851626675  0.2808145400628429
  0.0905272927500056  0.9975626878525921  0.2520293978053452
  0.1667461244007258  0.2397986913079440  0.7174451227365330
  0.2501243598907941  0.2137002986659615  0.9959103523135866
  0.0014352444561512  0.0058952626318684  0.5036643398627711
  0.1673098902075561  0.4821662945106449  0.4930995621879491
  0.1667935031445751  0.9816393007621682  0.0048603475477632
  0.1662605640869076  0.0018675180046616  0.4983863248891294
  0.2610537640182781  0.0030536629002239  0.2516360033347776
  0.1673253804088027  0.2451688646542894  0.2256864644710029
  0.0728062622243944  0.5025476527798863  0.2463812233388632
  0.9999066042677175  0.2490780357381941  0.7743602077100059
  0.0832528464915705  0.2757976498027092  0.0014151477376571
  0.0762629855032452  0.9944114002382212  0.7551204593442243
  0.1674532872767436  0.7392370970836222  0.7803966770085514
  0.2578529326882563  0.4959827047815096  0.7435316157113971
  0.9999864889832081  0.7492923211204122  0.2184371747500101
  0.0838287362493231  0.7130357562032447  0.5021158864625439
  0.1674710573528792  0.5009941513242496  0.9994991064679697
  0.9993138477143039  0.9873911450199654  0.9977781956423780
  0.9985103191631285  0.4925967973499031  0.5035893989499628
  0.0004953458706309  0.5110274303734503  0.9976403291782171
  0.4279732835751729  0.5010724984499985  0.7486431517891827
  0.3346817452076371  0.7524467269916681  0.7251910143980598
  0.5717534348604506  0.0138606688283432  0.7429812751167949
  0.5003718301930860  0.7517775838080248  0.2789166522477787
  0.5815526000490630  0.7841721022457550  0.5042375822177918
  0.5759768281302999  0.4990899882451172  0.2574631985376175
  0.3322175730380658  0.2531799251843686  0.2775996751928305
  0.4234562893265192  0.9994129170315141  0.2530223857747533
  0.5834529136187098  0.2201976376829858  0.0008454406134387
  0.3340411320742012  0.0126166623953171  0.5013795820687608
  0.5000293682639059  0.4811872099524515  0.5074279416452557
  0.4982572792876516  0.9942891437618321  0.0027438573761959
  0.5014973684621830  0.0302851374445207  0.5039904313597455
  0.5935952725597847  0.9946224387161543  0.2466115599334171
  0.4996679816078769  0.2524475312752649  0.2267878627803041
  0.4065547572799438  0.5019810892321016  0.2488751483284757
  0.3338071944608543  0.2502436917678187  0.7697217800758198
  0.4166755531418542  0.2818735621332602  0.9984448487060142
  0.4134101398475969  0.0132197979232904  0.7439960913256209
  0.4998158682441209  0.7563767584490848  0.7827719234267270
  0.5874621474314248  0.4916581351697991  0.7509473554465377
  0.3337845169451383  0.7512026463657958  0.2179087388819162
  0.4184977105558724  0.7208670657343730  0.5015926389525210
  0.5016108160950891  0.5126454061264079  0.0043794934503749
  0.3352040776228632  0.9903374371569151  0.9942924860588869
  0.3336961348594734  0.4933487066939742  0.4994472100149933
  0.3327960550639876  0.5091147715069813  0.9929174986566901
  0.7600811294808634  0.5088119670838261  0.7530157049722055
  0.6653284896744069  0.7484166103946726  0.7275555637527475
  0.9057724074137022  0.0102201833355009  0.7473088230549411
  0.8334452572007304  0.7533298586298671  0.2735225745883189
  0.9160841273215684  0.7857787204449679  0.5024496290908913
  0.9093667304439551  0.5013262722883345  0.2525679249585175
  0.6675227518412208  0.2437961899805279  0.2798596076454885
  0.7571400175764360  0.9990252215615348  0.2449591691224331
  0.8330794891529638  0.2588067087354555  0.7181007390694337
  0.9166091074319740  0.2228728183227285  0.0018206750644247
  0.6664136509244746  0.0054539885428205  0.4999492451597995
  0.8335081085602836  0.4967272423248124  0.4989096283818866
  0.8325957573303507  0.9973815312672415  0.0000523338709904
  0.8324527748473253  0.0167780740160515  0.4938914274958409
  0.9271897972831690  0.9960964126346403  0.2466316870991661
  0.8326171230249809  0.2534297119285872  0.2265037208274026
  0.7388541759751968  0.4958500141160533  0.2527425848897359
  0.6663030395298604  0.2506259600234473  0.7723736040733429
  0.7498640187620361  0.2835177534952956  0.9975805625448126
  0.7421839842695331  0.0026531983420614  0.7446359521521480
  0.8325748703710082  0.7589343282742617  0.7811123954331528
  0.9235464865983308  0.5038557576910458  0.7551290377247926
  0.6659157235113269  0.7455380009801186  0.2191231139792700
  0.7491725654573869  0.7202365189924658  0.4984705016158254
  0.8330928103327488  0.5167243873235108  0.0058179386956151
  0.6665499865052013  0.9872922407778368  0.9927114402461691
  0.6655361823651235  0.4878802184831274  0.5057963123158634
  0.6655045575567893  0.5080779959638668  0.9987341180448289
  0.1338006902976596  0.3515005078035256  0.8705088222365523
  0.1995161502128469  0.1256030801394402  0.8727801177353459
  0.1345400878418460  0.6254041232657197  0.6253643997279658
  0.1318753596680106  0.0680691895774423  0.6640597846496272
  0.1197625803407332  0.8677742016176500  0.3982565804172787
  0.2873333590337518  0.6252844645950897  0.5991661052728710
  0.0445871129554323  0.1105772591150751  0.3707819714231745
  0.0470466151666346  0.8690714256811959  0.6056529302637607
  0.0336696662806038  0.9273470805999133  0.1653124190675768
  0.2133720284712230  0.6229697170052548  0.3937645565363165
  0.1231277290287511  0.8821436325839173  0.8706362810108484
  0.2001780001816658  0.8522209164300983  0.6273382584847550
  0.2070276948718184  0.6590030577509320  0.1082591095145356
  0.1235838709043893  0.8323524673717645  0.1186772986537098
  0.2101595373891985  0.3331744006362935  0.3788428166659246
  0.2091288805938596  0.8990214313807580  0.3540964365444686
  0.1268370733182080  0.1592577974581890  0.3901857624584321
  0.2088656404458579  0.0920478654271637  0.1421148115244658
  0.1158505104928269  0.3442866932884193  0.5869520403628673
  0.2921035524023891  0.0941623503029876  0.8508148296691732
  0.2814273256137899  0.1511819378820989  0.4092690891890066
  0.2917815761382606  0.9003214289810333  0.6397480010497553
  0.0498532144586983  0.3639741958678268  0.4083176400568501
  0.2182927071255926  0.1302707316158556  0.5916992870484606
  0.3009715321071020  0.8645109785432441  0.3706021909989805
  0.0329514221426021  0.6374002581867565  0.3742403564376808
  0.3007471976340161  0.1374307142335582  0.1232521734727456
  0.2894317804946802  0.6102568131503058  0.1262843029513043
  0.2870541284885352  0.3701468085237107  0.8921371513515189
  0.1204690479751772  0.1209085202079039  0.1037677535968241
  0.2021075703816659  0.5674803980996729  0.8342718773634328
  0.2139705165227672  0.3676892415169651  0.0995357893285168
  0.2114021658782595  0.3832120027654715  0.6263217537116463
  0.0462741810965564  0.1225046501441077  0.8993991717884043
  0.2986719726892831  0.4295296512855860  0.3349001463406364
  0.0334815292979013  0.3612327982813407  0.1284539196221270
  0.0429053226441683  0.1612799381581949  0.6184757290999916
  0.2941793451656203  0.3351543758799449  0.6077123343812219
  0.0406809352856150  0.8341863834188669  0.8905850729411809
  0.0425452378429145  0.3980913022217343  0.8583863096305608
  0.2908778095115076  0.6618144455200833  0.8787729890461687
  0.0416993141665167  0.5921119913893816  0.6463284995424892
  0.2833828788398978  0.8636508770590449  0.0908950337137119
  0.1248815485233175  0.5919587577140270  0.3571780302542354
  0.1155849502889379  0.6289151670600704  0.9062029265582781
  0.1247941420669483  0.3981159355381590  0.1442960812223190
  0.2185029549691185  0.8439014329221671  0.9101154588587901
  0.0524202609621208  0.6501869490830547  0.0893481430343465
  0.4685632985159371  0.3546476290357614  0.8667123648039891
  0.5311071473546857  0.1569489194983759  0.8649183768506615
  0.4692478362446482  0.6390875702745460  0.6308587672349344
  0.4696148531978042  0.1285972937062030  0.6736307448535104
  0.4542628985795688  0.8781272363300737  0.4007629365392037
  0.6175878580962613  0.6232487173473544  0.6072019040197554
  0.3688351206788247  0.0849477169786968  0.3404721436060294
  0.3820867820120847  0.8806179937932431  0.6031626137519890
  0.3757852723299647  0.8985777168857965  0.1372009571095325
  0.5464180341033266  0.6260593730893549  0.4042170040519195
  0.4607057108443272  0.9125136372545700  0.8517229174254584
  0.5306307570050554  0.8741761195237149  0.6288164756888103
  0.5429000561253123  0.6638118097576283  0.1178640144858997
  0.4594147116914321  0.8366958246430934  0.1134841195209024
  0.5402730254119591  0.3349712007504125  0.3915759832365731
  0.5416015498813015  0.9081012780737043  0.3591664328112955
  0.4558555012819357  0.1692817160754390  0.3920310693338404
  0.5418691415293415  0.0994710485141651  0.1425212790223975
  0.4438411235833594  0.3749764827627670  0.5836563193622167
  0.6238827104660806  0.0991002560826129  0.8563596840144811
  0.6172851321666762  0.1347228869487632  0.3992139866522105
  0.6234049849393808  0.9021822360351422  0.6463493298952893
  0.3833204854062827  0.3571396302895659  0.4002009211001335
  0.5575127323296092  0.1406507317860188  0.5767488143910793
  0.6322443078180242  0.8559152937839998  0.3722028728838329
  0.3680278016669842  0.6421781295892655  0.3714017773134878
  0.6340815765517110  0.1316478283800522  0.1233151088807947
  0.6314551167001298  0.5728403624850587  0.1656654668525425
  0.6194074670447878  0.3739083901798453  0.8968670401776387
  0.4527125052123351  0.1286357049308317  0.1067420370327508
  0.5431687207102931  0.6104374728067079  0.8661037123261054
  0.5469985137175272  0.3746499052490790  0.1074552186624829
  0.5298380669206559  0.3891319644135691  0.6824149371391411
  0.3808629806171712  0.1276301133248185  0.8920733608806141
  0.6226892215309272  0.3867078545358386  0.3708572194503632
  0.3660955061737710  0.3651458983220383  0.1225649120670137
  0.3781795084116051  0.1668167166463650  0.6070465619226032
  0.6229106307066594  0.3371417548415294  0.6181386719295435
  0.3757387104290268  0.8344387020667096  0.8851366712247909
  0.3758193675435639  0.4037745046312889  0.8536943115625347
  0.6255292050085932  0.6633520831291398  0.8921008548025747
  0.3765568354614728  0.6013103517359043  0.6431081398075295
  0.6155011689609378  0.8495792438169173  0.0885969608001407
  0.4587788693906830  0.5943435765373640  0.3590769010604061
  0.4497406207476641  0.6439981588142402  0.9130127739844154
  0.4582065811970933  0.4049103287082466  0.1403969603148964
  0.5503121798291545  0.8688175466844011  0.9094204773979397
  0.3839323678069141  0.6400593562821832  0.0903584706887962
  0.8005486276020621  0.3725384509356657  0.8737508255301005
  0.8661199425054886  0.1471417607189731  0.8708920686045334
  0.7995253854529798  0.6462092106756111  0.6284709826971842
  0.7885874640613710  0.1154227579727882  0.6277578168870297
  0.7863438700126149  0.8758828051299447  0.3951244807490322
  0.9528431287544864  0.6292646642714621  0.6058336597149047
  0.7017989793904088  0.0714807301879641  0.3360248206907346
  0.7124053767725200  0.8724446554880261  0.6006706487215325
  0.7102435233040570  0.8890708160847157  0.1272876316564989
  0.8800617437221895  0.6314058621587207  0.3988899277785106
  0.7980133937218380  0.9309106547024284  0.8347952655080936
  0.8654546712188552  0.8734842097655899  0.6258532850745714
  0.8763119164527343  0.6660530434300361  0.1194482043389088
  0.7930475589025330  0.8400527023673958  0.1091796541610125
  0.8731656062990232  0.3399315919811894  0.3904756479326355
  0.8750516475041976  0.9077005490456356  0.3573292513442728
  0.7894636873565942  0.1667225685300278  0.3800434692774314
  0.8752886252694939  0.1003603922654713  0.1449898781424575
  0.7812861205716166  0.3688120306185052  0.5921571124034520
  0.9573121055396789  0.1001608325222078  0.8588200196124773
  0.9501164694614049  0.1344729269541267  0.4084090033360434
  0.9582745742270471  0.9066086954607746  0.6470745803881300
  0.7171586726349289  0.3499708090621799  0.4108415761555741
  0.8840566503258082  0.1546533578397138  0.5872306097020219
  0.9670720980000836  0.8610979923613428  0.3745919803782872
  0.6984866313390693  0.6323014820694972  0.3745409864748969
  0.9664186746047134  0.1375650671381919  0.1283902669657090
  0.9661169893824950  0.5719061591411831  0.1648613871309660
  0.9536176541820631  0.3758356655844977  0.8988055540961027
  0.7862871809971843  0.1305146815725994  0.1004570006907363
  0.8768506574851948  0.6157368831035205  0.8713130135630541
  0.8795418054103472  0.3778519978427792  0.1046788151746015
  0.8678971008491914  0.4305425058629856  0.6640541943546674
  0.7130294479894677  0.1266125614518928  0.8935406717778368
  0.9554283059953325  0.3883368079553352  0.3706939672335052
  0.6997169960729571  0.3585390705607596  0.1269431543018582
  0.7058156252113709  0.1640134280767415  0.6084108936073790
  0.9570174815767266  0.3368620539810818  0.6183621172470078
  0.7095819655850113  0.8360263353891390  0.8799036539908215
  0.7085222640997971  0.4038113891843940  0.8556342030732372
  0.9592070458316481  0.6640517641670635  0.8906449474171840
  0.7076116676877580  0.5969228871180993  0.6438821224654340
  0.9475322409488006  0.8480256422162591  0.0896456881950473
  0.7907327419961686  0.6001640592642909  0.3550423213161196
  0.7819504890326222  0.6546470880187015  0.9110603406145048
  0.7910370340888785  0.4065744405831611  0.1433329433884276
  0.8842713891100996  0.8689453470785661  0.9066629229321397
  0.7175189656956774  0.6358716812204701  0.0926279427572356
  0.0795399382386427  0.2299259041636553  0.4867821914575681
  0.0874333347049890  0.7629176756334922  0.9867192165490245
  0.9203719012921893  0.2686427383115141  0.4871247183136976
  0.9125102652620311  0.7351432010497503  0.9873211260042160
  0.7528566145771020  0.2347424022389173  0.5116561915326755
  0.7460019009837753  0.7692861187124402  0.0118939238404177
  0.2465892225767334  0.2644713012582713  0.5107303014470894
  0.2542684948496361  0.7297610487921340  0.0108616677537047
  0.5881795488329811  0.2631721466746315  0.4842830155397976
  0.5798914662668654  0.7359840595760901  0.9884352055722676
  0.4162497474832255  0.2506183111804596  0.4978424344516337
  0.4155278026326627  0.7662873359992174  0.0045994782992980
  0.4997845856376695  0.2562935793120484  0.7527589586915568
 
  0.00000000E+00  0.00000000E+00  0.00000000E+00
  0.00000000E+00  0.00000000E+00  0.00000000E+00
  0.00000000E+00  0.00000000E+00  0.00000000E+00
  0.00000000E+00  0.00000000E+00  0.00000000E+00
  0.00000000E+00  0.00000000E+00  0.00000000E+00
  0.00000000E+00  0.00000000E+00  0.00000000E+00
  0.00000000E+00  0.00000000E+00  0.00000000E+00
  0.00000000E+00  0.00000000E+00  0.00000000E+00
  0.00000000E+00  0.00000000E+00  0.00000000E+00
  0.00000000E+00  0.00000000E+00  0.00000000E+00
  0.00000000E+00  0.00000000E+00  0.00000000E+00
  0.00000000E+00  0.00000000E+00  0.00000000E+00
  0.00000000E+00  0.00000000E+00  0.00000000E+00
  0.00000000E+00  0.00000000E+00  0.00000000E+00
  0.00000000E+00  0.00000000E+00  0.00000000E+00
  0.00000000E+00  0.00000000E+00  0.00000000E+00
  0.00000000E+00  0.00000000E+00  0.00000000E+00
  0.00000000E+00  0.00000000E+00  0.00000000E+00
  0.00000000E+00  0.00000000E+00  0.00000000E+00
  0.00000000E+00  0.00000000E+00  0.00000000E+00
  0.00000000E+00  0.00000000E+00  0.00000000E+00
  0.00000000E+00  0.00000000E+00  0.00000000E+00
  0.00000000E+00  0.00000000E+00  0.00000000E+00
  0.00000000E+00  0.00000000E+00  0.00000000E+00
  0.00000000E+00  0.00000000E+00  0.00000000E+00
  0.00000000E+00  0.00000000E+00  0.00000000E+00
  0.00000000E+00  0.00000000E+00  0.00000000E+00
  0.00000000E+00  0.00000000E+00  0.00000000E+00
  0.00000000E+00  0.00000000E+00  0.00000000E+00
  0.00000000E+00  0.00000000E+00  0.00000000E+00
  0.00000000E+00  0.00000000E+00  0.00000000E+00
  0.00000000E+00  0.00000000E+00  0.00000000E+00
  0.00000000E+00  0.00000000E+00  0.00000000E+00
  0.00000000E+00  0.00000000E+00  0.00000000E+00
  0.00000000E+00  0.00000000E+00  0.00000000E+00
  0.00000000E+00  0.00000000E+00  0.00000000E+00
  0.00000000E+00  0.00000000E+00  0.00000000E+00
  0.00000000E+00  0.00000000E+00  0.00000000E+00
  0.00000000E+00  0.00000000E+00  0.00000000E+00
  0.00000000E+00  0.00000000E+00  0.00000000E+00
  0.00000000E+00  0.00000000E+00  0.00000000E+00
  0.00000000E+00  0.00000000E+00  0.00000000E+00
  0.00000000E+00  0.00000000E+00  0.00000000E+00
  0.00000000E+00  0.00000000E+00  0.00000000E+00
  0.00000000E+00  0.00000000E+00  0.00000000E+00
  0.00000000E+00  0.00000000E+00  0.00000000E+00
  0.00000000E+00  0.00000000E+00  0.00000000E+00
  0.00000000E+00  0.00000000E+00  0.00000000E+00
  0.00000000E+00  0.00000000E+00  0.00000000E+00
  0.00000000E+00  0.00000000E+00  0.00000000E+00
  0.00000000E+00  0.00000000E+00  0.00000000E+00
  0.00000000E+00  0.00000000E+00  0.00000000E+00
  0.00000000E+00  0.00000000E+00  0.00000000E+00
  0.00000000E+00  0.00000000E+00  0.00000000E+00
  0.00000000E+00  0.00000000E+00  0.00000000E+00
  0.00000000E+00  0.00000000E+00  0.00000000E+00
  0.00000000E+00  0.00000000E+00  0.00000000E+00
  0.00000000E+00  0.00000000E+00  0.00000000E+00
  0.00000000E+00  0.00000000E+00  0.00000000E+00
  0.00000000E+00  0.00000000E+00  0.00000000E+00
  0.00000000E+00  0.00000000E+00  0.00000000E+00
  0.00000000E+00  0.00000000E+00  0.00000000E+00
  0.00000000E+00  0.00000000E+00  0.00000000E+00
  0.00000000E+00  0.00000000E+00  0.00000000E+00
  0.00000000E+00  0.00000000E+00  0.00000000E+00
  0.00000000E+00  0.00000000E+00  0.00000000E+00
  0.00000000E+00  0.00000000E+00  0.00000000E+00
  0.00000000E+00  0.00000000E+00  0.00000000E+00
  0.00000000E+00  0.00000000E+00  0.00000000E+00
  0.00000000E+00  0.00000000E+00  0.00000000E+00
  0.00000000E+00  0.00000000E+00  0.00000000E+00
  0.00000000E+00  0.00000000E+00  0.00000000E+00
  0.00000000E+00  0.00000000E+00  0.00000000E+00
  0.00000000E+00  0.00000000E+00  0.00000000E+00
  0.00000000E+00  0.00000000E+00  0.00000000E+00
  0.00000000E+00  0.00000000E+00  0.00000000E+00
  0.00000000E+00  0.00000000E+00  0.00000000E+00
  0.00000000E+00  0.00000000E+00  0.00000000E+00
  0.00000000E+00  0.00000000E+00  0.00000000E+00
  0.00000000E+00  0.00000000E+00  0.00000000E+00
  0.00000000E+00  0.00000000E+00  0.00000000E+00
  0.00000000E+00  0.00000000E+00  0.00000000E+00
  0.00000000E+00  0.00000000E+00  0.00000000E+00
  0.00000000E+00  0.00000000E+00  0.00000000E+00
  0.00000000E+00  0.00000000E+00  0.00000000E+00
  0.00000000E+00  0.00000000E+00  0.00000000E+00
  0.00000000E+00  0.00000000E+00  0.00000000E+00
  0.00000000E+00  0.00000000E+00  0.00000000E+00
  0.00000000E+00  0.00000000E+00  0.00000000E+00
  0.00000000E+00  0.00000000E+00  0.00000000E+00
  0.00000000E+00  0.00000000E+00  0.00000000E+00
  0.00000000E+00  0.00000000E+00  0.00000000E+00
  0.00000000E+00  0.00000000E+00  0.00000000E+00
  0.00000000E+00  0.00000000E+00  0.00000000E+00
  0.00000000E+00  0.00000000E+00  0.00000000E+00
  0.00000000E+00  0.00000000E+00  0.00000000E+00
  0.00000000E+00  0.00000000E+00  0.00000000E+00
  0.00000000E+00  0.00000000E+00  0.00000000E+00
  0.00000000E+00  0.00000000E+00  0.00000000E+00
  0.00000000E+00  0.00000000E+00  0.00000000E+00
  0.00000000E+00  0.00000000E+00  0.00000000E+00
  0.00000000E+00  0.00000000E+00  0.00000000E+00
  0.00000000E+00  0.00000000E+00  0.00000000E+00
  0.00000000E+00  0.00000000E+00  0.00000000E+00
  0.00000000E+00  0.00000000E+00  0.00000000E+00
  0.00000000E+00  0.00000000E+00  0.00000000E+00
  0.00000000E+00  0.00000000E+00  0.00000000E+00
  0.00000000E+00  0.00000000E+00  0.00000000E+00
  0.00000000E+00  0.00000000E+00  0.00000000E+00
  0.00000000E+00  0.00000000E+00  0.00000000E+00
  0.00000000E+00  0.00000000E+00  0.00000000E+00
  0.00000000E+00  0.00000000E+00  0.00000000E+00
  0.00000000E+00  0.00000000E+00  0.00000000E+00
  0.00000000E+00  0.00000000E+00  0.00000000E+00
  0.00000000E+00  0.00000000E+00  0.00000000E+00
  0.00000000E+00  0.00000000E+00  0.00000000E+00
  0.00000000E+00  0.00000000E+00  0.00000000E+00
  0.00000000E+00  0.00000000E+00  0.00000000E+00
  0.00000000E+00  0.00000000E+00  0.00000000E+00
  0.00000000E+00  0.00000000E+00  0.00000000E+00
  0.00000000E+00  0.00000000E+00  0.00000000E+00
  0.00000000E+00  0.00000000E+00  0.00000000E+00
  0.00000000E+00  0.00000000E+00  0.00000000E+00
  0.00000000E+00  0.00000000E+00  0.00000000E+00
  0.00000000E+00  0.00000000E+00  0.00000000E+00
  0.00000000E+00  0.00000000E+00  0.00000000E+00
  0.00000000E+00  0.00000000E+00  0.00000000E+00
  0.00000000E+00  0.00000000E+00  0.00000000E+00
  0.00000000E+00  0.00000000E+00  0.00000000E+00
  0.00000000E+00  0.00000000E+00  0.00000000E+00
  0.00000000E+00  0.00000000E+00  0.00000000E+00
  0.00000000E+00  0.00000000E+00  0.00000000E+00
  0.00000000E+00  0.00000000E+00  0.00000000E+00
  0.00000000E+00  0.00000000E+00  0.00000000E+00
  0.00000000E+00  0.00000000E+00  0.00000000E+00
  0.00000000E+00  0.00000000E+00  0.00000000E+00
  0.00000000E+00  0.00000000E+00  0.00000000E+00
  0.00000000E+00  0.00000000E+00  0.00000000E+00
  0.00000000E+00  0.00000000E+00  0.00000000E+00
  0.00000000E+00  0.00000000E+00  0.00000000E+00
  0.00000000E+00  0.00000000E+00  0.00000000E+00
  0.00000000E+00  0.00000000E+00  0.00000000E+00
  0.00000000E+00  0.00000000E+00  0.00000000E+00
  0.00000000E+00  0.00000000E+00  0.00000000E+00
  0.00000000E+00  0.00000000E+00  0.00000000E+00
  0.00000000E+00  0.00000000E+00  0.00000000E+00
  0.00000000E+00  0.00000000E+00  0.00000000E+00
  0.00000000E+00  0.00000000E+00  0.00000000E+00
  0.00000000E+00  0.00000000E+00  0.00000000E+00
  0.00000000E+00  0.00000000E+00  0.00000000E+00
  0.00000000E+00  0.00000000E+00  0.00000000E+00
  0.00000000E+00  0.00000000E+00  0.00000000E+00
  0.00000000E+00  0.00000000E+00  0.00000000E+00
  0.00000000E+00  0.00000000E+00  0.00000000E+00
  0.00000000E+00  0.00000000E+00  0.00000000E+00
  0.00000000E+00  0.00000000E+00  0.00000000E+00
  0.00000000E+00  0.00000000E+00  0.00000000E+00
  0.00000000E+00  0.00000000E+00  0.00000000E+00
  0.00000000E+00  0.00000000E+00  0.00000000E+00
  0.00000000E+00  0.00000000E+00  0.00000000E+00
  0.00000000E+00  0.00000000E+00  0.00000000E+00
  0.00000000E+00  0.00000000E+00  0.00000000E+00
  0.00000000E+00  0.00000000E+00  0.00000000E+00
  0.00000000E+00  0.00000000E+00  0.00000000E+00
  0.00000000E+00  0.00000000E+00  0.00000000E+00
  0.00000000E+00  0.00000000E+00  0.00000000E+00
  0.00000000E+00  0.00000000E+00  0.00000000E+00
  0.00000000E+00  0.00000000E+00  0.00000000E+00
  0.00000000E+00  0.00000000E+00  0.00000000E+00
  0.00000000E+00  0.00000000E+00  0.00000000E+00
  0.00000000E+00  0.00000000E+00  0.00000000E+00
  0.00000000E+00  0.00000000E+00  0.00000000E+00
  0.00000000E+00  0.00000000E+00  0.00000000E+00
  0.00000000E+00  0.00000000E+00  0.00000000E+00
  0.00000000E+00  0.00000000E+00  0.00000000E+00
  0.00000000E+00  0.00000000E+00  0.00000000E+00
  0.00000000E+00  0.00000000E+00  0.00000000E+00
  0.00000000E+00  0.00000000E+00  0.00000000E+00
  0.00000000E+00  0.00000000E+00  0.00000000E+00
  0.00000000E+00  0.00000000E+00  0.00000000E+00
  0.00000000E+00  0.00000000E+00  0.00000000E+00
  0.00000000E+00  0.00000000E+00  0.00000000E+00
  0.00000000E+00  0.00000000E+00  0.00000000E+00
  0.00000000E+00  0.00000000E+00  0.00000000E+00
  0.00000000E+00  0.00000000E+00  0.00000000E+00
  0.00000000E+00  0.00000000E+00  0.00000000E+00
  0.00000000E+00  0.00000000E+00  0.00000000E+00
  0.00000000E+00  0.00000000E+00  0.00000000E+00
  0.00000000E+00  0.00000000E+00  0.00000000E+00
  0.00000000E+00  0.00000000E+00  0.00000000E+00
  0.00000000E+00  0.00000000E+00  0.00000000E+00
  0.00000000E+00  0.00000000E+00  0.00000000E+00
  0.00000000E+00  0.00000000E+00  0.00000000E+00
  0.00000000E+00  0.00000000E+00  0.00000000E+00
  0.00000000E+00  0.00000000E+00  0.00000000E+00
  0.00000000E+00  0.00000000E+00  0.00000000E+00
  0.00000000E+00  0.00000000E+00  0.00000000E+00
  0.00000000E+00  0.00000000E+00  0.00000000E+00
  0.00000000E+00  0.00000000E+00  0.00000000E+00
  0.00000000E+00  0.00000000E+00  0.00000000E+00
  0.00000000E+00  0.00000000E+00  0.00000000E+00
  0.00000000E+00  0.00000000E+00  0.00000000E+00
  0.00000000E+00  0.00000000E+00  0.00000000E+00
  0.00000000E+00  0.00000000E+00  0.00000000E+00
  0.00000000E+00  0.00000000E+00  0.00000000E+00
  0.00000000E+00  0.00000000E+00  0.00000000E+00
  0.00000000E+00  0.00000000E+00  0.00000000E+00
  0.00000000E+00  0.00000000E+00  0.00000000E+00
  0.00000000E+00  0.00000000E+00  0.00000000E+00
  0.00000000E+00  0.00000000E+00  0.00000000E+00
  0.00000000E+00  0.00000000E+00  0.00000000E+00
  0.00000000E+00  0.00000000E+00  0.00000000E+00
  0.00000000E+00  0.00000000E+00  0.00000000E+00
  0.00000000E+00  0.00000000E+00  0.00000000E+00
  0.00000000E+00  0.00000000E+00  0.00000000E+00
  0.00000000E+00  0.00000000E+00  0.00000000E+00
  0.00000000E+00  0.00000000E+00  0.00000000E+00
  0.00000000E+00  0.00000000E+00  0.00000000E+00
  0.00000000E+00  0.00000000E+00  0.00000000E+00
  0.00000000E+00  0.00000000E+00  0.00000000E+00
  0.00000000E+00  0.00000000E+00  0.00000000E+00
  0.00000000E+00  0.00000000E+00  0.00000000E+00
  0.00000000E+00  0.00000000E+00  0.00000000E+00
  0.00000000E+00  0.00000000E+00  0.00000000E+00
  0.00000000E+00  0.00000000E+00  0.00000000E+00
  0.00000000E+00  0.00000000E+00  0.00000000E+00
  0.00000000E+00  0.00000000E+00  0.00000000E+00
  0.00000000E+00  0.00000000E+00  0.00000000E+00
  0.00000000E+00  0.00000000E+00  0.00000000E+00
  0.00000000E+00  0.00000000E+00  0.00000000E+00
  0.00000000E+00  0.00000000E+00  0.00000000E+00
  0.00000000E+00  0.00000000E+00  0.00000000E+00
  0.00000000E+00  0.00000000E+00  0.00000000E+00
  0.00000000E+00  0.00000000E+00  0.00000000E+00
  0.00000000E+00  0.00000000E+00  0.00000000E+00
  0.00000000E+00  0.00000000E+00  0.00000000E+00
  0.00000000E+00  0.00000000E+00  0.00000000E+00
  0.00000000E+00  0.00000000E+00  0.00000000E+00
  0.00000000E+00  0.00000000E+00  0.00000000E+00
  0.00000000E+00  0.00000000E+00  0.00000000E+00
