# Supplementary material for: The mechanisms underlying the enhanced high-temperature properties of GRX-810
Source: Nat Commun. 2025 Dec 14;17:963. doi: 10.1038/s41467-025-67687-4 (PMC12847880; doi:10.1038/s41467-025-67687-4)
Supplement: Supplementary file 3 — Supplementary Data 1 [file 41467_2025_67687_MOESM3_ESM.zip › DFT datasets/Y2O3_cubic_Al2_relax.vasp]

C-Y2O3_Al2                              
   1.00000000000000     
    31.8811288834554176   -0.0000255060932500    0.0476999885817847
    -0.0000311857701485   10.6191353875338308    0.0000142709186674
     0.0158183070322245    0.0000003623568833   10.6316881545036743
   Y    O    Al
    94   144     2
Direct
  0.0936173054505825  0.5031609936818681  0.7536519049280217
  0.0015876859610351  0.7508759342701141  0.7188901646453961
  0.2373439892234923  0.0004350227064102  0.7518472031156679
  0.1650579246711431  0.7508887088863386  0.2811304595364952
  0.2478041947086694  0.7828778614825349  0.5018983956825710
  0.2382715303826435  0.4998671825571792  0.2515330315368351
  0.0011845556757552  0.2470145969072435  0.2783390012549742
  0.0914765020647521  0.9963206403851622  0.2492492213949386
  0.1654941658307154  0.2471082999269476  0.7216781324759495
  0.2477491035703432  0.2182714517915374  0.0038025185936696
  0.0028048800695278  0.0041122267621582  0.4945485067730808
  0.1654679806813688  0.4968887159894563  0.5004194596610428
  0.1639829998029685  0.9957379025722261  0.0047964487194376
  0.1638495656749931  0.0041858011517168  0.5054632226545642
  0.2490836138964884  0.7183896106777207  0.0011163556074516
  0.2594837434828008  0.0003487788924072  0.2525938546207011
  0.1638986339641487  0.2514456453775700  0.2254987663295206
  0.0730462949586290  0.5031333922248548  0.2463848618436738
  0.0027645165278237  0.2514045169539995  0.7745074635742745
  0.2494301899238522  0.2826316762709282  0.5022657981486633
  0.0833339839802618  0.2818656327495309 -0.0000046146586341
  0.0751811590983731  0.9963307557696212  0.7507539039588474
  0.1640289985811970  0.7526150636268542  0.7883276920315959
  0.2590201242949069  0.5005526530864164  0.7515136613186238
  0.0026425196628988  0.7525924779264601  0.2116698753415907
  0.0833207755181692  0.7168310249278252  0.5000300799320946
  0.1645303926343533  0.5062636299244200  0.0046952825959773
  0.0026869325221898  0.9957224729762439  0.9952029777030857
  0.0011961482098608  0.4968297351638057  0.4995739267665149
  0.0021347668184015  0.5062363693766260  0.9953014662112298
  0.4159259001801838  0.2174090573323108  0.5006098477068118
  0.4268748993488330  0.5000134158253696  0.7503258524845395
  0.3321260018791280  0.7500956823734202  0.7178847565706182
  0.5724832010507792  0.9999733124512780  0.7498621943869875
  0.4997247873409765  0.7500218823071810  0.2825695310507504
  0.4158961781878453  0.7825458308808793  0.0002280273777700
  0.5833351263527816  0.7822946571013458  0.5000013489082110
  0.5724960246341284  0.4997823971981361  0.2499072084699407
  0.3325419393543871  0.2496445867286871  0.2832204866467450
  0.4269517772975071  0.9998688211622939  0.2503135803927302
  0.4996340078140233  0.2499170358467592  0.7175370477382648
  0.5833358971890544  0.2172319019771863 -0.0000011760581064
  0.3322010387748059  0.9996992607966350  0.5011996244435420
  0.4996900744538049  0.4999417788303339  0.5000306102865426
  0.4996874962251731  0.9997578384767190  0.0000174105465987
  0.4996719435567971  0.0000059718236432  0.5001311237619464
  0.5833355220849676  0.7174306710628914  0.9999909534278736
  0.5941855463135060  0.9999747757072824  0.2501323147150125
  0.4996554830290419  0.2498863244233031  0.2175870311712395
  0.4051536919256363  0.5000017516790453  0.2504003120990411
  0.3320199738013297  0.2501128234975263  0.7842517016071618
  0.5833343631595505  0.2825348829969622  0.4999891118216584
  0.4160327114856923  0.2823564285690638  0.0002800316529797
  0.4049857052300996 -0.0000154223267530  0.7505521640448963
  0.4996958387594760  0.7497339399362624  0.7826090669728708
  0.5941745303573542  0.4997782716351820  0.7500745381723760
  0.3323725282763008  0.7503524806481119  0.2186528148351141
  0.4160598790869892  0.7176002304658479  0.5004265367718065
  0.4996901152256608  0.4998526803798174  0.0000943843754262
  0.3321067343201614  0.0006659409209566  0.0008389396021182
  0.3324072715747981  0.5004371924626618  0.5010991947876364
  0.3323125379520507  0.4999542927568295  0.0008251789026851
  0.7507423845428768  0.2174104495837423  0.4993784655659242
  0.7615203990765195  0.4999840652807552  0.7495829665652918
  0.6669462604912626  0.7500191265748678  0.7174308416271377
  0.9071783532207888  0.0003348367476025  0.7474147986679519
  0.8345412922471747  0.7500722438812105  0.2821013565060022
  0.7507717244794807  0.7825412829627998  0.9997518806069873
  0.9188519107118559  0.7828561182602694  0.4981032982547822
  0.9076619769746634  0.5005244588590744  0.2484866436015633
  0.6670327727691991  0.2499201047675310  0.2824534193747020
  0.7616834619382521 -0.0000146925711982  0.2494380985219189
  0.8341267688715132  0.2496299417010466  0.7167819968172751
  0.9189228198291006  0.2182542283856898  0.9962185672326551
  0.6669973027361095  0.0000140908981585  0.4998663545508115
  0.8342671972655117  0.5004148239885070  0.4989052536491451
  0.8345613689194243  0.0006568667249708  0.9991484281008514
  0.8344647690533933  0.9996928809150826  0.4987914232569247
  0.9175808077521542  0.7183608186743961  0.9988699054083642
  0.9293246085027288  0.0003714696086478  0.2481446336185441
  0.8346525193199757  0.2501208981457785  0.2157519535151013
  0.7397923976639635  0.5000078923377026  0.2496591687019178
  0.6670173006927945  0.2498889751004103  0.7823993918319160
  0.9172438952202489  0.2825454270703197  0.4977418227054308
  0.7506400010939818  0.2823570395044296  0.9997031514287227
  0.7397194366287480  0.9998684850478390  0.7496718369033011
  0.8342912455103437  0.7503323176761532  0.7813383293781190
  0.9283878344600953  0.4998307147850848  0.7484640384695131
  0.6669766247484443  0.7497477999488285  0.2173783429450635
  0.7506120181358633  0.7175934831147904  0.4995675906374189
  0.8343556072560333  0.4999562695789421  0.9991748582217767
  0.6669831857212130  0.9997642110323397  0.9999748118953018
  0.6669765413857702  0.4999553099082258  0.4999493810233333
  0.6669817269420792  0.4998550811006456  0.9998881813750754
  0.1334114415938840  0.3652061605769138  0.8718397285122279
  0.1977341466088916  0.1402474305461442  0.8762708942529379
  0.1331970829935637  0.6380739265025303  0.6323334672733978
  0.1302326249940364  0.0783974841034807  0.6686615059574366
  0.1188061602065904  0.8722182702737173  0.4012287771652890
  0.2850429791932225  0.6297239480793023  0.5990761490135693
  0.0364048928261205  0.0782728235220741  0.3313036153836609
  0.0477930275002859  0.8722014787307895  0.5988272611847054
  0.0475251293173111  0.8929087761137284  0.1225452275833787
  0.2119916891824866  0.6280707891610404  0.4037899958300497
  0.1191385339504396  0.8929405169759876  0.8774389268774196
  0.1972721345445581  0.8597781262772581  0.6320224030732815
  0.1995336541088959  0.6416853551372816  0.1323211740629563
  0.1291212131394630  0.8420231672300665  0.1227679628257170
  0.1985893680498867  0.3571005018317705  0.3730324592917144
  0.2079098500092902  0.9032357116277641  0.3604489403431520
  0.1224680839185197  0.1616720521117282  0.3960465726816749
  0.2071402501934554  0.0985371720925411  0.1490470594168829
  0.1152762634355805  0.3566424681607072  0.5945611588802518
  0.2886196113320698  0.0990330696746224  0.8604683444068014
  0.2857842156106239  0.1299645499538839  0.4029774946147257
  0.2885264747077551  0.9013067749891931  0.6423794609225952
  0.0514145335516851  0.3566504792632634  0.4055533473246781
  0.2135711776883192  0.1309701370469465  0.5991027596828251
  0.2990058538814835  0.8586242263340739  0.3716236501267177
  0.0334604789323476  0.6379986994771865  0.3677084674818174
  0.2987905234908310  0.1416262570503918  0.1312196337747278
  0.2891602854688300  0.5988529762838812  0.1418479478478543
  0.2844544162525240  0.3709322612398717  0.9043376577019671
  0.1183297443707720  0.1289944420322431  0.1062502684962640
  0.2074798482699550  0.5994462593755128  0.8607100400954933
  0.2109379330701127  0.3705708605835232  0.1029101414412352
  0.2079756557673341  0.4022340937980629  0.6423166257363656
  0.0483367367820361  0.1290300209981741  0.8937324428811960
  0.2892539315828124  0.4012741306662519  0.3597822301464985
  0.0332497777943059  0.3651593906511919  0.1282068376514573
  0.0441773801237607  0.1615402851847935  0.6039810514871047
  0.2994160503746674  0.3597866660933551  0.6322801030653247
  0.0375421523760844  0.8419997926445968  0.8772680500312260
  0.0440786256552555  0.4004160681848512  0.8583073887581286
  0.2991421583012769  0.6410700732871424  0.8708624701875095
  0.0436385932338945  0.5974231387003204  0.6400294096455571
  0.2852060810031140  0.8709313223766469  0.0991839350874104
  0.1230341361036966  0.5974460490034603  0.3600038933544363
  0.1148412630411987  0.6421541775913663  0.9115722422853579
  0.1225891147102982  0.4004375931899721  0.1417056059557812
  0.2115118764479525  0.8704858826519840  0.9042169211199640
  0.0518181462127172  0.6422014206740395  0.0884204170715967
  0.4666124670590912  0.3586953191864813  0.8703214513201618
  0.5326648159039524  0.1413547127467703  0.8703358332565618
  0.4667171697178075  0.6413673592794270  0.6297841219339562
  0.4560742129498156  0.0985505456264929  0.6414220094650130
  0.4527108779491229  0.8704075827636576  0.4020345396952911
  0.6197632637883065  0.6295667018784146  0.5983269775961466
  0.3758274880221424  0.0977643749139304  0.3595013933845655
  0.3793633741695567  0.8702688228709708  0.5987891148504937
  0.3757484113592038  0.9020687954200090  0.1415427554286389
  0.5468990246676576  0.6295651905658265  0.4016503755177894
  0.4560801726321659  0.9013347450152897  0.8590601560055143
  0.5326458721058629  0.8586765076084832  0.6296832200461143
  0.5326672311230359  0.6411650523653835  0.1297053963484650
  0.4666736470280287  0.8584046759086674  0.1298286809731119
  0.5326750008686056  0.3584713409873929  0.3703844325720191
  0.5430775392139222  0.9017221122722369  0.3588958905342094
  0.4666462124997591  0.1412694842317909  0.3704789340066369
  0.5430453568860961  0.0979519426403158  0.1412830802429009
  0.4526458196361920  0.3702673291747637  0.5982351798009798
  0.6236179452640368  0.0979377140470305  0.8587311504710595
  0.6198677735584361  0.1295424587236503  0.4017889088905964
  0.6236010268558836  0.9017390481758022  0.6411580685865157
  0.3795372414923955  0.3702657196387418  0.4024160739190802
  0.5468057077960303  0.1295157235272059  0.5981673550938118
  0.6340196435278767  0.8586675083030219  0.3703102320036626
  0.3652858541806799  0.6413829594541719  0.3711174191491379
  0.6340019879224700  0.1413468942326504  0.1296550754649725
  0.6236040920063484  0.5980480042971351  0.1411682036313051
  0.6198317398931272  0.3703055276385844  0.9018024895830592
  0.4526857831920627  0.1295036603033395  0.0980289433050037
  0.5430688819939916  0.5980762861746786  0.8587817528246801
  0.5468524055603724  0.3703246560200142  0.0981989121711249
  0.5430329246486556  0.4019421552878924  0.6412270397263455
  0.3794179055702418  0.1297604799052386  0.9025613243665030
  0.6236270660260012  0.4019407628837354  0.3587433537100880
  0.3653669531008535  0.3587138795348341  0.1302222531923972
  0.3651137234937988  0.1412518303458108  0.6310291718113875
  0.6339954882939473  0.3584788150514163  0.6296088939608411
  0.3649573273270588  0.8588583764516610  0.8709878925916595
  0.3756171749955353  0.4020978019348371  0.8595757962556576
  0.6339994369931463  0.6411692520694506  0.8703101145751705
  0.3758483890176890  0.5985272582529372  0.6415749438383631
  0.6197759626924499  0.8701605919616752  0.0983418939076874
  0.4562053555625362  0.5984112017797898  0.3590490683015331
  0.4526930593341875  0.6294772061231316  0.9020242634806204
  0.4561454201761075  0.4013409919983003  0.1411655505982960
  0.5468943746449080  0.8701518541548433  0.9016305051708938
  0.3795147280663687  0.6296322580841318  0.0988475607606093
  0.8013072632176123  0.3587145394911630  0.8697761791368206
  0.8678786197457596  0.1416147617999772  0.8687873715391731
  0.8013735572034685  0.6413316502062211  0.6288753009119806
  0.7908382550063601  0.0977464173277496  0.6404578601642709
  0.7873052998717587  0.8702774058424944  0.4011993742163577
  0.9546759536466255  0.6280692382836210  0.5962110060640167
  0.7105929521466866  0.0985440911350241  0.3585709329095811
  0.7139554885112092  0.8703855050928559  0.5979700965622536
  0.7105867614123046  0.9013298251763010  0.1409320100398795
  0.8816165617226185  0.6296962534544437  0.4009295610387984
  0.7909144985747352  0.9020602736561552  0.8584375643664246
  0.8676539729911734  0.8586129181629415  0.6283960526784329
  0.8675328941266971  0.6410431289009608  0.1291566727505167
  0.8017107158468166  0.8588505453761206  0.1289897289677546
  0.8672774413512793  0.3597866233754998  0.3677647906027534
  0.8781293186079514  0.9012647183983817  0.3576147628985096
  0.8015532813704155  0.1412722722723105  0.3689580874790420
  0.8780491451169021  0.0990270424964054  0.1395397519282425
  0.7871400547639765  0.3702311361655564  0.5975133219305890
  0.9595312552247613  0.0985440797468563  0.8510265511073216
  0.9530742336693839  0.1308282510264187  0.4009715400233613
  0.9587425104421859  0.9032434632897683  0.6395692487164645
  0.7140076844835762  0.3702708893867110  0.4017577042005656
  0.8808742167150091  0.1299488473541406  0.5970644005606169
  0.9693875840562551  0.8596813699307289  0.3679917768605558
  0.6999697537251811  0.6413847111881259  0.3702066884342113
  0.9689257345614388  0.1402698708353498  0.1237531687085592
  0.9591964973890623  0.5994169043575013  0.1392561433282195
  0.9557288287835728  0.3705479692428118  0.8971084851440452
  0.7872572536450776  0.1297726651657558  0.0974766230819647
  0.8774951594210197  0.5988469935330207  0.8580987198135730
  0.8822162118101701  0.3709612156854613  0.0956611286394506
  0.8774125412760797  0.4012539292264817  0.6402586554434453
  0.7139881587749479  0.1295126429759153  0.9019402137929523
  0.9587060581035382  0.4020854797435592  0.3576484089108942
  0.7000482032397916  0.3586650996811575  0.1296532835865596
  0.7000274955068009  0.1412864687040395  0.6295059722760710
  0.9680740280935687  0.3570591007892507  0.6269177932427535
  0.6999927231455648  0.8584178635400174  0.8701660523406816
  0.7105255192321045  0.4013081420674632  0.8588159621622696
  0.9671306795664815  0.6416821019469620  0.8676867144149494
  0.7104575266809299  0.5984262795908977  0.6409748787481886
  0.9551611111935502  0.8704774857178074  0.0957326605314197
  0.7908253937629267  0.5984867347633036  0.3584192834114956
  0.7871479807845397  0.6296073636268606  0.9011514021437892
  0.7910461187456439  0.4021216124386104  0.1404086720512261
  0.8814642158246913  0.8709109027295128  0.9008053963030830
  0.7139801441741470  0.6294799691534633  0.0979620934251444
  0.0833452055160197  0.2457235773407370  0.5000557628669963
  0.0833289293193571  0.7823127182214238  0.0000120813003584
 
  0.00000000E+00  0.00000000E+00  0.00000000E+00
  0.00000000E+00  0.00000000E+00  0.00000000E+00
  0.00000000E+00  0.00000000E+00  0.00000000E+00
  0.00000000E+00  0.00000000E+00  0.00000000E+00
  0.00000000E+00  0.00000000E+00  0.00000000E+00
  0.00000000E+00  0.00000000E+00  0.00000000E+00
  0.00000000E+00  0.00000000E+00  0.00000000E+00
  0.00000000E+00  0.00000000E+00  0.00000000E+00
  0.00000000E+00  0.00000000E+00  0.00000000E+00
  0.00000000E+00  0.00000000E+00  0.00000000E+00
  0.00000000E+00  0.00000000E+00  0.00000000E+00
  0.00000000E+00  0.00000000E+00  0.00000000E+00
  0.00000000E+00  0.00000000E+00  0.00000000E+00
  0.00000000E+00  0.00000000E+00  0.00000000E+00
  0.00000000E+00  0.00000000E+00  0.00000000E+00
  0.00000000E+00  0.00000000E+00  0.00000000E+00
  0.00000000E+00  0.00000000E+00  0.00000000E+00
  0.00000000E+00  0.00000000E+00  0.00000000E+00
  0.00000000E+00  0.00000000E+00  0.00000000E+00
  0.00000000E+00  0.00000000E+00  0.00000000E+00
  0.00000000E+00  0.00000000E+00  0.00000000E+00
  0.00000000E+00  0.00000000E+00  0.00000000E+00
  0.00000000E+00  0.00000000E+00  0.00000000E+00
  0.00000000E+00  0.00000000E+00  0.00000000E+00
  0.00000000E+00  0.00000000E+00  0.00000000E+00
  0.00000000E+00  0.00000000E+00  0.00000000E+00
  0.00000000E+00  0.00000000E+00  0.00000000E+00
  0.00000000E+00  0.00000000E+00  0.00000000E+00
  0.00000000E+00  0.00000000E+00  0.00000000E+00
  0.00000000E+00  0.00000000E+00  0.00000000E+00
  0.00000000E+00  0.00000000E+00  0.00000000E+00
  0.00000000E+00  0.00000000E+00  0.00000000E+00
  0.00000000E+00  0.00000000E+00  0.00000000E+00
  0.00000000E+00  0.00000000E+00  0.00000000E+00
  0.00000000E+00  0.00000000E+00  0.00000000E+00
  0.00000000E+00  0.00000000E+00  0.00000000E+00
  0.00000000E+00  0.00000000E+00  0.00000000E+00
  0.00000000E+00  0.00000000E+00  0.00000000E+00
  0.00000000E+00  0.00000000E+00  0.00000000E+00
  0.00000000E+00  0.00000000E+00  0.00000000E+00
  0.00000000E+00  0.00000000E+00  0.00000000E+00
  0.00000000E+00  0.00000000E+00  0.00000000E+00
  0.00000000E+00  0.00000000E+00  0.00000000E+00
  0.00000000E+00  0.00000000E+00  0.00000000E+00
  0.00000000E+00  0.00000000E+00  0.00000000E+00
  0.00000000E+00  0.00000000E+00  0.00000000E+00
  0.00000000E+00  0.00000000E+00  0.00000000E+00
  0.00000000E+00  0.00000000E+00  0.00000000E+00
  0.00000000E+00  0.00000000E+00  0.00000000E+00
  0.00000000E+00  0.00000000E+00  0.00000000E+00
  0.00000000E+00  0.00000000E+00  0.00000000E+00
  0.00000000E+00  0.00000000E+00  0.00000000E+00
  0.00000000E+00  0.00000000E+00  0.00000000E+00
  0.00000000E+00  0.00000000E+00  0.00000000E+00
  0.00000000E+00  0.00000000E+00  0.00000000E+00
  0.00000000E+00  0.00000000E+00  0.00000000E+00
  0.00000000E+00  0.00000000E+00  0.00000000E+00
  0.00000000E+00  0.00000000E+00  0.00000000E+00
  0.00000000E+00  0.00000000E+00  0.00000000E+00
  0.00000000E+00  0.00000000E+00  0.00000000E+00
  0.00000000E+00  0.00000000E+00  0.00000000E+00
  0.00000000E+00  0.00000000E+00  0.00000000E+00
  0.00000000E+00  0.00000000E+00  0.00000000E+00
  0.00000000E+00  0.00000000E+00  0.00000000E+00
  0.00000000E+00  0.00000000E+00  0.00000000E+00
  0.00000000E+00  0.00000000E+00  0.00000000E+00
  0.00000000E+00  0.00000000E+00  0.00000000E+00
  0.00000000E+00  0.00000000E+00  0.00000000E+00
  0.00000000E+00  0.00000000E+00  0.00000000E+00
  0.00000000E+00  0.00000000E+00  0.00000000E+00
  0.00000000E+00  0.00000000E+00  0.00000000E+00
  0.00000000E+00  0.00000000E+00  0.00000000E+00
  0.00000000E+00  0.00000000E+00  0.00000000E+00
  0.00000000E+00  0.00000000E+00  0.00000000E+00
  0.00000000E+00  0.00000000E+00  0.00000000E+00
  0.00000000E+00  0.00000000E+00  0.00000000E+00
  0.00000000E+00  0.00000000E+00  0.00000000E+00
  0.00000000E+00  0.00000000E+00  0.00000000E+00
  0.00000000E+00  0.00000000E+00  0.00000000E+00
  0.00000000E+00  0.00000000E+00  0.00000000E+00
  0.00000000E+00  0.00000000E+00  0.00000000E+00
  0.00000000E+00  0.00000000E+00  0.00000000E+00
  0.00000000E+00  0.00000000E+00  0.00000000E+00
  0.00000000E+00  0.00000000E+00  0.00000000E+00
  0.00000000E+00  0.00000000E+00  0.00000000E+00
  0.00000000E+00  0.00000000E+00  0.00000000E+00
  0.00000000E+00  0.00000000E+00  0.00000000E+00
  0.00000000E+00  0.00000000E+00  0.00000000E+00
  0.00000000E+00  0.00000000E+00  0.00000000E+00
  0.00000000E+00  0.00000000E+00  0.00000000E+00
  0.00000000E+00  0.00000000E+00  0.00000000E+00
  0.00000000E+00  0.00000000E+00  0.00000000E+00
  0.00000000E+00  0.00000000E+00  0.00000000E+00
  0.00000000E+00  0.00000000E+00  0.00000000E+00
  0.00000000E+00  0.00000000E+00  0.00000000E+00
  0.00000000E+00  0.00000000E+00  0.00000000E+00
  0.00000000E+00  0.00000000E+00  0.00000000E+00
  0.00000000E+00  0.00000000E+00  0.00000000E+00
  0.00000000E+00  0.00000000E+00  0.00000000E+00
  0.00000000E+00  0.00000000E+00  0.00000000E+00
  0.00000000E+00  0.00000000E+00  0.00000000E+00
  0.00000000E+00  0.00000000E+00  0.00000000E+00
  0.00000000E+00  0.00000000E+00  0.00000000E+00
  0.00000000E+00  0.00000000E+00  0.00000000E+00
  0.00000000E+00  0.00000000E+00  0.00000000E+00
  0.00000000E+00  0.00000000E+00  0.00000000E+00
  0.00000000E+00  0.00000000E+00  0.00000000E+00
  0.00000000E+00  0.00000000E+00  0.00000000E+00
  0.00000000E+00  0.00000000E+00  0.00000000E+00
  0.00000000E+00  0.00000000E+00  0.00000000E+00
  0.00000000E+00  0.00000000E+00  0.00000000E+00
  0.00000000E+00  0.00000000E+00  0.00000000E+00
  0.00000000E+00  0.00000000E+00  0.00000000E+00
  0.00000000E+00  0.00000000E+00  0.00000000E+00
  0.00000000E+00  0.00000000E+00  0.00000000E+00
  0.00000000E+00  0.00000000E+00  0.00000000E+00
  0.00000000E+00  0.00000000E+00  0.00000000E+00
  0.00000000E+00  0.00000000E+00  0.00000000E+00
  0.00000000E+00  0.00000000E+00  0.00000000E+00
  0.00000000E+00  0.00000000E+00  0.00000000E+00
  0.00000000E+00  0.00000000E+00  0.00000000E+00
  0.00000000E+00  0.00000000E+00  0.00000000E+00
  0.00000000E+00  0.00000000E+00  0.00000000E+00
  0.00000000E+00  0.00000000E+00  0.00000000E+00
  0.00000000E+00  0.00000000E+00  0.00000000E+00
  0.00000000E+00  0.00000000E+00  0.00000000E+00
  0.00000000E+00  0.00000000E+00  0.00000000E+00
  0.00000000E+00  0.00000000E+00  0.00000000E+00
  0.00000000E+00  0.00000000E+00  0.00000000E+00
  0.00000000E+00  0.00000000E+00  0.00000000E+00
  0.00000000E+00  0.00000000E+00  0.00000000E+00
  0.00000000E+00  0.00000000E+00  0.00000000E+00
  0.00000000E+00  0.00000000E+00  0.00000000E+00
  0.00000000E+00  0.00000000E+00  0.00000000E+00
  0.00000000E+00  0.00000000E+00  0.00000000E+00
  0.00000000E+00  0.00000000E+00  0.00000000E+00
  0.00000000E+00  0.00000000E+00  0.00000000E+00
  0.00000000E+00  0.00000000E+00  0.00000000E+00
  0.00000000E+00  0.00000000E+00  0.00000000E+00
  0.00000000E+00  0.00000000E+00  0.00000000E+00
  0.00000000E+00  0.00000000E+00  0.00000000E+00
  0.00000000E+00  0.00000000E+00  0.00000000E+00
  0.00000000E+00  0.00000000E+00  0.00000000E+00
  0.00000000E+00  0.00000000E+00  0.00000000E+00
  0.00000000E+00  0.00000000E+00  0.00000000E+00
  0.00000000E+00  0.00000000E+00  0.00000000E+00
  0.00000000E+00  0.00000000E+00  0.00000000E+00
  0.00000000E+00  0.00000000E+00  0.00000000E+00
  0.00000000E+00  0.00000000E+00  0.00000000E+00
  0.00000000E+00  0.00000000E+00  0.00000000E+00
  0.00000000E+00  0.00000000E+00  0.00000000E+00
  0.00000000E+00  0.00000000E+00  0.00000000E+00
  0.00000000E+00  0.00000000E+00  0.00000000E+00
  0.00000000E+00  0.00000000E+00  0.00000000E+00
  0.00000000E+00  0.00000000E+00  0.00000000E+00
  0.00000000E+00  0.00000000E+00  0.00000000E+00
  0.00000000E+00  0.00000000E+00  0.00000000E+00
  0.00000000E+00  0.00000000E+00  0.00000000E+00
  0.00000000E+00  0.00000000E+00  0.00000000E+00
  0.00000000E+00  0.00000000E+00  0.00000000E+00
  0.00000000E+00  0.00000000E+00  0.00000000E+00
  0.00000000E+00  0.00000000E+00  0.00000000E+00
  0.00000000E+00  0.00000000E+00  0.00000000E+00
  0.00000000E+00  0.00000000E+00  0.00000000E+00
  0.00000000E+00  0.00000000E+00  0.00000000E+00
  0.00000000E+00  0.00000000E+00  0.00000000E+00
  0.00000000E+00  0.00000000E+00  0.00000000E+00
  0.00000000E+00  0.00000000E+00  0.00000000E+00
  0.00000000E+00  0.00000000E+00  0.00000000E+00
  0.00000000E+00  0.00000000E+00  0.00000000E+00
  0.00000000E+00  0.00000000E+00  0.00000000E+00
  0.00000000E+00  0.00000000E+00  0.00000000E+00
  0.00000000E+00  0.00000000E+00  0.00000000E+00
  0.00000000E+00  0.00000000E+00  0.00000000E+00
  0.00000000E+00  0.00000000E+00  0.00000000E+00
  0.00000000E+00  0.00000000E+00  0.00000000E+00
  0.00000000E+00  0.00000000E+00  0.00000000E+00
  0.00000000E+00  0.00000000E+00  0.00000000E+00
  0.00000000E+00  0.00000000E+00  0.00000000E+00
  0.00000000E+00  0.00000000E+00  0.00000000E+00
  0.00000000E+00  0.00000000E+00  0.00000000E+00
  0.00000000E+00  0.00000000E+00  0.00000000E+00
  0.00000000E+00  0.00000000E+00  0.00000000E+00
  0.00000000E+00  0.00000000E+00  0.00000000E+00
  0.00000000E+00  0.00000000E+00  0.00000000E+00
  0.00000000E+00  0.00000000E+00  0.00000000E+00
  0.00000000E+00  0.00000000E+00  0.00000000E+00
  0.00000000E+00  0.00000000E+00  0.00000000E+00
  0.00000000E+00  0.00000000E+00  0.00000000E+00
  0.00000000E+00  0.00000000E+00  0.00000000E+00
  0.00000000E+00  0.00000000E+00  0.00000000E+00
  0.00000000E+00  0.00000000E+00  0.00000000E+00
  0.00000000E+00  0.00000000E+00  0.00000000E+00
  0.00000000E+00  0.00000000E+00  0.00000000E+00
  0.00000000E+00  0.00000000E+00  0.00000000E+00
  0.00000000E+00  0.00000000E+00  0.00000000E+00
  0.00000000E+00  0.00000000E+00  0.00000000E+00
  0.00000000E+00  0.00000000E+00  0.00000000E+00
  0.00000000E+00  0.00000000E+00  0.00000000E+00
  0.00000000E+00  0.00000000E+00  0.00000000E+00
  0.00000000E+00  0.00000000E+00  0.00000000E+00
  0.00000000E+00  0.00000000E+00  0.00000000E+00
  0.00000000E+00  0.00000000E+00  0.00000000E+00
  0.00000000E+00  0.00000000E+00  0.00000000E+00
  0.00000000E+00  0.00000000E+00  0.00000000E+00
  0.00000000E+00  0.00000000E+00  0.00000000E+00
  0.00000000E+00  0.00000000E+00  0.00000000E+00
  0.00000000E+00  0.00000000E+00  0.00000000E+00
  0.00000000E+00  0.00000000E+00  0.00000000E+00
  0.00000000E+00  0.00000000E+00  0.00000000E+00
  0.00000000E+00  0.00000000E+00  0.00000000E+00
  0.00000000E+00  0.00000000E+00  0.00000000E+00
  0.00000000E+00  0.00000000E+00  0.00000000E+00
  0.00000000E+00  0.00000000E+00  0.00000000E+00
  0.00000000E+00  0.00000000E+00  0.00000000E+00
  0.00000000E+00  0.00000000E+00  0.00000000E+00
  0.00000000E+00  0.00000000E+00  0.00000000E+00
  0.00000000E+00  0.00000000E+00  0.00000000E+00
  0.00000000E+00  0.00000000E+00  0.00000000E+00
  0.00000000E+00  0.00000000E+00  0.00000000E+00
  0.00000000E+00  0.00000000E+00  0.00000000E+00
  0.00000000E+00  0.00000000E+00  0.00000000E+00
  0.00000000E+00  0.00000000E+00  0.00000000E+00
  0.00000000E+00  0.00000000E+00  0.00000000E+00
  0.00000000E+00  0.00000000E+00  0.00000000E+00
  0.00000000E+00  0.00000000E+00  0.00000000E+00
  0.00000000E+00  0.00000000E+00  0.00000000E+00
  0.00000000E+00  0.00000000E+00  0.00000000E+00
  0.00000000E+00  0.00000000E+00  0.00000000E+00
  0.00000000E+00  0.00000000E+00  0.00000000E+00
  0.00000000E+00  0.00000000E+00  0.00000000E+00
  0.00000000E+00  0.00000000E+00  0.00000000E+00
  0.00000000E+00  0.00000000E+00  0.00000000E+00
  0.00000000E+00  0.00000000E+00  0.00000000E+00
  0.00000000E+00  0.00000000E+00  0.00000000E+00
  0.00000000E+00  0.00000000E+00  0.00000000E+00
  0.00000000E+00  0.00000000E+00  0.00000000E+00
  0.00000000E+00  0.00000000E+00  0.00000000E+00
  0.00000000E+00  0.00000000E+00  0.00000000E+00
  0.00000000E+00  0.00000000E+00  0.00000000E+00
