# Supplementary material for: The mechanisms underlying the enhanced high-temperature properties of GRX-810
Source: Nat Commun. 2025 Dec 14;17:963. doi: 10.1038/s41467-025-67687-4 (PMC12847880; doi:10.1038/s41467-025-67687-4)
Supplement: Supplementary file 3 — Supplementary Data 1 [file 41467_2025_67687_MOESM3_ESM.zip › DFT datasets/Y2O3_cubic_Al3_relax.vasp]

C-Y2O3_Al3                              
   1.00000000000000     
    31.8282253412787739    0.0045018362050709    0.0317210749954430
     0.0014779646271106   10.5998182667819467   -0.0007621565482492
     0.0104769729926434   -0.0007746505717993   10.6230715947181746
   Y    O    Al
    93   144     3
Direct
  0.0928400791024875  0.5025320442685888  0.7525298145472845
  0.0010838987987197  0.7490736297378155  0.7184668489504205
  0.2367740470759919  0.0001242205244948  0.7526314835266257
  0.1642991090505673  0.7511011179839601  0.2817353767206988
  0.2473574981351947  0.7827479893349308  0.5025710347202282
  0.2377028494577875  0.4997100301551249  0.2519140342165424
  0.0011458012483742  0.2507732631231069  0.2773390049380773
  0.0904546266068253  0.9966882296035721  0.2504664314544274
  0.1651012435824992  0.2473970635751209  0.7219864054242183
  0.2471972823201923  0.2178863204645208  0.0043690304486886
  0.0020741492970714  0.0081230034434564  0.4979120360068947
  0.1648621570695672  0.4972523119341831  0.5006547065469961
  0.1633075403094320  0.9955384942672241  0.0057328292500574
  0.1632059944374573  0.0036557928351286  0.5059612455215083
  0.2484347411001002  0.7184005574932920  0.0020477582380062
  0.2589104507404946  0.0002522536642998  0.2533540382842389
  0.1630862903112049  0.2513623691324567  0.2253499686448025
  0.0721450547867931  0.5032173467800327  0.2464485287411967
  0.0008422074860069  0.2498697753916715  0.7682471241403833
  0.2488680009940661  0.2827805971723197  0.5026484415501008
  0.0824331969775606  0.2814866902447653  0.9978801880979640
  0.0746434658490295  0.9958262785711552  0.7517744100796514
  0.1633482713321303  0.7522001358920292  0.7887739920874740
  0.2585304618354470  0.5006455514264911  0.7523017245160992
  0.0021279413009927  0.7535440691557470  0.2126306659449662
  0.0821748399964617  0.7162678405865488  0.5000395636679619
  0.1636967458299992  0.5063161827770287  0.0052120950285335
  0.0022937464195273  0.9960975071498598  0.9954287333300545
  0.9992869258577259  0.4922759736420959  0.4964764717152800
  0.0016738670136639  0.5068629416876897  0.9929789243800639
  0.4157709888405742  0.2175119901749052  0.5012014660747801
  0.4266624518486525  0.5001124239264499  0.7507577082446655
  0.3317785653113637  0.7501782290402793  0.7188184266066329
  0.5727964582487571  0.0000199091304027  0.7499676080168328
  0.4997421912776820  0.7500696860380168  0.2827325256372991
  0.4157476782187285  0.7824930713992163  0.0007614557826109
  0.5835825830549353  0.7823727699791121  0.4999802592389833
  0.5727260226506767  0.4998920586335823  0.2500017801091836
  0.3321804270184197  0.2496413760085259  0.2839081029885910
  0.4267976182995661  0.0000940795145385  0.2507012101704472
  0.4997215494853013  0.2501294880059414  0.7177962441979243
  0.5836282584026632  0.2174022689760322  0.9999267596882139
  0.3318110096310764  0.9999060848954678  0.5020295443228269
  0.4997158435113967  0.5001125476869773  0.5003597379833978
  0.4997546799523834  0.9998470190898555  0.0002098622648756
  0.4997429648818388  0.0001775783457812  0.5003492093950694
  0.5836878225177690  0.7173002075634983  0.9999086146526035
  0.5944877389050187  0.9998170717461655  0.2498029356863559
  0.4997220691733815  0.2499491652251522  0.2178337060471546
  0.4049654637129983  0.5001429691541711  0.2510498368778547
  0.3315532595776048  0.2499649778013603  0.7849687769098586
  0.5836356643517644  0.2825960288517016  0.5001481448919720
  0.4158325244552988  0.2826046468883067  0.0008021258355796
  0.4048066122997238  0.0003029407936260  0.7512854124686140
  0.4997530035068237  0.7498897765260707  0.7828679207341153
  0.5945803438871146  0.4998656468085048  0.7500557544974413
  0.3320105193232932  0.7505723838273873  0.2193896826098662
  0.4158698514210361  0.7180003590174177  0.5009693885023444
  0.4997611442822560  0.4998993753666743  0.0002500286953870
  0.3317095257531517  0.0005735658648945  0.0016858653665232
  0.3320401583037877  0.5005816184570313  0.5017142918164013
  0.3319072321900263  0.4999536679902435  0.0016632170328673
  0.7509443228252366  0.2172161709079816  0.4990505859599279
  0.7623843051869396  0.4997390864410600  0.7490373916977520
  0.6676234663481798  0.7499695782999970  0.7170179734597893
  0.9076752370951874  0.0036177567866078  0.7452573137550051
  0.8354867097503890  0.7485042433002113  0.2815071928399631
  0.7514952626158029  0.7819867147103089  0.9991169960258658
  0.9190788889209552  0.7832253824376814  0.4974595588337504
  0.9102821539316894  0.4981314741439630  0.2516128727593938
  0.6673393367247139  0.2500271996080112  0.2821205364805874
  0.7624251915253194 -0.0000102027559588  0.2484463976112180
  0.8346852963960916  0.2527001623419172  0.7165173993825619
  0.9191071718770791  0.2192107452667222  0.9953414233835228
  0.6675044438961785  0.9994877816947898  0.4993269156490808
  0.8366366396840257  0.4960298283218172  0.5015411086310005
  0.8353128209950543  0.0002160428059757  0.9978563990680575
  0.8357249515844293  0.0035487996604799  0.4955222706036533
  0.9178340704592954  0.7193762334302545  0.9984280242519813
  0.9297204473810196  0.0047587561605639  0.2497910003222337
  0.8371674132004907  0.2482107273011687  0.2204358784162210
  0.7407276440748748  0.4993085012978380  0.2502389681713650
  0.6676965616472732  0.2499792882463798  0.7825300308201927
  0.7517701974670539  0.2815882980748152  0.0009625088196775
  0.7407114566973335  0.9996297916700346  0.7486811132832368
  0.8351171271170557  0.7507131291679483  0.7797655139751254
  0.9264928889339286  0.4976539468855605  0.7445483957313922
  0.6675967697838820  0.7495601933173411  0.2171070596433339
  0.7519876285202559  0.7171912745636873  0.4989034337889825
  0.8352375698583716  0.5002925281185073  0.0006775193868080
  0.6675709410580495  0.9997029615030752  0.9995245341527664
  0.6675623468864545  0.5002290629544136  0.4997598048135998
  0.6676917152360744  0.4996754020578236  0.9996651432577635
  0.1326819467205675  0.3653415682497617  0.8716082748229856
  0.1971449934807295  0.1401839531454612  0.8765373265856556
  0.1323432126846384  0.6374801401249430  0.6328335004465708
  0.1292867636471661  0.0793609754561113  0.6683342818457184
  0.1179666132514907  0.8722902207914849  0.4017762063713632
  0.2846198320739344  0.6298907616301406  0.6001146151635691
  0.0344886615937548  0.0761528218929232  0.3318887504783023
  0.0471870803675278  0.8734384059276864  0.5991685420434837
  0.0469289521290457  0.8928642525415034  0.1224547483256769
  0.2116228405643975  0.6275371083148282  0.4044958617126116
  0.1184937272023042  0.8928899732903207  0.8783198347504227
  0.1966939482479657  0.8590326872108571  0.6325982977292440
  0.1986754599252196  0.6417525311880206  0.1328985426249422
  0.1283162404003273  0.8418507025740009  0.1235416580119801
  0.1977160204913266  0.3568757112361035  0.3735469277898685
  0.2073072337761520  0.9032834865326462  0.3612296272016128
  0.1216329726569838  0.1598647823713545  0.3955376264694135
  0.2063727460969773  0.0973309444262127  0.1489673393524279
  0.1152239258338350  0.3564168167760990  0.5945383412538315
  0.2880480978179101  0.0980866010578984  0.8614912575026185
  0.2852154103039620  0.1300871972793629  0.4036577272264125
  0.2881152659239483  0.9015136774302731  0.6430106715439898
  0.0518352743684447  0.3556787440507050  0.4054905019616763
  0.2130131127430740  0.1309479384362429  0.5994758039237200
  0.2985421199194846  0.8586703550018800  0.3724593135189860
  0.0323735059420551  0.6377043961890029  0.3687572425019589
  0.2982720630396443  0.1415605478407971  0.1320562266753321
  0.2887673874718698  0.5988733346456818  0.1426788836195095
  0.2840981908694991  0.3703419873207676  0.9049997071969680
  0.1171918325534194  0.1290012075516186  0.1059410373670861
  0.2068555275219390  0.5996393905651324  0.8617185337931882
  0.2102928211520503  0.3701258219738128  0.1031397416913261
  0.2076108818009675  0.4026903277026496  0.6426692832678580
  0.0469752904340837  0.1302392970228488  0.8911045857018280
  0.2888801582296759  0.4015562941256192  0.3602193958019816
  0.0333210829868630  0.3654053502014014  0.1251669515965030
  0.0433543519167504  0.1644286141438469  0.6038878159336134
  0.2989339210221486  0.3596546095918041  0.6324175053869687
  0.0368307822408334  0.8418077852451881  0.8770344670684328
  0.0423641807059313  0.3989213404141880  0.8527763745186777
  0.2985263581491285  0.6412288732348398  0.8718995973607568
  0.0425020488842877  0.5948757559658094  0.6390055421751883
  0.2846982606413190  0.8708288440594683  0.1000161021424081
  0.1222334400301593  0.5983389815905202  0.3602060824678546
  0.1139944936228555  0.6420706516236512  0.9109504523020389
  0.1220571408087784  0.4005232011890854  0.1419794230463648
  0.2108419060230579  0.8705207980149937  0.9050955581386220
  0.0513076577400310  0.6425436173998880  0.0886887247921944
  0.4665161705957431  0.3585326150026526  0.8706881671119695
  0.5328714500099091  0.1413994658722212  0.8703795748587557
  0.4665511438547201  0.6415120895618595  0.6302631609386995
  0.4560274474574005  0.0985866421556413  0.6417672805308190
  0.4526824132526057  0.8705078321560689  0.4022628928034345
  0.6202519718388618  0.6295742643688101  0.5980481578936895
  0.3755540954882143  0.0974909381227961  0.3603298440959574
  0.3790761726123746  0.8705891295975273  0.5996980687300572
  0.3755035304770567  0.9023746714025831  0.1421814517506574
  0.5470121549068144  0.6295556080255955  0.4019475116303812
  0.4560412983178730  0.9014763766972625  0.8592985038712239
  0.5327883133103257  0.8586844246523330  0.6298512128430160
  0.5327777969615960  0.6412634186971726  0.1297178003386541
  0.4665617264262296  0.8584776669132566  0.1299741087418956
  0.5327794105230393  0.3585317626540149  0.3705381598504919
  0.5432791298464681  0.9018316386721649  0.3588763557022083
  0.4665343596774232  0.1414891582146350  0.3708201408392820
  0.5432357040709587  0.0979259664226702  0.1413602551707041
  0.4525994165958519  0.3706969568947066  0.5987899735017667
  0.6240918894886440  0.0980597391605691  0.8586466600156698
  0.6202002041814347  0.1293424931248814  0.4018222299990292
  0.6240100707335544  0.9017090342714551  0.6410188109006554
  0.3793059845590747  0.3704109339352418  0.4029528175575680
  0.5469834015892034  0.1296599764214332  0.5982540483546510
  0.6342933773165204  0.8583471771113296  0.3696330866808236
  0.3650273821101743  0.6416801373933066  0.3717648117331593
  0.6342811304319570  0.1412850606142421  0.1294431003195006
  0.6240141879322946  0.5979794287515070  0.1410644553132675
  0.6203657251965524  0.3703137903950776  0.9018988535007398
  0.4526591062844432  0.1296603059238027  0.0983124811835753
  0.5433224327058072  0.5979793095190336  0.8588330263811766
  0.5469860280374416  0.3701903681596796  0.0982809308616137
  0.5432763911917039  0.4020121605899674  0.6413910222458791
  0.3788828783214236  0.1301412660943022  0.9033941278078146
  0.6238816285997782  0.4018824933845466  0.3589168602044418
  0.3650891009575667  0.3585955194921905  0.1310066761142809
  0.3649130641659014  0.1416441218064939  0.6316892144430126
  0.6345113066969952  0.3585179068631130  0.6297556884023596
  0.3648530431716724  0.8589688727328205  0.8716338223501370
  0.3752445471399223  0.4023391870145417  0.8600396288370299
  0.6344594003536552  0.6411984285277452  0.8699426290683260
  0.3755295516579675  0.5987092039367267  0.6420293068956304
  0.6203823220533639  0.8701531006323360  0.0977520414282872
  0.4560946715172023  0.5987228511907228  0.3594306487314878
  0.4526583204779603  0.6295686454783178  0.9023124844829074
  0.4561444090171487  0.4018065478483157  0.1416162241601511
  0.5470794176722948  0.8702442679216995  0.9018740915314185
  0.3791023882964759  0.6297843037604020  0.0995043588384590
  0.8017700144836762  0.3585085892091764  0.8711277706139262
  0.8682665947839666  0.1418513245899592  0.8667797004059423
  0.8028445357897731  0.6405512381452194  0.6271844482310116
  0.7922740597851939  0.0967144520625473  0.6385978761283345
  0.7886437113079550  0.8720658964899335  0.4008095011245645
  0.9540587424615075  0.6255291585857707  0.5950501855601882
  0.7110418222420868  0.0983723920693482  0.3577276623881741
  0.7148381776749361  0.8700384600975849  0.5970045583741824
  0.7111622543149916  0.9013584818579996  0.1407370129345435
  0.8826270691666394  0.6271093482071842  0.4002093784446187
  0.7917032266713179  0.9015279517036436  0.8575103546133804
  0.8680281133472859  0.8641800233768175  0.6262134228396764
  0.8683057069464692  0.6407311537482224  0.1293257249244061
  0.8023631717425763  0.8583488858493110  0.1280392169021601
  0.8786175533886598  0.3390875039911676  0.3886585263441004
  0.8789018734508208  0.9020306091824197  0.3563575436207775
  0.8021410043014224  0.1435363339862735  0.3688056618227564
  0.8787540478102968  0.0986114570216176  0.1379379708644850
  0.7867654983146917  0.3700277592836275  0.5950529309466945
  0.9595074689455866  0.0984717713964698  0.8508618973457500
  0.9500930964660239  0.1466959545431477  0.4079682546076946
  0.9585356837149194  0.9027223665091710  0.6396887935363843
  0.7142507378061125  0.3701640236274258  0.4012802696180735
  0.8851918369603995  0.1443169666153910  0.5889768858356413
  0.9692593883794511  0.8646050885102387  0.3699677421482421
  0.7009597366892161  0.6416122802370413  0.3696289034836081
  0.9688522145508336  0.1422430140007402  0.1237433348779217
  0.9591910357712728  0.6028127730214161  0.1356253552315519
  0.9550875148169440  0.3697907361213064  0.8910410831983563
  0.7891957193504326  0.1298741499887707  0.0986148499047779
  0.8778103845559182  0.6001294527683617  0.8597747065547373
  0.8830739962725224  0.3707573571163307  0.1008259416651243
  0.8729061236628559  0.4115208658687032  0.6539197093528584
  0.7150555916154251  0.1292970185444980  0.9020941881984548
  0.9648503926355909  0.4152788716533932  0.3397503815232164
  0.7007876505276971  0.3583676701776636  0.1296093520423821
  0.7006831996011382  0.1409424658506809  0.6294808958131607
  0.9581128351413557  0.3363639921761252  0.6061822869754465
  0.7008731562868862  0.8583769142966423  0.8694428487974341
  0.7111826670525591  0.4011016991165421  0.8586678508114909
  0.9668727938663997  0.6411706818300266  0.8662300812961640
  0.7112438645987500  0.5988879543111808  0.6406214201553357
  0.9545849260167700  0.8737333838199978  0.0979440467894503
  0.7921925365939095  0.5964079722545049  0.3581754371241288
  0.7879344448799582  0.6295093193069342  0.9005761130674372
  0.7928643141282576  0.3994325966231425  0.1445946795523133
  0.8824527058659930  0.8727639681373388  0.8972315605004791
  0.7148320970722942  0.6289771709137649  0.0978446243449447
  0.0833600938113077  0.2456807488864869  0.5002287576146659
  0.0826336649260434  0.7818927295789493  0.0005453873824157
  0.9174425020656974  0.2593512265835333  0.4988292887734050
 
  0.00000000E+00  0.00000000E+00  0.00000000E+00
  0.00000000E+00  0.00000000E+00  0.00000000E+00
  0.00000000E+00  0.00000000E+00  0.00000000E+00
  0.00000000E+00  0.00000000E+00  0.00000000E+00
  0.00000000E+00  0.00000000E+00  0.00000000E+00
  0.00000000E+00  0.00000000E+00  0.00000000E+00
  0.00000000E+00  0.00000000E+00  0.00000000E+00
  0.00000000E+00  0.00000000E+00  0.00000000E+00
  0.00000000E+00  0.00000000E+00  0.00000000E+00
  0.00000000E+00  0.00000000E+00  0.00000000E+00
  0.00000000E+00  0.00000000E+00  0.00000000E+00
  0.00000000E+00  0.00000000E+00  0.00000000E+00
  0.00000000E+00  0.00000000E+00  0.00000000E+00
  0.00000000E+00  0.00000000E+00  0.00000000E+00
  0.00000000E+00  0.00000000E+00  0.00000000E+00
  0.00000000E+00  0.00000000E+00  0.00000000E+00
  0.00000000E+00  0.00000000E+00  0.00000000E+00
  0.00000000E+00  0.00000000E+00  0.00000000E+00
  0.00000000E+00  0.00000000E+00  0.00000000E+00
  0.00000000E+00  0.00000000E+00  0.00000000E+00
  0.00000000E+00  0.00000000E+00  0.00000000E+00
  0.00000000E+00  0.00000000E+00  0.00000000E+00
  0.00000000E+00  0.00000000E+00  0.00000000E+00
  0.00000000E+00  0.00000000E+00  0.00000000E+00
  0.00000000E+00  0.00000000E+00  0.00000000E+00
  0.00000000E+00  0.00000000E+00  0.00000000E+00
  0.00000000E+00  0.00000000E+00  0.00000000E+00
  0.00000000E+00  0.00000000E+00  0.00000000E+00
  0.00000000E+00  0.00000000E+00  0.00000000E+00
  0.00000000E+00  0.00000000E+00  0.00000000E+00
  0.00000000E+00  0.00000000E+00  0.00000000E+00
  0.00000000E+00  0.00000000E+00  0.00000000E+00
  0.00000000E+00  0.00000000E+00  0.00000000E+00
  0.00000000E+00  0.00000000E+00  0.00000000E+00
  0.00000000E+00  0.00000000E+00  0.00000000E+00
  0.00000000E+00  0.00000000E+00  0.00000000E+00
  0.00000000E+00  0.00000000E+00  0.00000000E+00
  0.00000000E+00  0.00000000E+00  0.00000000E+00
  0.00000000E+00  0.00000000E+00  0.00000000E+00
  0.00000000E+00  0.00000000E+00  0.00000000E+00
  0.00000000E+00  0.00000000E+00  0.00000000E+00
  0.00000000E+00  0.00000000E+00  0.00000000E+00
  0.00000000E+00  0.00000000E+00  0.00000000E+00
  0.00000000E+00  0.00000000E+00  0.00000000E+00
  0.00000000E+00  0.00000000E+00  0.00000000E+00
  0.00000000E+00  0.00000000E+00  0.00000000E+00
  0.00000000E+00  0.00000000E+00  0.00000000E+00
  0.00000000E+00  0.00000000E+00  0.00000000E+00
  0.00000000E+00  0.00000000E+00  0.00000000E+00
  0.00000000E+00  0.00000000E+00  0.00000000E+00
  0.00000000E+00  0.00000000E+00  0.00000000E+00
  0.00000000E+00  0.00000000E+00  0.00000000E+00
  0.00000000E+00  0.00000000E+00  0.00000000E+00
  0.00000000E+00  0.00000000E+00  0.00000000E+00
  0.00000000E+00  0.00000000E+00  0.00000000E+00
  0.00000000E+00  0.00000000E+00  0.00000000E+00
  0.00000000E+00  0.00000000E+00  0.00000000E+00
  0.00000000E+00  0.00000000E+00  0.00000000E+00
  0.00000000E+00  0.00000000E+00  0.00000000E+00
  0.00000000E+00  0.00000000E+00  0.00000000E+00
  0.00000000E+00  0.00000000E+00  0.00000000E+00
  0.00000000E+00  0.00000000E+00  0.00000000E+00
  0.00000000E+00  0.00000000E+00  0.00000000E+00
  0.00000000E+00  0.00000000E+00  0.00000000E+00
  0.00000000E+00  0.00000000E+00  0.00000000E+00
  0.00000000E+00  0.00000000E+00  0.00000000E+00
  0.00000000E+00  0.00000000E+00  0.00000000E+00
  0.00000000E+00  0.00000000E+00  0.00000000E+00
  0.00000000E+00  0.00000000E+00  0.00000000E+00
  0.00000000E+00  0.00000000E+00  0.00000000E+00
  0.00000000E+00  0.00000000E+00  0.00000000E+00
  0.00000000E+00  0.00000000E+00  0.00000000E+00
  0.00000000E+00  0.00000000E+00  0.00000000E+00
  0.00000000E+00  0.00000000E+00  0.00000000E+00
  0.00000000E+00  0.00000000E+00  0.00000000E+00
  0.00000000E+00  0.00000000E+00  0.00000000E+00
  0.00000000E+00  0.00000000E+00  0.00000000E+00
  0.00000000E+00  0.00000000E+00  0.00000000E+00
  0.00000000E+00  0.00000000E+00  0.00000000E+00
  0.00000000E+00  0.00000000E+00  0.00000000E+00
  0.00000000E+00  0.00000000E+00  0.00000000E+00
  0.00000000E+00  0.00000000E+00  0.00000000E+00
  0.00000000E+00  0.00000000E+00  0.00000000E+00
  0.00000000E+00  0.00000000E+00  0.00000000E+00
  0.00000000E+00  0.00000000E+00  0.00000000E+00
  0.00000000E+00  0.00000000E+00  0.00000000E+00
  0.00000000E+00  0.00000000E+00  0.00000000E+00
  0.00000000E+00  0.00000000E+00  0.00000000E+00
  0.00000000E+00  0.00000000E+00  0.00000000E+00
  0.00000000E+00  0.00000000E+00  0.00000000E+00
  0.00000000E+00  0.00000000E+00  0.00000000E+00
  0.00000000E+00  0.00000000E+00  0.00000000E+00
  0.00000000E+00  0.00000000E+00  0.00000000E+00
  0.00000000E+00  0.00000000E+00  0.00000000E+00
  0.00000000E+00  0.00000000E+00  0.00000000E+00
  0.00000000E+00  0.00000000E+00  0.00000000E+00
  0.00000000E+00  0.00000000E+00  0.00000000E+00
  0.00000000E+00  0.00000000E+00  0.00000000E+00
  0.00000000E+00  0.00000000E+00  0.00000000E+00
  0.00000000E+00  0.00000000E+00  0.00000000E+00
  0.00000000E+00  0.00000000E+00  0.00000000E+00
  0.00000000E+00  0.00000000E+00  0.00000000E+00
  0.00000000E+00  0.00000000E+00  0.00000000E+00
  0.00000000E+00  0.00000000E+00  0.00000000E+00
  0.00000000E+00  0.00000000E+00  0.00000000E+00
  0.00000000E+00  0.00000000E+00  0.00000000E+00
  0.00000000E+00  0.00000000E+00  0.00000000E+00
  0.00000000E+00  0.00000000E+00  0.00000000E+00
  0.00000000E+00  0.00000000E+00  0.00000000E+00
  0.00000000E+00  0.00000000E+00  0.00000000E+00
  0.00000000E+00  0.00000000E+00  0.00000000E+00
  0.00000000E+00  0.00000000E+00  0.00000000E+00
  0.00000000E+00  0.00000000E+00  0.00000000E+00
  0.00000000E+00  0.00000000E+00  0.00000000E+00
  0.00000000E+00  0.00000000E+00  0.00000000E+00
  0.00000000E+00  0.00000000E+00  0.00000000E+00
  0.00000000E+00  0.00000000E+00  0.00000000E+00
  0.00000000E+00  0.00000000E+00  0.00000000E+00
  0.00000000E+00  0.00000000E+00  0.00000000E+00
  0.00000000E+00  0.00000000E+00  0.00000000E+00
  0.00000000E+00  0.00000000E+00  0.00000000E+00
  0.00000000E+00  0.00000000E+00  0.00000000E+00
  0.00000000E+00  0.00000000E+00  0.00000000E+00
  0.00000000E+00  0.00000000E+00  0.00000000E+00
  0.00000000E+00  0.00000000E+00  0.00000000E+00
  0.00000000E+00  0.00000000E+00  0.00000000E+00
  0.00000000E+00  0.00000000E+00  0.00000000E+00
  0.00000000E+00  0.00000000E+00  0.00000000E+00
  0.00000000E+00  0.00000000E+00  0.00000000E+00
  0.00000000E+00  0.00000000E+00  0.00000000E+00
  0.00000000E+00  0.00000000E+00  0.00000000E+00
  0.00000000E+00  0.00000000E+00  0.00000000E+00
  0.00000000E+00  0.00000000E+00  0.00000000E+00
  0.00000000E+00  0.00000000E+00  0.00000000E+00
  0.00000000E+00  0.00000000E+00  0.00000000E+00
  0.00000000E+00  0.00000000E+00  0.00000000E+00
  0.00000000E+00  0.00000000E+00  0.00000000E+00
  0.00000000E+00  0.00000000E+00  0.00000000E+00
  0.00000000E+00  0.00000000E+00  0.00000000E+00
  0.00000000E+00  0.00000000E+00  0.00000000E+00
  0.00000000E+00  0.00000000E+00  0.00000000E+00
  0.00000000E+00  0.00000000E+00  0.00000000E+00
  0.00000000E+00  0.00000000E+00  0.00000000E+00
  0.00000000E+00  0.00000000E+00  0.00000000E+00
  0.00000000E+00  0.00000000E+00  0.00000000E+00
  0.00000000E+00  0.00000000E+00  0.00000000E+00
  0.00000000E+00  0.00000000E+00  0.00000000E+00
  0.00000000E+00  0.00000000E+00  0.00000000E+00
  0.00000000E+00  0.00000000E+00  0.00000000E+00
  0.00000000E+00  0.00000000E+00  0.00000000E+00
  0.00000000E+00  0.00000000E+00  0.00000000E+00
  0.00000000E+00  0.00000000E+00  0.00000000E+00
  0.00000000E+00  0.00000000E+00  0.00000000E+00
  0.00000000E+00  0.00000000E+00  0.00000000E+00
  0.00000000E+00  0.00000000E+00  0.00000000E+00
  0.00000000E+00  0.00000000E+00  0.00000000E+00
  0.00000000E+00  0.00000000E+00  0.00000000E+00
  0.00000000E+00  0.00000000E+00  0.00000000E+00
  0.00000000E+00  0.00000000E+00  0.00000000E+00
  0.00000000E+00  0.00000000E+00  0.00000000E+00
  0.00000000E+00  0.00000000E+00  0.00000000E+00
  0.00000000E+00  0.00000000E+00  0.00000000E+00
  0.00000000E+00  0.00000000E+00  0.00000000E+00
  0.00000000E+00  0.00000000E+00  0.00000000E+00
  0.00000000E+00  0.00000000E+00  0.00000000E+00
  0.00000000E+00  0.00000000E+00  0.00000000E+00
  0.00000000E+00  0.00000000E+00  0.00000000E+00
  0.00000000E+00  0.00000000E+00  0.00000000E+00
  0.00000000E+00  0.00000000E+00  0.00000000E+00
  0.00000000E+00  0.00000000E+00  0.00000000E+00
  0.00000000E+00  0.00000000E+00  0.00000000E+00
  0.00000000E+00  0.00000000E+00  0.00000000E+00
  0.00000000E+00  0.00000000E+00  0.00000000E+00
  0.00000000E+00  0.00000000E+00  0.00000000E+00
  0.00000000E+00  0.00000000E+00  0.00000000E+00
  0.00000000E+00  0.00000000E+00  0.00000000E+00
  0.00000000E+00  0.00000000E+00  0.00000000E+00
  0.00000000E+00  0.00000000E+00  0.00000000E+00
  0.00000000E+00  0.00000000E+00  0.00000000E+00
  0.00000000E+00  0.00000000E+00  0.00000000E+00
  0.00000000E+00  0.00000000E+00  0.00000000E+00
  0.00000000E+00  0.00000000E+00  0.00000000E+00
  0.00000000E+00  0.00000000E+00  0.00000000E+00
  0.00000000E+00  0.00000000E+00  0.00000000E+00
  0.00000000E+00  0.00000000E+00  0.00000000E+00
  0.00000000E+00  0.00000000E+00  0.00000000E+00
  0.00000000E+00  0.00000000E+00  0.00000000E+00
  0.00000000E+00  0.00000000E+00  0.00000000E+00
  0.00000000E+00  0.00000000E+00  0.00000000E+00
  0.00000000E+00  0.00000000E+00  0.00000000E+00
  0.00000000E+00  0.00000000E+00  0.00000000E+00
  0.00000000E+00  0.00000000E+00  0.00000000E+00
  0.00000000E+00  0.00000000E+00  0.00000000E+00
  0.00000000E+00  0.00000000E+00  0.00000000E+00
  0.00000000E+00  0.00000000E+00  0.00000000E+00
  0.00000000E+00  0.00000000E+00  0.00000000E+00
  0.00000000E+00  0.00000000E+00  0.00000000E+00
  0.00000000E+00  0.00000000E+00  0.00000000E+00
  0.00000000E+00  0.00000000E+00  0.00000000E+00
  0.00000000E+00  0.00000000E+00  0.00000000E+00
  0.00000000E+00  0.00000000E+00  0.00000000E+00
  0.00000000E+00  0.00000000E+00  0.00000000E+00
  0.00000000E+00  0.00000000E+00  0.00000000E+00
  0.00000000E+00  0.00000000E+00  0.00000000E+00
  0.00000000E+00  0.00000000E+00  0.00000000E+00
  0.00000000E+00  0.00000000E+00  0.00000000E+00
  0.00000000E+00  0.00000000E+00  0.00000000E+00
  0.00000000E+00  0.00000000E+00  0.00000000E+00
  0.00000000E+00  0.00000000E+00  0.00000000E+00
  0.00000000E+00  0.00000000E+00  0.00000000E+00
  0.00000000E+00  0.00000000E+00  0.00000000E+00
  0.00000000E+00  0.00000000E+00  0.00000000E+00
  0.00000000E+00  0.00000000E+00  0.00000000E+00
  0.00000000E+00  0.00000000E+00  0.00000000E+00
  0.00000000E+00  0.00000000E+00  0.00000000E+00
  0.00000000E+00  0.00000000E+00  0.00000000E+00
  0.00000000E+00  0.00000000E+00  0.00000000E+00
  0.00000000E+00  0.00000000E+00  0.00000000E+00
  0.00000000E+00  0.00000000E+00  0.00000000E+00
  0.00000000E+00  0.00000000E+00  0.00000000E+00
  0.00000000E+00  0.00000000E+00  0.00000000E+00
  0.00000000E+00  0.00000000E+00  0.00000000E+00
  0.00000000E+00  0.00000000E+00  0.00000000E+00
  0.00000000E+00  0.00000000E+00  0.00000000E+00
  0.00000000E+00  0.00000000E+00  0.00000000E+00
  0.00000000E+00  0.00000000E+00  0.00000000E+00
  0.00000000E+00  0.00000000E+00  0.00000000E+00
  0.00000000E+00  0.00000000E+00  0.00000000E+00
  0.00000000E+00  0.00000000E+00  0.00000000E+00
  0.00000000E+00  0.00000000E+00  0.00000000E+00
  0.00000000E+00  0.00000000E+00  0.00000000E+00
  0.00000000E+00  0.00000000E+00  0.00000000E+00
  0.00000000E+00  0.00000000E+00  0.00000000E+00
  0.00000000E+00  0.00000000E+00  0.00000000E+00
  0.00000000E+00  0.00000000E+00  0.00000000E+00
  0.00000000E+00  0.00000000E+00  0.00000000E+00
  0.00000000E+00  0.00000000E+00  0.00000000E+00
  0.00000000E+00  0.00000000E+00  0.00000000E+00
  0.00000000E+00  0.00000000E+00  0.00000000E+00
  0.00000000E+00  0.00000000E+00  0.00000000E+00
