# Supplementary material for: The mechanisms underlying the enhanced high-temperature properties of GRX-810
Source: Nat Commun. 2025 Dec 14;17:963. doi: 10.1038/s41467-025-67687-4 (PMC12847880; doi:10.1038/s41467-025-67687-4)
Supplement: Supplementary file 3 — Supplementary Data 1 [file 41467_2025_67687_MOESM3_ESM.zip › DFT datasets/Y2O3_cubic_Al4_relax.vasp]

C-Y2O3_Al4                              
   1.00000000000000     
    31.7793513437932873   -0.0600701959218936   -0.0013300908223289
    -0.0200208614937777   10.5760218777598833   -0.0004761877884300
    -0.0005632375236210   -0.0005075316976373   10.6097427893559537
   Y    O    Al
    92   144     4
Direct
  0.0919943217658929  0.4926404871289461  0.7463243144346805
  0.0000156132311461  0.7500691567402786  0.7283693533093654
  0.2361093515185997  0.9981976881863573  0.7495751701961488
  0.1619765135042602  0.7483427535962438  0.2775000814489672
  0.2463765238755228  0.7794240698462966  0.4985294770859037
  0.2367699006832697  0.4985795148896648  0.2499507846378844
  0.0000206277415086  0.2499446447076528  0.2790679251513120
  0.0886167163446287  0.9996339568176487  0.2507276468826789
  0.1633708142882909  0.2432752175657279  0.7161684065782213
  0.2464792052938070  0.2157351610175558  0.0014065951294491
  0.0017004305082616  0.0076348259682087  0.5018147002811797
  0.1626409837305433  0.4906277192164575  0.4955599194876382
  0.1622720182324249  0.9938170916934062  0.0006000917751530
  0.1624668622252662  0.0018225814702198  0.5010487881586699
  0.2477658255754278  0.7166081411381715  0.9996414102703801
  0.2580017337328422  0.9981444551213999  0.2505274046857173
  0.1623503588711391  0.2482142720889323  0.2225087925060279
  0.0705480267053695  0.5043307070849667  0.2456863556488476
  0.9999780711680715  0.2500831972031731  0.7711765754465003
  0.2480826957135911  0.2810560866062702  0.5001242258000044
  0.0806198144211821  0.2800239303007603  0.9985016504280861
  0.0741990090673675  0.9963215199088871  0.7538349754283817
  0.1638999248959742  0.7469813843623391  0.7812332567851049
  0.2577862070787129  0.4981385344397091  0.7495024864293158
 -0.0000014024595258  0.7500317460766883  0.2153507952580270
  0.0808294924101862  0.7155222618385118  0.5016011651581234
  0.1633860250750253  0.5000530230430705  0.0011545767784738
  0.9999141868746571  0.9881076720228372  0.9964198847865063
  0.9983326044290669  0.4924328309857787  0.5016717462157216
  0.0000231985309481  0.5119264723879065  0.9964129724518641
  0.4156828038528394  0.2167678267567451  0.5001363508547533
  0.4266504103058856  0.4994917611998786  0.7499989746078740
  0.3312220953301765  0.7489551344199675  0.7168383860311098
  0.5733541396021108  0.0005335934641049  0.7497804613595078
  0.4999555407925697  0.7499998612735004  0.2821298419758898
  0.4155785821069879  0.7821166513168464  0.9995446490451206
  0.5841429651972035  0.7828314132041431  0.4997935817917780
  0.5733199981532261  0.5004835723717348  0.2498728039420267
  0.3316979844664836  0.2484710615862289  0.2821999885287281
  0.4267055234248094  0.9995575476266484  0.2499568381959377
  0.4999986006421130  0.2500080107701310  0.7174365510000897
  0.5842785748722260  0.2180623954906409  0.9996888122451807
  0.3311996824365993  0.9985389720471272  0.5003281793213374
  0.4999726015199784  0.4999503269119460  0.4999197029404551
  0.4999384868043376  0.9999959338128379  0.9997635201954859
  0.4999864764186916  0.0000843820224065  0.4998911844954794
  0.5844304735559184  0.7178037845643647  0.9993230042582163
  0.5951274415038826  0.0003821060635184  0.2494290099659617
  0.5000225360244885  0.2500492820001143  0.2173296875133383
  0.4048475004221878  0.4996790618808608  0.2498694416928390
  0.3311918592448337  0.2489453242542860  0.7834119183485766
  0.5843049831746600  0.2831077199334818  0.4998893309206534
  0.4157408721779646  0.2821472153662999  0.0000671014789261
  0.4046120331347048  0.9995564802688308  0.7500059959610788
  0.4999910330693892  0.7500470155058406  0.7825380810538650
  0.5953728019644964  0.5004948561654942  0.7495832560964579
  0.3316159733538824  0.7495139911994451  0.2177722889096735
  0.4158157891834579  0.7172996348896581  0.5001782068168270
  0.5000840394259639  0.5001037561245387  0.9997754642774227
  0.3312614280100346  0.9994085808441128 -0.0001531455790114
  0.3317305677563965  0.4991614145227272  0.5000530381171889
  0.3314162878017161  0.4989490402539437  0.0000217180736953
  0.7519661258075686  0.2188168909327738  0.4993852150577417
  0.7639026719259514  0.5015697263694895  0.7489765811431670
  0.6687509828859731  0.7509498300025322  0.7162159545406432
  0.9079954446965117  0.0074820222985347  0.7460254472346411
  0.8379985645474725  0.7515237974463297  0.2770019368846842
  0.7522281883068576  0.7830345556314151  0.9988255252823662
  0.9191869209684046  0.7845424772368849  0.5012909570462537
  0.9113613181735011  0.5004259963660650  0.2505764695389404
  0.6683156376719652  0.2513333010784408  0.2817541589397364
  0.7632586572830174  0.0012511842526877  0.2491752906112469
  0.8366620753220828  0.2568653213316038  0.7157065460814727
  0.9193567577707923  0.2200296159499063  0.9982728329819641
  0.6682972129284775  0.0006983258185723  0.4994247541935409
  0.8375186313011772  0.4983353622161081  0.5006560887949972
  0.8366386972646888  0.9998569990886130  0.0007203319227659
  0.8373743237881885  0.0094429212205633  0.4949882914596514
  0.9294481980593364  0.9957166376355127  0.2455612835225812
  0.8376212911326006  0.2519422735903021  0.2219942904665690
  0.7419922185516858  0.5017018229078101  0.2500058887279543
  0.6688066152292957  0.2509704775697377  0.7825376605593922
  0.7534866277169671  0.2841316205502298  0.0007578592145404
  0.7422602455829278  0.0017597953423073  0.7488957085062626
  0.8361535525008323  0.7528870934607892  0.7807367284446970
  0.9258124572748736  0.5040262629009076  0.7534182997821197
  0.6684154015044256  0.7504279283486914  0.2172443963275939
  0.7536183709496063  0.7205240916163416  0.4980787274265508
  0.8377717038998113  0.5060876651706827  0.0000534701467012
  0.6685815711283226  0.0010606806619824  0.9993738008890264
  0.6688078491605667  0.5012775684246952  0.4998284018240536
  0.6687280967367935  0.5003343853379385  0.9993230892608524
  0.1315025537921248  0.3585265505000317  0.8682788813496956
  0.1961746594261352  0.1375000262181706  0.8733951755115382
  0.1312204531437054  0.6315787305458016  0.6287923059672572
  0.1285602994039435  0.0723922645792758  0.6649466910416471
  0.1158599933581291  0.8707889000463255  0.3987632022859759
  0.2839228238660674  0.6277694016380513  0.5971138090856860
  0.0431993646504362  0.1118570861835493  0.3675293566914180
  0.0462182474730290  0.8706328984558548  0.6062115782271899
  0.0332897766670813  0.9252406823717344  0.1624323943909571
  0.2093936750566374  0.6258427030386110  0.4000885206020763
  0.1198323486605340  0.8848128818944462  0.8698245759110244
  0.1964813308348245  0.8557881348652311  0.6280681943555476
  0.1969175590626929  0.6411356667334044  0.1287955841451298
  0.1220859286091131  0.8396946811396508  0.1168581562291687
  0.1976703721131014  0.3550053637117480  0.3694462997408692
  0.2056957214363834  0.8997094654241509  0.3562047516158761
  0.1244639809249895  0.1591079559667841  0.3903973383816465
  0.2053427166089853  0.0937708544082714  0.1450581528006515
  0.1128668132019899  0.3475741689757733  0.5873719416437839
  0.2873760356129849  0.0970350907488522  0.8592459209119642
  0.2845069618974895  0.1281725554845606  0.4015919143381581
  0.2875027745466834  0.8999615606745859  0.6412995529607111
  0.0491359282628758  0.3636674484779089  0.4056200441576567
  0.2121760305741146  0.1283031686924438  0.5962512889011714
  0.2976651456759118  0.8568308187087225  0.3701720151680797
  0.0307772592390917  0.6363443042901739  0.3730760409864973
  0.2975579650252182  0.1403027990233911  0.1298477210913879
  0.2880242239635790  0.5974319333578212  0.1415242065657433
  0.2835557895585848  0.3694486422030381  0.9035314414191798
  0.1163383371702199  0.1261959023621451  0.1019473779986667
  0.2064978917224420  0.5961423670982868  0.8587207620696984
  0.2096693598755636  0.3684205556101636  0.0998826056801302
  0.2060463155635432  0.4003485441373922  0.6397264346965471
  0.0454145434405197  0.1251875849105560  0.8967464640663079
  0.2885075484107248  0.4007411414108644  0.3582673432292124
  0.0317511802257397  0.3644768212651627  0.1260427034511710
  0.0416137115799991  0.1613514491894797  0.6150055056409587
  0.2981711686240476  0.3580673525020443  0.6310345520096290
  0.0392915917429447  0.8367720760649668  0.8905107918637762
  0.0414892291356878  0.3995274490019112  0.8556849092684300
  0.2979074685260608  0.6400181977799966  0.8697399107861078
  0.0407390705842222  0.5944846854283955  0.6446600228233040
  0.2842846439316531  0.8694337971011397  0.0980363731322468
  0.1204573541829381  0.5975539462863778  0.3589774625565373
  0.1142077296813658  0.6332250166331358  0.9051432252206578
  0.1208370666013742  0.3999712269544997  0.1413420057424104
  0.2104135537348311  0.8683574099058452  0.9028945807044870
  0.0520591659726422  0.6519362765623009  0.0881429263471623
  0.4666464047171374  0.3582952783050585  0.8704733963347004
  0.5333577378493642  0.1416986973095891  0.8703144535116542
  0.4666618350421817  0.6415198608156149  0.6295073718047495
  0.4561689201064132  0.0975782136155736  0.6411990058221133
  0.4527655930474952  0.8700694315974881  0.4018637167496981
  0.6212568361556149  0.6300962476337471  0.5970920452824867
  0.3752819949290922  0.0965046596950511  0.3591045762046568
  0.3787529647887092  0.8698390729757376  0.5978271600485100
  0.3752233755216624  0.9018085803289771  0.1405905768339326
  0.5471995718425586  0.6299575630062989  0.4018173190550415
  0.4559623021559949  0.9012834647400608  0.8586175393079037
  0.5333304519258061  0.8584681520595026  0.6294874304474078
  0.5334535671562459  0.6416738063563387  0.1293701081997812
  0.4665614655232515  0.8583285674170529  0.1293865432191497
  0.5333815085132051  0.3584911100167096  0.3704530554775596
  0.5435967454001630  0.9025335178779091  0.3584717271817480
  0.4666498469409269  0.1416398108648826  0.3705023005896191
  0.5437763456390261  0.0982596673097931  0.1408602653561367
  0.4527523502436359  0.3699887583104522  0.5981222655413105
  0.6248996724608494  0.0992207942353600  0.8585105581518105
  0.6209381207541196  0.1302981723375060  0.4015509332735344
  0.6247057032215572  0.9029095786498583  0.6407162359981696
  0.3791021736825690  0.3696592606367668  0.4018184278971472
  0.5472483038696524  0.1300074401874881  0.5981138944766903
  0.6350699176247648  0.8587810483727201  0.3698325959326149
  0.3648268382863372  0.6410950674118798  0.3704888590468317
  0.6352385317059867  0.1422864047617163  0.1290148123847950
  0.6248407814128624  0.5979888376950514  0.1402922515707684
  0.6212806959208305  0.3709121134838227  0.9015470818834048
  0.4527134774431564  0.1294998381926957  0.0978843413523508
  0.5440330904922162  0.5988030445948759  0.8584221582121170
  0.5472942980937119  0.3705815091441850  0.0978359028929810
  0.5438099272743305  0.4023608254513096  0.6411609996692965
  0.3786938735770315  0.1290078837175082  0.9022298936215617
  0.6247232580955301  0.4032350788104581  0.3587806044107713
  0.3647578997074358  0.3576539458367954  0.1293361381382592
  0.3645010694744076  0.1409697949016621  0.6300462627751128
  0.6354436157563025  0.3591341050503096  0.6295326417950380
  0.3644688426724280  0.8578048323342796  0.8700601151934612
  0.3751298597333000  0.4014125307291071  0.8593467854747739
  0.6355292410331213  0.6419880913224215  0.8696295328602356
  0.3752596544822742  0.5971935166073884  0.6413414684700990
  0.6212390732446829  0.8710526905466721  0.0975656298936166
  0.4561719248836610  0.5979863500750144  0.3590874782403596
  0.4527377720330991  0.6291688450692620  0.9020141122944678
  0.4563230005303410  0.4021930418929956  0.1413261608185737
  0.5472647726620896  0.8708989278637486  0.9019927850158306
  0.3788042016790611  0.6290918371195553  0.0980119212391041
  0.8038247140481485  0.3621534776281186  0.8730654156419748
  0.8684933625390976  0.1415278210526948  0.8680191898883747
  0.8034775565682188  0.6440800604553821  0.6276103130865917
  0.7940245900750610  0.0998051748073501  0.6393904374254094
  0.7905913513414285  0.8742458339881448  0.3996899852980209
  0.9538809197417120  0.6295946313494257  0.6055443381446889
  0.7115698416812504  0.0987664795960019  0.3576076970135233
  0.7160443510784507  0.8721947371492517  0.5963943575212599
  0.7120785849286847  0.9022351885914508  0.1404863674517041
  0.8841361396199987  0.6293721415995043  0.3984936441885614
  0.7935845018975903  0.9034840163471675  0.8582859034492102
  0.8688013371546760  0.8684778652775875  0.6284246712454673
  0.8778921736114231  0.6601974126951529  0.1168001394352573
  0.8030458456183657  0.8582499687574833  0.1277818594920637
  0.8755139573481725  0.3411130610830008  0.3902790318136599
  0.8795204795902023  0.9021212213662184  0.3584464750881188
  0.8023262542004815  0.1450536894271672  0.3686066600508540
  0.8791607709780537  0.1000461363805498  0.1412528664748338
  0.7877782968807138  0.3719409337912079  0.5952447452650838
  0.9584919395023336  0.1006236155628989  0.8554163095155750
  0.9508880289543579  0.1363016286215641  0.4055765833733744
  0.9592676405093409  0.9055559412520118  0.6446347974384483
  0.7154585366103842  0.3713293665993549  0.4007602778499071
  0.8871302269251945  0.1527286174906551  0.5867502129434436
  0.9692596540654613  0.8637126304143431  0.3730801897326430
  0.7022766638732189  0.6430887820747005  0.3698414862500690
  0.9682374885070555  0.1355954738578240  0.1258998589997643
  0.9667045176392481  0.5747960111998114  0.1624729762972958
  0.9543873933138750  0.3749587588975084  0.8960949303611337
  0.7903650146801927  0.1317457637508693  0.0992136545120999
  0.8803274564013536  0.6157357363532256  0.8698908327538158
  0.8836460644707821  0.3738534481606686  0.1017062796758314
  0.8712221835897862  0.4285365048696304  0.6654052909870307
  0.7164174965725629  0.1303018645794364  0.9028787890714191
  0.9568040035908918  0.3880724404060523  0.3673807777427774
  0.7024145383148392  0.3594777292870294  0.1292877558154142
  0.7019738682335289  0.1417867022288876  0.6301332437666296
  0.9583555144066103  0.3387511142714146  0.6149188488114053
  0.7020363379445825  0.8599933818059967  0.8688376408434594
  0.7125475015971963  0.4025498732235931  0.8584666654219471
  0.9607889215769448  0.6634769780863853  0.8904283332214641
  0.7125149335214960  0.5998687609024324  0.6410154686565304
  0.9479238337344543  0.8480922000140063  0.0880656881626471
  0.7942634622832360  0.6003597706054024  0.3559092993251115
  0.7896958135539471  0.6312392046463289  0.9021760252166308
  0.7946394565537996  0.4064576472033251  0.1443166183064153
  0.8858385497084841  0.8669821649076112  0.9049226452374901
  0.7157581228935629  0.6302528229977661  0.0976393879144633
  0.0782111283041914  0.2318866519157627  0.4856314083030621
  0.0862292221841821  0.7664230094234630  0.9863989767931651
  0.9218492120455913  0.2682637677305367  0.4852415420112554
  0.9137350645422685  0.7336482071604646  0.9862166401129402
 
  0.00000000E+00  0.00000000E+00  0.00000000E+00
  0.00000000E+00  0.00000000E+00  0.00000000E+00
  0.00000000E+00  0.00000000E+00  0.00000000E+00
  0.00000000E+00  0.00000000E+00  0.00000000E+00
  0.00000000E+00  0.00000000E+00  0.00000000E+00
  0.00000000E+00  0.00000000E+00  0.00000000E+00
  0.00000000E+00  0.00000000E+00  0.00000000E+00
  0.00000000E+00  0.00000000E+00  0.00000000E+00
  0.00000000E+00  0.00000000E+00  0.00000000E+00
  0.00000000E+00  0.00000000E+00  0.00000000E+00
  0.00000000E+00  0.00000000E+00  0.00000000E+00
  0.00000000E+00  0.00000000E+00  0.00000000E+00
  0.00000000E+00  0.00000000E+00  0.00000000E+00
  0.00000000E+00  0.00000000E+00  0.00000000E+00
  0.00000000E+00  0.00000000E+00  0.00000000E+00
  0.00000000E+00  0.00000000E+00  0.00000000E+00
  0.00000000E+00  0.00000000E+00  0.00000000E+00
  0.00000000E+00  0.00000000E+00  0.00000000E+00
  0.00000000E+00  0.00000000E+00  0.00000000E+00
  0.00000000E+00  0.00000000E+00  0.00000000E+00
  0.00000000E+00  0.00000000E+00  0.00000000E+00
  0.00000000E+00  0.00000000E+00  0.00000000E+00
  0.00000000E+00  0.00000000E+00  0.00000000E+00
  0.00000000E+00  0.00000000E+00  0.00000000E+00
  0.00000000E+00  0.00000000E+00  0.00000000E+00
  0.00000000E+00  0.00000000E+00  0.00000000E+00
  0.00000000E+00  0.00000000E+00  0.00000000E+00
  0.00000000E+00  0.00000000E+00  0.00000000E+00
  0.00000000E+00  0.00000000E+00  0.00000000E+00
  0.00000000E+00  0.00000000E+00  0.00000000E+00
  0.00000000E+00  0.00000000E+00  0.00000000E+00
  0.00000000E+00  0.00000000E+00  0.00000000E+00
  0.00000000E+00  0.00000000E+00  0.00000000E+00
  0.00000000E+00  0.00000000E+00  0.00000000E+00
  0.00000000E+00  0.00000000E+00  0.00000000E+00
  0.00000000E+00  0.00000000E+00  0.00000000E+00
  0.00000000E+00  0.00000000E+00  0.00000000E+00
  0.00000000E+00  0.00000000E+00  0.00000000E+00
  0.00000000E+00  0.00000000E+00  0.00000000E+00
  0.00000000E+00  0.00000000E+00  0.00000000E+00
  0.00000000E+00  0.00000000E+00  0.00000000E+00
  0.00000000E+00  0.00000000E+00  0.00000000E+00
  0.00000000E+00  0.00000000E+00  0.00000000E+00
  0.00000000E+00  0.00000000E+00  0.00000000E+00
  0.00000000E+00  0.00000000E+00  0.00000000E+00
  0.00000000E+00  0.00000000E+00  0.00000000E+00
  0.00000000E+00  0.00000000E+00  0.00000000E+00
  0.00000000E+00  0.00000000E+00  0.00000000E+00
  0.00000000E+00  0.00000000E+00  0.00000000E+00
  0.00000000E+00  0.00000000E+00  0.00000000E+00
  0.00000000E+00  0.00000000E+00  0.00000000E+00
  0.00000000E+00  0.00000000E+00  0.00000000E+00
  0.00000000E+00  0.00000000E+00  0.00000000E+00
  0.00000000E+00  0.00000000E+00  0.00000000E+00
  0.00000000E+00  0.00000000E+00  0.00000000E+00
  0.00000000E+00  0.00000000E+00  0.00000000E+00
  0.00000000E+00  0.00000000E+00  0.00000000E+00
  0.00000000E+00  0.00000000E+00  0.00000000E+00
  0.00000000E+00  0.00000000E+00  0.00000000E+00
  0.00000000E+00  0.00000000E+00  0.00000000E+00
  0.00000000E+00  0.00000000E+00  0.00000000E+00
  0.00000000E+00  0.00000000E+00  0.00000000E+00
  0.00000000E+00  0.00000000E+00  0.00000000E+00
  0.00000000E+00  0.00000000E+00  0.00000000E+00
  0.00000000E+00  0.00000000E+00  0.00000000E+00
  0.00000000E+00  0.00000000E+00  0.00000000E+00
  0.00000000E+00  0.00000000E+00  0.00000000E+00
  0.00000000E+00  0.00000000E+00  0.00000000E+00
  0.00000000E+00  0.00000000E+00  0.00000000E+00
  0.00000000E+00  0.00000000E+00  0.00000000E+00
  0.00000000E+00  0.00000000E+00  0.00000000E+00
  0.00000000E+00  0.00000000E+00  0.00000000E+00
  0.00000000E+00  0.00000000E+00  0.00000000E+00
  0.00000000E+00  0.00000000E+00  0.00000000E+00
  0.00000000E+00  0.00000000E+00  0.00000000E+00
  0.00000000E+00  0.00000000E+00  0.00000000E+00
  0.00000000E+00  0.00000000E+00  0.00000000E+00
  0.00000000E+00  0.00000000E+00  0.00000000E+00
  0.00000000E+00  0.00000000E+00  0.00000000E+00
  0.00000000E+00  0.00000000E+00  0.00000000E+00
  0.00000000E+00  0.00000000E+00  0.00000000E+00
  0.00000000E+00  0.00000000E+00  0.00000000E+00
  0.00000000E+00  0.00000000E+00  0.00000000E+00
  0.00000000E+00  0.00000000E+00  0.00000000E+00
  0.00000000E+00  0.00000000E+00  0.00000000E+00
  0.00000000E+00  0.00000000E+00  0.00000000E+00
  0.00000000E+00  0.00000000E+00  0.00000000E+00
  0.00000000E+00  0.00000000E+00  0.00000000E+00
  0.00000000E+00  0.00000000E+00  0.00000000E+00
  0.00000000E+00  0.00000000E+00  0.00000000E+00
  0.00000000E+00  0.00000000E+00  0.00000000E+00
  0.00000000E+00  0.00000000E+00  0.00000000E+00
  0.00000000E+00  0.00000000E+00  0.00000000E+00
  0.00000000E+00  0.00000000E+00  0.00000000E+00
  0.00000000E+00  0.00000000E+00  0.00000000E+00
  0.00000000E+00  0.00000000E+00  0.00000000E+00
  0.00000000E+00  0.00000000E+00  0.00000000E+00
  0.00000000E+00  0.00000000E+00  0.00000000E+00
  0.00000000E+00  0.00000000E+00  0.00000000E+00
  0.00000000E+00  0.00000000E+00  0.00000000E+00
  0.00000000E+00  0.00000000E+00  0.00000000E+00
  0.00000000E+00  0.00000000E+00  0.00000000E+00
  0.00000000E+00  0.00000000E+00  0.00000000E+00
  0.00000000E+00  0.00000000E+00  0.00000000E+00
  0.00000000E+00  0.00000000E+00  0.00000000E+00
  0.00000000E+00  0.00000000E+00  0.00000000E+00
  0.00000000E+00  0.00000000E+00  0.00000000E+00
  0.00000000E+00  0.00000000E+00  0.00000000E+00
  0.00000000E+00  0.00000000E+00  0.00000000E+00
  0.00000000E+00  0.00000000E+00  0.00000000E+00
  0.00000000E+00  0.00000000E+00  0.00000000E+00
  0.00000000E+00  0.00000000E+00  0.00000000E+00
  0.00000000E+00  0.00000000E+00  0.00000000E+00
  0.00000000E+00  0.00000000E+00  0.00000000E+00
  0.00000000E+00  0.00000000E+00  0.00000000E+00
  0.00000000E+00  0.00000000E+00  0.00000000E+00
  0.00000000E+00  0.00000000E+00  0.00000000E+00
  0.00000000E+00  0.00000000E+00  0.00000000E+00
  0.00000000E+00  0.00000000E+00  0.00000000E+00
  0.00000000E+00  0.00000000E+00  0.00000000E+00
  0.00000000E+00  0.00000000E+00  0.00000000E+00
  0.00000000E+00  0.00000000E+00  0.00000000E+00
  0.00000000E+00  0.00000000E+00  0.00000000E+00
  0.00000000E+00  0.00000000E+00  0.00000000E+00
  0.00000000E+00  0.00000000E+00  0.00000000E+00
  0.00000000E+00  0.00000000E+00  0.00000000E+00
  0.00000000E+00  0.00000000E+00  0.00000000E+00
  0.00000000E+00  0.00000000E+00  0.00000000E+00
  0.00000000E+00  0.00000000E+00  0.00000000E+00
  0.00000000E+00  0.00000000E+00  0.00000000E+00
  0.00000000E+00  0.00000000E+00  0.00000000E+00
  0.00000000E+00  0.00000000E+00  0.00000000E+00
  0.00000000E+00  0.00000000E+00  0.00000000E+00
  0.00000000E+00  0.00000000E+00  0.00000000E+00
  0.00000000E+00  0.00000000E+00  0.00000000E+00
  0.00000000E+00  0.00000000E+00  0.00000000E+00
  0.00000000E+00  0.00000000E+00  0.00000000E+00
  0.00000000E+00  0.00000000E+00  0.00000000E+00
  0.00000000E+00  0.00000000E+00  0.00000000E+00
  0.00000000E+00  0.00000000E+00  0.00000000E+00
  0.00000000E+00  0.00000000E+00  0.00000000E+00
  0.00000000E+00  0.00000000E+00  0.00000000E+00
  0.00000000E+00  0.00000000E+00  0.00000000E+00
  0.00000000E+00  0.00000000E+00  0.00000000E+00
  0.00000000E+00  0.00000000E+00  0.00000000E+00
  0.00000000E+00  0.00000000E+00  0.00000000E+00
  0.00000000E+00  0.00000000E+00  0.00000000E+00
  0.00000000E+00  0.00000000E+00  0.00000000E+00
  0.00000000E+00  0.00000000E+00  0.00000000E+00
  0.00000000E+00  0.00000000E+00  0.00000000E+00
  0.00000000E+00  0.00000000E+00  0.00000000E+00
  0.00000000E+00  0.00000000E+00  0.00000000E+00
  0.00000000E+00  0.00000000E+00  0.00000000E+00
  0.00000000E+00  0.00000000E+00  0.00000000E+00
  0.00000000E+00  0.00000000E+00  0.00000000E+00
  0.00000000E+00  0.00000000E+00  0.00000000E+00
  0.00000000E+00  0.00000000E+00  0.00000000E+00
  0.00000000E+00  0.00000000E+00  0.00000000E+00
  0.00000000E+00  0.00000000E+00  0.00000000E+00
  0.00000000E+00  0.00000000E+00  0.00000000E+00
  0.00000000E+00  0.00000000E+00  0.00000000E+00
  0.00000000E+00  0.00000000E+00  0.00000000E+00
  0.00000000E+00  0.00000000E+00  0.00000000E+00
  0.00000000E+00  0.00000000E+00  0.00000000E+00
  0.00000000E+00  0.00000000E+00  0.00000000E+00
  0.00000000E+00  0.00000000E+00  0.00000000E+00
  0.00000000E+00  0.00000000E+00  0.00000000E+00
  0.00000000E+00  0.00000000E+00  0.00000000E+00
  0.00000000E+00  0.00000000E+00  0.00000000E+00
  0.00000000E+00  0.00000000E+00  0.00000000E+00
  0.00000000E+00  0.00000000E+00  0.00000000E+00
  0.00000000E+00  0.00000000E+00  0.00000000E+00
  0.00000000E+00  0.00000000E+00  0.00000000E+00
  0.00000000E+00  0.00000000E+00  0.00000000E+00
  0.00000000E+00  0.00000000E+00  0.00000000E+00
  0.00000000E+00  0.00000000E+00  0.00000000E+00
  0.00000000E+00  0.00000000E+00  0.00000000E+00
  0.00000000E+00  0.00000000E+00  0.00000000E+00
  0.00000000E+00  0.00000000E+00  0.00000000E+00
  0.00000000E+00  0.00000000E+00  0.00000000E+00
  0.00000000E+00  0.00000000E+00  0.00000000E+00
  0.00000000E+00  0.00000000E+00  0.00000000E+00
  0.00000000E+00  0.00000000E+00  0.00000000E+00
  0.00000000E+00  0.00000000E+00  0.00000000E+00
  0.00000000E+00  0.00000000E+00  0.00000000E+00
  0.00000000E+00  0.00000000E+00  0.00000000E+00
  0.00000000E+00  0.00000000E+00  0.00000000E+00
  0.00000000E+00  0.00000000E+00  0.00000000E+00
  0.00000000E+00  0.00000000E+00  0.00000000E+00
  0.00000000E+00  0.00000000E+00  0.00000000E+00
  0.00000000E+00  0.00000000E+00  0.00000000E+00
  0.00000000E+00  0.00000000E+00  0.00000000E+00
  0.00000000E+00  0.00000000E+00  0.00000000E+00
  0.00000000E+00  0.00000000E+00  0.00000000E+00
  0.00000000E+00  0.00000000E+00  0.00000000E+00
  0.00000000E+00  0.00000000E+00  0.00000000E+00
  0.00000000E+00  0.00000000E+00  0.00000000E+00
  0.00000000E+00  0.00000000E+00  0.00000000E+00
  0.00000000E+00  0.00000000E+00  0.00000000E+00
  0.00000000E+00  0.00000000E+00  0.00000000E+00
  0.00000000E+00  0.00000000E+00  0.00000000E+00
  0.00000000E+00  0.00000000E+00  0.00000000E+00
  0.00000000E+00  0.00000000E+00  0.00000000E+00
  0.00000000E+00  0.00000000E+00  0.00000000E+00
  0.00000000E+00  0.00000000E+00  0.00000000E+00
  0.00000000E+00  0.00000000E+00  0.00000000E+00
  0.00000000E+00  0.00000000E+00  0.00000000E+00
  0.00000000E+00  0.00000000E+00  0.00000000E+00
  0.00000000E+00  0.00000000E+00  0.00000000E+00
  0.00000000E+00  0.00000000E+00  0.00000000E+00
  0.00000000E+00  0.00000000E+00  0.00000000E+00
  0.00000000E+00  0.00000000E+00  0.00000000E+00
  0.00000000E+00  0.00000000E+00  0.00000000E+00
  0.00000000E+00  0.00000000E+00  0.00000000E+00
  0.00000000E+00  0.00000000E+00  0.00000000E+00
  0.00000000E+00  0.00000000E+00  0.00000000E+00
  0.00000000E+00  0.00000000E+00  0.00000000E+00
  0.00000000E+00  0.00000000E+00  0.00000000E+00
  0.00000000E+00  0.00000000E+00  0.00000000E+00
  0.00000000E+00  0.00000000E+00  0.00000000E+00
  0.00000000E+00  0.00000000E+00  0.00000000E+00
  0.00000000E+00  0.00000000E+00  0.00000000E+00
  0.00000000E+00  0.00000000E+00  0.00000000E+00
  0.00000000E+00  0.00000000E+00  0.00000000E+00
  0.00000000E+00  0.00000000E+00  0.00000000E+00
  0.00000000E+00  0.00000000E+00  0.00000000E+00
  0.00000000E+00  0.00000000E+00  0.00000000E+00
  0.00000000E+00  0.00000000E+00  0.00000000E+00
  0.00000000E+00  0.00000000E+00  0.00000000E+00
  0.00000000E+00  0.00000000E+00  0.00000000E+00
  0.00000000E+00  0.00000000E+00  0.00000000E+00
  0.00000000E+00  0.00000000E+00  0.00000000E+00
  0.00000000E+00  0.00000000E+00  0.00000000E+00
  0.00000000E+00  0.00000000E+00  0.00000000E+00
  0.00000000E+00  0.00000000E+00  0.00000000E+00
  0.00000000E+00  0.00000000E+00  0.00000000E+00
  0.00000000E+00  0.00000000E+00  0.00000000E+00
  0.00000000E+00  0.00000000E+00  0.00000000E+00
  0.00000000E+00  0.00000000E+00  0.00000000E+00
  0.00000000E+00  0.00000000E+00  0.00000000E+00
