# Supplementary material for: The mechanisms underlying the enhanced high-temperature properties of GRX-810
Source: Nat Commun. 2025 Dec 14;17:963. doi: 10.1038/s41467-025-67687-4 (PMC12847880; doi:10.1038/s41467-025-67687-4)
Supplement: Supplementary file 3 — Supplementary Data 1 [file 41467_2025_67687_MOESM3_ESM.zip › DFT datasets/Y2O3_cubic_Al5_relax.vasp]

C-Y2O3_Al5                              
   1.00000000000000     
    31.7504962440618463   -0.0667851229316511    0.0213295767505776
    -0.0222699189707089   10.5590810143406326   -0.0006559863901084
     0.0070017285592647   -0.0006730797820735   10.6001348953147740
   Y    O    Al
    91   144     5
Direct
  0.0915242379996453  0.4920845929427045  0.7466212466784516
  0.9992852801862590  0.7498674348315550  0.7291618737940053
  0.2361092045352712  0.9977392641933767  0.7496174244673346
  0.1618359283679205  0.7479307577099721  0.2777190069467342
  0.2464212607208704  0.7791556481911155  0.4985278701960781
  0.2367896926938874  0.4982440775502415  0.2497334798129665
  0.9995585765320871  0.2493947479420266  0.2801627943066944
  0.0883950088437615  0.9991370428587858  0.2512216941746356
  0.1631817027495229  0.2428885405362601  0.7164183263231915
  0.2466162757100065  0.2152471981772331  0.0012303606887735
  0.0011732253641925  0.0067914712539216  0.5025446495333847
  0.1624691310391717  0.4901434240308183  0.4955797766710359
  0.1621161665586358  0.9934124298422538  0.0006410577673689
  0.1623173679822861  0.0013714078256873  0.5013112144823578
  0.2477832842522025  0.7161290344282899  0.9994334097395803
  0.2580555440821849  0.9977596693595736  0.2504345935861203
  0.1622850804112543  0.2477205818605777  0.2224423072919001
  0.0701421341035708  0.5039435956129057  0.2459862465766263
  0.9992888714130636  0.2494953716701936  0.7721974910787115
  0.2480441174357720  0.2805706952824115  0.4999368791919491
  0.0802678331511787  0.2794892392195859  0.9990437782542134
  0.0737216369671385  0.9956808486306802  0.7541837020638771
  0.1637473000606389  0.7462796367496717  0.7813303421865740
  0.2578480606544803  0.4975389537020714  0.7493102693924031
  0.9994922188269635  0.7500899716693187  0.2159856347544260
  0.0804789416073608  0.7151005099325006  0.5020627624982043
  0.1631970828930496  0.4995622784328357  0.0012598871932006
  0.9992427655941946  0.9882109097904971  0.9972081310216931
  0.9977440565767357  0.4928389690706595  0.5022378225035906
  0.9994499045452192  0.5116254938725099  0.9966935381640798
  0.4160743269701255  0.2166552931029400  0.4998097109268210
  0.4269730964596313  0.4995425729500173  0.7498106132309100
  0.3314034699421767  0.7487568624272940  0.7168210506620529
  0.5741936935394902  0.0012634498151649  0.7483673737882126
  0.5005429034766788  0.7500350748560001  0.2821368619055072
  0.4160393188731565  0.7822034545416643  0.9996089175817663
  0.5853136134686332  0.7837113957656452  0.4992764026976255
  0.5740777408880673  0.5010690526130017  0.2498366809807320
  0.3318691040862710  0.2482180082987194  0.2820942464151391
  0.4271170569882469  0.9995235976263775  0.2497987173525824
  0.5003965921871479  0.2501016624867892  0.7172178914439629
  0.5853071249971119  0.2191168357775560  0.9973308961470373
  0.3314270037774801  0.9982416887954388  0.5001975007607923
  0.5004159974693202  0.5004832441468700  0.4997361327523744
  0.5006401787041086  0.0004131355385276  0.9995335344018751
  0.5005781200854270  0.9999924728149359  0.4994933807449944
  0.5849651851578775  0.7186102236077243  0.9990313214801148
  0.5959744410309551  0.0007832880134758  0.2485786619130058
  0.5006576450245007  0.2501230786122267  0.2166062829418394
  0.4051518383428159  0.4994307331911751  0.2496193833704220
  0.3314136917434271  0.2484646386152271  0.7830170647147287
  0.5844070755700784  0.2835717641056985  0.4990047575724773
  0.4160660867697625  0.2818997940716150  0.9998023736496964
  0.4050179302212762  0.9993851524881172  0.7499001749757779
  0.5005345008190567  0.7505036250066294  0.7821108619569793
  0.5959389278914001  0.5011076117194276  0.7492805620351251
  0.3317885702394830  0.7491037698190026  0.2175062674530543
  0.4160733411729526  0.7171523930281287  0.4998960841669678
  0.5005097991129572  0.5004044616466305  0.9997084814305013
  0.3315190669639136  0.9990729024815541  0.9999040093336420
  0.3318415995634706  0.4988826561327326  0.4998813743797048
  0.3316914127435108  0.4986561742151512  0.9994918795672970
  0.7640161263451125  0.4983873557435674  0.7470697187915494
  0.6694260686155684  0.7531937499165077  0.7155900587241880
  0.9069777142275154  0.0077941738948486  0.7467427740311099
  0.8374415311084562  0.7532735402353175  0.2773430344026231
  0.7523358068663692  0.7829659212109386  0.9982421658910426
  0.9180772433031549  0.7848066159720252  0.5021142470612822
  0.9107426632240370  0.5005388875310789  0.2509954091557858
  0.6686295015784545  0.2487670116963915  0.2805570122966042
  0.7610445906121821  0.0040249606105429  0.2531567276684655
  0.8362570377827717  0.2532627390027729  0.7167884064234534
  0.9183591180174648  0.2207252338856402  0.0012002541443121
  0.6703273319096181  0.0053198247416385  0.4954322153130100
  0.8365588218424355  0.4948948703297924  0.4982376593721189
  0.8357125761358463  0.0003535148607922  0.0028667200530675
  0.8352817963786351  0.0137660347547290  0.4979567999857241
  0.9285313344545369  0.9960173983943940  0.2471769367296588
  0.8352736073426851  0.2539366668937105  0.2280979891479541
  0.7421672488509661  0.4991207780766978  0.2509394666028554
  0.6710452824514340  0.2535614267318325  0.7766922827089296
  0.7534044595919909  0.2840320009848318  0.0007348541967848
  0.7445583607064615  0.0051028036672387  0.7437997668536853
  0.8354621416489010  0.7529712262894758  0.7797859616996405
  0.9247328702263871  0.5031304504076691  0.7525966065508243
  0.6690905313018436  0.7506821724156154  0.2171661291701491
  0.7535587181366872  0.7203890107230411  0.4978929646575492
  0.8373836126159908  0.5061682936299824  0.9995621090629501
  0.6694884221433151  0.0014075788404795  0.9964121971086745
  0.6696511776676377  0.4985447808919213  0.5015443744678905
  0.6691567408910476  0.5012198610475468  0.9993560862689959
  0.1311282254311145  0.3579986163827166  0.8687202878343417
  0.1961868695428996  0.1373041159965616  0.8733405137883372
  0.1308571716472225  0.6311387918339121  0.6289349641021834
  0.1283481085242800  0.0717467756152456  0.6656745076625827
  0.1155917968198830  0.8700757613449982  0.3994072986410911
  0.2839664620314796  0.6274721351275905  0.5968891088285541
  0.0429845863194680  0.1111834290430581  0.3685387195594023
  0.0455215021105757  0.8698676675203365  0.6060901110524556
  0.0328068578418608  0.9257005397170603  0.1633935958696620
  0.2093112284213767  0.6257388076911083  0.4001800593300663
  0.1194483192003946  0.8839845082514854  0.8703752594806716
  0.1965252462035617  0.8554985167566264  0.6282437530957118
  0.1969167249379842  0.6410520345362475  0.1287900399500126
  0.1218451323257436  0.8391304810231262  0.1171847150249744
  0.1977015673258364  0.3547573509936026  0.3691013792725599
  0.2056676613603457  0.8995089375602898  0.3562008138393825
  0.1244043685578501  0.1586070871299430  0.3905543308939374
  0.2054155941324190  0.0932439047983080  0.1446631834740076
  0.1125770192737051  0.3469492343177997  0.5871225094039629
  0.2875757907076020  0.0961647359323227  0.8590764165635782
  0.2846232191476811  0.1276136985863088  0.4016312202000158
  0.2876154736164073  0.8997602529166460  0.6412411218169517
  0.0483203387173052  0.3631194719039209  0.4068265781031398
  0.2120436520897398  0.1275568327651624  0.5962959857275317
  0.2977385587669040  0.8565049265066259  0.3701146987059120
  0.0305112419822453  0.6363915260148433  0.3734250422759970
  0.2977390510202078  0.1401361030958524  0.1298155286423392
  0.2881740263247635  0.5967294181670755  0.1407391108617635
  0.2839513554511989  0.3687156857817186  0.9031168413035373
  0.1162282105031355  0.1258505530014682  0.1023764912791353
  0.2064396837369531  0.5948783428517714  0.8586863272922370
  0.2096097898069197  0.3678326339931789  0.0993999863058611
  0.2059511275433730  0.4000913203505389  0.6396737104178724
  0.0450580112533718  0.1248334540122736  0.8968450588232260
  0.2885685192338037  0.4005428474010991  0.3580012792900024
  0.0312180935603517  0.3635784077276130  0.1267714219909945
  0.0412308098881294  0.1608139643439043  0.6159764332126850
  0.2981640475136081  0.3574637421936644  0.6304827042469699
  0.0387620888783335  0.8370644094328191  0.8912358264866271
  0.0409807001046610  0.3988673056537629  0.8567322501657445
  0.2979873977742452  0.6395937105579292  0.8693433930586257
  0.0400539090901837  0.5941003735415652  0.6457418873611024
  0.2844060366210891  0.8690959091446430  0.0977169642865625
  0.1202089484901251  0.5967659092090506  0.3590551673283342
  0.1139916030045657  0.6325485258896236  0.9054268910274421
  0.1206162463090662  0.3996746295530623  0.1416654395581856
  0.2101447078973306  0.8675518050935078  0.9029416160578250
  0.0516176339508508  0.6516693615604519  0.0883857390455912
  0.4670185782406575  0.3582861295808779  0.8702115670459815
  0.5343185109188457  0.1421768892808742  0.8692990392394337
  0.4669623777440489  0.6418432502412118  0.6294610938468251
  0.4565547710771670  0.0975576236899058  0.6409817141538585
  0.4531729749942511  0.8700880452313186  0.4018888858585538
  0.6222902836740909  0.6294313078288885  0.5961549461171226
  0.3755810074125380  0.0963843845300684  0.3588062847146258
  0.3790166950073512  0.8695797623538010  0.5978516358443370
  0.3755528168264448  0.9015774198493061  0.1410499115418000
  0.5478754063736574  0.6302712772397139  0.4019952575761620
  0.4566414743992636  0.9019844460568818  0.8583212215823296
  0.5341494371183647  0.8588450527027558  0.6291679554666688
  0.5340110032121037  0.6420531162881301  0.1295679252755138
  0.4670512882691854  0.8582881951625350  0.1293061405802903
  0.5339022080398294  0.3591576813700639  0.3693610125246979
  0.5445501900642885  0.9015375119405533  0.3580270838379534
  0.4672304690820013  0.1414285283525552  0.3699028483348222
  0.5444717267243790  0.0990794878841408  0.1405323031083258
  0.4531098785218561  0.3701118727561826  0.5978271474845616
  0.6266288756403163  0.1008598626729176  0.8533033368409119
  0.6204808089187946  0.1310490740327651  0.4021617538456481
  0.6258084577571826  0.9050968591113071  0.6394450161246800
  0.3792716123574337  0.3694888391538482  0.4019614097091373
  0.5474900218396317  0.1304797739848220  0.5975960134669085
  0.6363228937654022  0.8601093193710633  0.3701221958115390
  0.3650489347105489  0.6410387374375293  0.3700827236273852
  0.6355282368555385  0.1426013658098033  0.1261577519766921
  0.6252653184167987  0.5990042042932778  0.1399678495699226
  0.6230011689193343  0.3706797966002479  0.8984440622943977
  0.4531252159742994  0.1295543896830522  0.0974884086345348
  0.5444393394562379  0.5989484999006098  0.8580348151337576
  0.5482282527418008  0.3714444963346664  0.0963098389148152
  0.5442600903278206  0.4028888846531492  0.6411443503919894
  0.3789135430816903  0.1287604650551566  0.9022187942036155
  0.6259678322073190  0.4045768804846148  0.3590290922945338
  0.3650230605820252  0.3574329692962716  0.1290819526028484
  0.3648768798193407  0.1407526622179451  0.6297794420880574
  0.6358520814656328  0.3576034408081247  0.6281302718255111
  0.3648969767217798  0.8573324470950563  0.8701210398963751
  0.3754365906819236  0.4010231576476561  0.8585261963561116
  0.6359611268461810  0.6429907846707620  0.8691588111198958
  0.3754228837091814  0.5969563910212903  0.6412165719033456
  0.6221856175806578  0.8711808131384808  0.0962627720786649
  0.4565792409608960  0.5976300354058698  0.3584221933137084
  0.4531455684243907  0.6294408399787332  0.9018068067766422
  0.4567503136125604  0.4018144708382195  0.1410343434528386
  0.5479765785706572  0.8716442404133836  0.9015768198165395
  0.3790962687159296  0.6288824268556167  0.0975804009144878
  0.8035474896958152  0.3611472182892874  0.8727107943804229
  0.8685460960023539  0.1427759548956237  0.8716249512966763
  0.8030912405238041  0.6403826465392877  0.6261342790069626
  0.8003904924204885  0.0850634508365005  0.6573381625442209
  0.7898046450312323  0.8765089496387923  0.4000313244130165
  0.9531332107453330  0.6295683650029288  0.6061457085206947
  0.7067688947768382  0.0888923115692272  0.3420595021298002
  0.7165904658124482  0.8750564677109679  0.5954568665898683
  0.7124932448606915  0.9009058433383721  0.1370477836903910
  0.8831874725340946  0.6276719024504674  0.3997807440204071
  0.7930249149991127  0.9016379175176307  0.8610854932760421
  0.8678617970263544  0.8688508389031798  0.6271384288293520
  0.8777177999442745  0.6598585814406780  0.1169444234113968
  0.8027595593971906  0.8593012109232063  0.1295034966035873
  0.8747115946237800  0.3394196656533038  0.3909482691264078
  0.8784167879507899  0.9037676149848022  0.3598134951745731
  0.7918064706659070  0.1662529283815707  0.3900358829870291
  0.8771978839801349  0.1016737481150125  0.1463829636621623
  0.7844049633829004  0.3564651286603681  0.5890115077453245
  0.9577753962986094  0.1002399245877974  0.8568814334706825
  0.9507695668453502  0.1360720649552162  0.4063051737199653
  0.9585866593614616  0.9055610982526492  0.6460138850483458
  0.7189923208400053  0.3580460214875798  0.4076029723981556
  0.8873102841924553  0.1542159760566718  0.5867236563569559
  0.9684319015420482  0.8633946358390567  0.3736478003168200
  0.7025350970428159  0.6386295214472916  0.3704065056239929
  0.9672420221952348  0.1352937148556744  0.1274082733885980
  0.9663690427858386  0.5739904598755196  0.1636861600676659
  0.9533033762388800  0.3749697146843308  0.8971309161515016
  0.7890576065932107  0.1329939433974323  0.1058893673084672
  0.8796970057183975  0.6161440544871500  0.8692703085355199
  0.8818513027952967  0.3728439091960516  0.1058980042290034
  0.8691572856414806  0.4299212703653179  0.6652828454392170
  0.7172508821214739  0.1324440782988529  0.8952513609262308
  0.9559653920318681  0.3879737485432619  0.3684160146388358
  0.7025487808662321  0.3595399166156366  0.1301093019030698
  0.7131438084907802  0.1632603370988074  0.6082188625737873
  0.9577308512160269  0.3397056396692704  0.6159000796978668
  0.7025717583415924  0.8612184804218780  0.8669635046932637
  0.7129118937666118  0.4040714383172230  0.8588971079018070
  0.9602205119973000  0.6629666675553534  0.8909366008860616
  0.7129257483915704  0.5999755271598155  0.6410661200363647
  0.9472607339934600  0.8482233846148858  0.0886767931698309
  0.7938148002423933  0.6007123000071986  0.3552412518515290
  0.7891848442066756  0.6289903361395683  0.8994434202401018
  0.7941734868483892  0.4066501592997795  0.1436313112045293
  0.8847825866488241  0.8672082498580652  0.9056480231340073
  0.7164490917806677  0.6284484780035563  0.0991833249895707
  0.0777602475880183  0.2312040407738373  0.4860412633777655
  0.0859539706144612  0.7662462349574664  0.9866286426662969
  0.9216670785211893  0.2679642419910452  0.4858230356093434
  0.9131394910722301  0.7340076047696276  0.9862887034208940
  0.7516358063253850  0.2439729395747490  0.4975703803417001
 
  0.00000000E+00  0.00000000E+00  0.00000000E+00
  0.00000000E+00  0.00000000E+00  0.00000000E+00
  0.00000000E+00  0.00000000E+00  0.00000000E+00
  0.00000000E+00  0.00000000E+00  0.00000000E+00
  0.00000000E+00  0.00000000E+00  0.00000000E+00
  0.00000000E+00  0.00000000E+00  0.00000000E+00
  0.00000000E+00  0.00000000E+00  0.00000000E+00
  0.00000000E+00  0.00000000E+00  0.00000000E+00
  0.00000000E+00  0.00000000E+00  0.00000000E+00
  0.00000000E+00  0.00000000E+00  0.00000000E+00
  0.00000000E+00  0.00000000E+00  0.00000000E+00
  0.00000000E+00  0.00000000E+00  0.00000000E+00
  0.00000000E+00  0.00000000E+00  0.00000000E+00
  0.00000000E+00  0.00000000E+00  0.00000000E+00
  0.00000000E+00  0.00000000E+00  0.00000000E+00
  0.00000000E+00  0.00000000E+00  0.00000000E+00
  0.00000000E+00  0.00000000E+00  0.00000000E+00
  0.00000000E+00  0.00000000E+00  0.00000000E+00
  0.00000000E+00  0.00000000E+00  0.00000000E+00
  0.00000000E+00  0.00000000E+00  0.00000000E+00
  0.00000000E+00  0.00000000E+00  0.00000000E+00
  0.00000000E+00  0.00000000E+00  0.00000000E+00
  0.00000000E+00  0.00000000E+00  0.00000000E+00
  0.00000000E+00  0.00000000E+00  0.00000000E+00
  0.00000000E+00  0.00000000E+00  0.00000000E+00
  0.00000000E+00  0.00000000E+00  0.00000000E+00
  0.00000000E+00  0.00000000E+00  0.00000000E+00
  0.00000000E+00  0.00000000E+00  0.00000000E+00
  0.00000000E+00  0.00000000E+00  0.00000000E+00
  0.00000000E+00  0.00000000E+00  0.00000000E+00
  0.00000000E+00  0.00000000E+00  0.00000000E+00
  0.00000000E+00  0.00000000E+00  0.00000000E+00
  0.00000000E+00  0.00000000E+00  0.00000000E+00
  0.00000000E+00  0.00000000E+00  0.00000000E+00
  0.00000000E+00  0.00000000E+00  0.00000000E+00
  0.00000000E+00  0.00000000E+00  0.00000000E+00
  0.00000000E+00  0.00000000E+00  0.00000000E+00
  0.00000000E+00  0.00000000E+00  0.00000000E+00
  0.00000000E+00  0.00000000E+00  0.00000000E+00
  0.00000000E+00  0.00000000E+00  0.00000000E+00
  0.00000000E+00  0.00000000E+00  0.00000000E+00
  0.00000000E+00  0.00000000E+00  0.00000000E+00
  0.00000000E+00  0.00000000E+00  0.00000000E+00
  0.00000000E+00  0.00000000E+00  0.00000000E+00
  0.00000000E+00  0.00000000E+00  0.00000000E+00
  0.00000000E+00  0.00000000E+00  0.00000000E+00
  0.00000000E+00  0.00000000E+00  0.00000000E+00
  0.00000000E+00  0.00000000E+00  0.00000000E+00
  0.00000000E+00  0.00000000E+00  0.00000000E+00
  0.00000000E+00  0.00000000E+00  0.00000000E+00
  0.00000000E+00  0.00000000E+00  0.00000000E+00
  0.00000000E+00  0.00000000E+00  0.00000000E+00
  0.00000000E+00  0.00000000E+00  0.00000000E+00
  0.00000000E+00  0.00000000E+00  0.00000000E+00
  0.00000000E+00  0.00000000E+00  0.00000000E+00
  0.00000000E+00  0.00000000E+00  0.00000000E+00
  0.00000000E+00  0.00000000E+00  0.00000000E+00
  0.00000000E+00  0.00000000E+00  0.00000000E+00
  0.00000000E+00  0.00000000E+00  0.00000000E+00
  0.00000000E+00  0.00000000E+00  0.00000000E+00
  0.00000000E+00  0.00000000E+00  0.00000000E+00
  0.00000000E+00  0.00000000E+00  0.00000000E+00
  0.00000000E+00  0.00000000E+00  0.00000000E+00
  0.00000000E+00  0.00000000E+00  0.00000000E+00
  0.00000000E+00  0.00000000E+00  0.00000000E+00
  0.00000000E+00  0.00000000E+00  0.00000000E+00
  0.00000000E+00  0.00000000E+00  0.00000000E+00
  0.00000000E+00  0.00000000E+00  0.00000000E+00
  0.00000000E+00  0.00000000E+00  0.00000000E+00
  0.00000000E+00  0.00000000E+00  0.00000000E+00
  0.00000000E+00  0.00000000E+00  0.00000000E+00
  0.00000000E+00  0.00000000E+00  0.00000000E+00
  0.00000000E+00  0.00000000E+00  0.00000000E+00
  0.00000000E+00  0.00000000E+00  0.00000000E+00
  0.00000000E+00  0.00000000E+00  0.00000000E+00
  0.00000000E+00  0.00000000E+00  0.00000000E+00
  0.00000000E+00  0.00000000E+00  0.00000000E+00
  0.00000000E+00  0.00000000E+00  0.00000000E+00
  0.00000000E+00  0.00000000E+00  0.00000000E+00
  0.00000000E+00  0.00000000E+00  0.00000000E+00
  0.00000000E+00  0.00000000E+00  0.00000000E+00
  0.00000000E+00  0.00000000E+00  0.00000000E+00
  0.00000000E+00  0.00000000E+00  0.00000000E+00
  0.00000000E+00  0.00000000E+00  0.00000000E+00
  0.00000000E+00  0.00000000E+00  0.00000000E+00
  0.00000000E+00  0.00000000E+00  0.00000000E+00
  0.00000000E+00  0.00000000E+00  0.00000000E+00
  0.00000000E+00  0.00000000E+00  0.00000000E+00
  0.00000000E+00  0.00000000E+00  0.00000000E+00
  0.00000000E+00  0.00000000E+00  0.00000000E+00
  0.00000000E+00  0.00000000E+00  0.00000000E+00
  0.00000000E+00  0.00000000E+00  0.00000000E+00
  0.00000000E+00  0.00000000E+00  0.00000000E+00
  0.00000000E+00  0.00000000E+00  0.00000000E+00
  0.00000000E+00  0.00000000E+00  0.00000000E+00
  0.00000000E+00  0.00000000E+00  0.00000000E+00
  0.00000000E+00  0.00000000E+00  0.00000000E+00
  0.00000000E+00  0.00000000E+00  0.00000000E+00
  0.00000000E+00  0.00000000E+00  0.00000000E+00
  0.00000000E+00  0.00000000E+00  0.00000000E+00
  0.00000000E+00  0.00000000E+00  0.00000000E+00
  0.00000000E+00  0.00000000E+00  0.00000000E+00
  0.00000000E+00  0.00000000E+00  0.00000000E+00
  0.00000000E+00  0.00000000E+00  0.00000000E+00
  0.00000000E+00  0.00000000E+00  0.00000000E+00
  0.00000000E+00  0.00000000E+00  0.00000000E+00
  0.00000000E+00  0.00000000E+00  0.00000000E+00
  0.00000000E+00  0.00000000E+00  0.00000000E+00
  0.00000000E+00  0.00000000E+00  0.00000000E+00
  0.00000000E+00  0.00000000E+00  0.00000000E+00
  0.00000000E+00  0.00000000E+00  0.00000000E+00
  0.00000000E+00  0.00000000E+00  0.00000000E+00
  0.00000000E+00  0.00000000E+00  0.00000000E+00
  0.00000000E+00  0.00000000E+00  0.00000000E+00
  0.00000000E+00  0.00000000E+00  0.00000000E+00
  0.00000000E+00  0.00000000E+00  0.00000000E+00
  0.00000000E+00  0.00000000E+00  0.00000000E+00
  0.00000000E+00  0.00000000E+00  0.00000000E+00
  0.00000000E+00  0.00000000E+00  0.00000000E+00
  0.00000000E+00  0.00000000E+00  0.00000000E+00
  0.00000000E+00  0.00000000E+00  0.00000000E+00
  0.00000000E+00  0.00000000E+00  0.00000000E+00
  0.00000000E+00  0.00000000E+00  0.00000000E+00
  0.00000000E+00  0.00000000E+00  0.00000000E+00
  0.00000000E+00  0.00000000E+00  0.00000000E+00
  0.00000000E+00  0.00000000E+00  0.00000000E+00
  0.00000000E+00  0.00000000E+00  0.00000000E+00
  0.00000000E+00  0.00000000E+00  0.00000000E+00
  0.00000000E+00  0.00000000E+00  0.00000000E+00
  0.00000000E+00  0.00000000E+00  0.00000000E+00
  0.00000000E+00  0.00000000E+00  0.00000000E+00
  0.00000000E+00  0.00000000E+00  0.00000000E+00
  0.00000000E+00  0.00000000E+00  0.00000000E+00
  0.00000000E+00  0.00000000E+00  0.00000000E+00
  0.00000000E+00  0.00000000E+00  0.00000000E+00
  0.00000000E+00  0.00000000E+00  0.00000000E+00
  0.00000000E+00  0.00000000E+00  0.00000000E+00
  0.00000000E+00  0.00000000E+00  0.00000000E+00
  0.00000000E+00  0.00000000E+00  0.00000000E+00
  0.00000000E+00  0.00000000E+00  0.00000000E+00
  0.00000000E+00  0.00000000E+00  0.00000000E+00
  0.00000000E+00  0.00000000E+00  0.00000000E+00
  0.00000000E+00  0.00000000E+00  0.00000000E+00
  0.00000000E+00  0.00000000E+00  0.00000000E+00
  0.00000000E+00  0.00000000E+00  0.00000000E+00
  0.00000000E+00  0.00000000E+00  0.00000000E+00
  0.00000000E+00  0.00000000E+00  0.00000000E+00
  0.00000000E+00  0.00000000E+00  0.00000000E+00
  0.00000000E+00  0.00000000E+00  0.00000000E+00
  0.00000000E+00  0.00000000E+00  0.00000000E+00
  0.00000000E+00  0.00000000E+00  0.00000000E+00
  0.00000000E+00  0.00000000E+00  0.00000000E+00
  0.00000000E+00  0.00000000E+00  0.00000000E+00
  0.00000000E+00  0.00000000E+00  0.00000000E+00
  0.00000000E+00  0.00000000E+00  0.00000000E+00
  0.00000000E+00  0.00000000E+00  0.00000000E+00
  0.00000000E+00  0.00000000E+00  0.00000000E+00
  0.00000000E+00  0.00000000E+00  0.00000000E+00
  0.00000000E+00  0.00000000E+00  0.00000000E+00
  0.00000000E+00  0.00000000E+00  0.00000000E+00
  0.00000000E+00  0.00000000E+00  0.00000000E+00
  0.00000000E+00  0.00000000E+00  0.00000000E+00
  0.00000000E+00  0.00000000E+00  0.00000000E+00
  0.00000000E+00  0.00000000E+00  0.00000000E+00
  0.00000000E+00  0.00000000E+00  0.00000000E+00
  0.00000000E+00  0.00000000E+00  0.00000000E+00
  0.00000000E+00  0.00000000E+00  0.00000000E+00
  0.00000000E+00  0.00000000E+00  0.00000000E+00
  0.00000000E+00  0.00000000E+00  0.00000000E+00
  0.00000000E+00  0.00000000E+00  0.00000000E+00
  0.00000000E+00  0.00000000E+00  0.00000000E+00
  0.00000000E+00  0.00000000E+00  0.00000000E+00
  0.00000000E+00  0.00000000E+00  0.00000000E+00
  0.00000000E+00  0.00000000E+00  0.00000000E+00
  0.00000000E+00  0.00000000E+00  0.00000000E+00
  0.00000000E+00  0.00000000E+00  0.00000000E+00
  0.00000000E+00  0.00000000E+00  0.00000000E+00
  0.00000000E+00  0.00000000E+00  0.00000000E+00
  0.00000000E+00  0.00000000E+00  0.00000000E+00
  0.00000000E+00  0.00000000E+00  0.00000000E+00
  0.00000000E+00  0.00000000E+00  0.00000000E+00
  0.00000000E+00  0.00000000E+00  0.00000000E+00
  0.00000000E+00  0.00000000E+00  0.00000000E+00
  0.00000000E+00  0.00000000E+00  0.00000000E+00
  0.00000000E+00  0.00000000E+00  0.00000000E+00
  0.00000000E+00  0.00000000E+00  0.00000000E+00
  0.00000000E+00  0.00000000E+00  0.00000000E+00
  0.00000000E+00  0.00000000E+00  0.00000000E+00
  0.00000000E+00  0.00000000E+00  0.00000000E+00
  0.00000000E+00  0.00000000E+00  0.00000000E+00
  0.00000000E+00  0.00000000E+00  0.00000000E+00
  0.00000000E+00  0.00000000E+00  0.00000000E+00
  0.00000000E+00  0.00000000E+00  0.00000000E+00
  0.00000000E+00  0.00000000E+00  0.00000000E+00
  0.00000000E+00  0.00000000E+00  0.00000000E+00
  0.00000000E+00  0.00000000E+00  0.00000000E+00
  0.00000000E+00  0.00000000E+00  0.00000000E+00
  0.00000000E+00  0.00000000E+00  0.00000000E+00
  0.00000000E+00  0.00000000E+00  0.00000000E+00
  0.00000000E+00  0.00000000E+00  0.00000000E+00
  0.00000000E+00  0.00000000E+00  0.00000000E+00
  0.00000000E+00  0.00000000E+00  0.00000000E+00
  0.00000000E+00  0.00000000E+00  0.00000000E+00
  0.00000000E+00  0.00000000E+00  0.00000000E+00
  0.00000000E+00  0.00000000E+00  0.00000000E+00
  0.00000000E+00  0.00000000E+00  0.00000000E+00
  0.00000000E+00  0.00000000E+00  0.00000000E+00
  0.00000000E+00  0.00000000E+00  0.00000000E+00
  0.00000000E+00  0.00000000E+00  0.00000000E+00
  0.00000000E+00  0.00000000E+00  0.00000000E+00
  0.00000000E+00  0.00000000E+00  0.00000000E+00
  0.00000000E+00  0.00000000E+00  0.00000000E+00
  0.00000000E+00  0.00000000E+00  0.00000000E+00
  0.00000000E+00  0.00000000E+00  0.00000000E+00
  0.00000000E+00  0.00000000E+00  0.00000000E+00
  0.00000000E+00  0.00000000E+00  0.00000000E+00
  0.00000000E+00  0.00000000E+00  0.00000000E+00
  0.00000000E+00  0.00000000E+00  0.00000000E+00
  0.00000000E+00  0.00000000E+00  0.00000000E+00
  0.00000000E+00  0.00000000E+00  0.00000000E+00
  0.00000000E+00  0.00000000E+00  0.00000000E+00
  0.00000000E+00  0.00000000E+00  0.00000000E+00
  0.00000000E+00  0.00000000E+00  0.00000000E+00
  0.00000000E+00  0.00000000E+00  0.00000000E+00
  0.00000000E+00  0.00000000E+00  0.00000000E+00
  0.00000000E+00  0.00000000E+00  0.00000000E+00
  0.00000000E+00  0.00000000E+00  0.00000000E+00
  0.00000000E+00  0.00000000E+00  0.00000000E+00
  0.00000000E+00  0.00000000E+00  0.00000000E+00
  0.00000000E+00  0.00000000E+00  0.00000000E+00
  0.00000000E+00  0.00000000E+00  0.00000000E+00
  0.00000000E+00  0.00000000E+00  0.00000000E+00
  0.00000000E+00  0.00000000E+00  0.00000000E+00
  0.00000000E+00  0.00000000E+00  0.00000000E+00
  0.00000000E+00  0.00000000E+00  0.00000000E+00
  0.00000000E+00  0.00000000E+00  0.00000000E+00
  0.00000000E+00  0.00000000E+00  0.00000000E+00
  0.00000000E+00  0.00000000E+00  0.00000000E+00
  0.00000000E+00  0.00000000E+00  0.00000000E+00
  0.00000000E+00  0.00000000E+00  0.00000000E+00
