# Supplementary material for: The mechanisms underlying the enhanced high-temperature properties of GRX-810
Source: Nat Commun. 2025 Dec 14;17:963. doi: 10.1038/s41467-025-67687-4 (PMC12847880; doi:10.1038/s41467-025-67687-4)
Supplement: Supplementary file 3 — Supplementary Data 1 [file 41467_2025_67687_MOESM3_ESM.zip › DFT datasets/Y2O3_cubic_Al6_relax.vasp]

C-Y2O3_Al6                              
   1.00000000000000     
    31.6913810749832123   -0.0588499052244144    0.0433377089897640
    -0.0196422377959931   10.5340634268924020   -0.0009554782387526
     0.0143435678146956   -0.0009556739190763   10.5881286369005192
   Y    O    Al
    90   144     6
Direct
  0.0909964415228580  0.4918532943519646  0.7474666317041352
  0.9984100837020990  0.7501562164363687  0.7302653019505465
  0.2360823494166588  0.9974032695230702  0.7493250649942171
  0.1615694930266376  0.7477632382147245  0.2780261434922448
  0.2463795692240455  0.7789235979154172  0.4980961922455446
  0.2367095157771316  0.4979706605874507  0.2495431063203670
  0.9989558324982986  0.2492360911606027  0.2813684768631501
  0.0879247681802161  0.9991859846147115  0.2522774267773936
  0.1629332676252937  0.2429005988656927  0.7168194294088739
  0.2465384693663417  0.2150852102060029  0.0009224834028702
  0.0002757710730024  0.0068689085993214  0.5043604024885910
  0.1621486109756758  0.4896467952162633  0.4958154513583170
  0.1618173847929965  0.9930921797437682  0.0009131666786802
  0.1620618440838013  0.0013540148273248  0.5015436486668065
  0.2477419350320015  0.7159555871275552  0.9990848829594809
  0.2580565865383020  0.9976094975433458  0.2501154157911176
  0.1619752771117035  0.2473527789124854  0.2225845963321285
  0.0696179942874592  0.5040935738778864  0.2468705684744153
  0.9983362978541258  0.2502191920954968  0.7740266374980278
  0.2480378840519253  0.2803031745237320  0.4996642192067288
  0.0797559076907454  0.2794825555456634 -0.0000038387385199
  0.0731066131452311  0.9961287448795686  0.7551592169883132
  0.1634719409418665  0.7460655577325093  0.7813876342407876
  0.2578243006123291  0.4974972120053025  0.7488317192878662
  0.9989251404569560  0.7506432224320039  0.2177918764843866
  0.0800669238816884  0.7152264094370027  0.5032174431137353
  0.1629274540632697  0.4994009748341659  0.0013957741157717
  0.9983860607972106  0.9889469044188424  0.9984134322861026
  0.9970841334463971  0.4929689794874399  0.5041564890120243
  0.9986543218952089  0.5117140937137138  0.9982635959619623
  0.4165749725422170  0.2164211731484099  0.4988075059999126
  0.4274206954522667  0.4994606212739111  0.7489832250274722
  0.3316077991061460  0.7486180453544090  0.7160430259314254
  0.5752057789784910  0.0008804302494953  0.7472226819440767
  0.5014557531157527  0.7502551720456716  0.2814056451407797
  0.4165275347258717  0.7823341902241169  0.9987503934253140
  0.5866462561464428  0.7829577106248814  0.4984287960619906
  0.5754397243071538  0.5011452969404381  0.2480187998824736
  0.3321245302501620  0.2481981597062588  0.2815430177503650
  0.4276967429693184  0.9994994040513625  0.2487126986531143
  0.5010334867836659  0.2497424123901853  0.7163827201194447
  0.5868205475328522  0.2187415820305008  0.9960831471806054
  0.3316459368675229  0.9980734377607279  0.4994397484506315
  0.5010960501892600  0.5003204629130417  0.4983601513199146
  0.5014502000840835  0.0005763057899346  0.9982268280391472
  0.5014565936439022  0.9999374953575568  0.4982871975602535
  0.5855912124165610  0.7192835287692029  0.9980153073415956
  0.5970951096991297  0.0007396932691560  0.2476696744964520
  0.5015847754146463  0.2499974761232701  0.2149980294078990
  0.4057300350284656  0.4994495638057817  0.2489526356404304
  0.3316086106636996  0.2484852876708604  0.7823818504081738
  0.5851017304930456  0.2833080102451577  0.4976111150752557
  0.4165458131140385  0.2818678822348128  0.9990152104095182
  0.4054204289202907  0.9993837041968532  0.7489290461642794
  0.5011508789506876  0.7505574412340679  0.7807785170866596
  0.5964320197775150  0.5006203181294362  0.7482848488951476
  0.3320167667050040  0.7489418639522369  0.2168906398616087
  0.4165784353553763  0.7172761563551422  0.4990317667289581
  0.5012278042854977  0.5003132310644000  0.9987279955801593
  0.3317021914828267  0.9990277476278565  0.9991826237947212
  0.3320803957072516  0.4987839505796368  0.4991934692342289
  0.3319341902121718  0.4986077063662208  0.9990025273848481
  0.7636166115917783  0.5054993484496294  0.7514500055237493
  0.6711555058803965  0.7519711461535610  0.7186626531190444
  0.9058168901636726  0.0086358761819834  0.7482413935417860
  0.8361002578694673  0.7525807423675828  0.2746863007609174
  0.9167238662337378  0.7848844298503380  0.5033890443140985
  0.9101993021996332  0.5001930036034389  0.2525281059992394
  0.6697073553042875  0.2485259680438581  0.2787564469515072
  0.7604019972047134  0.9987038314817882  0.2482408602492438
  0.8352951815467787  0.2546978921627728  0.7196851968135647
  0.9166701326573123  0.2212278065555900  0.0029234310705550
  0.6712609481718553  0.0050208326266231  0.4957046741102281
  0.8361689257818948  0.4948315250897695  0.4997043734935832
  0.8337632570086427  0.9959086642462193  0.0050409374754703
  0.8345531791251164  0.0150147242522683  0.4977633664183064
  0.9277460250438935  0.9964131966414996  0.2487478402851689
  0.8344556300438618  0.2537534884856469  0.2300725990500257
  0.7423620786815048  0.5044483695815301  0.2472232971740911
  0.6718488539123133  0.2528147611128442  0.7748184715561254
  0.7535579465467565  0.2849976299425940  0.0007419106253035
  0.7455401234753158  0.0007427074029821  0.7479818012326868
  0.8333087844547405  0.7573361079274290  0.7842094091427648
  0.9233691395016849  0.5043872319158516  0.7554468527376318
  0.6708704898840976  0.7536554819321795  0.2125632072880713
  0.7536379329848188  0.7204317234163650  0.4972542724054028
  0.8351323301129288  0.5145078051101487  0.0053579699372070
  0.6717094003246107  0.9975146377033421  0.9948307088807881
  0.6701057323574359  0.4982798761271465  0.4995675937371166
  0.6709559256728093  0.5070949863045056  0.9951729334301664
  0.1306644680607920  0.3573060211269697  0.8693532264638915
  0.1960158758665268  0.1369161464054614  0.8733856204348742
  0.1305304158986252  0.6306997936158431  0.6296285219997600
  0.1278270621818250  0.0720865719503621  0.6661144923400423
  0.1154420844103038  0.8700026238408270  0.4001064630448079
  0.2841120909713507  0.6272035257193805  0.5961451478927005
  0.0423386621383984  0.1109081047015119  0.3703836706347070
  0.0447809784404405  0.8698726967191788  0.6073495789570096
  0.0319977729850468  0.9269890315117246  0.1648422099644108
  0.2091518968758534  0.6253574021331800  0.4001169199806714
  0.1191232306713931  0.8838530782778100  0.8707190820584159
  0.1963553422453391  0.8548737876730950  0.6279724894848898
  0.1968321324230335  0.6411457741431972  0.1288625745418753
  0.1211483939767443  0.8385887552929162  0.1182713883602835
  0.1975914068882011  0.3539757610924490  0.3690071163308867
  0.2055818873015960  0.8995744493279284  0.3560862436359238
  0.1238915057858982  0.1585812573353509  0.3909986493996210
  0.2052655394583008  0.0928127808278696  0.1444828297811223
  0.1120713036521222  0.3470515822565418  0.5881823148767380
  0.2876390538570333  0.0958757481042923  0.8586271352052044
  0.2849047845077250  0.1276093717930183  0.4012766309488685
  0.2877428878139216  0.8996430186945582  0.6406896834593401
  0.0479011810373699  0.3632158834126080  0.4077330654692649
  0.2119480770104586  0.1274144119000321  0.5962005825466759
  0.2978007554521005  0.8560438822167221  0.3695093828855455
  0.0301033032822016  0.6367665909825226  0.3748437039212597
  0.2977248195359297  0.1403753467896209  0.1293274536616870
  0.2882396273690040  0.5963996403190347  0.1404772298936281
  0.2840140573421062  0.3685817342231875  0.9026617869173204
  0.1158766606399007  0.1257010018190630  0.1028837886648604
  0.2062585083181121  0.5947017139606476  0.8585352759321817
  0.2093562661427673  0.3673361840917020  0.0994325422173184
  0.2058227233879413  0.3998695191527674  0.6395736151598538
  0.0443442158882424  0.1248962192167063  0.8990452888116051
  0.2885873240427202  0.4005959288610791  0.3577316532690454
  0.0307151951468234  0.3635593483394316  0.1278685046664394
  0.0405517921961945  0.1610314180760007  0.6179664957714770
  0.2982162075469682  0.3572547986360147  0.6300508631923026
  0.0381087083184159  0.8364097564576175  0.8917346754162095
  0.0402149137189151  0.3995685222366438  0.8583545850366345
  0.2980727319364908  0.6397439126161908  0.8687568414172618
  0.0394760113166471  0.5946741671224818  0.6474037259716396
  0.2845445761023657  0.8688057621650235  0.0971319458224552
  0.1198850206752394  0.5962403344803537  0.3598830112363272
  0.1137392853555591  0.6322283179777130  0.9060294474729099
  0.1202660608597935  0.3997618839349799  0.1419885813612794
  0.2099972817797303  0.8674017406752380  0.9027710897877212
  0.0508151323833426  0.6520220103716629  0.0887658104629304
  0.4675292765862454  0.3579180858532046  0.8691165495562273
  0.5355243382361510  0.1423706828986118  0.8680561740303488
  0.4675027298789873  0.6418199212583054  0.6283944856319771
  0.4573072572205117  0.0968072214343174  0.6399509568923272
  0.4539346061435270  0.8702075266483733  0.4009789211886417
  0.6232228079162465  0.6289291045857286  0.5962037609449150
  0.3759039055731728  0.0961404648728785  0.3579283681739913
  0.3793031066956695  0.8693386165373396  0.5969005405407040
  0.3758226934418688  0.9016721756926896  0.1404011628120553
  0.5488818310598095  0.6297365629370307  0.4007640899320615
  0.4573163702302002  0.9024305900986922  0.8574059671435885
  0.5354050719352347  0.8586031570671722  0.6278770670916370
  0.5353510781823263  0.6421704534519052  0.1287183090758718
  0.4678542924261189  0.8580531057317604  0.1281316851851755
  0.5348600493697007  0.3594215916764971  0.3673012167335770
  0.5454789538590815  0.9020097888917441  0.3571962257467776
  0.4678867578898839  0.1417028613805223  0.3682647677666430
  0.5454304496488021  0.0981965948573587  0.1387731860875404
  0.4536428288501429  0.3698058291302588  0.5968822787794902
  0.6284189742185722  0.0981395957497351  0.8517888524588892
  0.6213031909341888  0.1306471540533802  0.4019944542229169
  0.6273755644354739  0.9038005810335799  0.6408224378844700
  0.3796004886446755  0.3693010711395354  0.4012404537603126
  0.5482877110416503  0.1303400255083253  0.5967625466247456
  0.6373368700639878  0.8594726536481831  0.3680842750251634
  0.3656592041579863  0.6410215322463473  0.3691802898004852
  0.6369170433643861  0.1414002814698482  0.1242922428346656
  0.6275925262011218  0.6000463871831134  0.1391504061905442
  0.6243313744847260  0.3716585689127045  0.8979022122776188
  0.4538587925343080  0.1293628088626598  0.0958007245609629
  0.5448377304467991  0.5988106810702017  0.8572417449054655
  0.5494002955069118  0.3713241108674637  0.0946325481421279
  0.5446980774898879  0.4025540365836461  0.6401244066642039
  0.3792407664073343  0.1288349607719497  0.9013340028268637
  0.6268493366476864  0.4033401153061095  0.3570547097353942
  0.3655992708785696  0.3572965025568942  0.1286185061201507
  0.3651755890855616  0.1408283079543480  0.6288510567517598
  0.6363307206848468  0.3573818913082340  0.6268100583353976
  0.3652844931706226  0.8573945197765593  0.8690619223673789
  0.3758029150172419  0.4011142685589248  0.8579509174630369
  0.6358264555229616  0.6438974303647342  0.8675846230099425
  0.3756961450290727  0.5966580132480129  0.6406745521376171
  0.6234187857680691  0.8721938643834835  0.0940788422756226
  0.4573487420997905  0.5979153663279505  0.3579193843238115
  0.4536938023287822  0.6294164909075254  0.9012479017557985
  0.4575172051837886  0.4021072922817350  0.1403032707349588
  0.5487484558372925  0.8714164682084971  0.9000945265359477
  0.3795239178446836  0.6286488511252013  0.0968521970046277
  0.8034416228887536  0.3704674541906102  0.8746351361640039
  0.8664385620017147  0.1409360828933427  0.8748636632077940
  0.8028714559037891  0.6420375556155465  0.6281122349219588
  0.8001696795427483  0.0845870497696874  0.6593146601718466
  0.7895466770195018  0.8760868677066287  0.3967781100363203
  0.9522159035696851  0.6295140377887182  0.6074111213046494
  0.7060393098283255  0.0811689469084002  0.3349446483799740
  0.7173737325270334  0.8744589913708568  0.5976296850560577
  0.7154246356843547  0.8949138288186043  0.1247994583547687
  0.8821730185466079  0.6288110654473812  0.3994026578079557
  0.7915699843977865  0.9027438124182190  0.8684684811489674
  0.8666973165008124  0.8703434147035126  0.6291260380686919
  0.8777903744781212  0.6615418163200931  0.1178641991389686
  0.7971691076384697  0.8386173612798175  0.1176557281208159
  0.8743511984918482  0.3399454562520359  0.3914909145301653
  0.8771982359201675  0.9033173123397387  0.3593046973247799
  0.7914161795711824  0.1662704587025623  0.3921513983546826
  0.8757630050048220  0.1001451012457284  0.1498337646583860
  0.7839288495274269  0.3582428654767533  0.5928954626593013
  0.9566146450090368  0.1012259454772742  0.8584677426154861
  0.9500254486698403  0.1357277818991174  0.4080748583626729
  0.9576908408612679  0.9054814951526721  0.6481402154648102
  0.7197537408054322  0.3580780645597571  0.4063098744587187
  0.8865741211984249  0.1552862776857415  0.5890666679723240
  0.9673704218268018  0.8635036102960051  0.3752942502102560
  0.7028190546504131  0.6395574378660345  0.3670486843743452
  0.9659850516574705  0.1365299023179599  0.1286357471419759
  0.9661980149538759  0.5736649495931850  0.1664295311031882
  0.9522898965293081  0.3757124594848340  0.8994736446861916
  0.7884880947378790  0.1317898014171887  0.1067317309672133
  0.8765097645577655  0.6152736037120472  0.8689838704791474
  0.8804768860485247  0.3750827516635310  0.1067115052236289
  0.8691942046505993  0.4273391483658408  0.6639568286094246
  0.7180503669959772  0.1313652293258645  0.8941738658269628
  0.9554355211316936  0.3874428979851561  0.3704114429308039
  0.7026971324708278  0.3656022925060978  0.1285279601076814
  0.7130747033117545  0.1625130925225081  0.6057702037128934
  0.9572808913619558  0.3400363274189090  0.6178615399544958
  0.7087278043769368  0.8418294300309215  0.8777006542592375
  0.7133758554903992  0.4035416118252255  0.8577160046035941
  0.9582068883444327  0.6631500759999425  0.8926489550309280
  0.7131865039120884  0.5995363305737139  0.6384577709180660
  0.9468847386662007  0.8489357141298185  0.0895345916131844
  0.7938407130838658  0.5998019360736440  0.3562894320569861
  0.7839606798866490  0.6472695942495441  0.9105354648110174
  0.7933432091338435  0.4056574154290388  0.1448420565028276
  0.8837471368310299  0.8672598922907336  0.9077931843941199
  0.7205684651573117  0.6430410275552066  0.0883774296568890
  0.0771705490665782  0.2310244103546826  0.4872824551134555
  0.0853870920774561  0.7660152446712059  0.9871096602809513
  0.9210561407290478  0.2686635527495247  0.4879638639418178
  0.9125550259492866  0.7358586241284055  0.9884001859214699
  0.7520609640543311  0.2459479458414542  0.4995034297851563
  0.7515895846691891  0.7789916616232213  0.0013005610048191
 
  0.00000000E+00  0.00000000E+00  0.00000000E+00
  0.00000000E+00  0.00000000E+00  0.00000000E+00
  0.00000000E+00  0.00000000E+00  0.00000000E+00
  0.00000000E+00  0.00000000E+00  0.00000000E+00
  0.00000000E+00  0.00000000E+00  0.00000000E+00
  0.00000000E+00  0.00000000E+00  0.00000000E+00
  0.00000000E+00  0.00000000E+00  0.00000000E+00
  0.00000000E+00  0.00000000E+00  0.00000000E+00
  0.00000000E+00  0.00000000E+00  0.00000000E+00
  0.00000000E+00  0.00000000E+00  0.00000000E+00
  0.00000000E+00  0.00000000E+00  0.00000000E+00
  0.00000000E+00  0.00000000E+00  0.00000000E+00
  0.00000000E+00  0.00000000E+00  0.00000000E+00
  0.00000000E+00  0.00000000E+00  0.00000000E+00
  0.00000000E+00  0.00000000E+00  0.00000000E+00
  0.00000000E+00  0.00000000E+00  0.00000000E+00
  0.00000000E+00  0.00000000E+00  0.00000000E+00
  0.00000000E+00  0.00000000E+00  0.00000000E+00
  0.00000000E+00  0.00000000E+00  0.00000000E+00
  0.00000000E+00  0.00000000E+00  0.00000000E+00
  0.00000000E+00  0.00000000E+00  0.00000000E+00
  0.00000000E+00  0.00000000E+00  0.00000000E+00
  0.00000000E+00  0.00000000E+00  0.00000000E+00
  0.00000000E+00  0.00000000E+00  0.00000000E+00
  0.00000000E+00  0.00000000E+00  0.00000000E+00
  0.00000000E+00  0.00000000E+00  0.00000000E+00
  0.00000000E+00  0.00000000E+00  0.00000000E+00
  0.00000000E+00  0.00000000E+00  0.00000000E+00
  0.00000000E+00  0.00000000E+00  0.00000000E+00
  0.00000000E+00  0.00000000E+00  0.00000000E+00
  0.00000000E+00  0.00000000E+00  0.00000000E+00
  0.00000000E+00  0.00000000E+00  0.00000000E+00
  0.00000000E+00  0.00000000E+00  0.00000000E+00
  0.00000000E+00  0.00000000E+00  0.00000000E+00
  0.00000000E+00  0.00000000E+00  0.00000000E+00
  0.00000000E+00  0.00000000E+00  0.00000000E+00
  0.00000000E+00  0.00000000E+00  0.00000000E+00
  0.00000000E+00  0.00000000E+00  0.00000000E+00
  0.00000000E+00  0.00000000E+00  0.00000000E+00
  0.00000000E+00  0.00000000E+00  0.00000000E+00
  0.00000000E+00  0.00000000E+00  0.00000000E+00
  0.00000000E+00  0.00000000E+00  0.00000000E+00
  0.00000000E+00  0.00000000E+00  0.00000000E+00
  0.00000000E+00  0.00000000E+00  0.00000000E+00
  0.00000000E+00  0.00000000E+00  0.00000000E+00
  0.00000000E+00  0.00000000E+00  0.00000000E+00
  0.00000000E+00  0.00000000E+00  0.00000000E+00
  0.00000000E+00  0.00000000E+00  0.00000000E+00
  0.00000000E+00  0.00000000E+00  0.00000000E+00
  0.00000000E+00  0.00000000E+00  0.00000000E+00
  0.00000000E+00  0.00000000E+00  0.00000000E+00
  0.00000000E+00  0.00000000E+00  0.00000000E+00
  0.00000000E+00  0.00000000E+00  0.00000000E+00
  0.00000000E+00  0.00000000E+00  0.00000000E+00
  0.00000000E+00  0.00000000E+00  0.00000000E+00
  0.00000000E+00  0.00000000E+00  0.00000000E+00
  0.00000000E+00  0.00000000E+00  0.00000000E+00
  0.00000000E+00  0.00000000E+00  0.00000000E+00
  0.00000000E+00  0.00000000E+00  0.00000000E+00
  0.00000000E+00  0.00000000E+00  0.00000000E+00
  0.00000000E+00  0.00000000E+00  0.00000000E+00
  0.00000000E+00  0.00000000E+00  0.00000000E+00
  0.00000000E+00  0.00000000E+00  0.00000000E+00
  0.00000000E+00  0.00000000E+00  0.00000000E+00
  0.00000000E+00  0.00000000E+00  0.00000000E+00
  0.00000000E+00  0.00000000E+00  0.00000000E+00
  0.00000000E+00  0.00000000E+00  0.00000000E+00
  0.00000000E+00  0.00000000E+00  0.00000000E+00
  0.00000000E+00  0.00000000E+00  0.00000000E+00
  0.00000000E+00  0.00000000E+00  0.00000000E+00
  0.00000000E+00  0.00000000E+00  0.00000000E+00
  0.00000000E+00  0.00000000E+00  0.00000000E+00
  0.00000000E+00  0.00000000E+00  0.00000000E+00
  0.00000000E+00  0.00000000E+00  0.00000000E+00
  0.00000000E+00  0.00000000E+00  0.00000000E+00
  0.00000000E+00  0.00000000E+00  0.00000000E+00
  0.00000000E+00  0.00000000E+00  0.00000000E+00
  0.00000000E+00  0.00000000E+00  0.00000000E+00
  0.00000000E+00  0.00000000E+00  0.00000000E+00
  0.00000000E+00  0.00000000E+00  0.00000000E+00
  0.00000000E+00  0.00000000E+00  0.00000000E+00
  0.00000000E+00  0.00000000E+00  0.00000000E+00
  0.00000000E+00  0.00000000E+00  0.00000000E+00
  0.00000000E+00  0.00000000E+00  0.00000000E+00
  0.00000000E+00  0.00000000E+00  0.00000000E+00
  0.00000000E+00  0.00000000E+00  0.00000000E+00
  0.00000000E+00  0.00000000E+00  0.00000000E+00
  0.00000000E+00  0.00000000E+00  0.00000000E+00
  0.00000000E+00  0.00000000E+00  0.00000000E+00
  0.00000000E+00  0.00000000E+00  0.00000000E+00
  0.00000000E+00  0.00000000E+00  0.00000000E+00
  0.00000000E+00  0.00000000E+00  0.00000000E+00
  0.00000000E+00  0.00000000E+00  0.00000000E+00
  0.00000000E+00  0.00000000E+00  0.00000000E+00
  0.00000000E+00  0.00000000E+00  0.00000000E+00
  0.00000000E+00  0.00000000E+00  0.00000000E+00
  0.00000000E+00  0.00000000E+00  0.00000000E+00
  0.00000000E+00  0.00000000E+00  0.00000000E+00
  0.00000000E+00  0.00000000E+00  0.00000000E+00
  0.00000000E+00  0.00000000E+00  0.00000000E+00
  0.00000000E+00  0.00000000E+00  0.00000000E+00
  0.00000000E+00  0.00000000E+00  0.00000000E+00
  0.00000000E+00  0.00000000E+00  0.00000000E+00
  0.00000000E+00  0.00000000E+00  0.00000000E+00
  0.00000000E+00  0.00000000E+00  0.00000000E+00
  0.00000000E+00  0.00000000E+00  0.00000000E+00
  0.00000000E+00  0.00000000E+00  0.00000000E+00
  0.00000000E+00  0.00000000E+00  0.00000000E+00
  0.00000000E+00  0.00000000E+00  0.00000000E+00
  0.00000000E+00  0.00000000E+00  0.00000000E+00
  0.00000000E+00  0.00000000E+00  0.00000000E+00
  0.00000000E+00  0.00000000E+00  0.00000000E+00
  0.00000000E+00  0.00000000E+00  0.00000000E+00
  0.00000000E+00  0.00000000E+00  0.00000000E+00
  0.00000000E+00  0.00000000E+00  0.00000000E+00
  0.00000000E+00  0.00000000E+00  0.00000000E+00
  0.00000000E+00  0.00000000E+00  0.00000000E+00
  0.00000000E+00  0.00000000E+00  0.00000000E+00
  0.00000000E+00  0.00000000E+00  0.00000000E+00
  0.00000000E+00  0.00000000E+00  0.00000000E+00
  0.00000000E+00  0.00000000E+00  0.00000000E+00
  0.00000000E+00  0.00000000E+00  0.00000000E+00
  0.00000000E+00  0.00000000E+00  0.00000000E+00
  0.00000000E+00  0.00000000E+00  0.00000000E+00
  0.00000000E+00  0.00000000E+00  0.00000000E+00
  0.00000000E+00  0.00000000E+00  0.00000000E+00
  0.00000000E+00  0.00000000E+00  0.00000000E+00
  0.00000000E+00  0.00000000E+00  0.00000000E+00
  0.00000000E+00  0.00000000E+00  0.00000000E+00
  0.00000000E+00  0.00000000E+00  0.00000000E+00
  0.00000000E+00  0.00000000E+00  0.00000000E+00
  0.00000000E+00  0.00000000E+00  0.00000000E+00
  0.00000000E+00  0.00000000E+00  0.00000000E+00
  0.00000000E+00  0.00000000E+00  0.00000000E+00
  0.00000000E+00  0.00000000E+00  0.00000000E+00
  0.00000000E+00  0.00000000E+00  0.00000000E+00
  0.00000000E+00  0.00000000E+00  0.00000000E+00
  0.00000000E+00  0.00000000E+00  0.00000000E+00
  0.00000000E+00  0.00000000E+00  0.00000000E+00
  0.00000000E+00  0.00000000E+00  0.00000000E+00
  0.00000000E+00  0.00000000E+00  0.00000000E+00
  0.00000000E+00  0.00000000E+00  0.00000000E+00
  0.00000000E+00  0.00000000E+00  0.00000000E+00
  0.00000000E+00  0.00000000E+00  0.00000000E+00
  0.00000000E+00  0.00000000E+00  0.00000000E+00
  0.00000000E+00  0.00000000E+00  0.00000000E+00
  0.00000000E+00  0.00000000E+00  0.00000000E+00
  0.00000000E+00  0.00000000E+00  0.00000000E+00
  0.00000000E+00  0.00000000E+00  0.00000000E+00
  0.00000000E+00  0.00000000E+00  0.00000000E+00
  0.00000000E+00  0.00000000E+00  0.00000000E+00
  0.00000000E+00  0.00000000E+00  0.00000000E+00
  0.00000000E+00  0.00000000E+00  0.00000000E+00
  0.00000000E+00  0.00000000E+00  0.00000000E+00
  0.00000000E+00  0.00000000E+00  0.00000000E+00
  0.00000000E+00  0.00000000E+00  0.00000000E+00
  0.00000000E+00  0.00000000E+00  0.00000000E+00
  0.00000000E+00  0.00000000E+00  0.00000000E+00
  0.00000000E+00  0.00000000E+00  0.00000000E+00
  0.00000000E+00  0.00000000E+00  0.00000000E+00
  0.00000000E+00  0.00000000E+00  0.00000000E+00
  0.00000000E+00  0.00000000E+00  0.00000000E+00
  0.00000000E+00  0.00000000E+00  0.00000000E+00
  0.00000000E+00  0.00000000E+00  0.00000000E+00
  0.00000000E+00  0.00000000E+00  0.00000000E+00
  0.00000000E+00  0.00000000E+00  0.00000000E+00
  0.00000000E+00  0.00000000E+00  0.00000000E+00
  0.00000000E+00  0.00000000E+00  0.00000000E+00
  0.00000000E+00  0.00000000E+00  0.00000000E+00
  0.00000000E+00  0.00000000E+00  0.00000000E+00
  0.00000000E+00  0.00000000E+00  0.00000000E+00
  0.00000000E+00  0.00000000E+00  0.00000000E+00
  0.00000000E+00  0.00000000E+00  0.00000000E+00
  0.00000000E+00  0.00000000E+00  0.00000000E+00
  0.00000000E+00  0.00000000E+00  0.00000000E+00
  0.00000000E+00  0.00000000E+00  0.00000000E+00
  0.00000000E+00  0.00000000E+00  0.00000000E+00
  0.00000000E+00  0.00000000E+00  0.00000000E+00
  0.00000000E+00  0.00000000E+00  0.00000000E+00
  0.00000000E+00  0.00000000E+00  0.00000000E+00
  0.00000000E+00  0.00000000E+00  0.00000000E+00
  0.00000000E+00  0.00000000E+00  0.00000000E+00
  0.00000000E+00  0.00000000E+00  0.00000000E+00
  0.00000000E+00  0.00000000E+00  0.00000000E+00
  0.00000000E+00  0.00000000E+00  0.00000000E+00
  0.00000000E+00  0.00000000E+00  0.00000000E+00
  0.00000000E+00  0.00000000E+00  0.00000000E+00
  0.00000000E+00  0.00000000E+00  0.00000000E+00
  0.00000000E+00  0.00000000E+00  0.00000000E+00
  0.00000000E+00  0.00000000E+00  0.00000000E+00
  0.00000000E+00  0.00000000E+00  0.00000000E+00
  0.00000000E+00  0.00000000E+00  0.00000000E+00
  0.00000000E+00  0.00000000E+00  0.00000000E+00
  0.00000000E+00  0.00000000E+00  0.00000000E+00
  0.00000000E+00  0.00000000E+00  0.00000000E+00
  0.00000000E+00  0.00000000E+00  0.00000000E+00
  0.00000000E+00  0.00000000E+00  0.00000000E+00
  0.00000000E+00  0.00000000E+00  0.00000000E+00
  0.00000000E+00  0.00000000E+00  0.00000000E+00
  0.00000000E+00  0.00000000E+00  0.00000000E+00
  0.00000000E+00  0.00000000E+00  0.00000000E+00
  0.00000000E+00  0.00000000E+00  0.00000000E+00
  0.00000000E+00  0.00000000E+00  0.00000000E+00
  0.00000000E+00  0.00000000E+00  0.00000000E+00
  0.00000000E+00  0.00000000E+00  0.00000000E+00
  0.00000000E+00  0.00000000E+00  0.00000000E+00
  0.00000000E+00  0.00000000E+00  0.00000000E+00
  0.00000000E+00  0.00000000E+00  0.00000000E+00
  0.00000000E+00  0.00000000E+00  0.00000000E+00
  0.00000000E+00  0.00000000E+00  0.00000000E+00
  0.00000000E+00  0.00000000E+00  0.00000000E+00
  0.00000000E+00  0.00000000E+00  0.00000000E+00
  0.00000000E+00  0.00000000E+00  0.00000000E+00
  0.00000000E+00  0.00000000E+00  0.00000000E+00
  0.00000000E+00  0.00000000E+00  0.00000000E+00
  0.00000000E+00  0.00000000E+00  0.00000000E+00
  0.00000000E+00  0.00000000E+00  0.00000000E+00
  0.00000000E+00  0.00000000E+00  0.00000000E+00
  0.00000000E+00  0.00000000E+00  0.00000000E+00
  0.00000000E+00  0.00000000E+00  0.00000000E+00
  0.00000000E+00  0.00000000E+00  0.00000000E+00
  0.00000000E+00  0.00000000E+00  0.00000000E+00
  0.00000000E+00  0.00000000E+00  0.00000000E+00
  0.00000000E+00  0.00000000E+00  0.00000000E+00
  0.00000000E+00  0.00000000E+00  0.00000000E+00
  0.00000000E+00  0.00000000E+00  0.00000000E+00
  0.00000000E+00  0.00000000E+00  0.00000000E+00
  0.00000000E+00  0.00000000E+00  0.00000000E+00
  0.00000000E+00  0.00000000E+00  0.00000000E+00
  0.00000000E+00  0.00000000E+00  0.00000000E+00
  0.00000000E+00  0.00000000E+00  0.00000000E+00
  0.00000000E+00  0.00000000E+00  0.00000000E+00
  0.00000000E+00  0.00000000E+00  0.00000000E+00
  0.00000000E+00  0.00000000E+00  0.00000000E+00
  0.00000000E+00  0.00000000E+00  0.00000000E+00
  0.00000000E+00  0.00000000E+00  0.00000000E+00
  0.00000000E+00  0.00000000E+00  0.00000000E+00
  0.00000000E+00  0.00000000E+00  0.00000000E+00
  0.00000000E+00  0.00000000E+00  0.00000000E+00
  0.00000000E+00  0.00000000E+00  0.00000000E+00
