# Supplementary material for: The mechanisms underlying the enhanced high-temperature properties of GRX-810
Source: Nat Commun. 2025 Dec 14;17:963. doi: 10.1038/s41467-025-67687-4 (PMC12847880; doi:10.1038/s41467-025-67687-4)
Supplement: Supplementary file 3 — Supplementary Data 1 [file 41467_2025_67687_MOESM3_ESM.zip › DFT datasets/Y2O3_cubic_Al7_relax.vasp]

C-Y2O3_Al7                              
   1.00000000000000     
    31.6560800835854614   -0.0667274828726954    0.0187282142726297
    -0.0222826255762088   10.5103677395848703   -0.0008353387030189
     0.0061201036815909   -0.0008525304650843   10.5779206998657767
   Y    O    Al
    89   144     7
Direct
  0.0919960383647405  0.4919272978842757  0.7486062943502922
  0.9990872878260250  0.7507265944800324  0.7307467586434230
  0.2360200678169100  0.0011194572491125  0.7476832534251360
  0.1622023017214398  0.7461054850346502  0.2785219543717297
  0.2465047987480602  0.7788079413549229  0.4982373079278599
  0.2389545444584774  0.4955327970000630  0.2539634062087364
  0.9993661571026389  0.2506000690141702  0.2819970304397765
  0.0886487639132319  0.9995868211483299  0.2530289815113856
  0.1632226488616192  0.2460071754538152  0.7184756992390220
  0.2466203569915695  0.2158482854579428  0.0013242372258815
  0.0008333626865866  0.0069722584537485  0.5046282798527024
  0.1641051829359522  0.4852881738999763  0.4991390687236371
  0.1622368309991541  0.9935194518903084  0.0009478515656464
  0.1633190184327399  0.0048633259379419  0.4993305360028741
  0.2476702166388580  0.7166007165250061  0.9986870949039263
  0.2578860339207257  0.0003561501299148  0.2513020591994891
  0.1643260239755893  0.2459058958339160  0.2293429084785901
  0.0705618656253376  0.5043180401998966  0.2486163172431336
  0.9992025196880233  0.2505293715171206  0.7748567879999435
  0.0807946677874815  0.2790299444576584  0.0030970390012802
  0.0742823379961782  0.9966158316112603  0.7543081644733055
  0.1640844260081604  0.7467466166015604  0.7809228848932397
  0.2553931025306242  0.4945649141142616  0.7440517105689108
  0.9995628622318801  0.7508755389164189  0.2184138592163020
  0.0812146335229795  0.7153493351706236  0.5039235064793337
  0.1638028420602211  0.4994851843039216  0.0041068667314748
  0.9990941096254023  0.9893429688170426  0.9984820037976613
  0.9976455108670398  0.4941798835624646  0.5049548999081052
  0.9995408141025592  0.5121053440310281  0.9989107127270469
  0.4163866815868709  0.2157004147002612  0.4975807960970571
  0.4265844220713320  0.4985307082278042  0.7470792794504021
  0.3309816867618736  0.7463508312924777  0.7155833696754775
  0.5748714827003492  0.0005468155994213  0.7463931782451728
  0.5007746348100836  0.7497094067641102  0.2806961405067091
  0.4158856076240796  0.7813657909303130  0.9980081460285070
  0.5862811293413972  0.7826363212616054  0.4977453430617108
  0.5748272075352635  0.5009375983723349  0.2472122513139095
  0.3318199247075478  0.2504843466298356  0.2803792179952225
  0.4268329200002675  0.9986961513933915  0.2482143288195203
  0.5006592931592326  0.2496027940710944  0.7153699125663122
  0.5864487437301661  0.2185888738713899  0.9954827733566298
  0.3306352592334327  0.0008978882221318  0.5013770581755930
  0.5004764847458076  0.5004389908610337  0.4975537077677845
  0.5009551096387971  0.0001733234790680  0.9977468171534388
  0.5008718235706417  0.9989616747637114  0.4974630510785887
  0.5852285827217738  0.7190287080988186  0.9976575189902163
  0.5967069369311644  0.0007254586255400  0.2472806934679247
  0.5007286406903707  0.2499318782454258  0.2136684311685083
  0.4048439011661993  0.4987213388170610  0.2475968015210366
  0.3292708646557370  0.2461584003928761  0.7762239768508837
  0.5846271211525548  0.2835479839175297  0.4968203645457936
  0.4154879351625124  0.2808322400627088  0.9959263639625474
  0.4048019072901278  0.9987867228738808  0.7483852916419941
  0.5006116307576255  0.7501167857765462  0.7799828471282956
  0.5961929291627938  0.5005756993956313  0.7478952782871829
  0.3313643877111020  0.7489056698862238  0.2167958543804781
  0.4153452385942744  0.7162036211899581  0.4981989671475376
  0.5005277189448519  0.4998981368281358  0.9975595453556805
  0.3312818452658182  0.9985405606252932  0.9990690474518215
  0.3301371561169373  0.4939940201889827  0.4953972413397337
  0.3309112935253821  0.4981634813934489  0.9962024846626200
  0.7636019880722037  0.5064253834049366  0.7523256568792404
  0.6709480991918803  0.7519405025844952  0.7182352300766094
  0.9063071276118091  0.0093773768189823  0.7486755558634112
  0.8363350337487757  0.7531391236542797  0.2754355093442313
  0.9170729379504685  0.7855465118700293  0.5040794215778118
  0.9104693035969780  0.5009146999208249  0.2530116915441749
  0.6693820781767060  0.2485242847483061  0.2782067278362105
  0.7603618449163394  0.9987090437477114  0.2480318537648601
  0.8355425906081516  0.2556670603567119  0.7207616143255411
  0.9171389401604664  0.2220749747839851  0.0033693929168183
  0.6710133828795596  0.0049812171318826  0.4949249230334139
  0.8363556871935319  0.4953311802514224  0.5006308319076125
  0.8340834385543006  0.9962526149114461  0.0051259129621944
  0.8347908148467430  0.0160228320146561  0.4983466285434605
  0.9281970316056415  0.9968529962370235  0.2488383249860389
  0.8346135988426117  0.2539952749062233  0.2302813764187654
  0.7423386081102502  0.5041710122813597  0.2476626156565070
  0.6717193323544705  0.2525288734494255  0.7744681705472042
  0.7535566678252671  0.2850965078710478  0.0007735758063352
  0.7456021882722013  0.0009592075293614  0.7476386060733005
  0.8336545252381541  0.7581434119579689  0.7849504910280092
  0.9239322273607813  0.5049246764361742  0.7565086405342933
  0.6705834518878903  0.7534879985165986  0.2126623101367062
  0.7536795167252516  0.7206311264913118  0.4975509518445940
  0.8352273477136608  0.5153858396778130  0.0063469058384781
  0.6715482707083922  0.9973998702587978  0.9945458515720940
  0.6699076143031392  0.4982003184953965  0.4995111807007365
  0.6707295654928350  0.5067482454842154  0.9950812298930066
  0.1307354003811263  0.3570513765694084  0.8732418291912727
  0.1964180966521572  0.1388674830700586  0.8735495997043460
  0.1313122277352370  0.6305814556291420  0.6289877074357310
  0.1306029967596592  0.0675576133375152  0.6671503703538587
  0.1165301476497281  0.8718986126865200  0.4010596191751710
  0.2837292528392950  0.6244289920821370  0.5950703538721567
  0.0433216013240906  0.1128339595637914  0.3716109571906598
  0.0455485639319287  0.8703555127806986  0.6072193289590552
  0.0326717817730073  0.9280381882353346  0.1658244782661044
  0.2097394571924413  0.6221556175692168  0.4014202199865196
  0.1195144669279003  0.8832991708234097  0.8715924048233618
  0.1969443518025032  0.8585302369707759  0.6265134834674819
  0.1972586954749017  0.6410576659693777  0.1302597989912689
  0.1218046261188049  0.8393096402726719  0.1188544277287239
  0.2080006369529507  0.3328696258223319  0.3910513491839470
  0.2061230382847159  0.8987610706881867  0.3560907160595972
  0.1247218804020047  0.1604440486389540  0.3926116801302653
  0.2056242664851222  0.0929323357483278  0.1446016069587713
  0.1119189169174920  0.3450043516078895  0.5887607270257346
  0.2873584069305466  0.0950898453455238  0.8590693933995545
  0.2809628918277508  0.1410707164360605  0.4087489723386171
  0.2873542552901826  0.8995553642685596  0.6415202460701129
  0.0481162383598217  0.3647065675013846  0.4084727344258806
  0.2153639849444950  0.1430717153056001  0.5900290332875850
  0.2976817694298440  0.8604874463695102  0.3702377739919130
  0.0309101293739273  0.6379883096392239  0.3756929849620202
  0.2976145647723786  0.1402620312830191  0.1303587703492068
  0.2878066335454265  0.5983570898241871  0.1372074766838979
  0.2829294317118848  0.3673415094815571  0.8954762498503445
  0.1176072399656954  0.1268780149545852  0.1072992162350882
  0.2065950802821708  0.5975862077443203  0.8617370129096322
  0.2106565676992930  0.3669524357712043  0.1065457856143457
  0.1993481723487569  0.4140094300060573  0.6581484476572566
  0.0456797468986732  0.1245237757329294  0.8996049775389399
  0.2934518603301943  0.4105043114533002  0.3422465614867982
  0.0317287768894697  0.3644767544834267  0.1291174017926404
  0.0414784880210630  0.1603323330475015  0.6188658125055098
  0.2870247691772151  0.3361708632305235  0.6087447386070884
  0.0386485218672954  0.8371730095506663  0.8919634435295127
  0.0408921258871247  0.3997229813888610  0.8589037703081878
  0.2974970557738014  0.6383933882182482  0.8669812312003651
  0.0402122956203724  0.5950300142535103  0.6484424946173603
  0.2839527190002101  0.8710778390498631  0.0988041573891490
  0.1210158271624229  0.5949275564070491  0.3611557216310296
  0.1146195990569573  0.6321034822261975  0.9075083465630626
  0.1220885356549039  0.3978263392367834  0.1477435024921792
  0.2105411105271875  0.8706700826252751  0.9005837426620359
  0.0518146508568237  0.6527043707285471  0.0903211016835905
  0.4666796237596904  0.3578601864825291  0.8675274099122985
  0.5352042073887615  0.1423063920729342  0.8673225392097247
  0.4666471380264337  0.6418476185079849  0.6276577904734009
  0.4567194839614059  0.0964080338038220  0.6394559681511511
  0.4530905187326208  0.8690902804121048  0.4003172227500100
  0.6229883986122607  0.6288306803443022  0.5957598598753808
  0.3745939322066478  0.0935984292668127  0.3582126176952949
  0.3782640452150827  0.8701413404004753  0.5958184332274636
  0.3752767735037572  0.9008963596454381  0.1394497416406040
  0.5484357725112637  0.6295762104093010  0.4000280169474683
  0.4566619597490582  0.9020677280790574  0.8568779043097681
  0.5348113375877940  0.8579508654086965  0.6271775865204329
  0.5346791674175411  0.6419205992769190  0.1276655061797761
  0.4671751302366869  0.8575624327203863  0.1277510821259136
  0.5338879304498884  0.3589785189961758  0.3665878767228122
  0.5448888183242392  0.9019177168168890  0.3562923135353692
  0.4669183452689301  0.1409435377497372  0.3668420540911306
  0.5449150660871379  0.0984382298921527  0.1384676998039153
  0.4533706236924454  0.3694179489193635  0.5954863851246347
  0.6281564670965006  0.0972511795925149  0.8508449846622300
  0.6209198177548768  0.1311952063141468  0.4014023455759286
  0.6270200050290700  0.9036212433468984  0.6396049127736515
  0.3801130608829605  0.3680575398726079  0.4012223422990875
  0.5478323061619029  0.1297272112767465  0.5951826803138712
  0.6368420995284605  0.8592222536333363  0.3678145479275566
  0.3643086210470997  0.6395140084903574  0.3695212412667052
  0.6366426798733797  0.1416629239495272  0.1236602393946813
  0.6271605809656535  0.5997535683729484  0.1389919996694602
  0.6240780507665797  0.3708927804805383  0.8971817630326927
  0.4528619787857490  0.1285232992089131  0.0937241539103319
  0.5444719607111311  0.5986718482620987  0.8566633098338265
  0.5486721634585499  0.3709829071400525  0.0933719850091386
  0.5443822815912468  0.4031065310979921  0.6392306494863692
  0.3775819380858648  0.1290062308706964  0.8977458867371386
  0.6263020083854069  0.4040097220844012  0.3567470755091102
  0.3652647549123018  0.3563386301695204  0.1258094248553334
  0.3646013778456551  0.1426237965299293  0.6273306282453495
  0.6361121368796011  0.3571590163170308  0.6266548414847812
  0.3647154453327454  0.8564845936637330  0.8686438229616100
  0.3739231802485290  0.3987843808420024  0.8523347787560842
  0.6356119960041791  0.6436949793141648  0.8673022243328280
  0.3746942061419844  0.5938062662310808  0.6393251263774794
  0.6232136008837278  0.8721540075508439  0.0940180133730519
  0.4564331945306789  0.5972404428998123  0.3567068296861327
  0.4528495105283312  0.6284968397563877  0.8999194712826224
  0.4565886883841271  0.4016842404116554  0.1383401433393799
  0.5484025830460322  0.8713239697835026  0.8997193938128427
  0.3785247960441183  0.6281186089636830  0.0952636493454691
  0.8034830231295632  0.3713546631205782  0.8754791396909535
  0.8669797006312555  0.1423580950721269  0.8752962731214512
  0.8028701991001147  0.6429244307732473  0.6293245788637385
  0.8001050776000470  0.0865160400214929  0.6590310502148551
  0.7897048778666707  0.8768360562824981  0.3972721517174957
  0.9526222469835336  0.6303429007220793  0.6080516907244964
  0.7050089781114992  0.0789579039555701  0.3313565981210647
  0.7172420024598891  0.8744467644195792  0.5970165084333439
  0.7157262878933259  0.8936516894236369  0.1232996386018138
  0.8823133446624780  0.6289076581109130  0.4005734905466874
  0.7920668351484672  0.9048502693161881  0.8671146097024035
  0.8669277705981583  0.8708450213989978  0.6294555515204463
  0.8782371297480961  0.6629266104586266  0.1195087167945511
  0.7972947215871217  0.8385495384631366  0.1177133984189916
  0.8744409278305389  0.3400475447865811  0.3920239129543076
  0.8775056253237031  0.9043759048669936  0.3596437566156840
  0.7911802339266141  0.1664418846534758  0.3919384440836254
  0.8759985627387050  0.1006319089012078  0.1499335834312650
  0.7840263109891706  0.3591928654138191  0.5934701265366165
  0.9573893929825349  0.1015277414293210  0.8588800011451030
  0.9504364385159882  0.1363647421926109  0.4086609698723681
  0.9581770521793750  0.9062466473293060  0.6483477344968255
  0.7196584858774572  0.3578664038283136  0.4065247112841545
  0.8867448552894786  0.1561600642041624  0.5895779816836956
  0.9677429532306878  0.8636558845784961  0.3755682231195270
  0.7027253317491037  0.6396917586466142  0.3670593998021842
  0.9666302680189416  0.1376354268305764  0.1291601703420490
  0.9665760228878396  0.5735814500311159  0.1667734508733910
  0.9529859637873861  0.3759064920991642  0.9001765474124316
  0.7885734503825762  0.1317282059642229  0.1066755967038163
  0.8771106066975097  0.6159580256682180  0.8708578741489087
  0.8806224944812440  0.3754918650518824  0.1068108879572801
  0.8694365935135552  0.4288705366261132  0.6653479685453829
  0.7178997382684913  0.1311194641570146  0.8942753930467015
  0.9556905684294902  0.3882763596116560  0.3712981630207682
  0.7027072389260945  0.3653538522227027  0.1285678439306882
  0.7130583736661469  0.1625300705913193  0.6053390376829211
  0.9578751596921690  0.3401688632804997  0.6188378613201814
  0.7087689805480153  0.8414727757573993  0.8767982275230820
  0.7132635040580231  0.4035339042825148  0.8575570761090524
  0.9589025094139889  0.6633809738848052  0.8927889300648068
  0.7130315006873110  0.5993619826468995  0.6382666108018186
  0.9474837311802740  0.8494500809204676  0.0898389596571020
  0.7938685249182609  0.5998910161563443  0.3566774361193026
  0.7839585898001457  0.6481371035105543  0.9116105239372435
  0.7934173689863183  0.4058331654007684  0.1453574090483351
  0.8844095919536188  0.8680644783624074  0.9082802025167713
  0.7202035208976953  0.6422213220475053  0.0887333615266470
  0.0773228484889989  0.2318546936955881  0.4876934895735768
  0.0861780759464174  0.7662963127528724  0.9876558175821876
  0.9214306630405121  0.2691640875437246  0.4886220660885692
  0.9130759482040360  0.7359660082842906  0.9888988310784649
  0.7522725107992509  0.2464630616266078  0.5005183542301341
  0.7511827830434619  0.7788353710402262  0.0028935755902891
  0.2482598852245844  0.2558545757196666  0.4984528493163803
 
  0.00000000E+00  0.00000000E+00  0.00000000E+00
  0.00000000E+00  0.00000000E+00  0.00000000E+00
  0.00000000E+00  0.00000000E+00  0.00000000E+00
  0.00000000E+00  0.00000000E+00  0.00000000E+00
  0.00000000E+00  0.00000000E+00  0.00000000E+00
  0.00000000E+00  0.00000000E+00  0.00000000E+00
  0.00000000E+00  0.00000000E+00  0.00000000E+00
  0.00000000E+00  0.00000000E+00  0.00000000E+00
  0.00000000E+00  0.00000000E+00  0.00000000E+00
  0.00000000E+00  0.00000000E+00  0.00000000E+00
  0.00000000E+00  0.00000000E+00  0.00000000E+00
  0.00000000E+00  0.00000000E+00  0.00000000E+00
  0.00000000E+00  0.00000000E+00  0.00000000E+00
  0.00000000E+00  0.00000000E+00  0.00000000E+00
  0.00000000E+00  0.00000000E+00  0.00000000E+00
  0.00000000E+00  0.00000000E+00  0.00000000E+00
  0.00000000E+00  0.00000000E+00  0.00000000E+00
  0.00000000E+00  0.00000000E+00  0.00000000E+00
  0.00000000E+00  0.00000000E+00  0.00000000E+00
  0.00000000E+00  0.00000000E+00  0.00000000E+00
  0.00000000E+00  0.00000000E+00  0.00000000E+00
  0.00000000E+00  0.00000000E+00  0.00000000E+00
  0.00000000E+00  0.00000000E+00  0.00000000E+00
  0.00000000E+00  0.00000000E+00  0.00000000E+00
  0.00000000E+00  0.00000000E+00  0.00000000E+00
  0.00000000E+00  0.00000000E+00  0.00000000E+00
  0.00000000E+00  0.00000000E+00  0.00000000E+00
  0.00000000E+00  0.00000000E+00  0.00000000E+00
  0.00000000E+00  0.00000000E+00  0.00000000E+00
  0.00000000E+00  0.00000000E+00  0.00000000E+00
  0.00000000E+00  0.00000000E+00  0.00000000E+00
  0.00000000E+00  0.00000000E+00  0.00000000E+00
  0.00000000E+00  0.00000000E+00  0.00000000E+00
  0.00000000E+00  0.00000000E+00  0.00000000E+00
  0.00000000E+00  0.00000000E+00  0.00000000E+00
  0.00000000E+00  0.00000000E+00  0.00000000E+00
  0.00000000E+00  0.00000000E+00  0.00000000E+00
  0.00000000E+00  0.00000000E+00  0.00000000E+00
  0.00000000E+00  0.00000000E+00  0.00000000E+00
  0.00000000E+00  0.00000000E+00  0.00000000E+00
  0.00000000E+00  0.00000000E+00  0.00000000E+00
  0.00000000E+00  0.00000000E+00  0.00000000E+00
  0.00000000E+00  0.00000000E+00  0.00000000E+00
  0.00000000E+00  0.00000000E+00  0.00000000E+00
  0.00000000E+00  0.00000000E+00  0.00000000E+00
  0.00000000E+00  0.00000000E+00  0.00000000E+00
  0.00000000E+00  0.00000000E+00  0.00000000E+00
  0.00000000E+00  0.00000000E+00  0.00000000E+00
  0.00000000E+00  0.00000000E+00  0.00000000E+00
  0.00000000E+00  0.00000000E+00  0.00000000E+00
  0.00000000E+00  0.00000000E+00  0.00000000E+00
  0.00000000E+00  0.00000000E+00  0.00000000E+00
  0.00000000E+00  0.00000000E+00  0.00000000E+00
  0.00000000E+00  0.00000000E+00  0.00000000E+00
  0.00000000E+00  0.00000000E+00  0.00000000E+00
  0.00000000E+00  0.00000000E+00  0.00000000E+00
  0.00000000E+00  0.00000000E+00  0.00000000E+00
  0.00000000E+00  0.00000000E+00  0.00000000E+00
  0.00000000E+00  0.00000000E+00  0.00000000E+00
  0.00000000E+00  0.00000000E+00  0.00000000E+00
  0.00000000E+00  0.00000000E+00  0.00000000E+00
  0.00000000E+00  0.00000000E+00  0.00000000E+00
  0.00000000E+00  0.00000000E+00  0.00000000E+00
  0.00000000E+00  0.00000000E+00  0.00000000E+00
  0.00000000E+00  0.00000000E+00  0.00000000E+00
  0.00000000E+00  0.00000000E+00  0.00000000E+00
  0.00000000E+00  0.00000000E+00  0.00000000E+00
  0.00000000E+00  0.00000000E+00  0.00000000E+00
  0.00000000E+00  0.00000000E+00  0.00000000E+00
  0.00000000E+00  0.00000000E+00  0.00000000E+00
  0.00000000E+00  0.00000000E+00  0.00000000E+00
  0.00000000E+00  0.00000000E+00  0.00000000E+00
  0.00000000E+00  0.00000000E+00  0.00000000E+00
  0.00000000E+00  0.00000000E+00  0.00000000E+00
  0.00000000E+00  0.00000000E+00  0.00000000E+00
  0.00000000E+00  0.00000000E+00  0.00000000E+00
  0.00000000E+00  0.00000000E+00  0.00000000E+00
  0.00000000E+00  0.00000000E+00  0.00000000E+00
  0.00000000E+00  0.00000000E+00  0.00000000E+00
  0.00000000E+00  0.00000000E+00  0.00000000E+00
  0.00000000E+00  0.00000000E+00  0.00000000E+00
  0.00000000E+00  0.00000000E+00  0.00000000E+00
  0.00000000E+00  0.00000000E+00  0.00000000E+00
  0.00000000E+00  0.00000000E+00  0.00000000E+00
  0.00000000E+00  0.00000000E+00  0.00000000E+00
  0.00000000E+00  0.00000000E+00  0.00000000E+00
  0.00000000E+00  0.00000000E+00  0.00000000E+00
  0.00000000E+00  0.00000000E+00  0.00000000E+00
  0.00000000E+00  0.00000000E+00  0.00000000E+00
  0.00000000E+00  0.00000000E+00  0.00000000E+00
  0.00000000E+00  0.00000000E+00  0.00000000E+00
  0.00000000E+00  0.00000000E+00  0.00000000E+00
  0.00000000E+00  0.00000000E+00  0.00000000E+00
  0.00000000E+00  0.00000000E+00  0.00000000E+00
  0.00000000E+00  0.00000000E+00  0.00000000E+00
  0.00000000E+00  0.00000000E+00  0.00000000E+00
  0.00000000E+00  0.00000000E+00  0.00000000E+00
  0.00000000E+00  0.00000000E+00  0.00000000E+00
  0.00000000E+00  0.00000000E+00  0.00000000E+00
  0.00000000E+00  0.00000000E+00  0.00000000E+00
  0.00000000E+00  0.00000000E+00  0.00000000E+00
  0.00000000E+00  0.00000000E+00  0.00000000E+00
  0.00000000E+00  0.00000000E+00  0.00000000E+00
  0.00000000E+00  0.00000000E+00  0.00000000E+00
  0.00000000E+00  0.00000000E+00  0.00000000E+00
  0.00000000E+00  0.00000000E+00  0.00000000E+00
  0.00000000E+00  0.00000000E+00  0.00000000E+00
  0.00000000E+00  0.00000000E+00  0.00000000E+00
  0.00000000E+00  0.00000000E+00  0.00000000E+00
  0.00000000E+00  0.00000000E+00  0.00000000E+00
  0.00000000E+00  0.00000000E+00  0.00000000E+00
  0.00000000E+00  0.00000000E+00  0.00000000E+00
  0.00000000E+00  0.00000000E+00  0.00000000E+00
  0.00000000E+00  0.00000000E+00  0.00000000E+00
  0.00000000E+00  0.00000000E+00  0.00000000E+00
  0.00000000E+00  0.00000000E+00  0.00000000E+00
  0.00000000E+00  0.00000000E+00  0.00000000E+00
  0.00000000E+00  0.00000000E+00  0.00000000E+00
  0.00000000E+00  0.00000000E+00  0.00000000E+00
  0.00000000E+00  0.00000000E+00  0.00000000E+00
  0.00000000E+00  0.00000000E+00  0.00000000E+00
  0.00000000E+00  0.00000000E+00  0.00000000E+00
  0.00000000E+00  0.00000000E+00  0.00000000E+00
  0.00000000E+00  0.00000000E+00  0.00000000E+00
  0.00000000E+00  0.00000000E+00  0.00000000E+00
  0.00000000E+00  0.00000000E+00  0.00000000E+00
  0.00000000E+00  0.00000000E+00  0.00000000E+00
  0.00000000E+00  0.00000000E+00  0.00000000E+00
  0.00000000E+00  0.00000000E+00  0.00000000E+00
  0.00000000E+00  0.00000000E+00  0.00000000E+00
  0.00000000E+00  0.00000000E+00  0.00000000E+00
  0.00000000E+00  0.00000000E+00  0.00000000E+00
  0.00000000E+00  0.00000000E+00  0.00000000E+00
  0.00000000E+00  0.00000000E+00  0.00000000E+00
  0.00000000E+00  0.00000000E+00  0.00000000E+00
  0.00000000E+00  0.00000000E+00  0.00000000E+00
  0.00000000E+00  0.00000000E+00  0.00000000E+00
  0.00000000E+00  0.00000000E+00  0.00000000E+00
  0.00000000E+00  0.00000000E+00  0.00000000E+00
  0.00000000E+00  0.00000000E+00  0.00000000E+00
  0.00000000E+00  0.00000000E+00  0.00000000E+00
  0.00000000E+00  0.00000000E+00  0.00000000E+00
  0.00000000E+00  0.00000000E+00  0.00000000E+00
  0.00000000E+00  0.00000000E+00  0.00000000E+00
  0.00000000E+00  0.00000000E+00  0.00000000E+00
  0.00000000E+00  0.00000000E+00  0.00000000E+00
  0.00000000E+00  0.00000000E+00  0.00000000E+00
  0.00000000E+00  0.00000000E+00  0.00000000E+00
  0.00000000E+00  0.00000000E+00  0.00000000E+00
  0.00000000E+00  0.00000000E+00  0.00000000E+00
  0.00000000E+00  0.00000000E+00  0.00000000E+00
  0.00000000E+00  0.00000000E+00  0.00000000E+00
  0.00000000E+00  0.00000000E+00  0.00000000E+00
  0.00000000E+00  0.00000000E+00  0.00000000E+00
  0.00000000E+00  0.00000000E+00  0.00000000E+00
  0.00000000E+00  0.00000000E+00  0.00000000E+00
  0.00000000E+00  0.00000000E+00  0.00000000E+00
  0.00000000E+00  0.00000000E+00  0.00000000E+00
  0.00000000E+00  0.00000000E+00  0.00000000E+00
  0.00000000E+00  0.00000000E+00  0.00000000E+00
  0.00000000E+00  0.00000000E+00  0.00000000E+00
  0.00000000E+00  0.00000000E+00  0.00000000E+00
  0.00000000E+00  0.00000000E+00  0.00000000E+00
  0.00000000E+00  0.00000000E+00  0.00000000E+00
  0.00000000E+00  0.00000000E+00  0.00000000E+00
  0.00000000E+00  0.00000000E+00  0.00000000E+00
  0.00000000E+00  0.00000000E+00  0.00000000E+00
  0.00000000E+00  0.00000000E+00  0.00000000E+00
  0.00000000E+00  0.00000000E+00  0.00000000E+00
  0.00000000E+00  0.00000000E+00  0.00000000E+00
  0.00000000E+00  0.00000000E+00  0.00000000E+00
  0.00000000E+00  0.00000000E+00  0.00000000E+00
  0.00000000E+00  0.00000000E+00  0.00000000E+00
  0.00000000E+00  0.00000000E+00  0.00000000E+00
  0.00000000E+00  0.00000000E+00  0.00000000E+00
  0.00000000E+00  0.00000000E+00  0.00000000E+00
  0.00000000E+00  0.00000000E+00  0.00000000E+00
  0.00000000E+00  0.00000000E+00  0.00000000E+00
  0.00000000E+00  0.00000000E+00  0.00000000E+00
  0.00000000E+00  0.00000000E+00  0.00000000E+00
  0.00000000E+00  0.00000000E+00  0.00000000E+00
  0.00000000E+00  0.00000000E+00  0.00000000E+00
  0.00000000E+00  0.00000000E+00  0.00000000E+00
  0.00000000E+00  0.00000000E+00  0.00000000E+00
  0.00000000E+00  0.00000000E+00  0.00000000E+00
  0.00000000E+00  0.00000000E+00  0.00000000E+00
  0.00000000E+00  0.00000000E+00  0.00000000E+00
  0.00000000E+00  0.00000000E+00  0.00000000E+00
  0.00000000E+00  0.00000000E+00  0.00000000E+00
  0.00000000E+00  0.00000000E+00  0.00000000E+00
  0.00000000E+00  0.00000000E+00  0.00000000E+00
  0.00000000E+00  0.00000000E+00  0.00000000E+00
  0.00000000E+00  0.00000000E+00  0.00000000E+00
  0.00000000E+00  0.00000000E+00  0.00000000E+00
  0.00000000E+00  0.00000000E+00  0.00000000E+00
  0.00000000E+00  0.00000000E+00  0.00000000E+00
  0.00000000E+00  0.00000000E+00  0.00000000E+00
  0.00000000E+00  0.00000000E+00  0.00000000E+00
  0.00000000E+00  0.00000000E+00  0.00000000E+00
  0.00000000E+00  0.00000000E+00  0.00000000E+00
  0.00000000E+00  0.00000000E+00  0.00000000E+00
  0.00000000E+00  0.00000000E+00  0.00000000E+00
  0.00000000E+00  0.00000000E+00  0.00000000E+00
  0.00000000E+00  0.00000000E+00  0.00000000E+00
  0.00000000E+00  0.00000000E+00  0.00000000E+00
  0.00000000E+00  0.00000000E+00  0.00000000E+00
  0.00000000E+00  0.00000000E+00  0.00000000E+00
  0.00000000E+00  0.00000000E+00  0.00000000E+00
  0.00000000E+00  0.00000000E+00  0.00000000E+00
  0.00000000E+00  0.00000000E+00  0.00000000E+00
  0.00000000E+00  0.00000000E+00  0.00000000E+00
  0.00000000E+00  0.00000000E+00  0.00000000E+00
  0.00000000E+00  0.00000000E+00  0.00000000E+00
  0.00000000E+00  0.00000000E+00  0.00000000E+00
  0.00000000E+00  0.00000000E+00  0.00000000E+00
  0.00000000E+00  0.00000000E+00  0.00000000E+00
  0.00000000E+00  0.00000000E+00  0.00000000E+00
  0.00000000E+00  0.00000000E+00  0.00000000E+00
  0.00000000E+00  0.00000000E+00  0.00000000E+00
  0.00000000E+00  0.00000000E+00  0.00000000E+00
  0.00000000E+00  0.00000000E+00  0.00000000E+00
  0.00000000E+00  0.00000000E+00  0.00000000E+00
  0.00000000E+00  0.00000000E+00  0.00000000E+00
  0.00000000E+00  0.00000000E+00  0.00000000E+00
  0.00000000E+00  0.00000000E+00  0.00000000E+00
  0.00000000E+00  0.00000000E+00  0.00000000E+00
  0.00000000E+00  0.00000000E+00  0.00000000E+00
  0.00000000E+00  0.00000000E+00  0.00000000E+00
  0.00000000E+00  0.00000000E+00  0.00000000E+00
  0.00000000E+00  0.00000000E+00  0.00000000E+00
  0.00000000E+00  0.00000000E+00  0.00000000E+00
  0.00000000E+00  0.00000000E+00  0.00000000E+00
  0.00000000E+00  0.00000000E+00  0.00000000E+00
  0.00000000E+00  0.00000000E+00  0.00000000E+00
  0.00000000E+00  0.00000000E+00  0.00000000E+00
  0.00000000E+00  0.00000000E+00  0.00000000E+00
  0.00000000E+00  0.00000000E+00  0.00000000E+00
  0.00000000E+00  0.00000000E+00  0.00000000E+00
  0.00000000E+00  0.00000000E+00  0.00000000E+00
  0.00000000E+00  0.00000000E+00  0.00000000E+00
