# Supplementary material for: The mechanisms underlying the enhanced high-temperature properties of GRX-810
Source: Nat Commun. 2025 Dec 14;17:963. doi: 10.1038/s41467-025-67687-4 (PMC12847880; doi:10.1038/s41467-025-67687-4)
Supplement: Supplementary file 3 — Supplementary Data 1 [file 41467_2025_67687_MOESM3_ESM.zip › DFT datasets/Y2O3_cubic_Al8_relax.vasp]

C-Y2O3_Al8                              
   1.00000000000000     
    31.6078798934029024   -0.0451516846191093   -0.0205638219686320
    -0.0151171301715675   10.4935870369394024   -0.0043281083231421
    -0.0070238533530905   -0.0043919345860070   10.5685987596922768
   Y    O    Al
    88   144     8
Direct
  0.0932025496078637  0.4909826755957168  0.7496573904487679
  0.0000023397682682  0.7507268253908013  0.7314213290058632
  0.2364495447511530  0.9936761491179678  0.7525870545684343
  0.1635761573360409  0.7468238250364974  0.2766171683932885
  0.2464778699891492  0.7786359789305340  0.4982755333492392
  0.2398112869392008  0.5005602286742040  0.2490949717379474
  0.0000034746370968  0.2506423634018288  0.2835427941445161
  0.0892102656254526  0.9997656361821076  0.2544123775626505
  0.1644141858715287  0.2447649447272735  0.7216256162293956
  0.2465500947249601  0.2147547556500283  0.0015811543378508
  0.0015140891009645  0.0071653860464320  0.5065369074809842
  0.1649682974553197  0.4841409291197161  0.4992993340273053
  0.1645291369766566  0.9851276638188003  0.0072027895100883
  0.1636735424813702  0.0051516646083690  0.5011866536961904
  0.2577076777190642  0.9942691514784440  0.2474349549551204
  0.1651983277270057  0.2462109330669949  0.2315444504871151
  0.0713380011439133  0.5041185890017942  0.2504150082117465
 -0.0000082401434959  0.2505392545150690  0.7765869603603163
  0.0824226420962506  0.2786568277619191  0.0047219267874567
  0.0756358418332940  0.9961400116274616  0.7573062443320981
  0.1660541626172268  0.7424356816613311  0.7857276948979468
  0.2545264402744880  0.4990543559551887  0.7486905209354486
  0.0000031732163788  0.7506419259494292  0.2197013987240787
  0.0825271123064948  0.7156238424838238  0.5053075743154883
  0.1656421014391256  0.5038341380550483  0.0066332254636253
  0.9997269580041919  0.9895261001926091 -0.0000889099315927
  0.9984772547798921  0.4944051113330166  0.5064663984489405
  0.0003255700130215  0.5113359161541357 -0.0000508218435172
  0.4158294611657616  0.2149818882027638  0.4963659516687177
  0.4258133524418552  0.4979268881963891  0.7458898821047595
  0.3295451343401003  0.7467804582575267  0.7181838872709774
  0.5743541764591285 -0.0001629615456199  0.7460767519980853
  0.5000037890247454  0.7489642684983282  0.2801441642559280
  0.4155655500722127  0.7800655211155039  0.9970168765155165
  0.5858498390450925  0.7818288024049914  0.4976629747189555
  0.5741063253374213  0.4999864799163370  0.2468870498625914
  0.3309510775928852  0.2498023327714684  0.2779881463959600
  0.4257504395533942  0.9978328759915914  0.2465405655677470
  0.5000795560818245  0.2488956918578572  0.7144859458421655
  0.5859451418816087  0.2177075775353867  0.9951643879522734
  0.3303022323204884  0.0005334439450076  0.4992807107061150
  0.4996465762845436  0.4998794846425638  0.4965231751424415
  0.5002230795636963  0.9998859084878877  0.9966681602522056
  0.5003172979355504  0.9981532156820418  0.4964176723467955
  0.5844415749018774  0.7182961663511940  0.9971425973101282
  0.5961464009494337  0.0003820326456667  0.2468997492888101
  0.4999534049630177  0.2489418544898304  0.2130300632030732
  0.4038212924339569  0.4979720140528239  0.2466076828561714
  0.3285228001543198  0.2463051784862472  0.7745405196143194
  0.5841537352892888  0.2833300498927984  0.4964745097293201
  0.4139917480860787  0.2800846085171753  0.9949722982124870
  0.4042662787749458  0.9983839333138842  0.7472288668708522
  0.4999678752073018  0.7492902147253756  0.7786997717100497
  0.5957466484331827  0.5005279193562837  0.7469406062117002
  0.3297426906137879  0.7454196084107186  0.2118430735660151
  0.4141562739819806  0.7160941078469908  0.4969042459901612
  0.4998025265615583  0.4981077468232011  0.9966506062373862
  0.3294374120602718  0.9915337458920152  0.9944888467551534
  0.3293422073552167  0.4932560556559195  0.4953905942305753
  0.3290195776009572  0.5020478500881415  0.9941007255988000
  0.7633480421491706  0.5085016231013189  0.7521842984051995
  0.6710360666211642  0.7524246179943093  0.7195399782774984
  0.9067919690987692  0.0101429027358539  0.7495685687601060
  0.8362266714502945  0.7541161692025935  0.2745990680995278
  0.9173937619880205  0.7863711209150643  0.5040574317480326
  0.9107468010934613  0.5014118633199890  0.2540847411933831
  0.6692417128591431  0.2481921605192164  0.2790176515557235
  0.7600914601012427  0.9999334335526286  0.2471483173689570
  0.8356935784436434  0.2582815500989171  0.7201948034800579
  0.9175154634335784  0.2227177314167040  0.0041226855821675
  0.6705817098478715  0.0053608019257044  0.4954473111053440
  0.8361310752824155  0.4966731379016298  0.5002703803829907
  0.8344869399065404  0.9966023457415929  0.0033904114646782
  0.8349762851698659  0.0183177436896961  0.4969313185440793
  0.9286206014351446  0.9973174770947274  0.2492857720442802
  0.8347259853121042  0.2543331183666342  0.2296972559125091
  0.7421741059493511  0.5015580165041265  0.2499126680230472
  0.6712893979938331  0.2519802293190255  0.7742078708982729
  0.7536061420120624  0.2857110520139157  0.0000677134519208
  0.7460578931490900  0.0036023531123824  0.7461684769632029
  0.8344376754230474  0.7590409727989191  0.7832631789283964
  0.9245423930165982  0.5053184705700885  0.7571177055770926
  0.6694973377260550  0.7518829125475504  0.2141478339838595
  0.7534417518811659  0.7221336564953551  0.4971485220665417
  0.8353518549864187  0.5170243576580217  0.0068290207235058
  0.6713591101128210  0.9973783877430087  0.9954849025330665
  0.6699014923465165  0.4973328169439256  0.5000649283583611
  0.6699584175068204  0.5046282770928511  0.9954267967796450
  0.1327062177985302  0.3579087785011923  0.8764016542557567
  0.1965299342730896  0.1289945966539009  0.8762967519802941
  0.1325939798896725  0.6295047433117374  0.6307311812282846
  0.1304867285532480  0.0712288657843714  0.6665033937865784
  0.1174619647031904  0.8715028827947330  0.4017114672221576
  0.2832103195330302  0.6245279186866819  0.5980820638668936
  0.0437693089422160  0.1121394337156741  0.3730584229025372
  0.0466877118929412  0.8710473745675805  0.6090270476892020
  0.0332384946629831  0.9272288880100823  0.1668893632673324
  0.2103751542318727  0.6226566218586239  0.3986948939524358
  0.1222346606102571  0.8836659334692732  0.8721297952598668
  0.1971456573211115  0.8568298711370086  0.6298685843448161
  0.2028670673720528  0.6604915973900740  0.1200900036708511
  0.1217921366853444  0.8370575266126673  0.1205637426815317
  0.2083684447356799  0.3324345726079959  0.3936725666800981
  0.2061512839649143  0.8998408016032629  0.3574467371325544
  0.1251948889496355  0.1603988056331599  0.3930595390016156
  0.2064492848994475  0.0942624058211747  0.1466439233756038
  0.1131023243075735  0.3440527192803609  0.5904970026591032
  0.2867441273948115  0.0959400021362866  0.8579963636782874
  0.2806214011560868  0.1407529507253860  0.4064465091331184
  0.2873330238488850  0.8998805946421179  0.6394866084255746
  0.0491635643593486  0.3647169548453880  0.4101097993760596
  0.2161331762871695  0.1410505643636775  0.5937387925073651
  0.2974284193107822  0.8584048529524465  0.3673192587145869
  0.0316608103375139  0.6382514689325335  0.3770977727419269
  0.2974125479316199  0.1334122849886510  0.1285053853360850
  0.2851432514036058  0.6027359838394774  0.1252489883085041
  0.2824416155135746  0.3684672827636288  0.8947182478141924
  0.1190405494163683  0.1250573484888318  0.1080826257789978
  0.2087489532599212  0.5986822876376416  0.8718358168429067
  0.2112298012696337  0.3680647816045914  0.1074571383634762
  0.1993079582218942  0.4159828800178879  0.6620973447056668
  0.0465038747034088  0.1247479224517127  0.9017609222034393
  0.2940638491778220  0.4155646843595933  0.3360033186143093
  0.0328643787589385  0.3629879459262041  0.1304758485531197
  0.0417991879123786  0.1604912555805334  0.6206325117437197
  0.2869675955628647  0.3365095941791481  0.6064925813241389
  0.0403675049458860  0.8369402309242200  0.8934328687234505
  0.0421017291950479  0.3994200872724539  0.8604408459575288
  0.2915163068548671  0.6580428318462820  0.8772930922661993
  0.0413040084061442  0.5949869321851228  0.6497350222770801
  0.2797985675236082  0.8559650572936546  0.0878935420643066
  0.1221973570725899  0.5964124229046572  0.3609783179997559
  0.1153558918280092  0.6320753681804180  0.9087482793216551
  0.1236680064542769  0.4003319431315408  0.1513582164353167
  0.2156605501631049  0.8530741959443847  0.9121679109588389
  0.0521175853867415  0.6513495631703490  0.0910778188738205
  0.4654779855081597  0.3554088967491854  0.8668345469833830
  0.5347727967743506  0.1421931270427077  0.8666319306604926
  0.4656300099069214  0.6415615378155222  0.6262345510141648
  0.4562534929662299  0.0951380131296125  0.6383894085559213
  0.4522440092495181  0.8688231498635729  0.3993449825779118
  0.6229178406615425  0.6290196104089755  0.5960381670294541
  0.3740222289738995  0.0940696342626138  0.3564441870512269
  0.3773394419190221  0.8697180771335913  0.5951247506873936
  0.3734839169432998  0.8990506101512135  0.1375624330140501
  0.5477016407342138  0.6288017232365283  0.3998074794513956
  0.4561625852958773  0.9014094983710180  0.8559515080265315
  0.5344045029501702  0.8569977494266386  0.6266347319845254
  0.5338020315885038  0.6410232793521944  0.1270554953995159
  0.4662856050025869  0.8571453581420880  0.1269949006678389
  0.5334095367138679  0.3583079871096172  0.3660262537743179
  0.5443992618901035  0.9010074438359242  0.3557785081692049
  0.4665371529896465  0.1400744800754085  0.3659752572590605
  0.5442782921719542  0.0973329744679200  0.1375827984024608
  0.4527676170850053  0.3688014438798483  0.5946009854508809
  0.6278188706444450  0.0958945865570610  0.8511212278360690
  0.6205768983375641  0.1310370678034776  0.4008753244077123
  0.6267503711854112  0.9032728982635084  0.6399577223089653
  0.3794286462703823  0.3671836726234277  0.4002041956932791
  0.5474175173260136  0.1290712536561963  0.5942952815364617
  0.6362691685936396  0.8588790262360841  0.3678897862928479
  0.3633814996869867  0.6389443788965278  0.3672652321510362
  0.6364147340139227  0.1413055648247153  0.1234762990599807
  0.6262121876026182  0.5986931167627326  0.1379121417477830
  0.6233863466064541  0.3705437295566744  0.8969505956675057
  0.4519455756566110  0.1277431794420799  0.0931332403974637
  0.5438861114265248  0.5973905089115974  0.8557507443268954
  0.5480262283259371  0.3698484469118602  0.0930000675060699
  0.5437334806710666  0.4026558809570054  0.6386488539278641
  0.3761723744082466  0.1272550340704264  0.8971962600203104
  0.6259730949870458  0.4043226711811118  0.3565872953981615
  0.3636220662393953  0.3578419191743764  0.1234241660472493
  0.3642184847707522  0.1419147872071298  0.6263346963252571
  0.6356192047096098  0.3573146414084036  0.6265715649547485
  0.3650957411403056  0.8546507866930868  0.8666902153763411
  0.3726975438773624  0.4004541387984371  0.8505122747645942
  0.6354953945119867  0.6441401873155849  0.8676772350087885
  0.3735596780803690  0.5942158444727199  0.6395089750898751
  0.6225073830718798  0.8715302244631554  0.0930643989005787
  0.4556352063098453  0.5968050493256092  0.3554556047908481
  0.4525030097407957  0.6274463762487007  0.8986996893063306
  0.4557039404319009  0.4004697628078156  0.1378657701295365
  0.5475804543025481  0.8708466199153473  0.8989406785593578
  0.3775765757136789  0.6272724991067198  0.0931607855214202
  0.8033709792254704  0.3738546795605901  0.8751467999663043
  0.8673163148011097  0.1442802267634081  0.8744669056274778
  0.8027162499184154  0.6442868468957562  0.6287206964167590
  0.7968299977782008  0.1011669718866488  0.6454987812719367
  0.7895993783902057  0.8780331220006441  0.3961954932843689
  0.9532840759450004  0.6307843602020076  0.6083039188858816
  0.7048069245408045  0.0782909896489844  0.3319277431558551
  0.7169095645107405  0.8753757317412968  0.5986577211475123
  0.7144736926979449  0.8913800543901081  0.1264463998288530
  0.8821545978629124  0.6305310291020967  0.4004300472499159
  0.7974916383084842  0.9190104599100426  0.8492460607393516
  0.8671281726724860  0.8738314985290245  0.6281054850232255
  0.8783220838452316  0.6644180231909118  0.1206940734559740
  0.7963334815047617  0.8393103197361113  0.1126296804927875
  0.8747111279482348  0.3406243013634336  0.3927464383417011
  0.8775380211870285  0.9053152972306934  0.3585795772333242
  0.7913120721056819  0.1680626770999898  0.3879234815240750
  0.8765318661094146  0.1018699802546922  0.1492919388254287
  0.7837373202142476  0.3639729154702406  0.5927010434629124
  0.9579824805160813  0.1019470411439690  0.8602743103995228
  0.9509566413382171  0.1369045108514995  0.4101698809308472
  0.9586815383254100  0.9063141260228211  0.6493486587905972
  0.7196927196915202  0.3566997787948941  0.4070877147264619
  0.8866574822236627  0.1573364445941201  0.5902860095239330
  0.9682452117367865  0.8637068612603799  0.3766059101975234
  0.7025148663314883  0.6392642361558208  0.3677919425531055
  0.9672022048953037  0.1378890150123196  0.1304251514869963
  0.9668619313539221  0.5733906956461946  0.1669605886503564
  0.9535686743868431  0.3761071644772576  0.9013099450055048
  0.7886322499915520  0.1316825356775214  0.1051048175995929
  0.8780011552163107  0.6167902238032437  0.8728510302326187
  0.8808069521783874  0.3767154285462158  0.1073230990345190
  0.8694562540190761  0.4319980443909833  0.6660078907130929
  0.7175991631094445  0.1310733293000712  0.8946979566172373
  0.9562245793520859  0.3892039170073840  0.3729513860779783
  0.7024848405986702  0.3635251143062013  0.1282245882364131
  0.7115003224111468  0.1640820843366992  0.6050613457046156
  0.9581834382028711  0.3404762830707894  0.6205432831719098
  0.7111167808415304  0.8408105766301173  0.8796307579940394
  0.7129965029915515  0.4041864578673668  0.8569399158837042
  0.9599650489199797  0.6635662390748853  0.8930838149228266
  0.7127082848721948  0.6009076055284485  0.6382633197257603
  0.9481552786140758  0.8493164825332052  0.0913252269630579
  0.7936688362828738  0.6016333344030922  0.3556196442068391
  0.7839551363040340  0.6525743845313953  0.9119084172271050
  0.7934048204772773  0.4064379370740167  0.1448611266915532
  0.8856554916280379  0.8686946278841746  0.9083543795394931
  0.7195909550209344  0.6394087690400949  0.0904379497965295
  0.0781842471047571  0.2312832276854354  0.4899687458655773
  0.0865528922993529  0.7646313586710489  0.9896662976592214
  0.9218212541037325  0.2699418734664056  0.4896489628011281
  0.9136748710610055  0.7358691541073172  0.9892597415034436
  0.7531903987874878  0.2440054490219266  0.5037417498608042
  0.7491943971341233  0.7729215125912571  0.0091810434534703
  0.2481996736355528  0.2530375599218613  0.4996889601932897
  0.2480049814689600  0.7193292133981098  0.0004704210771056
 
  0.00000000E+00  0.00000000E+00  0.00000000E+00
  0.00000000E+00  0.00000000E+00  0.00000000E+00
  0.00000000E+00  0.00000000E+00  0.00000000E+00
  0.00000000E+00  0.00000000E+00  0.00000000E+00
  0.00000000E+00  0.00000000E+00  0.00000000E+00
  0.00000000E+00  0.00000000E+00  0.00000000E+00
  0.00000000E+00  0.00000000E+00  0.00000000E+00
  0.00000000E+00  0.00000000E+00  0.00000000E+00
  0.00000000E+00  0.00000000E+00  0.00000000E+00
  0.00000000E+00  0.00000000E+00  0.00000000E+00
  0.00000000E+00  0.00000000E+00  0.00000000E+00
  0.00000000E+00  0.00000000E+00  0.00000000E+00
  0.00000000E+00  0.00000000E+00  0.00000000E+00
  0.00000000E+00  0.00000000E+00  0.00000000E+00
  0.00000000E+00  0.00000000E+00  0.00000000E+00
  0.00000000E+00  0.00000000E+00  0.00000000E+00
  0.00000000E+00  0.00000000E+00  0.00000000E+00
  0.00000000E+00  0.00000000E+00  0.00000000E+00
  0.00000000E+00  0.00000000E+00  0.00000000E+00
  0.00000000E+00  0.00000000E+00  0.00000000E+00
  0.00000000E+00  0.00000000E+00  0.00000000E+00
  0.00000000E+00  0.00000000E+00  0.00000000E+00
  0.00000000E+00  0.00000000E+00  0.00000000E+00
  0.00000000E+00  0.00000000E+00  0.00000000E+00
  0.00000000E+00  0.00000000E+00  0.00000000E+00
  0.00000000E+00  0.00000000E+00  0.00000000E+00
  0.00000000E+00  0.00000000E+00  0.00000000E+00
  0.00000000E+00  0.00000000E+00  0.00000000E+00
  0.00000000E+00  0.00000000E+00  0.00000000E+00
  0.00000000E+00  0.00000000E+00  0.00000000E+00
  0.00000000E+00  0.00000000E+00  0.00000000E+00
  0.00000000E+00  0.00000000E+00  0.00000000E+00
  0.00000000E+00  0.00000000E+00  0.00000000E+00
  0.00000000E+00  0.00000000E+00  0.00000000E+00
  0.00000000E+00  0.00000000E+00  0.00000000E+00
  0.00000000E+00  0.00000000E+00  0.00000000E+00
  0.00000000E+00  0.00000000E+00  0.00000000E+00
  0.00000000E+00  0.00000000E+00  0.00000000E+00
  0.00000000E+00  0.00000000E+00  0.00000000E+00
  0.00000000E+00  0.00000000E+00  0.00000000E+00
  0.00000000E+00  0.00000000E+00  0.00000000E+00
  0.00000000E+00  0.00000000E+00  0.00000000E+00
  0.00000000E+00  0.00000000E+00  0.00000000E+00
  0.00000000E+00  0.00000000E+00  0.00000000E+00
  0.00000000E+00  0.00000000E+00  0.00000000E+00
  0.00000000E+00  0.00000000E+00  0.00000000E+00
  0.00000000E+00  0.00000000E+00  0.00000000E+00
  0.00000000E+00  0.00000000E+00  0.00000000E+00
  0.00000000E+00  0.00000000E+00  0.00000000E+00
  0.00000000E+00  0.00000000E+00  0.00000000E+00
  0.00000000E+00  0.00000000E+00  0.00000000E+00
  0.00000000E+00  0.00000000E+00  0.00000000E+00
  0.00000000E+00  0.00000000E+00  0.00000000E+00
  0.00000000E+00  0.00000000E+00  0.00000000E+00
  0.00000000E+00  0.00000000E+00  0.00000000E+00
  0.00000000E+00  0.00000000E+00  0.00000000E+00
  0.00000000E+00  0.00000000E+00  0.00000000E+00
  0.00000000E+00  0.00000000E+00  0.00000000E+00
  0.00000000E+00  0.00000000E+00  0.00000000E+00
  0.00000000E+00  0.00000000E+00  0.00000000E+00
  0.00000000E+00  0.00000000E+00  0.00000000E+00
  0.00000000E+00  0.00000000E+00  0.00000000E+00
  0.00000000E+00  0.00000000E+00  0.00000000E+00
  0.00000000E+00  0.00000000E+00  0.00000000E+00
  0.00000000E+00  0.00000000E+00  0.00000000E+00
  0.00000000E+00  0.00000000E+00  0.00000000E+00
  0.00000000E+00  0.00000000E+00  0.00000000E+00
  0.00000000E+00  0.00000000E+00  0.00000000E+00
  0.00000000E+00  0.00000000E+00  0.00000000E+00
  0.00000000E+00  0.00000000E+00  0.00000000E+00
  0.00000000E+00  0.00000000E+00  0.00000000E+00
  0.00000000E+00  0.00000000E+00  0.00000000E+00
  0.00000000E+00  0.00000000E+00  0.00000000E+00
  0.00000000E+00  0.00000000E+00  0.00000000E+00
  0.00000000E+00  0.00000000E+00  0.00000000E+00
  0.00000000E+00  0.00000000E+00  0.00000000E+00
  0.00000000E+00  0.00000000E+00  0.00000000E+00
  0.00000000E+00  0.00000000E+00  0.00000000E+00
  0.00000000E+00  0.00000000E+00  0.00000000E+00
  0.00000000E+00  0.00000000E+00  0.00000000E+00
  0.00000000E+00  0.00000000E+00  0.00000000E+00
  0.00000000E+00  0.00000000E+00  0.00000000E+00
  0.00000000E+00  0.00000000E+00  0.00000000E+00
  0.00000000E+00  0.00000000E+00  0.00000000E+00
  0.00000000E+00  0.00000000E+00  0.00000000E+00
  0.00000000E+00  0.00000000E+00  0.00000000E+00
  0.00000000E+00  0.00000000E+00  0.00000000E+00
  0.00000000E+00  0.00000000E+00  0.00000000E+00
  0.00000000E+00  0.00000000E+00  0.00000000E+00
  0.00000000E+00  0.00000000E+00  0.00000000E+00
  0.00000000E+00  0.00000000E+00  0.00000000E+00
  0.00000000E+00  0.00000000E+00  0.00000000E+00
  0.00000000E+00  0.00000000E+00  0.00000000E+00
  0.00000000E+00  0.00000000E+00  0.00000000E+00
  0.00000000E+00  0.00000000E+00  0.00000000E+00
  0.00000000E+00  0.00000000E+00  0.00000000E+00
  0.00000000E+00  0.00000000E+00  0.00000000E+00
  0.00000000E+00  0.00000000E+00  0.00000000E+00
  0.00000000E+00  0.00000000E+00  0.00000000E+00
  0.00000000E+00  0.00000000E+00  0.00000000E+00
  0.00000000E+00  0.00000000E+00  0.00000000E+00
  0.00000000E+00  0.00000000E+00  0.00000000E+00
  0.00000000E+00  0.00000000E+00  0.00000000E+00
  0.00000000E+00  0.00000000E+00  0.00000000E+00
  0.00000000E+00  0.00000000E+00  0.00000000E+00
  0.00000000E+00  0.00000000E+00  0.00000000E+00
  0.00000000E+00  0.00000000E+00  0.00000000E+00
  0.00000000E+00  0.00000000E+00  0.00000000E+00
  0.00000000E+00  0.00000000E+00  0.00000000E+00
  0.00000000E+00  0.00000000E+00  0.00000000E+00
  0.00000000E+00  0.00000000E+00  0.00000000E+00
  0.00000000E+00  0.00000000E+00  0.00000000E+00
  0.00000000E+00  0.00000000E+00  0.00000000E+00
  0.00000000E+00  0.00000000E+00  0.00000000E+00
  0.00000000E+00  0.00000000E+00  0.00000000E+00
  0.00000000E+00  0.00000000E+00  0.00000000E+00
  0.00000000E+00  0.00000000E+00  0.00000000E+00
  0.00000000E+00  0.00000000E+00  0.00000000E+00
  0.00000000E+00  0.00000000E+00  0.00000000E+00
  0.00000000E+00  0.00000000E+00  0.00000000E+00
  0.00000000E+00  0.00000000E+00  0.00000000E+00
  0.00000000E+00  0.00000000E+00  0.00000000E+00
  0.00000000E+00  0.00000000E+00  0.00000000E+00
  0.00000000E+00  0.00000000E+00  0.00000000E+00
  0.00000000E+00  0.00000000E+00  0.00000000E+00
  0.00000000E+00  0.00000000E+00  0.00000000E+00
  0.00000000E+00  0.00000000E+00  0.00000000E+00
  0.00000000E+00  0.00000000E+00  0.00000000E+00
  0.00000000E+00  0.00000000E+00  0.00000000E+00
  0.00000000E+00  0.00000000E+00  0.00000000E+00
  0.00000000E+00  0.00000000E+00  0.00000000E+00
  0.00000000E+00  0.00000000E+00  0.00000000E+00
  0.00000000E+00  0.00000000E+00  0.00000000E+00
  0.00000000E+00  0.00000000E+00  0.00000000E+00
  0.00000000E+00  0.00000000E+00  0.00000000E+00
  0.00000000E+00  0.00000000E+00  0.00000000E+00
  0.00000000E+00  0.00000000E+00  0.00000000E+00
  0.00000000E+00  0.00000000E+00  0.00000000E+00
  0.00000000E+00  0.00000000E+00  0.00000000E+00
  0.00000000E+00  0.00000000E+00  0.00000000E+00
  0.00000000E+00  0.00000000E+00  0.00000000E+00
  0.00000000E+00  0.00000000E+00  0.00000000E+00
  0.00000000E+00  0.00000000E+00  0.00000000E+00
  0.00000000E+00  0.00000000E+00  0.00000000E+00
  0.00000000E+00  0.00000000E+00  0.00000000E+00
  0.00000000E+00  0.00000000E+00  0.00000000E+00
  0.00000000E+00  0.00000000E+00  0.00000000E+00
  0.00000000E+00  0.00000000E+00  0.00000000E+00
  0.00000000E+00  0.00000000E+00  0.00000000E+00
  0.00000000E+00  0.00000000E+00  0.00000000E+00
  0.00000000E+00  0.00000000E+00  0.00000000E+00
  0.00000000E+00  0.00000000E+00  0.00000000E+00
  0.00000000E+00  0.00000000E+00  0.00000000E+00
  0.00000000E+00  0.00000000E+00  0.00000000E+00
  0.00000000E+00  0.00000000E+00  0.00000000E+00
  0.00000000E+00  0.00000000E+00  0.00000000E+00
  0.00000000E+00  0.00000000E+00  0.00000000E+00
  0.00000000E+00  0.00000000E+00  0.00000000E+00
  0.00000000E+00  0.00000000E+00  0.00000000E+00
  0.00000000E+00  0.00000000E+00  0.00000000E+00
  0.00000000E+00  0.00000000E+00  0.00000000E+00
  0.00000000E+00  0.00000000E+00  0.00000000E+00
  0.00000000E+00  0.00000000E+00  0.00000000E+00
  0.00000000E+00  0.00000000E+00  0.00000000E+00
  0.00000000E+00  0.00000000E+00  0.00000000E+00
  0.00000000E+00  0.00000000E+00  0.00000000E+00
  0.00000000E+00  0.00000000E+00  0.00000000E+00
  0.00000000E+00  0.00000000E+00  0.00000000E+00
  0.00000000E+00  0.00000000E+00  0.00000000E+00
  0.00000000E+00  0.00000000E+00  0.00000000E+00
  0.00000000E+00  0.00000000E+00  0.00000000E+00
  0.00000000E+00  0.00000000E+00  0.00000000E+00
  0.00000000E+00  0.00000000E+00  0.00000000E+00
  0.00000000E+00  0.00000000E+00  0.00000000E+00
  0.00000000E+00  0.00000000E+00  0.00000000E+00
  0.00000000E+00  0.00000000E+00  0.00000000E+00
  0.00000000E+00  0.00000000E+00  0.00000000E+00
  0.00000000E+00  0.00000000E+00  0.00000000E+00
  0.00000000E+00  0.00000000E+00  0.00000000E+00
  0.00000000E+00  0.00000000E+00  0.00000000E+00
  0.00000000E+00  0.00000000E+00  0.00000000E+00
  0.00000000E+00  0.00000000E+00  0.00000000E+00
  0.00000000E+00  0.00000000E+00  0.00000000E+00
  0.00000000E+00  0.00000000E+00  0.00000000E+00
  0.00000000E+00  0.00000000E+00  0.00000000E+00
  0.00000000E+00  0.00000000E+00  0.00000000E+00
  0.00000000E+00  0.00000000E+00  0.00000000E+00
  0.00000000E+00  0.00000000E+00  0.00000000E+00
  0.00000000E+00  0.00000000E+00  0.00000000E+00
  0.00000000E+00  0.00000000E+00  0.00000000E+00
  0.00000000E+00  0.00000000E+00  0.00000000E+00
  0.00000000E+00  0.00000000E+00  0.00000000E+00
  0.00000000E+00  0.00000000E+00  0.00000000E+00
  0.00000000E+00  0.00000000E+00  0.00000000E+00
  0.00000000E+00  0.00000000E+00  0.00000000E+00
  0.00000000E+00  0.00000000E+00  0.00000000E+00
  0.00000000E+00  0.00000000E+00  0.00000000E+00
  0.00000000E+00  0.00000000E+00  0.00000000E+00
  0.00000000E+00  0.00000000E+00  0.00000000E+00
  0.00000000E+00  0.00000000E+00  0.00000000E+00
  0.00000000E+00  0.00000000E+00  0.00000000E+00
  0.00000000E+00  0.00000000E+00  0.00000000E+00
  0.00000000E+00  0.00000000E+00  0.00000000E+00
  0.00000000E+00  0.00000000E+00  0.00000000E+00
  0.00000000E+00  0.00000000E+00  0.00000000E+00
  0.00000000E+00  0.00000000E+00  0.00000000E+00
  0.00000000E+00  0.00000000E+00  0.00000000E+00
  0.00000000E+00  0.00000000E+00  0.00000000E+00
  0.00000000E+00  0.00000000E+00  0.00000000E+00
  0.00000000E+00  0.00000000E+00  0.00000000E+00
  0.00000000E+00  0.00000000E+00  0.00000000E+00
  0.00000000E+00  0.00000000E+00  0.00000000E+00
  0.00000000E+00  0.00000000E+00  0.00000000E+00
  0.00000000E+00  0.00000000E+00  0.00000000E+00
  0.00000000E+00  0.00000000E+00  0.00000000E+00
  0.00000000E+00  0.00000000E+00  0.00000000E+00
  0.00000000E+00  0.00000000E+00  0.00000000E+00
  0.00000000E+00  0.00000000E+00  0.00000000E+00
  0.00000000E+00  0.00000000E+00  0.00000000E+00
  0.00000000E+00  0.00000000E+00  0.00000000E+00
  0.00000000E+00  0.00000000E+00  0.00000000E+00
  0.00000000E+00  0.00000000E+00  0.00000000E+00
  0.00000000E+00  0.00000000E+00  0.00000000E+00
  0.00000000E+00  0.00000000E+00  0.00000000E+00
  0.00000000E+00  0.00000000E+00  0.00000000E+00
  0.00000000E+00  0.00000000E+00  0.00000000E+00
  0.00000000E+00  0.00000000E+00  0.00000000E+00
  0.00000000E+00  0.00000000E+00  0.00000000E+00
  0.00000000E+00  0.00000000E+00  0.00000000E+00
  0.00000000E+00  0.00000000E+00  0.00000000E+00
  0.00000000E+00  0.00000000E+00  0.00000000E+00
  0.00000000E+00  0.00000000E+00  0.00000000E+00
  0.00000000E+00  0.00000000E+00  0.00000000E+00
  0.00000000E+00  0.00000000E+00  0.00000000E+00
  0.00000000E+00  0.00000000E+00  0.00000000E+00
  0.00000000E+00  0.00000000E+00  0.00000000E+00
  0.00000000E+00  0.00000000E+00  0.00000000E+00
  0.00000000E+00  0.00000000E+00  0.00000000E+00
  0.00000000E+00  0.00000000E+00  0.00000000E+00
  0.00000000E+00  0.00000000E+00  0.00000000E+00
