# Supplementary material for: The mechanisms underlying the enhanced high-temperature properties of GRX-810
Source: Nat Commun. 2025 Dec 14;17:963. doi: 10.1038/s41467-025-67687-4 (PMC12847880; doi:10.1038/s41467-025-67687-4)
Supplement: Supplementary file 3 — Supplementary Data 1 [file 41467_2025_67687_MOESM3_ESM.zip › DFT datasets/Y2O3_cubic_Al9_relax.vasp]

C-Y2O3_Al9                              
   1.00000000000000     
    31.5643895861821697   -0.0250163770511941   -0.0637281708833613
    -0.0084319218744450   10.4727912746007306   -0.0005414463336186
    -0.0214514791180459   -0.0005989416786601   10.5581747338014651
   Y    O    Al
    87   144     9
Direct
  0.0932108891433988  0.4906927854372320  0.7500056032154286
  0.9998394344079591  0.7507620906190212  0.7314379420979208
  0.2369124542733900  0.9929466529008149  0.7532154684275578
  0.1634757655044966  0.7464980169184436  0.2770500338092008
  0.2466673798283829  0.7785947076527316  0.4983532457690391
  0.2398890815429438  0.5014406593190647  0.2487090287958965
  0.9996209136152551  0.2507143519585784  0.2836785138775287
  0.0891277255565955  0.9997839673522314  0.2546763984129305
  0.1644913912458710  0.2442390946665584  0.7221229923309455
  0.2467460495811545  0.2148604194844414  0.0014247125304552
  0.0011500334243032  0.0071854865381704  0.5065232988373578
  0.1650822886961912  0.4837166378551891  0.4995172511878408
  0.1646957340975369  0.9845798757727521  0.0075839953560586
  0.1637641667453890  0.0048198371518669  0.5014929760357777
  0.2579349407012337  0.9946760630759867  0.2477144064242813
  0.1653798067529290  0.2461475994563907  0.2316977113676379
  0.0712002948950145  0.5036725377786933  0.2509461390473097
  0.9998581702982394  0.2506204650741515  0.7767978582806890
  0.0824231014035754  0.2785457957575851  0.0051419457088723
  0.0755300298359487  0.9960709362442143  0.7573287866566769
  0.1662646593534004  0.7421782605393259  0.7861502782270294
  0.2548843991366632  0.4992005914649794  0.7486595881410729
  0.9997241962176575  0.7505964966264447  0.2201151151796784
  0.0824453150953612  0.7152707338170551  0.5056954440116077
  0.1657318825329410  0.5038866396911145  0.0068592941703148
  0.9995612757735909  0.9894233205327814 -0.0000322650387637
  0.9981921566692782  0.4942412269247914  0.5066955856277018
  0.0002607992087877  0.5116090366591840  0.0001520009389685
  0.4159135443266285  0.2145621356919411  0.4973018788850822
  0.4266335264074463  0.4975966476265412  0.7467002820408366
  0.3301708664766754  0.7466817805947784  0.7182401561704639
  0.5745857284954499  0.0021859558326588  0.7458494303920468
  0.5007245613240657  0.7468730126320543  0.2810032584994535
  0.4160709844428978  0.7795421606365399  0.9978003185885558
  0.5858875276517319  0.7805183355084043  0.4986743809261374
  0.5768968125728737  0.4963355373371222  0.2528968964028895
  0.3311994654725026  0.2505278189101053  0.2781000457774092
  0.4263344342390624  0.9980288403241738  0.2470773736493342
  0.5005095824684158  0.2514557737682827  0.7159788856029388
  0.5859596719483484  0.2182142677842175  0.9959538832472309
  0.3307230665483183  0.0001996874805895  0.4994209856263380
  0.5016906329795232  0.4949754685662012  0.5004680931545246
  0.5006104211794661  0.9997051788765960  0.9972254979325182
  0.5014358338896525  0.0013739735582695  0.4947986035986706
  0.5846469456233505  0.7185757364257086  0.9981241812487831
  0.5962934792049697  0.0032692227942434  0.2492479284357214
  0.5022779083407990  0.2474019090954258  0.2191320113793235
  0.4045838810000688  0.4975927427326416  0.2480961378668858
  0.3292312121016760  0.2468131637243938  0.7752147333950110
  0.4150228339497047  0.2800469262438371  0.9973584198180325
  0.4050680439072968  0.9982259572911114  0.7475854920965272
  0.5005607934104919  0.7494725708343781  0.7791353884750769
  0.5937286125519905  0.4979028086079342  0.7429781688823028
  0.3302195685731150  0.7457581470415735  0.2124630877684420
  0.4154553899369620  0.7156057741619131  0.4976455916957230
  0.5008260789433973  0.4983641897125212  0.9995402618147174
  0.3300176937793997  0.9921698119187076  0.9951002082720091
  0.3299263001945560  0.4940559312505367  0.4952771387572428
  0.3294358860056033  0.5019770436678578  0.9945777376871396
  0.7627437021564594  0.5097656898288414  0.7505840979682874
  0.6707147203994500  0.7501047413418080  0.7193364237405503
  0.9065234409798767  0.0107803241125814  0.7496098827847204
  0.8353892068756470  0.7547486419003145  0.2730529199531436
  0.9168917076502765  0.7870653199091930  0.5038266781533619
  0.9102753452312510  0.5021797228856114  0.2538138664514051
  0.6695920579592304  0.2495752306104854  0.2795932908669669
  0.7591691662979086  0.0013520476601276  0.2469227093402827
  0.8352463916698134  0.2605882336920755  0.7183753089786794
  0.9172712397768341  0.2236975164406501  0.0035438250756354
  0.6690932792184028  0.0085831301504478  0.4988215090939231
  0.8355450751415180  0.4984883649034449  0.4994804811213827
  0.8339030640310519  0.9984210837234168  0.0015447887357101
  0.8343726116329596  0.0178684589433812  0.4947547459877497
  0.9281359101093397  0.9975560888829563  0.2483206803766311
  0.8341001980453520  0.2545032503140958  0.2278534745627789
  0.7412938056052327  0.4973040323993583  0.2517621158558735
  0.6687082213820182  0.2500972310254757  0.7690075772766042
  0.7527474669635325  0.2857776883251895  0.9964993145639897
  0.7446930583432096  0.0055036799762915  0.7441555867118678
  0.8338552135302854  0.7606833196994518  0.7824276903200396
  0.9243172643476057  0.5059781492351725  0.7573023953627597
  0.6689853698201221  0.7509287687451108  0.2165052284057631
  0.7522318053228343  0.7218956209831101  0.4956568162220492
  0.8347391974001636  0.5178629535036865  0.0065136371739947
  0.6710414413830985  0.9973399978103777  0.9966113098755635
  0.6689239630787930  0.4892263480370073  0.4988200367874905
  0.6691852845021408  0.5037091074442279  0.9942418465125650
  0.1327868046950453  0.3574176892731590  0.8768371449613760
  0.1967096908611154  0.1280754752165515  0.8762725136930166
  0.1326975008706285  0.6290862805657833  0.6311917767257884
  0.1303799448695018  0.0709921283086531  0.6663523973764323
  0.1174523052900064  0.8711736016925730  0.4019727601845414
  0.2835451093322515  0.6244525843196045  0.5978062710503789
  0.0434978775823374  0.1116325874663907  0.3733311161915271
  0.0464658674710271  0.8706400334210014  0.6088560142795965
  0.0330091159497317  0.9270095119704641  0.1675086124809556
  0.2103179863629148  0.6225563915772290  0.3988801997502772
  0.1222676679169588  0.8836733029003498  0.8721214472378745
  0.1973308604265393  0.8564674506546889  0.6301856039431174
  0.2027584509382252  0.6604597376504936  0.1203801116866007
  0.1216776479450798  0.8370994736021100  0.1206411865187874
  0.2089670997563758  0.3330053525748866  0.3930170604990472
  0.2062012344574580  0.8999685737516112  0.3573479710691546
  0.1251678386432759  0.1604997853284262  0.3931603534592489
  0.2065818083047184  0.0941989259809471  0.1465700348246618
  0.1131293168200366  0.3438443432037778  0.5908736407468500
  0.2873564418856482  0.0962716763775739  0.8579185354384581
  0.2808214366216291  0.1414719626447721  0.4067189574961917
  0.2877279243801988  0.8998783649982319  0.6391805189112407
  0.0487744980984550  0.3642568960712484  0.4107726742615031
  0.2163305932137421  0.1406451720753608  0.5942500743161160
  0.2975807580389533  0.8580872610545512  0.3676232431767513
  0.0314030439353186  0.6378708225360312  0.3775419405552456
  0.2976357176222782  0.1339894228090737  0.1287446884148535
  0.2847155005186149  0.6058587993379079  0.1229308777817271
  0.2827684055658989  0.3683880700701640  0.8947769255897365
  0.1191258671832670  0.1248351036834465  0.1087467430761686
  0.2089001898513593  0.5971201977890453  0.8716270809297395
  0.2113771292134595  0.3679348358715465  0.1075347067056460
  0.1998571592556304  0.4142537808041689  0.6614990320543986
  0.0464266289005056  0.1245714589196448  0.9020861143328307
  0.2954469974484282  0.4204597748622579  0.3317714800417927
  0.0327562557556514  0.3624441133985717  0.1308987862177793
  0.0417465922873066  0.1602625140201505  0.6211599722712767
  0.2877343679926684  0.3367119818473040  0.6056667233178099
  0.0402739770674640  0.8369204677424209  0.8934211328012071
  0.0420847886886912  0.3994182866900001  0.8608621063609371
  0.2919185842887188  0.6582121478389530  0.8766405263691850
  0.0411535471626037  0.5945318112856438  0.6501148060035954
  0.2802852277576086  0.8576067298770006  0.0886729025563683
  0.1220253919770455  0.5956663249198202  0.3619725850815825
  0.1153902668921815  0.6319695082136786  0.9089967489645422
  0.1236507930945550  0.4007055382654877  0.1517338405223748
  0.2159534196680269  0.8524226835851366  0.9125840816528312
  0.0520611083472951  0.6512135957863040  0.0914176079383336
  0.4658310709212988  0.3552466183694279  0.8693021496328456
  0.5349297097465037  0.1422420741995677  0.8666659066749433
  0.4671770587185767  0.6398892430551733  0.6262524718406342
  0.4577219874580897  0.0936390945329861  0.6385818226150722
  0.4531991637009032  0.8702208844283438  0.4004899538060113
  0.6229404707300025  0.6247312073994590  0.5951239826454634
  0.3743070099622502  0.0939432323563612  0.3565816514902236
  0.3781630589609960  0.8696198016985709  0.5953377698458827
  0.3740431922029552  0.8996610428796433  0.1386045402340879
  0.5482346937577561  0.6256794528822677  0.4009350263460779
  0.4565475261151261  0.9006584975476055  0.8572278008516950
  0.5345783754050356  0.8609460348516648  0.6263648318049614
  0.5344126468761695  0.6402433147871530  0.1290036912530149
  0.4668257243048959  0.8568705098381021  0.1277198363277846
  0.5448734451284825  0.3370640456219099  0.3872671035546377
  0.5447905986128267  0.9011628623916245  0.3559766162860523
  0.4668120281959378  0.1419561357004655  0.3668757144385370
  0.5446488740111601  0.0969235640974545  0.1380331155415917
  0.4523875602759638  0.3677833351716093  0.5940109058480662
  0.6273758484404445  0.0955399201686210  0.8524021704620079
  0.6169268900061358  0.1452227806332618  0.4078934710628413
  0.6262475148333111  0.9014881938388178  0.6415606943276239
  0.3797116809467704  0.3672670350538800  0.4006801520246149
  0.5513894390411330  0.1425541882525481  0.5887250728001312
  0.6355663320871461  0.8609504267850128  0.3704474598783613
  0.3643028600070841  0.6399256319958794  0.3680024111049409
  0.6363337937160638  0.1415480113296647  0.1238626230796575
  0.6260247716880669  0.6004546136458876  0.1360579701004306
  0.6223320008029641  0.3697767976686752  0.8917726235653927
  0.4534355630733226  0.1291388408465306  0.0964991083964717
  0.5443689832813572  0.5996416625884248  0.8587786831891074
  0.5489694761581189  0.3692149786590618  0.1001737233567180
  0.5392503339647362  0.4117382229716626  0.6529931762985760
  0.3772964747251956  0.1273961902479037  0.8985693382348034
  0.6329302715760832  0.4160715805117081  0.3405636485927737
  0.3641921708303362  0.3578846241268289  0.1238470474824712
  0.3646158701636836  0.1418269032573210  0.6268382653159451
  0.6248655158648644  0.3357514436266980  0.6072922435285831
  0.3655330105351215  0.8550970585496962  0.8671018566653034
  0.3731957937154591  0.4013908310675802  0.8515457141110402
  0.6353831674365927  0.6439072993439842  0.8669646612323186
  0.3743677822846969  0.5944725392173977  0.6398098871181737
  0.6223164143983683  0.8732535380257882  0.0959263516807460
  0.4568260848875338  0.5941183503428566  0.3568066387365281
  0.4530863450262956  0.6270070782407065  0.9000764934969944
  0.4574905167149840  0.3993803503388534  0.1424272261328055
  0.5480924749163232  0.8725431564901582  0.8978686861802063
  0.3779011900927436  0.6270146652120537  0.0940884627749373
  0.8029385126360579  0.3749780960537073  0.8737693425832791
  0.8671347472431292  0.1472291216816730  0.8724601910509892
  0.8022553814740966  0.6467867149966581  0.6276285181170667
  0.7912770373400683  0.1169445115072417  0.6291032948389268
  0.7888447310249423  0.8779393958756926  0.3945877285431716
  0.9529641285677076  0.6313159309629666  0.6081307668581198
  0.7024755245895862  0.0720629040085138  0.3318057171554018
  0.7160551763197821  0.8769347841892637  0.5968624322609570
  0.7142494984558965  0.8885767571888141  0.1262801876178077
  0.8815262510581842  0.6323679319267366  0.3995281461407831
  0.7994390248880618  0.9310873927189021  0.8369549370051619
  0.8665287136605448  0.8754214478728670  0.6272243069785054
  0.8778987998527493  0.6650398820180491  0.1204900973820584
  0.7958852243804441  0.8406956877151771  0.1087103046359585
  0.8742186171268123  0.3411110794270279  0.3922383457685706
  0.8765655136491275  0.9073440877761875  0.3576869896088503
  0.7914336986738698  0.1661240326744350  0.3816972565603830
  0.8762287987090904  0.1020739983270549  0.1471992549134921
  0.7838719268735462  0.3687900253367965  0.5924185925839544
  0.9577604845141408  0.1021928201427344  0.8604371029432012
  0.9501905969558739  0.1366995455400090  0.4098122338184251
  0.9583451474770740  0.9065144173009185  0.6493222455260083
  0.7209273873998555  0.3499477202581537  0.4092393158006672
  0.8857754817100766  0.1567806007140260  0.5900156876598269
  0.9675784956696677  0.8636960276277893  0.3766358618216740
  0.7015792702057755  0.6357343654642256  0.3691519675842886
  0.9669701179449279  0.1380122736015508  0.1302678529687782
  0.9666136894975579  0.5732504134037573  0.1670415513225931
  0.9535448412977930  0.3765691953850847  0.9012797194173833
  0.7875300223460349  0.1315764100860886  0.1016655660473383
  0.8776854616840326  0.6175242423560097  0.8725096756024309
  0.8805888195875733  0.3776292885267547  0.1067208091753584
  0.8692847684303709  0.4323570705131067  0.6655694200664121
  0.7160584104843407  0.1323470722437509  0.8913609035896035
  0.9556837446856653  0.3893483341745125  0.3732087415596383
  0.7024944006351725  0.3602568552124511  0.1255359049731964
  0.7085918782193524  0.1650443357471402  0.6062224068369054
  0.9577039188879679  0.3399361130768765  0.6206319137463028
  0.7115430070574993  0.8420415044496868  0.8788606965833399
  0.7111708691369362  0.4041175851398531  0.8506658389055691
  0.9597582138534885  0.6642317461209373  0.8929674006328725
  0.7122286768217717  0.6004527119007781  0.6370147289456354
  0.9479479062991284  0.8492093375108664  0.0910049922861356
  0.7930083914960566  0.6018340452181781  0.3535247043538928
  0.7833963059645445  0.6559580737516583  0.9106209900931326
  0.7927610408562832  0.4067479458690190  0.1430597707651710
  0.8853099666419069  0.8694287615533032  0.9081479050183182
  0.7189863129323660  0.6367401781342533  0.0909768512938625
  0.0781233491639681  0.2308963184382621  0.4905372971325671
  0.0865274101854486  0.7644749121602153  0.9898685402148379
  0.9212228160739337  0.2704930863122816  0.4889532462346163
  0.9133082530239421  0.7361663165976455  0.9888824962828456
  0.7555551382244682  0.2366019903245272  0.5115756880907403
  0.7479326282068056  0.7711532844485154  0.0112568594491186
  0.2482963180521618  0.2528618444193660  0.5009541310510434
  0.2488283563208018  0.7189845711385972  0.0020722764666304
  0.5840224986870317  0.2585072348132099  0.4989295945743336
 
  0.00000000E+00  0.00000000E+00  0.00000000E+00
  0.00000000E+00  0.00000000E+00  0.00000000E+00
  0.00000000E+00  0.00000000E+00  0.00000000E+00
  0.00000000E+00  0.00000000E+00  0.00000000E+00
  0.00000000E+00  0.00000000E+00  0.00000000E+00
  0.00000000E+00  0.00000000E+00  0.00000000E+00
  0.00000000E+00  0.00000000E+00  0.00000000E+00
  0.00000000E+00  0.00000000E+00  0.00000000E+00
  0.00000000E+00  0.00000000E+00  0.00000000E+00
  0.00000000E+00  0.00000000E+00  0.00000000E+00
  0.00000000E+00  0.00000000E+00  0.00000000E+00
  0.00000000E+00  0.00000000E+00  0.00000000E+00
  0.00000000E+00  0.00000000E+00  0.00000000E+00
  0.00000000E+00  0.00000000E+00  0.00000000E+00
  0.00000000E+00  0.00000000E+00  0.00000000E+00
  0.00000000E+00  0.00000000E+00  0.00000000E+00
  0.00000000E+00  0.00000000E+00  0.00000000E+00
  0.00000000E+00  0.00000000E+00  0.00000000E+00
  0.00000000E+00  0.00000000E+00  0.00000000E+00
  0.00000000E+00  0.00000000E+00  0.00000000E+00
  0.00000000E+00  0.00000000E+00  0.00000000E+00
  0.00000000E+00  0.00000000E+00  0.00000000E+00
  0.00000000E+00  0.00000000E+00  0.00000000E+00
  0.00000000E+00  0.00000000E+00  0.00000000E+00
  0.00000000E+00  0.00000000E+00  0.00000000E+00
  0.00000000E+00  0.00000000E+00  0.00000000E+00
  0.00000000E+00  0.00000000E+00  0.00000000E+00
  0.00000000E+00  0.00000000E+00  0.00000000E+00
  0.00000000E+00  0.00000000E+00  0.00000000E+00
  0.00000000E+00  0.00000000E+00  0.00000000E+00
  0.00000000E+00  0.00000000E+00  0.00000000E+00
  0.00000000E+00  0.00000000E+00  0.00000000E+00
  0.00000000E+00  0.00000000E+00  0.00000000E+00
  0.00000000E+00  0.00000000E+00  0.00000000E+00
  0.00000000E+00  0.00000000E+00  0.00000000E+00
  0.00000000E+00  0.00000000E+00  0.00000000E+00
  0.00000000E+00  0.00000000E+00  0.00000000E+00
  0.00000000E+00  0.00000000E+00  0.00000000E+00
  0.00000000E+00  0.00000000E+00  0.00000000E+00
  0.00000000E+00  0.00000000E+00  0.00000000E+00
  0.00000000E+00  0.00000000E+00  0.00000000E+00
  0.00000000E+00  0.00000000E+00  0.00000000E+00
  0.00000000E+00  0.00000000E+00  0.00000000E+00
  0.00000000E+00  0.00000000E+00  0.00000000E+00
  0.00000000E+00  0.00000000E+00  0.00000000E+00
  0.00000000E+00  0.00000000E+00  0.00000000E+00
  0.00000000E+00  0.00000000E+00  0.00000000E+00
  0.00000000E+00  0.00000000E+00  0.00000000E+00
  0.00000000E+00  0.00000000E+00  0.00000000E+00
  0.00000000E+00  0.00000000E+00  0.00000000E+00
  0.00000000E+00  0.00000000E+00  0.00000000E+00
  0.00000000E+00  0.00000000E+00  0.00000000E+00
  0.00000000E+00  0.00000000E+00  0.00000000E+00
  0.00000000E+00  0.00000000E+00  0.00000000E+00
  0.00000000E+00  0.00000000E+00  0.00000000E+00
  0.00000000E+00  0.00000000E+00  0.00000000E+00
  0.00000000E+00  0.00000000E+00  0.00000000E+00
  0.00000000E+00  0.00000000E+00  0.00000000E+00
  0.00000000E+00  0.00000000E+00  0.00000000E+00
  0.00000000E+00  0.00000000E+00  0.00000000E+00
  0.00000000E+00  0.00000000E+00  0.00000000E+00
  0.00000000E+00  0.00000000E+00  0.00000000E+00
  0.00000000E+00  0.00000000E+00  0.00000000E+00
  0.00000000E+00  0.00000000E+00  0.00000000E+00
  0.00000000E+00  0.00000000E+00  0.00000000E+00
  0.00000000E+00  0.00000000E+00  0.00000000E+00
  0.00000000E+00  0.00000000E+00  0.00000000E+00
  0.00000000E+00  0.00000000E+00  0.00000000E+00
  0.00000000E+00  0.00000000E+00  0.00000000E+00
  0.00000000E+00  0.00000000E+00  0.00000000E+00
  0.00000000E+00  0.00000000E+00  0.00000000E+00
  0.00000000E+00  0.00000000E+00  0.00000000E+00
  0.00000000E+00  0.00000000E+00  0.00000000E+00
  0.00000000E+00  0.00000000E+00  0.00000000E+00
  0.00000000E+00  0.00000000E+00  0.00000000E+00
  0.00000000E+00  0.00000000E+00  0.00000000E+00
  0.00000000E+00  0.00000000E+00  0.00000000E+00
  0.00000000E+00  0.00000000E+00  0.00000000E+00
  0.00000000E+00  0.00000000E+00  0.00000000E+00
  0.00000000E+00  0.00000000E+00  0.00000000E+00
  0.00000000E+00  0.00000000E+00  0.00000000E+00
  0.00000000E+00  0.00000000E+00  0.00000000E+00
  0.00000000E+00  0.00000000E+00  0.00000000E+00
  0.00000000E+00  0.00000000E+00  0.00000000E+00
  0.00000000E+00  0.00000000E+00  0.00000000E+00
  0.00000000E+00  0.00000000E+00  0.00000000E+00
  0.00000000E+00  0.00000000E+00  0.00000000E+00
  0.00000000E+00  0.00000000E+00  0.00000000E+00
  0.00000000E+00  0.00000000E+00  0.00000000E+00
  0.00000000E+00  0.00000000E+00  0.00000000E+00
  0.00000000E+00  0.00000000E+00  0.00000000E+00
  0.00000000E+00  0.00000000E+00  0.00000000E+00
  0.00000000E+00  0.00000000E+00  0.00000000E+00
  0.00000000E+00  0.00000000E+00  0.00000000E+00
  0.00000000E+00  0.00000000E+00  0.00000000E+00
  0.00000000E+00  0.00000000E+00  0.00000000E+00
  0.00000000E+00  0.00000000E+00  0.00000000E+00
  0.00000000E+00  0.00000000E+00  0.00000000E+00
  0.00000000E+00  0.00000000E+00  0.00000000E+00
  0.00000000E+00  0.00000000E+00  0.00000000E+00
  0.00000000E+00  0.00000000E+00  0.00000000E+00
  0.00000000E+00  0.00000000E+00  0.00000000E+00
  0.00000000E+00  0.00000000E+00  0.00000000E+00
  0.00000000E+00  0.00000000E+00  0.00000000E+00
  0.00000000E+00  0.00000000E+00  0.00000000E+00
  0.00000000E+00  0.00000000E+00  0.00000000E+00
  0.00000000E+00  0.00000000E+00  0.00000000E+00
  0.00000000E+00  0.00000000E+00  0.00000000E+00
  0.00000000E+00  0.00000000E+00  0.00000000E+00
  0.00000000E+00  0.00000000E+00  0.00000000E+00
  0.00000000E+00  0.00000000E+00  0.00000000E+00
  0.00000000E+00  0.00000000E+00  0.00000000E+00
  0.00000000E+00  0.00000000E+00  0.00000000E+00
  0.00000000E+00  0.00000000E+00  0.00000000E+00
  0.00000000E+00  0.00000000E+00  0.00000000E+00
  0.00000000E+00  0.00000000E+00  0.00000000E+00
  0.00000000E+00  0.00000000E+00  0.00000000E+00
  0.00000000E+00  0.00000000E+00  0.00000000E+00
  0.00000000E+00  0.00000000E+00  0.00000000E+00
  0.00000000E+00  0.00000000E+00  0.00000000E+00
  0.00000000E+00  0.00000000E+00  0.00000000E+00
  0.00000000E+00  0.00000000E+00  0.00000000E+00
  0.00000000E+00  0.00000000E+00  0.00000000E+00
  0.00000000E+00  0.00000000E+00  0.00000000E+00
  0.00000000E+00  0.00000000E+00  0.00000000E+00
  0.00000000E+00  0.00000000E+00  0.00000000E+00
  0.00000000E+00  0.00000000E+00  0.00000000E+00
  0.00000000E+00  0.00000000E+00  0.00000000E+00
  0.00000000E+00  0.00000000E+00  0.00000000E+00
  0.00000000E+00  0.00000000E+00  0.00000000E+00
  0.00000000E+00  0.00000000E+00  0.00000000E+00
  0.00000000E+00  0.00000000E+00  0.00000000E+00
  0.00000000E+00  0.00000000E+00  0.00000000E+00
  0.00000000E+00  0.00000000E+00  0.00000000E+00
  0.00000000E+00  0.00000000E+00  0.00000000E+00
  0.00000000E+00  0.00000000E+00  0.00000000E+00
  0.00000000E+00  0.00000000E+00  0.00000000E+00
  0.00000000E+00  0.00000000E+00  0.00000000E+00
  0.00000000E+00  0.00000000E+00  0.00000000E+00
  0.00000000E+00  0.00000000E+00  0.00000000E+00
  0.00000000E+00  0.00000000E+00  0.00000000E+00
  0.00000000E+00  0.00000000E+00  0.00000000E+00
  0.00000000E+00  0.00000000E+00  0.00000000E+00
  0.00000000E+00  0.00000000E+00  0.00000000E+00
  0.00000000E+00  0.00000000E+00  0.00000000E+00
  0.00000000E+00  0.00000000E+00  0.00000000E+00
  0.00000000E+00  0.00000000E+00  0.00000000E+00
  0.00000000E+00  0.00000000E+00  0.00000000E+00
  0.00000000E+00  0.00000000E+00  0.00000000E+00
  0.00000000E+00  0.00000000E+00  0.00000000E+00
  0.00000000E+00  0.00000000E+00  0.00000000E+00
  0.00000000E+00  0.00000000E+00  0.00000000E+00
  0.00000000E+00  0.00000000E+00  0.00000000E+00
  0.00000000E+00  0.00000000E+00  0.00000000E+00
  0.00000000E+00  0.00000000E+00  0.00000000E+00
  0.00000000E+00  0.00000000E+00  0.00000000E+00
  0.00000000E+00  0.00000000E+00  0.00000000E+00
  0.00000000E+00  0.00000000E+00  0.00000000E+00
  0.00000000E+00  0.00000000E+00  0.00000000E+00
  0.00000000E+00  0.00000000E+00  0.00000000E+00
  0.00000000E+00  0.00000000E+00  0.00000000E+00
  0.00000000E+00  0.00000000E+00  0.00000000E+00
  0.00000000E+00  0.00000000E+00  0.00000000E+00
  0.00000000E+00  0.00000000E+00  0.00000000E+00
  0.00000000E+00  0.00000000E+00  0.00000000E+00
  0.00000000E+00  0.00000000E+00  0.00000000E+00
  0.00000000E+00  0.00000000E+00  0.00000000E+00
  0.00000000E+00  0.00000000E+00  0.00000000E+00
  0.00000000E+00  0.00000000E+00  0.00000000E+00
  0.00000000E+00  0.00000000E+00  0.00000000E+00
  0.00000000E+00  0.00000000E+00  0.00000000E+00
  0.00000000E+00  0.00000000E+00  0.00000000E+00
  0.00000000E+00  0.00000000E+00  0.00000000E+00
  0.00000000E+00  0.00000000E+00  0.00000000E+00
  0.00000000E+00  0.00000000E+00  0.00000000E+00
  0.00000000E+00  0.00000000E+00  0.00000000E+00
  0.00000000E+00  0.00000000E+00  0.00000000E+00
  0.00000000E+00  0.00000000E+00  0.00000000E+00
  0.00000000E+00  0.00000000E+00  0.00000000E+00
  0.00000000E+00  0.00000000E+00  0.00000000E+00
  0.00000000E+00  0.00000000E+00  0.00000000E+00
  0.00000000E+00  0.00000000E+00  0.00000000E+00
  0.00000000E+00  0.00000000E+00  0.00000000E+00
  0.00000000E+00  0.00000000E+00  0.00000000E+00
  0.00000000E+00  0.00000000E+00  0.00000000E+00
  0.00000000E+00  0.00000000E+00  0.00000000E+00
  0.00000000E+00  0.00000000E+00  0.00000000E+00
  0.00000000E+00  0.00000000E+00  0.00000000E+00
  0.00000000E+00  0.00000000E+00  0.00000000E+00
  0.00000000E+00  0.00000000E+00  0.00000000E+00
  0.00000000E+00  0.00000000E+00  0.00000000E+00
  0.00000000E+00  0.00000000E+00  0.00000000E+00
  0.00000000E+00  0.00000000E+00  0.00000000E+00
  0.00000000E+00  0.00000000E+00  0.00000000E+00
  0.00000000E+00  0.00000000E+00  0.00000000E+00
  0.00000000E+00  0.00000000E+00  0.00000000E+00
  0.00000000E+00  0.00000000E+00  0.00000000E+00
  0.00000000E+00  0.00000000E+00  0.00000000E+00
  0.00000000E+00  0.00000000E+00  0.00000000E+00
  0.00000000E+00  0.00000000E+00  0.00000000E+00
  0.00000000E+00  0.00000000E+00  0.00000000E+00
  0.00000000E+00  0.00000000E+00  0.00000000E+00
  0.00000000E+00  0.00000000E+00  0.00000000E+00
  0.00000000E+00  0.00000000E+00  0.00000000E+00
  0.00000000E+00  0.00000000E+00  0.00000000E+00
  0.00000000E+00  0.00000000E+00  0.00000000E+00
  0.00000000E+00  0.00000000E+00  0.00000000E+00
  0.00000000E+00  0.00000000E+00  0.00000000E+00
  0.00000000E+00  0.00000000E+00  0.00000000E+00
  0.00000000E+00  0.00000000E+00  0.00000000E+00
  0.00000000E+00  0.00000000E+00  0.00000000E+00
  0.00000000E+00  0.00000000E+00  0.00000000E+00
  0.00000000E+00  0.00000000E+00  0.00000000E+00
  0.00000000E+00  0.00000000E+00  0.00000000E+00
  0.00000000E+00  0.00000000E+00  0.00000000E+00
  0.00000000E+00  0.00000000E+00  0.00000000E+00
  0.00000000E+00  0.00000000E+00  0.00000000E+00
  0.00000000E+00  0.00000000E+00  0.00000000E+00
  0.00000000E+00  0.00000000E+00  0.00000000E+00
  0.00000000E+00  0.00000000E+00  0.00000000E+00
  0.00000000E+00  0.00000000E+00  0.00000000E+00
  0.00000000E+00  0.00000000E+00  0.00000000E+00
  0.00000000E+00  0.00000000E+00  0.00000000E+00
  0.00000000E+00  0.00000000E+00  0.00000000E+00
  0.00000000E+00  0.00000000E+00  0.00000000E+00
  0.00000000E+00  0.00000000E+00  0.00000000E+00
  0.00000000E+00  0.00000000E+00  0.00000000E+00
  0.00000000E+00  0.00000000E+00  0.00000000E+00
  0.00000000E+00  0.00000000E+00  0.00000000E+00
  0.00000000E+00  0.00000000E+00  0.00000000E+00
  0.00000000E+00  0.00000000E+00  0.00000000E+00
  0.00000000E+00  0.00000000E+00  0.00000000E+00
  0.00000000E+00  0.00000000E+00  0.00000000E+00
  0.00000000E+00  0.00000000E+00  0.00000000E+00
  0.00000000E+00  0.00000000E+00  0.00000000E+00
  0.00000000E+00  0.00000000E+00  0.00000000E+00
  0.00000000E+00  0.00000000E+00  0.00000000E+00
  0.00000000E+00  0.00000000E+00  0.00000000E+00
  0.00000000E+00  0.00000000E+00  0.00000000E+00
  0.00000000E+00  0.00000000E+00  0.00000000E+00
