# Supplementary material for: The mechanisms underlying the enhanced high-temperature properties of GRX-810
Source: Nat Commun. 2025 Dec 14;17:963. doi: 10.1038/s41467-025-67687-4 (PMC12847880; doi:10.1038/s41467-025-67687-4)
Supplement: Supplementary file 3 — Supplementary Data 1 [file 41467_2025_67687_MOESM3_ESM.zip › DFT datasets/Y2O3_cubic_Nb1_site1_relax.vasp]

POSCAR file written by OVITO Basic 3.10.
   1.00000000000000     
    31.9416065366429685   -0.0000106092771787   -0.0098683879539858
    -0.0000261912892054   10.6476364401916257    0.0000239652087626
    -0.0033646500810751    0.0000097905072457   10.6464427989525632
   Y    O    Nb
    95   144     1
Direct
  0.0939363465361980  0.4972851701648639  0.7481077958935055
  0.0000716769880426  0.7502962896129566  0.7180330004535770
  0.2387844367615806  0.0001010999320682  0.7498683377731939
  0.1665941536367219  0.7502918032198679  0.2819692047842895
  0.0833344940608751  0.7821535721608029  0.0000026621476389
  0.2495974199678070  0.7827161567105527  0.4998263190927299
  0.2391674205610978  0.5001736877225519  0.2496122597818695
  0.0006926537018842  0.2491843732727123  0.2847837419329111
  0.0935729089885650  0.0005286072903836  0.2524667599676168
  0.1659671681996641  0.2491791214363600  0.7152181421186168
  0.2497109403771634  0.2174867775579797  0.9996774075170076
  0.0012091885008489  0.0002257843559518  0.4988289282010293
  0.1662035373898229  0.4978692609085597  0.4977072819791668
  0.1663540408029816  0.0001458748196317  0.0004000712806079
  0.1654584943042270  0.0002133340006044  0.5011802129026669
  0.2498730871527391  0.7176876111896345  0.9996078999309094
  0.2606227424856896  0.0001675599938203  0.2502216207377764
  0.1664345830943094  0.2513618839572123  0.2176111440536751
  0.0727267888401955  0.4972768936992193  0.2518982250933400
  0.0002306500017205  0.2513609858296932  0.7823978038178417
  0.2499387197426665  0.2821119607477022  0.4998054270942722
  0.0833312553272836  0.2822979817365185  0.0000060903944597
  0.0730919734899170  0.0005271528860454  0.7475421559449070
  0.1663346465678469  0.7494083053909828  0.7818103309202887
  0.2605535032403842  0.4998484921455159  0.7494264899029227
  0.0003329576742238  0.7494085203177377  0.2181939934874483
  0.0833327886816913  0.7161151366156682  0.5000004838888175
  0.1665171370301277  0.5001238477159216  0.9988856537205187
  0.0003114443438801  0.0001389961346373  0.9996038453816186
  0.0004607664317513  0.4978703223737517  0.5023018788944899
  0.0001476972375028  0.5001272052936713  0.0011164071291968
  0.4165946285501170  0.2175281651431140  0.5000308471425788
  0.4274393859323735  0.5000713459203658  0.7499234701529626
  0.3331510247580901  0.7499645300438637  0.7173379296097719
  0.5724900732541495  0.0000902415288591  0.7500439736109535
  0.4999697110569210  0.7501067289323469  0.2824896301930471
  0.4166036408173545  0.7825696360196647  0.9999664368210498
  0.5833333702111657  0.7826423244072477  0.5000002423936409
  0.5724961826759993  0.5001205448605063  0.2500028429122058
  0.3332741274117366  0.2500096737808198  0.2823853584344517
  0.4274518536435327  0.0000946493331500  0.2499948209764504
  0.4999756680194570  0.2501258929257386  0.7174611309483903
  0.5833350938304792  0.2176385550498216  0.0000000806165937
  0.3332025387018827  0.9999183497054042  0.5000567668180258
  0.4999718573934708  0.5001457020453237  0.4999934795983405
  0.4999747705399267  0.0000999789290582  0.0000325108439007
  0.4999731556993330  0.0001212183957898  0.4999903765795712
  0.5833340025037772  0.7175635185404748  0.9999936334471289
  0.5941773503945961  0.0000890572822565  0.2499605854995267
  0.4999879305850261  0.2500801601991997  0.2175014116181018
  0.4057759790566233  0.5000818309199310  0.2499950361025623
  0.3331909468049482  0.2500514200254836  0.7825827734249383
  0.5833321650985338  0.2826102198094531  0.4999873983455203
  0.4166148453782738  0.2825712754641720  0.9999540122990330
  0.4057509952787623  0.0000664652448738  0.7500678506310672
  0.4999718677667224  0.7500878875365665  0.7825089852158096
  0.5941720055499418  0.5001068878131839  0.7499786264287686
  0.3332442324614711  0.7501970941474724  0.2174894701097481
  0.4166111729941436  0.7176378883145935  0.5000463668146808
  0.4999698074652076  0.5000657767190279  0.9999436218876470
  0.3331813489160878  0.0000858114771955  0.9999959757652502
  0.3332353981898376  0.5000914945857057  0.4999540918829093
  0.3332391955043987  0.5001181214958643  0.9997615273257435
  0.7500719512159160  0.2175221763626046  0.4999741616197299
  0.7608906031594772  0.5000796437149690  0.7500072824491589
  0.6666981679116715  0.7500919706340401  0.7175096444150988
  0.9060426567280468  0.0001700331582586  0.7497805606903262
  0.8335155584288448  0.7499654679620205  0.2826600103438427
  0.7500646078605965  0.7825598169441207  0.0000370431376967
  0.9170721121474754  0.7827199549490359  0.5001709426781157
  0.9061113905582214  0.4998541363356714  0.2505742746932216
  0.6666929702904019  0.2501171435620393  0.2825314060327027
  0.7609147548753061  0.0000635755905487  0.2499358332529686
  0.8333900263428202  0.2500121889627092  0.7176209669919792
  0.9169530051108383  0.2174878621546041  0.0003228207424792
  0.6666929977428829  0.0001162665941922  0.5000186739143381
  0.8334298951512482  0.5000927462853947  0.5000442453235915
  0.8334833696782918  0.0000866389072155  0.0000061721861578
  0.8334637456708909  0.9999175120956710  0.4999457196631262
  0.9167920022854238  0.7176905753689017  0.0003953172297258
  0.9278829229682161  0.0001012617733403  0.2501334516835428
  0.8334757278379625  0.2500482176550725  0.2174182790164551
  0.7392282222522401  0.5000678254200601  0.2500720598472605
  0.6666808373815267  0.2500638150580535  0.7824944935676650
  0.9167246608719289  0.2821161826229310  0.5002028462950542
  0.7500510427141449  0.2825667950804090  0.0000490642392289
  0.7392153826922691  0.0000833368793718  0.7500097268411080
  0.8334222598759781  0.7501974514720066  0.7825101083787549
  0.9274972504291885  0.5001766933089160  0.7503927639498895
  0.6666951491446990  0.7500809106319587  0.2174854927792044
  0.7500546542661582  0.7176362829059431  0.4999520226238267
  0.8334261801249142  0.5001181385368697  0.0002415274603814
  0.6666935844779249  0.0000868251146974  0.9999662357926268
  0.6666961039745813  0.5001285385303050  0.4999903953553256
  0.6666989266099533  0.5000599197696405  0.0000485034185964
  0.1334963257494161  0.3583487231495311  0.8682539332082636
  0.1990061296429501  0.1411883365918406  0.8697696043844909
  0.1338919767153684  0.6373869364662365  0.6289096050785307
  0.1234641954256715  0.0974938786103571  0.6416423835156513
  0.1196129825296128  0.8701135728570775  0.4014519505589456
  0.2861389892874595  0.6296222617628167  0.5980314581337802
  0.0431982542029383  0.0975077166333359  0.3583662465203691
  0.0470524449805588  0.8701282054261457  0.5985458149795649
  0.0434164381815815  0.9021124252646491  0.1415613633828890
  0.2133621992463777  0.6290848675763334  0.4016795674812680
  0.1232488460881413  0.9021163216439849  0.8584603353248450
  0.1986627188589340  0.8592896776304649  0.6288485022347792
  0.1993046778436694  0.6410763314218254  0.1290839948410595
  0.1337364569900909  0.8590958527598052  0.1296463421179593
  0.1997478370883836  0.3585906707314201  0.3692236380023396
  0.2095687339726081  0.9022851120559371  0.3589684979053119
  0.1306781776130497  0.1547118090899659  0.3769513363365103
  0.2095333931008360  0.0985164432895604  0.1415164487688875
  0.1178147214374324  0.3625738893788959  0.5922637938360399
  0.2898280121352640  0.0985080799798622  0.8587487001080606
  0.2862840220306503  0.1295872050139641  0.4018379536433265
  0.2896998788583106  0.9013219689013510  0.6410568267244559
  0.0488417291788525  0.3625308781798257  0.4077117717399852
  0.2133636419035047  0.1291913227305660  0.5977135797419324
  0.3003464115310477  0.8588731766888624  0.3702496076852527
  0.0327716702685730  0.6373805030039568  0.3710852744234169
  0.3003360706772706  0.1411638117181395  0.1297047617851051
  0.2899947248422108  0.5985647735263839  0.1409213489640174
  0.2861254379115374  0.3704668500709495  0.9018324518524325
  0.1193719624058440  0.1301036822762298  0.1008832643378340
  0.2097426132962368  0.5983174629935269  0.8584906070688412
  0.2133576245718257  0.3702615959228350  0.0981592683708665
  0.2093677764735495  0.4014679835062814  0.6400055915498825
  0.0472896348256606  0.1300850342299493  0.8991573500863850
  0.2900940673760733  0.4016810442133775  0.3587563725878293
  0.0331666543748234  0.3583471634958075  0.1317423195928657
  0.0359890859566586  0.1547369712132747  0.6230384988068165
  0.3003657401923672  0.3589105373561436  0.6297964731273424
  0.0329325617265013  0.8590910408469467  0.8703529685455245
  0.0431239716226971  0.4019683376111381  0.8598368431340073
  0.3003663285974972  0.6409747950139699  0.8697980403671028
  0.0432010633605468  0.5983963248553132  0.6418198122618602
  0.2861780814530462  0.8705077886606554  0.0981490923968494
  0.1234610485411959  0.5983758959764066  0.3581871397902517
  0.1193930702816756  0.6291584930761968  0.8999592552067918
  0.1235434660839219  0.4019753166350149  0.1401645653886716
  0.2133383690428031  0.8701562893431141  0.9014737151231459
  0.0472725843706467  0.6291657261234952  0.1000373006558325
  0.4671612164887047  0.3588804063884903  0.8701983301038868
  0.5327254994455100  0.1412549043443798  0.8704550590574660
  0.4672039822732188  0.6411956576679341  0.6297235704743102
  0.4567198413153360  0.0983805302618495  0.6411524136095730
  0.4529088219699236  0.8704757720574996  0.4017900868223477
  0.6196312363925610  0.6297434339741581  0.5982748908136998
  0.3764841792066866  0.0981944901295924  0.3589763340332067
  0.3802390343373349  0.8704479148860274  0.5982877894587602
  0.3764822798238951  0.9018283134821905  0.1410397099502933
  0.5470406581416193  0.6297872511363591  0.4016715469970304
  0.4567195299924998  0.9016785653178059  0.8588631998316888
  0.5327475150646622  0.8589315810603422  0.6295761459183732
  0.5327517897865103  0.6412533138076436  0.1295464366704836
  0.4671854533683897  0.8590159563407447  0.1297339912953308
  0.5327236481977874  0.3590444659967100  0.3704125340443570
  0.5431874671340645  0.9018619964353143  0.3588107856117714
  0.4672038014947671  0.1412353181874632  0.3703284818419080
  0.5432440423356596  0.0984181780274378  0.1411304151891691
  0.4529222421834311  0.3705159640792881  0.5981763076706846
  0.6234351250317326  0.0983867464811689  0.8588646096433153
  0.6196249772899891  0.1297871242228597  0.4016708887872931
  0.6234824262936026  0.9018635494982881  0.6412113165896118
  0.3802966508839306  0.3704540981941482  0.4017341297933955
  0.5470418122209665  0.1297930164185668  0.5983470118070696
  0.6339211987090964  0.8589341635355501  0.3704125929551409
  0.3660371987975531  0.6412407899892971  0.3704149599926401
  0.6339431894671738  0.1412501921024360  0.1295536704571532
  0.6234817807642336  0.5982405517613006  0.1411588412766835
  0.6196449230995623  0.3704517051697408  0.9017623148144689
  0.4529266625815488  0.1297033173061955  0.0982556643256227
  0.5431913926601639  0.5982637884189407  0.8588057828785041
  0.5470197712235518  0.3704626631098529  0.0982237190648616
  0.5431971798512033  0.4018246194341983  0.6410761738967640
  0.3802511539760820  0.1296174065352747  0.9018543520898501
  0.6234715457470631  0.4018117106540122  0.3588713133551069
  0.3660438913339900  0.3589403015754629  0.1295284500261041
  0.3659785247283360  0.1412084058687954  0.6297442148297835
  0.6339394175018161  0.3589929998426842  0.6295719378047713
  0.3660007314449471  0.8589129782687887  0.8703317501856752
  0.3764449131418018  0.4017790346322783  0.8587400587989951
  0.6339106055125706  0.6412591328262230  0.8704427429862509
  0.3764518257707406  0.5983608611837946  0.6411617155829352
  0.6196475522025046  0.8704982958312105  0.0981987286887181
  0.4567195699452224  0.5985234306966467  0.3588900326668426
  0.4529257834247746  0.6297240217395956  0.9016809790964828
  0.4567607446577858  0.4017308529713549  0.1411236407098245
  0.5470181723327496  0.8705106543238007  0.9018124192540219
  0.3802862371980917  0.6297432959593261  0.0982565179365684
  0.8006209881981664  0.3589419365572439  0.8704777665607102
  0.8663267681654817  0.1411809307293725  0.8702993636916821
  0.8006278813980225  0.6412361618730389  0.6295927309029179
  0.7901831978161201  0.0981952622007969  0.6410368992407904
  0.7864257868717682  0.8704475784187790  0.4017139238902136
  0.9533066613632657  0.6290935740435555  0.5983128888376016
  0.7099439978132506  0.0983714533872840  0.3588437078321298
  0.7137534234348020  0.8704689051468317  0.5982161546146224
  0.7099476821930166  0.9016665724135354  0.1411302839333225
  0.8805273947683241  0.6296170075843631  0.4019714995194443
  0.7901871525505447  0.9018293597705378  0.8589672301117098
  0.8663238604654904  0.8588800126702612  0.6297356607882829
  0.8663046318980511  0.6409701723208172  0.1301989750414173
  0.8006676701597314  0.8589129531973861  0.1296662809955424
  0.8663009918205834  0.3589031502604952  0.3702059033288777
  0.8769678220001955  0.9013229612465518  0.3589326937473047
  0.8006862869339669  0.1411985446562709  0.3702452650481112
  0.8768395025584544  0.0985081624886117  0.1412571531394830
  0.7863690471506671  0.3704519434368260  0.5982676556525429
  0.9571317716801752  0.0985175688318021  0.8584864514520024
  0.9533015935849670  0.1291875786960347  0.4022963806398890
  0.9570973750940773  0.9022833449995853  0.6410313491856315
  0.7137472521644328  0.3705163066958256  0.4018228672106841
  0.8803769886285131  0.1295914097494431  0.5981629390687383
  0.9680129426732126  0.8593130836987481  0.3711490026916419
  0.6994636151868497  0.6411935890966280  0.3702770560078386
  0.9676570611358902  0.1411873368216722  0.1302192230878801
  0.9569209736559895  0.5983126187708041  0.1415033801975658
  0.9533099572415326  0.3702769530052734  0.9018434482847840
  0.7864185494933424  0.1296347267049751  0.0981512671657556
  0.8766726349002484  0.5985700110452361  0.8590724668135487
  0.8805440963817732  0.3704557994408404  0.0981709500359082
  0.8765703001202279  0.4016934973888514  0.6412558200813612
  0.7137384219353448  0.1296927198214088  0.9017522027692850
  0.9572974587227218  0.4015077797116839  0.3600000239553283
  0.6995057160058308  0.3588841930021028  0.1297990851830771
  0.6994722184325790  0.1412179792245439  0.6296996420263776
  0.9669221466086262  0.3585789212920548  0.6307797350282900
  0.6994852387368244  0.8589692537302376  0.8702727847325287
  0.7099089706852678  0.4017227587004751  0.8588670296235158
  0.9673636094183090  0.6410842489555776  0.8709260512410624
  0.7099464330429561  0.5985198978876711  0.6411157775344054
  0.9533303498897353  0.8701424590453467  0.0985421098667740
  0.7902153225003901  0.5983604042970432  0.3588220135427049
  0.7863814587950745  0.6297376984681683  0.9017380280142548
  0.7902250125760777  0.4017722509477523  0.1412526431274846
  0.8804896668059222  0.8705225270771414  0.9018578404041042
  0.7137445442792250  0.6297079864388865  0.0983204563646222
  0.0833329461290253  0.2132057962831741  0.5000006461366934
 
  0.00000000E+00  0.00000000E+00  0.00000000E+00
  0.00000000E+00  0.00000000E+00  0.00000000E+00
  0.00000000E+00  0.00000000E+00  0.00000000E+00
  0.00000000E+00  0.00000000E+00  0.00000000E+00
  0.00000000E+00  0.00000000E+00  0.00000000E+00
  0.00000000E+00  0.00000000E+00  0.00000000E+00
  0.00000000E+00  0.00000000E+00  0.00000000E+00
  0.00000000E+00  0.00000000E+00  0.00000000E+00
  0.00000000E+00  0.00000000E+00  0.00000000E+00
  0.00000000E+00  0.00000000E+00  0.00000000E+00
  0.00000000E+00  0.00000000E+00  0.00000000E+00
  0.00000000E+00  0.00000000E+00  0.00000000E+00
  0.00000000E+00  0.00000000E+00  0.00000000E+00
  0.00000000E+00  0.00000000E+00  0.00000000E+00
  0.00000000E+00  0.00000000E+00  0.00000000E+00
  0.00000000E+00  0.00000000E+00  0.00000000E+00
  0.00000000E+00  0.00000000E+00  0.00000000E+00
  0.00000000E+00  0.00000000E+00  0.00000000E+00
  0.00000000E+00  0.00000000E+00  0.00000000E+00
  0.00000000E+00  0.00000000E+00  0.00000000E+00
  0.00000000E+00  0.00000000E+00  0.00000000E+00
  0.00000000E+00  0.00000000E+00  0.00000000E+00
  0.00000000E+00  0.00000000E+00  0.00000000E+00
  0.00000000E+00  0.00000000E+00  0.00000000E+00
  0.00000000E+00  0.00000000E+00  0.00000000E+00
  0.00000000E+00  0.00000000E+00  0.00000000E+00
  0.00000000E+00  0.00000000E+00  0.00000000E+00
  0.00000000E+00  0.00000000E+00  0.00000000E+00
  0.00000000E+00  0.00000000E+00  0.00000000E+00
  0.00000000E+00  0.00000000E+00  0.00000000E+00
  0.00000000E+00  0.00000000E+00  0.00000000E+00
  0.00000000E+00  0.00000000E+00  0.00000000E+00
  0.00000000E+00  0.00000000E+00  0.00000000E+00
  0.00000000E+00  0.00000000E+00  0.00000000E+00
  0.00000000E+00  0.00000000E+00  0.00000000E+00
  0.00000000E+00  0.00000000E+00  0.00000000E+00
  0.00000000E+00  0.00000000E+00  0.00000000E+00
  0.00000000E+00  0.00000000E+00  0.00000000E+00
  0.00000000E+00  0.00000000E+00  0.00000000E+00
  0.00000000E+00  0.00000000E+00  0.00000000E+00
  0.00000000E+00  0.00000000E+00  0.00000000E+00
  0.00000000E+00  0.00000000E+00  0.00000000E+00
  0.00000000E+00  0.00000000E+00  0.00000000E+00
  0.00000000E+00  0.00000000E+00  0.00000000E+00
  0.00000000E+00  0.00000000E+00  0.00000000E+00
  0.00000000E+00  0.00000000E+00  0.00000000E+00
  0.00000000E+00  0.00000000E+00  0.00000000E+00
  0.00000000E+00  0.00000000E+00  0.00000000E+00
  0.00000000E+00  0.00000000E+00  0.00000000E+00
  0.00000000E+00  0.00000000E+00  0.00000000E+00
  0.00000000E+00  0.00000000E+00  0.00000000E+00
  0.00000000E+00  0.00000000E+00  0.00000000E+00
  0.00000000E+00  0.00000000E+00  0.00000000E+00
  0.00000000E+00  0.00000000E+00  0.00000000E+00
  0.00000000E+00  0.00000000E+00  0.00000000E+00
  0.00000000E+00  0.00000000E+00  0.00000000E+00
  0.00000000E+00  0.00000000E+00  0.00000000E+00
  0.00000000E+00  0.00000000E+00  0.00000000E+00
  0.00000000E+00  0.00000000E+00  0.00000000E+00
  0.00000000E+00  0.00000000E+00  0.00000000E+00
  0.00000000E+00  0.00000000E+00  0.00000000E+00
  0.00000000E+00  0.00000000E+00  0.00000000E+00
  0.00000000E+00  0.00000000E+00  0.00000000E+00
  0.00000000E+00  0.00000000E+00  0.00000000E+00
  0.00000000E+00  0.00000000E+00  0.00000000E+00
  0.00000000E+00  0.00000000E+00  0.00000000E+00
  0.00000000E+00  0.00000000E+00  0.00000000E+00
  0.00000000E+00  0.00000000E+00  0.00000000E+00
  0.00000000E+00  0.00000000E+00  0.00000000E+00
  0.00000000E+00  0.00000000E+00  0.00000000E+00
  0.00000000E+00  0.00000000E+00  0.00000000E+00
  0.00000000E+00  0.00000000E+00  0.00000000E+00
  0.00000000E+00  0.00000000E+00  0.00000000E+00
  0.00000000E+00  0.00000000E+00  0.00000000E+00
  0.00000000E+00  0.00000000E+00  0.00000000E+00
  0.00000000E+00  0.00000000E+00  0.00000000E+00
  0.00000000E+00  0.00000000E+00  0.00000000E+00
  0.00000000E+00  0.00000000E+00  0.00000000E+00
  0.00000000E+00  0.00000000E+00  0.00000000E+00
  0.00000000E+00  0.00000000E+00  0.00000000E+00
  0.00000000E+00  0.00000000E+00  0.00000000E+00
  0.00000000E+00  0.00000000E+00  0.00000000E+00
  0.00000000E+00  0.00000000E+00  0.00000000E+00
  0.00000000E+00  0.00000000E+00  0.00000000E+00
  0.00000000E+00  0.00000000E+00  0.00000000E+00
  0.00000000E+00  0.00000000E+00  0.00000000E+00
  0.00000000E+00  0.00000000E+00  0.00000000E+00
  0.00000000E+00  0.00000000E+00  0.00000000E+00
  0.00000000E+00  0.00000000E+00  0.00000000E+00
  0.00000000E+00  0.00000000E+00  0.00000000E+00
  0.00000000E+00  0.00000000E+00  0.00000000E+00
  0.00000000E+00  0.00000000E+00  0.00000000E+00
  0.00000000E+00  0.00000000E+00  0.00000000E+00
  0.00000000E+00  0.00000000E+00  0.00000000E+00
  0.00000000E+00  0.00000000E+00  0.00000000E+00
  0.00000000E+00  0.00000000E+00  0.00000000E+00
  0.00000000E+00  0.00000000E+00  0.00000000E+00
  0.00000000E+00  0.00000000E+00  0.00000000E+00
  0.00000000E+00  0.00000000E+00  0.00000000E+00
  0.00000000E+00  0.00000000E+00  0.00000000E+00
  0.00000000E+00  0.00000000E+00  0.00000000E+00
  0.00000000E+00  0.00000000E+00  0.00000000E+00
  0.00000000E+00  0.00000000E+00  0.00000000E+00
  0.00000000E+00  0.00000000E+00  0.00000000E+00
  0.00000000E+00  0.00000000E+00  0.00000000E+00
  0.00000000E+00  0.00000000E+00  0.00000000E+00
  0.00000000E+00  0.00000000E+00  0.00000000E+00
  0.00000000E+00  0.00000000E+00  0.00000000E+00
  0.00000000E+00  0.00000000E+00  0.00000000E+00
  0.00000000E+00  0.00000000E+00  0.00000000E+00
  0.00000000E+00  0.00000000E+00  0.00000000E+00
  0.00000000E+00  0.00000000E+00  0.00000000E+00
  0.00000000E+00  0.00000000E+00  0.00000000E+00
  0.00000000E+00  0.00000000E+00  0.00000000E+00
  0.00000000E+00  0.00000000E+00  0.00000000E+00
  0.00000000E+00  0.00000000E+00  0.00000000E+00
  0.00000000E+00  0.00000000E+00  0.00000000E+00
  0.00000000E+00  0.00000000E+00  0.00000000E+00
  0.00000000E+00  0.00000000E+00  0.00000000E+00
  0.00000000E+00  0.00000000E+00  0.00000000E+00
  0.00000000E+00  0.00000000E+00  0.00000000E+00
  0.00000000E+00  0.00000000E+00  0.00000000E+00
  0.00000000E+00  0.00000000E+00  0.00000000E+00
  0.00000000E+00  0.00000000E+00  0.00000000E+00
  0.00000000E+00  0.00000000E+00  0.00000000E+00
  0.00000000E+00  0.00000000E+00  0.00000000E+00
  0.00000000E+00  0.00000000E+00  0.00000000E+00
  0.00000000E+00  0.00000000E+00  0.00000000E+00
  0.00000000E+00  0.00000000E+00  0.00000000E+00
  0.00000000E+00  0.00000000E+00  0.00000000E+00
  0.00000000E+00  0.00000000E+00  0.00000000E+00
  0.00000000E+00  0.00000000E+00  0.00000000E+00
  0.00000000E+00  0.00000000E+00  0.00000000E+00
  0.00000000E+00  0.00000000E+00  0.00000000E+00
  0.00000000E+00  0.00000000E+00  0.00000000E+00
  0.00000000E+00  0.00000000E+00  0.00000000E+00
  0.00000000E+00  0.00000000E+00  0.00000000E+00
  0.00000000E+00  0.00000000E+00  0.00000000E+00
  0.00000000E+00  0.00000000E+00  0.00000000E+00
  0.00000000E+00  0.00000000E+00  0.00000000E+00
  0.00000000E+00  0.00000000E+00  0.00000000E+00
  0.00000000E+00  0.00000000E+00  0.00000000E+00
  0.00000000E+00  0.00000000E+00  0.00000000E+00
  0.00000000E+00  0.00000000E+00  0.00000000E+00
  0.00000000E+00  0.00000000E+00  0.00000000E+00
  0.00000000E+00  0.00000000E+00  0.00000000E+00
  0.00000000E+00  0.00000000E+00  0.00000000E+00
  0.00000000E+00  0.00000000E+00  0.00000000E+00
  0.00000000E+00  0.00000000E+00  0.00000000E+00
  0.00000000E+00  0.00000000E+00  0.00000000E+00
  0.00000000E+00  0.00000000E+00  0.00000000E+00
  0.00000000E+00  0.00000000E+00  0.00000000E+00
  0.00000000E+00  0.00000000E+00  0.00000000E+00
  0.00000000E+00  0.00000000E+00  0.00000000E+00
  0.00000000E+00  0.00000000E+00  0.00000000E+00
  0.00000000E+00  0.00000000E+00  0.00000000E+00
  0.00000000E+00  0.00000000E+00  0.00000000E+00
  0.00000000E+00  0.00000000E+00  0.00000000E+00
  0.00000000E+00  0.00000000E+00  0.00000000E+00
  0.00000000E+00  0.00000000E+00  0.00000000E+00
  0.00000000E+00  0.00000000E+00  0.00000000E+00
  0.00000000E+00  0.00000000E+00  0.00000000E+00
  0.00000000E+00  0.00000000E+00  0.00000000E+00
  0.00000000E+00  0.00000000E+00  0.00000000E+00
  0.00000000E+00  0.00000000E+00  0.00000000E+00
  0.00000000E+00  0.00000000E+00  0.00000000E+00
  0.00000000E+00  0.00000000E+00  0.00000000E+00
  0.00000000E+00  0.00000000E+00  0.00000000E+00
  0.00000000E+00  0.00000000E+00  0.00000000E+00
  0.00000000E+00  0.00000000E+00  0.00000000E+00
  0.00000000E+00  0.00000000E+00  0.00000000E+00
  0.00000000E+00  0.00000000E+00  0.00000000E+00
  0.00000000E+00  0.00000000E+00  0.00000000E+00
  0.00000000E+00  0.00000000E+00  0.00000000E+00
  0.00000000E+00  0.00000000E+00  0.00000000E+00
  0.00000000E+00  0.00000000E+00  0.00000000E+00
  0.00000000E+00  0.00000000E+00  0.00000000E+00
  0.00000000E+00  0.00000000E+00  0.00000000E+00
  0.00000000E+00  0.00000000E+00  0.00000000E+00
  0.00000000E+00  0.00000000E+00  0.00000000E+00
  0.00000000E+00  0.00000000E+00  0.00000000E+00
  0.00000000E+00  0.00000000E+00  0.00000000E+00
  0.00000000E+00  0.00000000E+00  0.00000000E+00
  0.00000000E+00  0.00000000E+00  0.00000000E+00
  0.00000000E+00  0.00000000E+00  0.00000000E+00
  0.00000000E+00  0.00000000E+00  0.00000000E+00
  0.00000000E+00  0.00000000E+00  0.00000000E+00
  0.00000000E+00  0.00000000E+00  0.00000000E+00
  0.00000000E+00  0.00000000E+00  0.00000000E+00
  0.00000000E+00  0.00000000E+00  0.00000000E+00
  0.00000000E+00  0.00000000E+00  0.00000000E+00
  0.00000000E+00  0.00000000E+00  0.00000000E+00
  0.00000000E+00  0.00000000E+00  0.00000000E+00
  0.00000000E+00  0.00000000E+00  0.00000000E+00
  0.00000000E+00  0.00000000E+00  0.00000000E+00
  0.00000000E+00  0.00000000E+00  0.00000000E+00
  0.00000000E+00  0.00000000E+00  0.00000000E+00
  0.00000000E+00  0.00000000E+00  0.00000000E+00
  0.00000000E+00  0.00000000E+00  0.00000000E+00
  0.00000000E+00  0.00000000E+00  0.00000000E+00
  0.00000000E+00  0.00000000E+00  0.00000000E+00
  0.00000000E+00  0.00000000E+00  0.00000000E+00
  0.00000000E+00  0.00000000E+00  0.00000000E+00
  0.00000000E+00  0.00000000E+00  0.00000000E+00
  0.00000000E+00  0.00000000E+00  0.00000000E+00
  0.00000000E+00  0.00000000E+00  0.00000000E+00
  0.00000000E+00  0.00000000E+00  0.00000000E+00
  0.00000000E+00  0.00000000E+00  0.00000000E+00
  0.00000000E+00  0.00000000E+00  0.00000000E+00
  0.00000000E+00  0.00000000E+00  0.00000000E+00
  0.00000000E+00  0.00000000E+00  0.00000000E+00
  0.00000000E+00  0.00000000E+00  0.00000000E+00
  0.00000000E+00  0.00000000E+00  0.00000000E+00
  0.00000000E+00  0.00000000E+00  0.00000000E+00
  0.00000000E+00  0.00000000E+00  0.00000000E+00
  0.00000000E+00  0.00000000E+00  0.00000000E+00
  0.00000000E+00  0.00000000E+00  0.00000000E+00
  0.00000000E+00  0.00000000E+00  0.00000000E+00
  0.00000000E+00  0.00000000E+00  0.00000000E+00
  0.00000000E+00  0.00000000E+00  0.00000000E+00
  0.00000000E+00  0.00000000E+00  0.00000000E+00
  0.00000000E+00  0.00000000E+00  0.00000000E+00
  0.00000000E+00  0.00000000E+00  0.00000000E+00
  0.00000000E+00  0.00000000E+00  0.00000000E+00
  0.00000000E+00  0.00000000E+00  0.00000000E+00
  0.00000000E+00  0.00000000E+00  0.00000000E+00
  0.00000000E+00  0.00000000E+00  0.00000000E+00
  0.00000000E+00  0.00000000E+00  0.00000000E+00
  0.00000000E+00  0.00000000E+00  0.00000000E+00
  0.00000000E+00  0.00000000E+00  0.00000000E+00
  0.00000000E+00  0.00000000E+00  0.00000000E+00
  0.00000000E+00  0.00000000E+00  0.00000000E+00
  0.00000000E+00  0.00000000E+00  0.00000000E+00
  0.00000000E+00  0.00000000E+00  0.00000000E+00
  0.00000000E+00  0.00000000E+00  0.00000000E+00
  0.00000000E+00  0.00000000E+00  0.00000000E+00
  0.00000000E+00  0.00000000E+00  0.00000000E+00
  0.00000000E+00  0.00000000E+00  0.00000000E+00
  0.00000000E+00  0.00000000E+00  0.00000000E+00
  0.00000000E+00  0.00000000E+00  0.00000000E+00
