# Supplementary material for: The mechanisms underlying the enhanced high-temperature properties of GRX-810
Source: Nat Commun. 2025 Dec 14;17:963. doi: 10.1038/s41467-025-67687-4 (PMC12847880; doi:10.1038/s41467-025-67687-4)
Supplement: Supplementary file 3 — Supplementary Data 1 [file 41467_2025_67687_MOESM3_ESM.zip › DFT datasets/Y2O3_cubic_Nb1_site2_relax.vasp]

POSCAR file written by OVITO Basic 3.10.
   1.00000000000000     
    31.9417810067345798    0.0156595612853872    0.0154500437325105
     0.0051974537417999   10.6465856754858326   -0.0052760632411775
     0.0050749278316981   -0.0052900250917629   10.6470618306434872
   Y    O    Nb
    95   144     1
Direct
  0.0833344229116574  0.2173897758881348  0.5012037778638592
  0.0937252844062502  0.5011029914013180  0.7497360640265963
  0.9996235956713542  0.7501227337571856  0.7173060390767364
  0.2390281210511497  0.0000224205921383  0.7506452722749947
  0.1666318956074674  0.7503716760987457  0.2831107372310147
  0.0832052007677403  0.7826274673670967  0.0003534547985422
  0.2500307988957978  0.7824724958292324  0.5000128038506586
  0.2389435409105746  0.4996637358295943  0.2499588158724899
  0.0003810321459667  0.2498745949057391  0.2826900600361174
  0.0926727499756389  0.9973259765534197  0.2548895457703037
  0.1666454975338119  0.2505116564316821  0.7179186221583181
  0.2498276821872180  0.2174313526568725  0.0002431322532462
  0.1660299239426942  0.5012491518715143  0.5001599510124718
  0.1661575927346410  0.9999789175534058  0.0014128481309662
  0.1669758710283722  0.0006924160631030  0.5003962668031083
  0.2498423956083779  0.7176334825530111  0.0000412245820718
  0.2608528757152964  0.0001617384894871  0.2500212501522441
  0.1660615520557848  0.2494124103146380  0.2176856904860415
  0.0723765785081496  0.5001636771539129  0.2497878510471781
  0.9991860940397227  0.2457063273593930  0.7782734467578123
  0.2498376175868200  0.2830838704475116  0.4999518239495992
  0.0830984578031745  0.2818157645097453  0.9986962341109717
  0.0724551875238276  0.9990024281924784  0.7498992291130642
  0.1664959281667423  0.7497772787102058  0.7819940474686748
  0.2607463210696976  0.5000701718506452  0.7499560868268916
  0.0008191564404212  0.7542998992924942  0.2217542365303006
  0.0817492647009052  0.7222844768341715  0.4972922953627169
  0.1665017514466723  0.4997904480891515  0.9999615422770594
  0.0000035510146699 -0.0000002318547772  0.0000046693202341
  0.0000005972511902  0.4999920172143242  0.5000129363348290
  0.0000028471880488  0.5000002486195044  0.0000159579636678
  0.4166349176952440  0.2175232038138458  0.5000829417025084
  0.4274696207987506  0.5000817471291634  0.7500296089812590
  0.3332758432494167  0.7500632809228059  0.7175317805147344
  0.5725144092241632  0.0000215436446087  0.7499600457141115
  0.4999958312436215  0.7499735388622835  0.2825075509153057
  0.4166621398429457  0.7825104037359046  0.0000185680211007
  0.5833625285084043  0.7824718474213442  0.4999113907905886
  0.5725281154861445  0.4999275700970471  0.2499578903568364
  0.3333022273705583  0.2499928630574927  0.2825198188494984
  0.4274837217392392 -0.0000127297178097  0.2500321541226184
  0.5000039455809825  0.2500217201162891  0.7174808874473193
  0.5833354096945811  0.2174886573425833  0.9999778004091152
  0.3332567709707585  0.0001604332333786  0.5001389724425078
  0.4999998149319512  0.4999986158984508  0.4999940042274701
  0.4999998281130265 -0.0000038824853124 -0.0000039996959028
  0.5000011915696158  0.0000045416585681  0.4999965218796832
  0.5833381313819895  0.7175066829426250  0.0000803561975668
  0.5941621445488743  0.0000449382560895  0.2500416593599557
  0.4999739652098053  0.2500426801659608  0.2175218671511568
  0.4058068079740473  0.5000096460103302  0.2499408946573116
  0.3332535384343698  0.2500227405721062  0.7825760936935454
  0.5833615633237789  0.2825015429174740  0.5000347231976801
  0.4166601160203147  0.2824905547976050  0.9999105109158962
  0.4058373004867131  0.9999467620424484  0.7499642566906998
  0.5000269663133936  0.7499724261418493  0.7824634538816992
  0.5941918082706396  0.4999862272961614  0.7500468071311562
  0.3332821689651070  0.7499673266855428  0.2174329046074260
  0.4166389480089960  0.7175040174009074  0.4999609416360247
  0.4999998896459482  0.5000064608267892  0.9999867808023289
  0.3333263609497077  0.0000348619137941  0.0000186713441736
  0.3333030183066096  0.4999786978796799  0.5000087966724088
  0.3332410271338148  0.5000320454201667 -0.0000161142653571
  0.7499714354588322  0.2175186895247820  0.4999917076690779
  0.7610620770442212  0.5003223918708269  0.7500458782892745
  0.6666954040286416  0.7500046266377849  0.7174755517249117
  0.9073279775735738  0.0026687610277125  0.7451188722182314
  0.8333537921713323  0.7494937178836775  0.2820791862072355
  0.7501736665048283  0.7825600503117359  0.9997571010052020
  0.9166621495260261  0.7826078345682103  0.4988040952970939
  0.9062783659435451  0.4988954393683605  0.2502553029713329
  0.6667222490271156  0.2499384335233139  0.2824698117616672
  0.7609734060319812 -0.0000207249562132  0.2493572117617238
  0.8333721885194881  0.2496282963772198  0.7168931946201627
  0.9168000541977702  0.2173559028582865  0.9996579865848165
  0.6667406201708116  0.9998451133570864  0.4998517388958708
  0.8339704536847333  0.4987478786948122  0.4998513836952517
  0.8338403948759603  0.0000330061855051  0.9985852356071568
  0.8330240594404320  0.9993065522721073  0.4996141996124725
  0.9169029714271660  0.7181881420367002  0.0013068668165810
  0.9275429039172465  0.0010020251031580  0.2500911662491788
  0.8335073764614019  0.2502199226378520  0.2180050125730636
  0.7392528615399588  0.4999234061400193  0.2500497519718997
  0.6667167658593631  0.2500314270124376  0.7825675518474366
  0.9182506004878187  0.2777185342096942  0.5027100881709079
  0.7501623508904338  0.2823696263335096 -0.0000406066388924
  0.7391494463744509  0.9998429648485475  0.7499828875197173
  0.8339359588712996  0.7505847996009870  0.7823255962739567
  0.9276219953573714  0.4998256851336583  0.7502452144191573
  0.6667467279795388  0.7499760527671988  0.2174142959179901
  0.7501639308369276  0.7169049552924538  0.5000619236325468
  0.8335020226814372  0.5002039819662255  0.0000350048554562
  0.6666760849574084  0.9999582406497318 -0.0000067895938376
  0.6666978036626917  0.5000114793921095  0.4999936897184119
  0.6667549894226846  0.4999697581598792  0.0000104066141418
  0.1336625268182170  0.3591682999714234  0.8700876007153848
  0.1992249016583157  0.1411287255012707  0.8710162519246301
  0.1329838962937793  0.6427341953148425  0.6288839939072375
  0.1235447473914509  0.0984979209680234  0.6416212067074397
  0.1203188642814143  0.8712572284513914  0.4040806442780651
  0.2862435427986409  0.6295792736491274  0.5983143966509846
  0.0411184730112983  0.0979224178144459  0.3676747302103326
  0.0442219986195731  0.8765813271770615  0.5983341536462760
  0.0430609216368426  0.9036140499476677  0.1395107227634911
  0.2134994139028786  0.6295137113804832  0.4019179478512513
  0.1232501441051899  0.9011536738099153  0.8592077657049274
  0.1993954089853965  0.8591814330562684  0.6296389823766425
  0.1992671751960748  0.6411787295421284  0.1297993982543661
  0.1332093979828303  0.8593848933032343  0.1321226064107794
  0.1990662634986299  0.3586409528535884  0.3702596270518199
  0.2100544159065380  0.9018887705560735  0.3589057899058219
  0.1327305682588653  0.1409578840947270  0.3706009981620931
  0.2096707455216162  0.0982028314050484  0.1413955305177815
  0.1193766497760125  0.3707646541156344  0.5987917903035425
  0.2900731661743189  0.0982897065822373  0.8589435053818982
  0.2862702460487014  0.1298340160839132  0.4017579979539461
  0.2900144627496027  0.9016815906069736  0.6411407595167987
  0.0471704781588717  0.3703238272581856  0.4016676094845436
  0.2137760608599698  0.1303192418319071  0.5988740751323822
  0.3006009175466393  0.8589584949188230  0.3704424670156376
  0.0320418719295613  0.6394759459500778  0.3707141694208501
  0.3005019164939610  0.1412299287696553  0.1297469739861167
  0.2899385679282895  0.5984961356611953  0.1411615498887817
  0.2861730313104693  0.3704572823989456  0.9017957323107213
  0.1188567154102692  0.1287115997673727  0.0998647587192257
  0.2097369089971422  0.5983274097767111  0.8588255432939744
  0.2133832725897568  0.3698624241460379  0.0985049508516542
  0.2096533622906107  0.4023980014704311  0.6409382265038613
  0.0469055748301785  0.1294346950175038  0.8982342129331996
  0.2899801475332961  0.4018431623540891  0.3589029099200959
  0.0327783141714839  0.3587130711134975  0.1292359414327447
  0.0328482202842524  0.1327729564005560  0.6237331068494362
  0.3005071412171155  0.3588774540916675  0.6296932432122603
  0.0326654181806848  0.8585733983117267  0.8703014322267395
  0.0428551226511766  0.4003606958624949  0.8573880365792851
  0.3004844110192261  0.6411506392192912  0.8702495654296671
  0.0430703740053962  0.6018884619503247  0.6406876114666217
  0.2862710890775221  0.8704543392184911  0.0981551455051319
  0.1226355888237246  0.6004193623044242  0.3591705736162855
  0.1195018245182598  0.6295399019753189  0.9018467812505843
  0.1231737310293412  0.4013416120656841  0.1406261694236514
  0.2134403811654700  0.8703904901070859  0.9019208550535275
  0.0468560079723249  0.6314034274329671  0.0997962940275502
  0.4672270697359276  0.3589201311471459  0.8703250791246856
  0.5327523914264242  0.1412212957337266  0.8704426305029257
  0.4671941078111639  0.6412696987009348  0.6296723086509105
  0.4567718696972989  0.0983723816928689  0.6412335935822608
  0.4529264610788103  0.8704394176716043  0.4017281592901571
  0.6196374783070883  0.6297324274239990  0.5984480595043069
  0.3764989271034825  0.0982117038834054  0.3589847938088041
  0.3803020126570718  0.8704441706829760  0.5982192480587953
  0.3765039326943996  0.9017343863723184  0.1412248865833420
  0.5470357329106392  0.6295609324790512  0.4018390264172307
  0.4568069276920659  0.9017954652369737  0.8588986511865950
  0.5327380912515390  0.8589025852740835  0.6295741065686684
  0.5327658844755182  0.6410748106212417  0.1296431178748690
  0.4672411361562476  0.8587668850826298  0.1295607039469774
  0.5328099064750403  0.3587646850120472  0.3703001685362760
  0.5432276935492002  0.9016048129734135  0.3587554342872926
  0.4672544444625385  0.1411047840593256  0.3704085786448003
  0.5431969002260639  0.0981885684221973  0.1411041628842476
  0.4529493546492130  0.3704641415740804  0.5981610895775921
  0.6234986798125863  0.0982533618618629  0.8587657221938790
  0.6196932000630263  0.1295555777100662  0.4017674531047085
  0.6234953703247383  0.9017894408650570  0.6410065275479049
  0.3803626318158036  0.3702546393859277  0.4015477299065028
  0.5470720005989497  0.1295615734765862  0.5982593329980499
  0.6339168329268103  0.8588567819511581  0.3702526164503135
  0.3660694918220574  0.6411159257313589  0.3704157894742918
  0.6338834676391267  0.1412522520472814  0.1296735310066118
  0.6234848839074032  0.5983096586398141  0.1412707057100643
  0.6196522144736291  0.3704310455499322  0.9017734772861524
  0.4529178473939981  0.1296638732652592  0.0983641645698156
  0.5432152408462653  0.5982318241421748  0.8589339814639450
  0.5470218814074522  0.3704156695442389  0.0981828951090971
  0.5431898094767135  0.4017529759549254  0.6412133682457032
  0.3803573451700817  0.1295883423605291  0.9018046847578243
  0.6234915026679080  0.4017977246340151  0.3589242766300291
  0.3660522298141811  0.3589120018085480  0.1295579806183734
  0.3660811788032944  0.1411297279970774  0.6297381122591305
  0.6339303298175537  0.3588945329640288  0.6295890387944204
  0.3661157352656074  0.8587481612748137  0.8703320415012076
  0.3765078839326015  0.4016942070575341  0.8587214820164117
  0.6339487673379264  0.6410779159411850  0.8704572431219953
  0.3765072893479845  0.5981978532314417  0.6410724175068333
  0.6196432704158018  0.8704275660545716  0.0982069328860044
  0.4568108901530205  0.5982314004633409  0.3587800285648915
  0.4529807924683177  0.6296256650982827  0.9017756986412568
  0.4567898634517467  0.4017951872563557  0.1410536333308160
  0.5470908357850860  0.8703279405806700  0.9016320803180290
  0.3803322519913355  0.6295653238004124  0.0982103012555535
  0.8007470889532394  0.3588080689039113  0.8702192537072757
  0.8667958328411620  0.1406133319485380  0.8678596939287838
  0.8009350972036072  0.6413218619190135  0.6297719956007976
  0.7899457290947433  0.0981001094390329  0.6411105310890686
  0.7862297653801896  0.8696984699702340  0.4011259744771931
  0.9528308965564628  0.6296637002656000  0.5983557879497843
  0.7099874277847286  0.0983356927929872  0.3588584236820226
  0.7137375160163486  0.8701284054336553  0.5982337856325879
  0.7099379840019726  0.9017011463591341  0.1410450430215898
  0.8806147547808849  0.6292526746387769  0.4011823987287832
  0.7903265240099743  0.9018089176366632  0.8586376524220214
  0.8672631203371955  0.8590398929853016  0.6294087869278441
  0.8663371299740946  0.6408461167712460  0.1298973786744719
  0.8007773237109500  0.8588782731789275  0.1289962713475996
  0.8670156807132313  0.3572728302004648  0.3710899776914619
  0.8764541960571174  0.9015150410043992  0.3584026712833639
  0.8006023663622669  0.1408124448884804  0.3703616006511289
  0.8767438471054877  0.0988424206932753  0.1407948140719312
  0.7864998705492141  0.3704965677097036  0.5980742351145262
  0.9569490635855732  0.0963941217535493  0.8604631763750495
  0.9557761513736440  0.1234381209844148  0.4016377020881060
  0.9588848795667355  0.9020691704965852  0.6323155638647723
  0.7137580288047018  0.3704014418925560  0.4017142129886908
  0.8796864164520558  0.1287426953753473  0.5959141783034114
  0.9671361407397777  0.8672214608832441  0.3762706529700837
  0.6994961209483654  0.6411274189093772  0.3703130786928855
  0.9673373817572699  0.1414378365281442  0.1297106766420250
  0.9571487410228389  0.5996182178500911  0.1426098818223028
  0.9531655715577774  0.3686181701540707  0.9002953359296879
  0.7865512263521739  0.1296407133947850  0.0980822739088900
  0.8768201664124315  0.5986439740618904  0.8593594548245788
  0.8805009749572638  0.3704399309176873  0.0981400179175050
  0.8773651873746110  0.3996051253188801  0.6408141110991762
  0.7137319074415929  0.1295494677518011  0.9018373196223570
  0.9569302777631017  0.3980888615848671  0.3593187903037531
  0.6995109036730618  0.3588553797917352  0.1297532688502792
  0.6993970149452134  0.1410454266743824  0.6295452604571626
  0.9679378894969307  0.3605126869246184  0.6293592274012182
  0.6995049560877479  0.8587672179529632  0.8702796379401667
  0.7100601741560214  0.4015224246971424  0.8588152610308196
  0.9672249455726949  0.6412897540738590  0.8707755613264916
  0.7100208509612558  0.5981652569064243  0.6410992112492290
  0.9530958387962964  0.8705670452598475  0.1017813158077466
  0.7903442162455701  0.5976179986046161  0.3590362552037177
  0.7866171724665333  0.6301325654889742  0.9014860210005046
  0.7902671205682545  0.4016799933987537  0.1411642915409030
  0.8811368194514798  0.8712856973659164  0.9001618830579943
  0.7138183241506166  0.6295416875225665  0.0981963194726475
  0.9999984651738598  0.9999934531245384  0.4999771552106259
 
  0.00000000E+00  0.00000000E+00  0.00000000E+00
  0.00000000E+00  0.00000000E+00  0.00000000E+00
  0.00000000E+00  0.00000000E+00  0.00000000E+00
  0.00000000E+00  0.00000000E+00  0.00000000E+00
  0.00000000E+00  0.00000000E+00  0.00000000E+00
  0.00000000E+00  0.00000000E+00  0.00000000E+00
  0.00000000E+00  0.00000000E+00  0.00000000E+00
  0.00000000E+00  0.00000000E+00  0.00000000E+00
  0.00000000E+00  0.00000000E+00  0.00000000E+00
  0.00000000E+00  0.00000000E+00  0.00000000E+00
  0.00000000E+00  0.00000000E+00  0.00000000E+00
  0.00000000E+00  0.00000000E+00  0.00000000E+00
  0.00000000E+00  0.00000000E+00  0.00000000E+00
  0.00000000E+00  0.00000000E+00  0.00000000E+00
  0.00000000E+00  0.00000000E+00  0.00000000E+00
  0.00000000E+00  0.00000000E+00  0.00000000E+00
  0.00000000E+00  0.00000000E+00  0.00000000E+00
  0.00000000E+00  0.00000000E+00  0.00000000E+00
  0.00000000E+00  0.00000000E+00  0.00000000E+00
  0.00000000E+00  0.00000000E+00  0.00000000E+00
  0.00000000E+00  0.00000000E+00  0.00000000E+00
  0.00000000E+00  0.00000000E+00  0.00000000E+00
  0.00000000E+00  0.00000000E+00  0.00000000E+00
  0.00000000E+00  0.00000000E+00  0.00000000E+00
  0.00000000E+00  0.00000000E+00  0.00000000E+00
  0.00000000E+00  0.00000000E+00  0.00000000E+00
  0.00000000E+00  0.00000000E+00  0.00000000E+00
  0.00000000E+00  0.00000000E+00  0.00000000E+00
  0.00000000E+00  0.00000000E+00  0.00000000E+00
  0.00000000E+00  0.00000000E+00  0.00000000E+00
  0.00000000E+00  0.00000000E+00  0.00000000E+00
  0.00000000E+00  0.00000000E+00  0.00000000E+00
  0.00000000E+00  0.00000000E+00  0.00000000E+00
  0.00000000E+00  0.00000000E+00  0.00000000E+00
  0.00000000E+00  0.00000000E+00  0.00000000E+00
  0.00000000E+00  0.00000000E+00  0.00000000E+00
  0.00000000E+00  0.00000000E+00  0.00000000E+00
  0.00000000E+00  0.00000000E+00  0.00000000E+00
  0.00000000E+00  0.00000000E+00  0.00000000E+00
  0.00000000E+00  0.00000000E+00  0.00000000E+00
  0.00000000E+00  0.00000000E+00  0.00000000E+00
  0.00000000E+00  0.00000000E+00  0.00000000E+00
  0.00000000E+00  0.00000000E+00  0.00000000E+00
  0.00000000E+00  0.00000000E+00  0.00000000E+00
  0.00000000E+00  0.00000000E+00  0.00000000E+00
  0.00000000E+00  0.00000000E+00  0.00000000E+00
  0.00000000E+00  0.00000000E+00  0.00000000E+00
  0.00000000E+00  0.00000000E+00  0.00000000E+00
  0.00000000E+00  0.00000000E+00  0.00000000E+00
  0.00000000E+00  0.00000000E+00  0.00000000E+00
  0.00000000E+00  0.00000000E+00  0.00000000E+00
  0.00000000E+00  0.00000000E+00  0.00000000E+00
  0.00000000E+00  0.00000000E+00  0.00000000E+00
  0.00000000E+00  0.00000000E+00  0.00000000E+00
  0.00000000E+00  0.00000000E+00  0.00000000E+00
  0.00000000E+00  0.00000000E+00  0.00000000E+00
  0.00000000E+00  0.00000000E+00  0.00000000E+00
  0.00000000E+00  0.00000000E+00  0.00000000E+00
  0.00000000E+00  0.00000000E+00  0.00000000E+00
  0.00000000E+00  0.00000000E+00  0.00000000E+00
  0.00000000E+00  0.00000000E+00  0.00000000E+00
  0.00000000E+00  0.00000000E+00  0.00000000E+00
  0.00000000E+00  0.00000000E+00  0.00000000E+00
  0.00000000E+00  0.00000000E+00  0.00000000E+00
  0.00000000E+00  0.00000000E+00  0.00000000E+00
  0.00000000E+00  0.00000000E+00  0.00000000E+00
  0.00000000E+00  0.00000000E+00  0.00000000E+00
  0.00000000E+00  0.00000000E+00  0.00000000E+00
  0.00000000E+00  0.00000000E+00  0.00000000E+00
  0.00000000E+00  0.00000000E+00  0.00000000E+00
  0.00000000E+00  0.00000000E+00  0.00000000E+00
  0.00000000E+00  0.00000000E+00  0.00000000E+00
  0.00000000E+00  0.00000000E+00  0.00000000E+00
  0.00000000E+00  0.00000000E+00  0.00000000E+00
  0.00000000E+00  0.00000000E+00  0.00000000E+00
  0.00000000E+00  0.00000000E+00  0.00000000E+00
  0.00000000E+00  0.00000000E+00  0.00000000E+00
  0.00000000E+00  0.00000000E+00  0.00000000E+00
  0.00000000E+00  0.00000000E+00  0.00000000E+00
  0.00000000E+00  0.00000000E+00  0.00000000E+00
  0.00000000E+00  0.00000000E+00  0.00000000E+00
  0.00000000E+00  0.00000000E+00  0.00000000E+00
  0.00000000E+00  0.00000000E+00  0.00000000E+00
  0.00000000E+00  0.00000000E+00  0.00000000E+00
  0.00000000E+00  0.00000000E+00  0.00000000E+00
  0.00000000E+00  0.00000000E+00  0.00000000E+00
  0.00000000E+00  0.00000000E+00  0.00000000E+00
  0.00000000E+00  0.00000000E+00  0.00000000E+00
  0.00000000E+00  0.00000000E+00  0.00000000E+00
  0.00000000E+00  0.00000000E+00  0.00000000E+00
  0.00000000E+00  0.00000000E+00  0.00000000E+00
  0.00000000E+00  0.00000000E+00  0.00000000E+00
  0.00000000E+00  0.00000000E+00  0.00000000E+00
  0.00000000E+00  0.00000000E+00  0.00000000E+00
  0.00000000E+00  0.00000000E+00  0.00000000E+00
  0.00000000E+00  0.00000000E+00  0.00000000E+00
  0.00000000E+00  0.00000000E+00  0.00000000E+00
  0.00000000E+00  0.00000000E+00  0.00000000E+00
  0.00000000E+00  0.00000000E+00  0.00000000E+00
  0.00000000E+00  0.00000000E+00  0.00000000E+00
  0.00000000E+00  0.00000000E+00  0.00000000E+00
  0.00000000E+00  0.00000000E+00  0.00000000E+00
  0.00000000E+00  0.00000000E+00  0.00000000E+00
  0.00000000E+00  0.00000000E+00  0.00000000E+00
  0.00000000E+00  0.00000000E+00  0.00000000E+00
  0.00000000E+00  0.00000000E+00  0.00000000E+00
  0.00000000E+00  0.00000000E+00  0.00000000E+00
  0.00000000E+00  0.00000000E+00  0.00000000E+00
  0.00000000E+00  0.00000000E+00  0.00000000E+00
  0.00000000E+00  0.00000000E+00  0.00000000E+00
  0.00000000E+00  0.00000000E+00  0.00000000E+00
  0.00000000E+00  0.00000000E+00  0.00000000E+00
  0.00000000E+00  0.00000000E+00  0.00000000E+00
  0.00000000E+00  0.00000000E+00  0.00000000E+00
  0.00000000E+00  0.00000000E+00  0.00000000E+00
  0.00000000E+00  0.00000000E+00  0.00000000E+00
  0.00000000E+00  0.00000000E+00  0.00000000E+00
  0.00000000E+00  0.00000000E+00  0.00000000E+00
  0.00000000E+00  0.00000000E+00  0.00000000E+00
  0.00000000E+00  0.00000000E+00  0.00000000E+00
  0.00000000E+00  0.00000000E+00  0.00000000E+00
  0.00000000E+00  0.00000000E+00  0.00000000E+00
  0.00000000E+00  0.00000000E+00  0.00000000E+00
  0.00000000E+00  0.00000000E+00  0.00000000E+00
  0.00000000E+00  0.00000000E+00  0.00000000E+00
  0.00000000E+00  0.00000000E+00  0.00000000E+00
  0.00000000E+00  0.00000000E+00  0.00000000E+00
  0.00000000E+00  0.00000000E+00  0.00000000E+00
  0.00000000E+00  0.00000000E+00  0.00000000E+00
  0.00000000E+00  0.00000000E+00  0.00000000E+00
  0.00000000E+00  0.00000000E+00  0.00000000E+00
  0.00000000E+00  0.00000000E+00  0.00000000E+00
  0.00000000E+00  0.00000000E+00  0.00000000E+00
  0.00000000E+00  0.00000000E+00  0.00000000E+00
  0.00000000E+00  0.00000000E+00  0.00000000E+00
  0.00000000E+00  0.00000000E+00  0.00000000E+00
  0.00000000E+00  0.00000000E+00  0.00000000E+00
  0.00000000E+00  0.00000000E+00  0.00000000E+00
  0.00000000E+00  0.00000000E+00  0.00000000E+00
  0.00000000E+00  0.00000000E+00  0.00000000E+00
  0.00000000E+00  0.00000000E+00  0.00000000E+00
  0.00000000E+00  0.00000000E+00  0.00000000E+00
  0.00000000E+00  0.00000000E+00  0.00000000E+00
  0.00000000E+00  0.00000000E+00  0.00000000E+00
  0.00000000E+00  0.00000000E+00  0.00000000E+00
  0.00000000E+00  0.00000000E+00  0.00000000E+00
  0.00000000E+00  0.00000000E+00  0.00000000E+00
  0.00000000E+00  0.00000000E+00  0.00000000E+00
  0.00000000E+00  0.00000000E+00  0.00000000E+00
  0.00000000E+00  0.00000000E+00  0.00000000E+00
  0.00000000E+00  0.00000000E+00  0.00000000E+00
  0.00000000E+00  0.00000000E+00  0.00000000E+00
  0.00000000E+00  0.00000000E+00  0.00000000E+00
  0.00000000E+00  0.00000000E+00  0.00000000E+00
  0.00000000E+00  0.00000000E+00  0.00000000E+00
  0.00000000E+00  0.00000000E+00  0.00000000E+00
  0.00000000E+00  0.00000000E+00  0.00000000E+00
  0.00000000E+00  0.00000000E+00  0.00000000E+00
  0.00000000E+00  0.00000000E+00  0.00000000E+00
  0.00000000E+00  0.00000000E+00  0.00000000E+00
  0.00000000E+00  0.00000000E+00  0.00000000E+00
  0.00000000E+00  0.00000000E+00  0.00000000E+00
  0.00000000E+00  0.00000000E+00  0.00000000E+00
  0.00000000E+00  0.00000000E+00  0.00000000E+00
  0.00000000E+00  0.00000000E+00  0.00000000E+00
  0.00000000E+00  0.00000000E+00  0.00000000E+00
  0.00000000E+00  0.00000000E+00  0.00000000E+00
  0.00000000E+00  0.00000000E+00  0.00000000E+00
  0.00000000E+00  0.00000000E+00  0.00000000E+00
  0.00000000E+00  0.00000000E+00  0.00000000E+00
  0.00000000E+00  0.00000000E+00  0.00000000E+00
  0.00000000E+00  0.00000000E+00  0.00000000E+00
  0.00000000E+00  0.00000000E+00  0.00000000E+00
  0.00000000E+00  0.00000000E+00  0.00000000E+00
  0.00000000E+00  0.00000000E+00  0.00000000E+00
  0.00000000E+00  0.00000000E+00  0.00000000E+00
  0.00000000E+00  0.00000000E+00  0.00000000E+00
  0.00000000E+00  0.00000000E+00  0.00000000E+00
  0.00000000E+00  0.00000000E+00  0.00000000E+00
  0.00000000E+00  0.00000000E+00  0.00000000E+00
  0.00000000E+00  0.00000000E+00  0.00000000E+00
  0.00000000E+00  0.00000000E+00  0.00000000E+00
  0.00000000E+00  0.00000000E+00  0.00000000E+00
  0.00000000E+00  0.00000000E+00  0.00000000E+00
  0.00000000E+00  0.00000000E+00  0.00000000E+00
  0.00000000E+00  0.00000000E+00  0.00000000E+00
  0.00000000E+00  0.00000000E+00  0.00000000E+00
  0.00000000E+00  0.00000000E+00  0.00000000E+00
  0.00000000E+00  0.00000000E+00  0.00000000E+00
  0.00000000E+00  0.00000000E+00  0.00000000E+00
  0.00000000E+00  0.00000000E+00  0.00000000E+00
  0.00000000E+00  0.00000000E+00  0.00000000E+00
  0.00000000E+00  0.00000000E+00  0.00000000E+00
  0.00000000E+00  0.00000000E+00  0.00000000E+00
  0.00000000E+00  0.00000000E+00  0.00000000E+00
  0.00000000E+00  0.00000000E+00  0.00000000E+00
  0.00000000E+00  0.00000000E+00  0.00000000E+00
  0.00000000E+00  0.00000000E+00  0.00000000E+00
  0.00000000E+00  0.00000000E+00  0.00000000E+00
  0.00000000E+00  0.00000000E+00  0.00000000E+00
  0.00000000E+00  0.00000000E+00  0.00000000E+00
  0.00000000E+00  0.00000000E+00  0.00000000E+00
  0.00000000E+00  0.00000000E+00  0.00000000E+00
  0.00000000E+00  0.00000000E+00  0.00000000E+00
  0.00000000E+00  0.00000000E+00  0.00000000E+00
  0.00000000E+00  0.00000000E+00  0.00000000E+00
  0.00000000E+00  0.00000000E+00  0.00000000E+00
  0.00000000E+00  0.00000000E+00  0.00000000E+00
  0.00000000E+00  0.00000000E+00  0.00000000E+00
  0.00000000E+00  0.00000000E+00  0.00000000E+00
  0.00000000E+00  0.00000000E+00  0.00000000E+00
  0.00000000E+00  0.00000000E+00  0.00000000E+00
  0.00000000E+00  0.00000000E+00  0.00000000E+00
  0.00000000E+00  0.00000000E+00  0.00000000E+00
  0.00000000E+00  0.00000000E+00  0.00000000E+00
  0.00000000E+00  0.00000000E+00  0.00000000E+00
  0.00000000E+00  0.00000000E+00  0.00000000E+00
  0.00000000E+00  0.00000000E+00  0.00000000E+00
  0.00000000E+00  0.00000000E+00  0.00000000E+00
  0.00000000E+00  0.00000000E+00  0.00000000E+00
  0.00000000E+00  0.00000000E+00  0.00000000E+00
  0.00000000E+00  0.00000000E+00  0.00000000E+00
  0.00000000E+00  0.00000000E+00  0.00000000E+00
  0.00000000E+00  0.00000000E+00  0.00000000E+00
  0.00000000E+00  0.00000000E+00  0.00000000E+00
  0.00000000E+00  0.00000000E+00  0.00000000E+00
  0.00000000E+00  0.00000000E+00  0.00000000E+00
  0.00000000E+00  0.00000000E+00  0.00000000E+00
  0.00000000E+00  0.00000000E+00  0.00000000E+00
  0.00000000E+00  0.00000000E+00  0.00000000E+00
  0.00000000E+00  0.00000000E+00  0.00000000E+00
  0.00000000E+00  0.00000000E+00  0.00000000E+00
  0.00000000E+00  0.00000000E+00  0.00000000E+00
  0.00000000E+00  0.00000000E+00  0.00000000E+00
  0.00000000E+00  0.00000000E+00  0.00000000E+00
  0.00000000E+00  0.00000000E+00  0.00000000E+00
  0.00000000E+00  0.00000000E+00  0.00000000E+00
  0.00000000E+00  0.00000000E+00  0.00000000E+00
  0.00000000E+00  0.00000000E+00  0.00000000E+00
  0.00000000E+00  0.00000000E+00  0.00000000E+00
