# Supplementary material for: The mechanisms underlying the enhanced high-temperature properties of GRX-810
Source: Nat Commun. 2025 Dec 14;17:963. doi: 10.1038/s41467-025-67687-4 (PMC12847880; doi:10.1038/s41467-025-67687-4)
Supplement: Supplementary file 3 — Supplementary Data 1 [file 41467_2025_67687_MOESM3_ESM.zip › DFT datasets/Y2O3_cubic_Nb8_relax.vasp]

C-Y2O3_Nb8                              
   1.00000000000000     
    31.7796755864727380    0.0844868744442563   -0.0055027755887329
     0.0282423935702857   10.5807362665961033   -0.0007835470122067
    -0.0019540738602660   -0.0008477190220234   10.6191421257583514
   Y    O    Nb
    88   144     8
Direct
  0.0902985474022082  0.4827079837982099  0.7389590495323731
 -0.0000745732656331  0.7507188845551940  0.7201997975479764
  0.2382788464145724  0.9961570028165432  0.7506803126121094
  0.1692006137398607  0.7564244931714672  0.2778251540424716
  0.2480444156730838  0.7839296182149744  0.5002964931891493
  0.2384574145787833  0.4984177010316866  0.2494152789016457
 -0.0000116483890831  0.2509372802555023  0.2844930535158745
  0.0904420796058716  0.0068946716911581  0.2600190575007039
  0.1671593083611468  0.2490194271019247  0.7196375120890929
  0.2482360399035454  0.2157840446901310  0.0005950154794041
  0.9955501685906519  0.0099603452932795  0.5115087967660201
  0.1668871323893663  0.5001922349492752  0.4990759120178221
  0.1682700984974033  0.9855376506215856  0.0113131336090318
  0.1638544458366570  0.0078540504205281  0.4986888935003110
  0.2557080600119879  0.9817129929144854  0.2377323740443304
  0.1646640382357163  0.2461443739595988  0.2216094821219470
  0.0735449652268560  0.5021793405122482  0.2513395493756044
  0.0000738545413646  0.2509120335630767  0.7784866271694351
  0.0822100207138505  0.2793703008187987  0.0020589938148508
  0.0742311970004976  0.9966268669804488  0.7571727110772539
  0.1649104893061218  0.7441176951804374  0.7841984331309413
  0.2582299839165541  0.5069249311328318  0.7563252214820055
 -0.0000711338198210  0.7507075280262988  0.2223560541864887
  0.0834974373310539  0.7207307054470555  0.5010461457580661
  0.1641447044382890  0.4961876215545435 -0.0007133719703506
  0.0000153734389130  0.9979309017484069  0.0023303700956618
  0.0043946578110172  0.4912698412753175  0.5116309970839631
 -0.0001923264199391  0.5033199145541194  0.0023788657304377
  0.4158253048448753  0.2162491286399788  0.4970598061107527
  0.4265764453389439  0.4986555792570921  0.7471561220164511
  0.3317874782472545  0.7473568940795939  0.7175629902033575
  0.5735462900532686 -0.0002298480561884  0.7469840210083669
  0.5000795797794458  0.7492013246961501  0.2803775617955143
  0.4162530263770226  0.7804770556246315  0.9976367163392612
  0.5847657154300901  0.7826010346110360  0.4966626329785850
  0.5732635706154208  0.4996990066021647  0.2472349664477223
  0.3310941140370924  0.2456923147149110  0.2796832223015341
  0.4268389634446713  0.9988244871595126  0.2471433560379876
  0.5000809988284416  0.2492149499956596  0.7141587617484838
  0.5848460949556225  0.2160227240661243  0.9971311691550282
  0.3311120116066276  0.9997377560092061  0.4981390435958810
  0.4997734286761991  0.4992931509675106  0.4965649858969392
  0.5000899499870118 -0.0001170577821113  0.9966989248455823
  0.5003881047831311  0.9989616168516561  0.4966358679313426
  0.5838616261115067  0.7182119225020057  0.9975311651802274
  0.5957701184166705  0.0015677440294423  0.2469047363928677
  0.5001115306329013  0.2492276955271657  0.2140505579341082
  0.4043960472327291  0.4970072027841373  0.2471401003263109
  0.3316851815266733  0.2474415677414231  0.7806618499550118
  0.5842534298826447  0.2824855295970269  0.4970024013127112
  0.4152365146542686  0.2828236136454320  0.9973342295540256
  0.4053073890747963  0.9981887869195083  0.7458306580173450
  0.5000617428752694  0.7494057000524261  0.7788591595498029
  0.5947681338699200  0.5007616293663046  0.7456522765933091
  0.3317601845026057  0.7476592248465033  0.2143365504495383
  0.4154002350753339  0.7160711010389247  0.4966343772087510
  0.5000903393213749  0.4987040982448391  0.9968247841664132
  0.3329903642758412  0.9983859269006348  0.9958989098549922
  0.3313311590181774  0.4990493247224499  0.4975568297098347
  0.3301174049601542  0.5035304676923203  0.9946583055779962
  0.7616972583940671  0.5037669120638320  0.7494158561033091
  0.6683210618758991  0.7516986335009851  0.7176920919581529
  0.9096043976699127  0.0189578079712385  0.7378603337199721
  0.8309359623321890  0.7448106583010440  0.2771135724714151
  0.9163595328450584  0.7804404250032682  0.5005443219048796
  0.9094934541356993  0.4945787092812455  0.2591180093667785
  0.6690384086253919  0.2534962551022893  0.2796046733196757
  0.7613696191508478  0.0031126485197089  0.2493757568395255
  0.8324781320174482  0.2520604196263517  0.7183329695764091
  0.9177722490426790  0.2216860900319893  0.0013046783775343
  0.6689715012644667  0.0006322322935094  0.4971546500818548
  0.8357600341959868  0.4926231527714530  0.4976985448860253
  0.8359333409887527  0.0041598735585667 -0.0014646124059580
  0.8325794817433274  0.0013303715542510  0.4984664386520705
  0.9263608975234499 -0.0006494915075024  0.2510523964068475
  0.8354078013302038  0.2543111430287738  0.2209508732291274
  0.7439072950684822  0.5163221125804437  0.2376806046181666
  0.6683067124601197  0.2518613574863346  0.7803637143474050
  0.7518517307750545  0.2843776873796678  0.9994518076181628
  0.7418216069003916  0.9936170075679313  0.7545514956846745
  0.8352831937871165  0.7566821914274925  0.7830864100076885
  0.9257144598540334  0.5044544663696547  0.7565444099850716
  0.6681001041858387  0.7513764380487324  0.2139022005302719
  0.7518376650782208  0.7161548765345288  0.4994815730532725
  0.8317212814186273  0.5154457582416747  0.0108386584303469
  0.6699607317467375  0.9954768294954630  0.9939398781926342
  0.6689572761206610  0.4991565696520419  0.4974667974714836
  0.6670481186710567  0.5010829724343413  0.9955772566617187
  0.1323928625033892  0.3559226670618317  0.8679424270936563
  0.1981554447193840  0.1319100651468757  0.8714653359252322
  0.1336190797315073  0.6335640149081280  0.6304976233584807
  0.1205193089356452  0.1067118632821993  0.6434533384306312
  0.1189510403924396  0.8743377050427464  0.4007557960678421
  0.2844156638319010  0.6272373074931130  0.5973311537922629
  0.0416249909648460  0.1065492020404323  0.3752383881970176
  0.0466077661143253  0.8730620629238286  0.6069237779962582
  0.0416550422102177  0.9040670468091571  0.1457283976422323
  0.2131943271066494  0.6289639775393410  0.3995239409755752
  0.1235629428436921  0.8964578765880015  0.8665061547947459
  0.1965467977380575  0.8616821106848545  0.6328899769236366
  0.1954151895625317  0.6309816930722943  0.1280069907413988
  0.1256670482223963  0.8402155570795756  0.1261838479573067
  0.2035998108009787  0.3432661591656345  0.3803077210254177
  0.2078808305480293  0.9095620116382981  0.3710562642241820
  0.1311248155923047  0.1503224391012582  0.3764396829218421
  0.2082718850711461  0.1024794540387145  0.1418267174819628
  0.1222787582445308  0.3595063573733202  0.5856758640606523
  0.2890734479223524  0.0969289473045946  0.8579152924564802
  0.2820446158140349  0.1395187207538447  0.4103021890759996
  0.2886936060737376  0.9001255141517380  0.6392544320350699
  0.0514538438491262  0.3626660147229380  0.4001857268364026
  0.2151904409253272  0.1396045086752745  0.5937887244162436
  0.2987997803669205  0.8594298100986403  0.3660475404099874
  0.0331222420590487  0.6383301700942290  0.3734263402930273
  0.2985395213129255  0.1332880421929704  0.1293390752303062
  0.2853037281581474  0.6030807088007949  0.1369433656243715
  0.2842361341207688  0.3687398648285369  0.8977018826591238
  0.1189387533413811  0.1240574324545977  0.1054361923851433
  0.2078480411645958  0.5996281999983853  0.8692418125036888
  0.2123159764663822  0.3689002570404814  0.1008731034430399
  0.2096452204905851  0.4011365310541048  0.6410738609204342
  0.0466018665595106  0.1257227366514848  0.9028738274983180
  0.2882169712725561  0.3978003020887517  0.3595009680912145
  0.0313576091943024  0.3633672908688159  0.1325299171087461
  0.0349910084746933  0.1376985784269742  0.6314786004794204
  0.2949527250180786  0.3440271270398851  0.6193742838801218
  0.0366705899500014  0.8417947367680808  0.8832304927780991
  0.0421500829349763  0.4039673409633471  0.8686636810195827
  0.3013868489871234  0.6378165108239656  0.8642483333566422
  0.0436200513798581  0.6062025633335735  0.6440677229502688
  0.2865618402841685  0.8611883363999661  0.0800743437344260
  0.1238604516064606  0.5985102184770276  0.3596329214404662
  0.1149031954340150  0.6344571573978686  0.9079210620335711
  0.1223006891140867  0.3988228885647615  0.1411912001156800
  0.2158778910743985  0.8608906397515395  0.9007950162237163
  0.0487876560464081  0.6396980755806161  0.0964959694219415
  0.4664608397032359  0.3576203783188257  0.8672410848577424
  0.5335560650219200  0.1411977967147592  0.8669410948514144
  0.4662896287831744  0.6411692399325513  0.6266122794630037
  0.4566006769512697  0.0967907312565868  0.6378143372609908
  0.4528116015242220  0.8688755768949001  0.3993472906017081
  0.6212518998756448  0.6288997987769286  0.5934488015566760
  0.3747296295442604  0.0957382581669955  0.3566784509269162
  0.3788423485909722  0.8698317356925811  0.5937996521466286
  0.3754314029133945  0.8994863319380186  0.1394011649452420
  0.5471773853850628  0.6290967309285537  0.3996734761763320
  0.4566904519563337  0.9013890627680369  0.8566019764623720
  0.5338337222202754  0.8576574323193489  0.6266389964072232
  0.5331332633497100  0.6407949372472566  0.1270071847504769
  0.4668897482813912  0.8582871707232175  0.1270444845860688
  0.5334648503040232  0.3577182724113677  0.3666827692184900
  0.5443446380136973  0.9010277482606952  0.3558114708017757
  0.4666732120700348  0.1405744492247123  0.3666619509461404
  0.5441182561618482  0.0976790544505664  0.1378169062239624
  0.4525744934071315  0.3694473740004643  0.5943762212235405
  0.6252959326400868  0.0971745954380600  0.8554285885140468
  0.6212918363257789  0.1305096077665540  0.3991678792777027
  0.6249143370377911  0.9037906820220647  0.6370825792776531
  0.3787718741099719  0.3684593431356001  0.3993540172812823
  0.5474175105481639  0.1290714714246930  0.5942453201854863
  0.6361335146172058  0.8610956269012719  0.3675442443846295
  0.3638594517392029  0.6380875933345678  0.3677027591392942
  0.6362525130202077  0.1419473724720776  0.1273024402099845
  0.6246605627845929  0.5989734765677852  0.1397169645438345
  0.6207701496537668  0.3699514890995931  0.8977990893887110
  0.4525679376578829  0.1289982038433883  0.0945683444097828
  0.5433570349144047  0.5975724170186570  0.8565886125735545
  0.5474905285267911  0.3693876239846474  0.0951074456433188
  0.5434127838494699  0.4015718327332218  0.6377235288059427
  0.3791143701285190  0.1291692686217714  0.8977644660141931
  0.6251890245092291  0.4033543894034003  0.3565820083787964
  0.3637890256330047  0.3568390276322934  0.1274218680862481
  0.3649835424450147  0.1410140302965429  0.6268261262960869
  0.6350400730199309  0.3582895489150654  0.6268120792607302
  0.3666005858536193  0.8577469578712941  0.8665689180899669
  0.3748756871668016  0.4010487964087340  0.8553427984550112
  0.6335029294712196  0.6411766286609799  0.8664023994322436
  0.3752116515055221  0.5944782300418697  0.6369168718756952
  0.6218288187531099  0.8708657170808791  0.0955404979316723
  0.4557908218189867  0.5972948267021918  0.3556468855191505
  0.4526777229584736  0.6283684470413031  0.8987644675240566
  0.4559696177547836  0.4009056836368148  0.1382357771255362
  0.5473095524314446  0.8701348072446627  0.8984856969087530
  0.3784105097950549  0.6278960575726290  0.0960170605927993
  0.8020586894755669  0.3693476393328515  0.8710599599955192
  0.8675076562464327  0.1449375319813312  0.8670432910502649
  0.8034664813888890  0.6391084744371740  0.6321041194751100
  0.7905215164557139  0.0989788013778219  0.6413279261031168
  0.7866448311144036  0.8715731946471790  0.3981727211624887
  0.9533295153798749  0.6284646422142818  0.6064764894356424
  0.7113644627404800  0.1008737041418558  0.3584895308417075
  0.7156338640710787  0.8722440354280788  0.5972422362542685
  0.7150174045593566  0.8952428950351502  0.1360056908528696
  0.8807233961100172  0.6266850382278047  0.4001928813925028
  0.7920050789040064  0.8999879869030362  0.8686382477352836
  0.8665170290157851  0.8677530404066109  0.6295316794655695
  0.8739979101673387  0.6611039096827003  0.1256003323949254
  0.8041740994744818  0.8694275013783943  0.1269076392229966
  0.8691889947538137  0.3496654109838983  0.3761449765940300
  0.8759113852610361  0.9028109404913524  0.3588500434146251
  0.7963213803522206  0.1583339661652526  0.3787916623256738
  0.8777136516124235  0.1021145770477033  0.1402976812107978
  0.7846040334252855  0.3617270903249961  0.5935417088427476
  0.9579500678662266  0.0978482136232681  0.8677228326960759
  0.9486116098119447  0.1395409973627087  0.3990490851424281
  0.9562697251765918  0.8953790802171864  0.6437165971264724
  0.7178092152711347  0.3610590304062359  0.4079467821521811
  0.8774271708026118  0.1415922511359321  0.5844523499379728
  0.9668486184500383  0.8631587556818026  0.3732645185291940
  0.7012990117395258  0.6401019982063563  0.3655543438073808
  0.9686656699781876  0.1381772930969113  0.1320744169800856
  0.9582421063106286  0.5976719626539042  0.1457872036091179
  0.9533936212966234  0.3752778398581725  0.9022455948612477
  0.7876882873001958  0.1313614606101653  0.0999842573367605
  0.8762910170386912  0.6036598853658818  0.8657190403914631
  0.8812148804801504  0.3769607363580403  0.1044998936835653
  0.8793299594366635  0.3945829949573200  0.6425291686202999
  0.7158372221757276  0.1306675907448874  0.8973075695823505
  0.9585586114245308  0.3963117912540042  0.3738191132404913
  0.7016418824224805  0.3654872704607451  0.1286288104337784
  0.7050546114867989  0.1564741956042571  0.6191014958947181
  0.9648207678231252  0.3630420121976082  0.6309006383610181
  0.6994812010350193  0.8599532030679922  0.8651993780010452
  0.7109413576781249  0.4027027607652029  0.8568815605264314
  0.9633079268702226  0.6592136763840906  0.8827360903032415
  0.7114216760091728  0.5996186820806557  0.6381995926185824
  0.9509848940321487  0.8619605650718088  0.0968302877440629
  0.7921214161469586  0.5912170531015981  0.3694181386323604
  0.7839948371260084  0.6399152899802653  0.8994626240472996
  0.7918763032938493  0.3979605806734360  0.1410680501512806
  0.8849791635640679  0.8664172643670850  0.9075124857920368
  0.7135326152518594  0.6381311831257410  0.0806635770500924
  0.0770391413848842  0.2319346245344005  0.5271121587309593
  0.0834812672546755  0.7802296343512088  0.0030537287350272
  0.9227458723649971  0.2698711031699682  0.5257303864624280
  0.9163530384524264  0.7210962117605323  0.0025789753902224
  0.7506910958341533  0.2172189822951249  0.4995405526860057
  0.7593815592754726  0.7640760775699286  0.0324725633589004
  0.2491983063005607  0.2817679060180689  0.5000850069335034
  0.2405104863592010  0.7374689048375968  0.0356391184257315
 
  0.00000000E+00  0.00000000E+00  0.00000000E+00
  0.00000000E+00  0.00000000E+00  0.00000000E+00
  0.00000000E+00  0.00000000E+00  0.00000000E+00
  0.00000000E+00  0.00000000E+00  0.00000000E+00
  0.00000000E+00  0.00000000E+00  0.00000000E+00
  0.00000000E+00  0.00000000E+00  0.00000000E+00
  0.00000000E+00  0.00000000E+00  0.00000000E+00
  0.00000000E+00  0.00000000E+00  0.00000000E+00
  0.00000000E+00  0.00000000E+00  0.00000000E+00
  0.00000000E+00  0.00000000E+00  0.00000000E+00
  0.00000000E+00  0.00000000E+00  0.00000000E+00
  0.00000000E+00  0.00000000E+00  0.00000000E+00
  0.00000000E+00  0.00000000E+00  0.00000000E+00
  0.00000000E+00  0.00000000E+00  0.00000000E+00
  0.00000000E+00  0.00000000E+00  0.00000000E+00
  0.00000000E+00  0.00000000E+00  0.00000000E+00
  0.00000000E+00  0.00000000E+00  0.00000000E+00
  0.00000000E+00  0.00000000E+00  0.00000000E+00
  0.00000000E+00  0.00000000E+00  0.00000000E+00
  0.00000000E+00  0.00000000E+00  0.00000000E+00
  0.00000000E+00  0.00000000E+00  0.00000000E+00
  0.00000000E+00  0.00000000E+00  0.00000000E+00
  0.00000000E+00  0.00000000E+00  0.00000000E+00
  0.00000000E+00  0.00000000E+00  0.00000000E+00
  0.00000000E+00  0.00000000E+00  0.00000000E+00
  0.00000000E+00  0.00000000E+00  0.00000000E+00
  0.00000000E+00  0.00000000E+00  0.00000000E+00
  0.00000000E+00  0.00000000E+00  0.00000000E+00
  0.00000000E+00  0.00000000E+00  0.00000000E+00
  0.00000000E+00  0.00000000E+00  0.00000000E+00
  0.00000000E+00  0.00000000E+00  0.00000000E+00
  0.00000000E+00  0.00000000E+00  0.00000000E+00
  0.00000000E+00  0.00000000E+00  0.00000000E+00
  0.00000000E+00  0.00000000E+00  0.00000000E+00
  0.00000000E+00  0.00000000E+00  0.00000000E+00
  0.00000000E+00  0.00000000E+00  0.00000000E+00
  0.00000000E+00  0.00000000E+00  0.00000000E+00
  0.00000000E+00  0.00000000E+00  0.00000000E+00
  0.00000000E+00  0.00000000E+00  0.00000000E+00
  0.00000000E+00  0.00000000E+00  0.00000000E+00
  0.00000000E+00  0.00000000E+00  0.00000000E+00
  0.00000000E+00  0.00000000E+00  0.00000000E+00
  0.00000000E+00  0.00000000E+00  0.00000000E+00
  0.00000000E+00  0.00000000E+00  0.00000000E+00
  0.00000000E+00  0.00000000E+00  0.00000000E+00
  0.00000000E+00  0.00000000E+00  0.00000000E+00
  0.00000000E+00  0.00000000E+00  0.00000000E+00
  0.00000000E+00  0.00000000E+00  0.00000000E+00
  0.00000000E+00  0.00000000E+00  0.00000000E+00
  0.00000000E+00  0.00000000E+00  0.00000000E+00
  0.00000000E+00  0.00000000E+00  0.00000000E+00
  0.00000000E+00  0.00000000E+00  0.00000000E+00
  0.00000000E+00  0.00000000E+00  0.00000000E+00
  0.00000000E+00  0.00000000E+00  0.00000000E+00
  0.00000000E+00  0.00000000E+00  0.00000000E+00
  0.00000000E+00  0.00000000E+00  0.00000000E+00
  0.00000000E+00  0.00000000E+00  0.00000000E+00
  0.00000000E+00  0.00000000E+00  0.00000000E+00
  0.00000000E+00  0.00000000E+00  0.00000000E+00
  0.00000000E+00  0.00000000E+00  0.00000000E+00
  0.00000000E+00  0.00000000E+00  0.00000000E+00
  0.00000000E+00  0.00000000E+00  0.00000000E+00
  0.00000000E+00  0.00000000E+00  0.00000000E+00
  0.00000000E+00  0.00000000E+00  0.00000000E+00
  0.00000000E+00  0.00000000E+00  0.00000000E+00
  0.00000000E+00  0.00000000E+00  0.00000000E+00
  0.00000000E+00  0.00000000E+00  0.00000000E+00
  0.00000000E+00  0.00000000E+00  0.00000000E+00
  0.00000000E+00  0.00000000E+00  0.00000000E+00
  0.00000000E+00  0.00000000E+00  0.00000000E+00
  0.00000000E+00  0.00000000E+00  0.00000000E+00
  0.00000000E+00  0.00000000E+00  0.00000000E+00
  0.00000000E+00  0.00000000E+00  0.00000000E+00
  0.00000000E+00  0.00000000E+00  0.00000000E+00
  0.00000000E+00  0.00000000E+00  0.00000000E+00
  0.00000000E+00  0.00000000E+00  0.00000000E+00
  0.00000000E+00  0.00000000E+00  0.00000000E+00
  0.00000000E+00  0.00000000E+00  0.00000000E+00
  0.00000000E+00  0.00000000E+00  0.00000000E+00
  0.00000000E+00  0.00000000E+00  0.00000000E+00
  0.00000000E+00  0.00000000E+00  0.00000000E+00
  0.00000000E+00  0.00000000E+00  0.00000000E+00
  0.00000000E+00  0.00000000E+00  0.00000000E+00
  0.00000000E+00  0.00000000E+00  0.00000000E+00
  0.00000000E+00  0.00000000E+00  0.00000000E+00
  0.00000000E+00  0.00000000E+00  0.00000000E+00
  0.00000000E+00  0.00000000E+00  0.00000000E+00
  0.00000000E+00  0.00000000E+00  0.00000000E+00
  0.00000000E+00  0.00000000E+00  0.00000000E+00
  0.00000000E+00  0.00000000E+00  0.00000000E+00
  0.00000000E+00  0.00000000E+00  0.00000000E+00
  0.00000000E+00  0.00000000E+00  0.00000000E+00
  0.00000000E+00  0.00000000E+00  0.00000000E+00
  0.00000000E+00  0.00000000E+00  0.00000000E+00
  0.00000000E+00  0.00000000E+00  0.00000000E+00
  0.00000000E+00  0.00000000E+00  0.00000000E+00
  0.00000000E+00  0.00000000E+00  0.00000000E+00
  0.00000000E+00  0.00000000E+00  0.00000000E+00
  0.00000000E+00  0.00000000E+00  0.00000000E+00
  0.00000000E+00  0.00000000E+00  0.00000000E+00
  0.00000000E+00  0.00000000E+00  0.00000000E+00
  0.00000000E+00  0.00000000E+00  0.00000000E+00
  0.00000000E+00  0.00000000E+00  0.00000000E+00
  0.00000000E+00  0.00000000E+00  0.00000000E+00
  0.00000000E+00  0.00000000E+00  0.00000000E+00
  0.00000000E+00  0.00000000E+00  0.00000000E+00
  0.00000000E+00  0.00000000E+00  0.00000000E+00
  0.00000000E+00  0.00000000E+00  0.00000000E+00
  0.00000000E+00  0.00000000E+00  0.00000000E+00
  0.00000000E+00  0.00000000E+00  0.00000000E+00
  0.00000000E+00  0.00000000E+00  0.00000000E+00
  0.00000000E+00  0.00000000E+00  0.00000000E+00
  0.00000000E+00  0.00000000E+00  0.00000000E+00
  0.00000000E+00  0.00000000E+00  0.00000000E+00
  0.00000000E+00  0.00000000E+00  0.00000000E+00
  0.00000000E+00  0.00000000E+00  0.00000000E+00
  0.00000000E+00  0.00000000E+00  0.00000000E+00
  0.00000000E+00  0.00000000E+00  0.00000000E+00
  0.00000000E+00  0.00000000E+00  0.00000000E+00
  0.00000000E+00  0.00000000E+00  0.00000000E+00
  0.00000000E+00  0.00000000E+00  0.00000000E+00
  0.00000000E+00  0.00000000E+00  0.00000000E+00
  0.00000000E+00  0.00000000E+00  0.00000000E+00
  0.00000000E+00  0.00000000E+00  0.00000000E+00
  0.00000000E+00  0.00000000E+00  0.00000000E+00
  0.00000000E+00  0.00000000E+00  0.00000000E+00
  0.00000000E+00  0.00000000E+00  0.00000000E+00
  0.00000000E+00  0.00000000E+00  0.00000000E+00
  0.00000000E+00  0.00000000E+00  0.00000000E+00
  0.00000000E+00  0.00000000E+00  0.00000000E+00
  0.00000000E+00  0.00000000E+00  0.00000000E+00
  0.00000000E+00  0.00000000E+00  0.00000000E+00
  0.00000000E+00  0.00000000E+00  0.00000000E+00
  0.00000000E+00  0.00000000E+00  0.00000000E+00
  0.00000000E+00  0.00000000E+00  0.00000000E+00
  0.00000000E+00  0.00000000E+00  0.00000000E+00
  0.00000000E+00  0.00000000E+00  0.00000000E+00
  0.00000000E+00  0.00000000E+00  0.00000000E+00
  0.00000000E+00  0.00000000E+00  0.00000000E+00
  0.00000000E+00  0.00000000E+00  0.00000000E+00
  0.00000000E+00  0.00000000E+00  0.00000000E+00
  0.00000000E+00  0.00000000E+00  0.00000000E+00
  0.00000000E+00  0.00000000E+00  0.00000000E+00
  0.00000000E+00  0.00000000E+00  0.00000000E+00
  0.00000000E+00  0.00000000E+00  0.00000000E+00
  0.00000000E+00  0.00000000E+00  0.00000000E+00
  0.00000000E+00  0.00000000E+00  0.00000000E+00
  0.00000000E+00  0.00000000E+00  0.00000000E+00
  0.00000000E+00  0.00000000E+00  0.00000000E+00
  0.00000000E+00  0.00000000E+00  0.00000000E+00
  0.00000000E+00  0.00000000E+00  0.00000000E+00
  0.00000000E+00  0.00000000E+00  0.00000000E+00
  0.00000000E+00  0.00000000E+00  0.00000000E+00
  0.00000000E+00  0.00000000E+00  0.00000000E+00
  0.00000000E+00  0.00000000E+00  0.00000000E+00
  0.00000000E+00  0.00000000E+00  0.00000000E+00
  0.00000000E+00  0.00000000E+00  0.00000000E+00
  0.00000000E+00  0.00000000E+00  0.00000000E+00
  0.00000000E+00  0.00000000E+00  0.00000000E+00
  0.00000000E+00  0.00000000E+00  0.00000000E+00
  0.00000000E+00  0.00000000E+00  0.00000000E+00
  0.00000000E+00  0.00000000E+00  0.00000000E+00
  0.00000000E+00  0.00000000E+00  0.00000000E+00
  0.00000000E+00  0.00000000E+00  0.00000000E+00
  0.00000000E+00  0.00000000E+00  0.00000000E+00
  0.00000000E+00  0.00000000E+00  0.00000000E+00
  0.00000000E+00  0.00000000E+00  0.00000000E+00
  0.00000000E+00  0.00000000E+00  0.00000000E+00
  0.00000000E+00  0.00000000E+00  0.00000000E+00
  0.00000000E+00  0.00000000E+00  0.00000000E+00
  0.00000000E+00  0.00000000E+00  0.00000000E+00
  0.00000000E+00  0.00000000E+00  0.00000000E+00
  0.00000000E+00  0.00000000E+00  0.00000000E+00
  0.00000000E+00  0.00000000E+00  0.00000000E+00
  0.00000000E+00  0.00000000E+00  0.00000000E+00
  0.00000000E+00  0.00000000E+00  0.00000000E+00
  0.00000000E+00  0.00000000E+00  0.00000000E+00
  0.00000000E+00  0.00000000E+00  0.00000000E+00
  0.00000000E+00  0.00000000E+00  0.00000000E+00
  0.00000000E+00  0.00000000E+00  0.00000000E+00
  0.00000000E+00  0.00000000E+00  0.00000000E+00
  0.00000000E+00  0.00000000E+00  0.00000000E+00
  0.00000000E+00  0.00000000E+00  0.00000000E+00
  0.00000000E+00  0.00000000E+00  0.00000000E+00
  0.00000000E+00  0.00000000E+00  0.00000000E+00
  0.00000000E+00  0.00000000E+00  0.00000000E+00
  0.00000000E+00  0.00000000E+00  0.00000000E+00
  0.00000000E+00  0.00000000E+00  0.00000000E+00
  0.00000000E+00  0.00000000E+00  0.00000000E+00
  0.00000000E+00  0.00000000E+00  0.00000000E+00
  0.00000000E+00  0.00000000E+00  0.00000000E+00
  0.00000000E+00  0.00000000E+00  0.00000000E+00
  0.00000000E+00  0.00000000E+00  0.00000000E+00
  0.00000000E+00  0.00000000E+00  0.00000000E+00
  0.00000000E+00  0.00000000E+00  0.00000000E+00
  0.00000000E+00  0.00000000E+00  0.00000000E+00
  0.00000000E+00  0.00000000E+00  0.00000000E+00
  0.00000000E+00  0.00000000E+00  0.00000000E+00
  0.00000000E+00  0.00000000E+00  0.00000000E+00
  0.00000000E+00  0.00000000E+00  0.00000000E+00
  0.00000000E+00  0.00000000E+00  0.00000000E+00
  0.00000000E+00  0.00000000E+00  0.00000000E+00
  0.00000000E+00  0.00000000E+00  0.00000000E+00
  0.00000000E+00  0.00000000E+00  0.00000000E+00
  0.00000000E+00  0.00000000E+00  0.00000000E+00
  0.00000000E+00  0.00000000E+00  0.00000000E+00
  0.00000000E+00  0.00000000E+00  0.00000000E+00
  0.00000000E+00  0.00000000E+00  0.00000000E+00
  0.00000000E+00  0.00000000E+00  0.00000000E+00
  0.00000000E+00  0.00000000E+00  0.00000000E+00
  0.00000000E+00  0.00000000E+00  0.00000000E+00
  0.00000000E+00  0.00000000E+00  0.00000000E+00
  0.00000000E+00  0.00000000E+00  0.00000000E+00
  0.00000000E+00  0.00000000E+00  0.00000000E+00
  0.00000000E+00  0.00000000E+00  0.00000000E+00
  0.00000000E+00  0.00000000E+00  0.00000000E+00
  0.00000000E+00  0.00000000E+00  0.00000000E+00
  0.00000000E+00  0.00000000E+00  0.00000000E+00
  0.00000000E+00  0.00000000E+00  0.00000000E+00
  0.00000000E+00  0.00000000E+00  0.00000000E+00
  0.00000000E+00  0.00000000E+00  0.00000000E+00
  0.00000000E+00  0.00000000E+00  0.00000000E+00
  0.00000000E+00  0.00000000E+00  0.00000000E+00
  0.00000000E+00  0.00000000E+00  0.00000000E+00
  0.00000000E+00  0.00000000E+00  0.00000000E+00
  0.00000000E+00  0.00000000E+00  0.00000000E+00
  0.00000000E+00  0.00000000E+00  0.00000000E+00
  0.00000000E+00  0.00000000E+00  0.00000000E+00
  0.00000000E+00  0.00000000E+00  0.00000000E+00
  0.00000000E+00  0.00000000E+00  0.00000000E+00
  0.00000000E+00  0.00000000E+00  0.00000000E+00
  0.00000000E+00  0.00000000E+00  0.00000000E+00
  0.00000000E+00  0.00000000E+00  0.00000000E+00
  0.00000000E+00  0.00000000E+00  0.00000000E+00
  0.00000000E+00  0.00000000E+00  0.00000000E+00
  0.00000000E+00  0.00000000E+00  0.00000000E+00
  0.00000000E+00  0.00000000E+00  0.00000000E+00
  0.00000000E+00  0.00000000E+00  0.00000000E+00
  0.00000000E+00  0.00000000E+00  0.00000000E+00
  0.00000000E+00  0.00000000E+00  0.00000000E+00
