# Supplementary material for: The mechanisms underlying the enhanced high-temperature properties of GRX-810
Source: Nat Commun. 2025 Dec 14;17:963. doi: 10.1038/s41467-025-67687-4 (PMC12847880; doi:10.1038/s41467-025-67687-4)
Supplement: Supplementary file 3 — Supplementary Data 1 [file 41467_2025_67687_MOESM3_ESM.zip › DFT datasets/Y2O3_cubic_relax.vasp]

Y32 O48                                 
   1.00000000000000     
    10.6535656414135396   -0.0000006492358212    0.0000002204586884
    -0.0000006442707135   10.6535657054193891    0.0000010228152506
     0.0000002204427607    0.0000010176544472   10.6535642390898033
   Y    O 
    32    48
Direct
  0.2499999934681298  0.2174839724371580  0.5000000139039855
  0.2825160050000903  0.4999999914459252  0.7500000616671585
  0.0000000477378919  0.7499999711070373  0.7174839142372136
  0.7174838650614745  0.0000000241463667  0.7499998972450683
  0.5000000534385123  0.7499999949205289  0.2825161174989503
  0.2500000522792334  0.7825161489920305  0.9999999967891995
  0.7499999826333266  0.7825160015412322  0.5000001128431890
  0.7174838626107700  0.5000000184315638  0.2499999611896158
  0.9999999283090020  0.2500000998662912  0.2825161367503952
  0.2825160811216065  0.9999999588837341  0.2500001050753227
  0.4999999165223414  0.2499999112039930  0.7174838612282173
  0.7499999867293923  0.2174838308187574  0.9999998727581954
  0.9999999486239588  0.0000000095627257  0.5000001611968372
  0.4999999957272507  0.5000000000173586  0.5000000432435669
  0.4999999909207844  0.9999999948797651  0.9999999621133995
  0.4999999695148105  0.0000000067496160  0.5000000066987909
  0.7500000102081472  0.7174839770659673  0.9999998340557141
  0.7825161201231623  0.9999999487965852  0.2500001157236440
  0.4999999925222554  0.2499999678198179  0.2174839354880547
  0.2174839248156815  0.5000000414735624  0.2500000099993045
  0.0000000582401398  0.2499999984923207  0.7825160305856258
  0.7499999500179797  0.2825161446654292  0.5000001152171691
  0.2499999490464901  0.2825160829449231  0.0000001072676170
  0.2174839764482783  0.0000000472722164  0.7499998714707843
  0.4999999775652952  0.7500001040085778  0.7825158992475210
  0.7825161562381879  0.4999999506439750  0.7500000139605447
  0.9999999867767073  0.7499999964008808  0.2174839413766136
  0.2500000120589334  0.7174838484963502  0.4999999963322637
  0.4999999909549189  0.5000000065361334  0.9999999351685034
  0.9999999976989145  0.9999999628686851  0.9999998944473774
  0.0000000614790494  0.4999999880691917  0.4999999993889332
  0.9999999978184704  0.5000000668377922  0.9999999864060314
  0.4017072896289449  0.3588689978449011  0.8704743017348093
  0.5982925752771990  0.1411306483569987  0.8704736875258874
  0.4017074270956087  0.6411308388550978  0.6295261659158911
  0.3704738402292946  0.0982927254919517  0.6411305207405391
  0.3588692798150319  0.8704740477695907  0.4017078547020390
  0.8588693579525071  0.6295259034932741  0.5982925931890861
  0.1295258854248544  0.0982927106086109  0.3588690203960780
  0.1411307747054522  0.8704739829451640  0.5982925795357943
  0.1295260027425229  0.9017073920486069  0.1411308357127083
  0.6411309270859249  0.6295259921946155  0.4017074266810781
  0.3704741473104036  0.9017078019415194  0.8588692352214053
  0.5982925041407299  0.8588691660866559  0.6295258628042291
  0.5982925795652179  0.6411308402620719  0.1295256707886168
  0.4017074252325088  0.8588692469351145  0.1295261994161692
  0.5982925329631854  0.3588692453168179  0.3704738795450098
  0.6295261039313331  0.9017073035042174  0.3588692030888225
  0.4017074599534070  0.1411309715119486  0.3704743334448395
  0.6295259878803208  0.0982922428763615  0.1411305408992192
  0.3588690794590903  0.3704740363086856  0.5982928015497961
  0.8704740522279764  0.0982926433409759  0.8588687915552029
  0.8588690547426552  0.1295259189254594  0.4017079354219177
  0.8704740936594604  0.9017072157126265  0.6411312994436429
  0.1411306491436051  0.3704740805833353  0.4017074205025466
  0.6411305624071062  0.1295261413043676  0.5982924177046129
  0.9017075530311942  0.8588691132169401  0.3704745339481974
  0.0982926805022473  0.6411305890894425  0.3704737252723476
  0.9017074114131063  0.1411308060794596  0.1295260829100187
  0.8704739674336892  0.5982926619860081  0.1411307308247629
  0.8588693023493903  0.3704738407754462  0.9017075378364652
  0.3588691443398275  0.1295259010410703  0.0982927427594547
  0.6295257622397799  0.5982926766225063  0.8588684046347979
  0.6411307365706875  0.3704739205750727  0.0982924336773578
  0.6295260904505469  0.4017073103969011  0.6411308620385938
  0.1411308975109336  0.1295260365140862  0.9017071436001274
  0.8704738205719451  0.4017074799046583  0.3588694333981763
  0.0982925386602105  0.3588694126522540  0.1295260553972213
  0.0982926423566184  0.1411307661058814  0.6295257694559453
  0.9017077074193836  0.3588692759227214  0.6295262163833542
  0.0982926918480800  0.8588692033753560  0.8704739329020228
  0.1295258019981205  0.4017075489855344  0.8588692387637025
  0.9017072964986994  0.6411307135269411  0.8704739351921162
  0.1295261823944571  0.5982925352038322  0.6411304677530509
  0.8588691572744764  0.8704740625390031  0.0982927634515320
  0.3704740943132308  0.5982925507711130  0.3588692858189901
  0.3588690647970765  0.6295260323974148  0.9017072622579434
  0.3704741825733819  0.4017073484902056  0.1411312411282069
  0.6411309808569285  0.8704740319881097  0.9017072764598169
  0.1411308583104187  0.6295260202245672  0.0982924360410351
 
  0.00000000E+00  0.00000000E+00  0.00000000E+00
  0.00000000E+00  0.00000000E+00  0.00000000E+00
  0.00000000E+00  0.00000000E+00  0.00000000E+00
  0.00000000E+00  0.00000000E+00  0.00000000E+00
  0.00000000E+00  0.00000000E+00  0.00000000E+00
  0.00000000E+00  0.00000000E+00  0.00000000E+00
  0.00000000E+00  0.00000000E+00  0.00000000E+00
  0.00000000E+00  0.00000000E+00  0.00000000E+00
  0.00000000E+00  0.00000000E+00  0.00000000E+00
  0.00000000E+00  0.00000000E+00  0.00000000E+00
  0.00000000E+00  0.00000000E+00  0.00000000E+00
  0.00000000E+00  0.00000000E+00  0.00000000E+00
  0.00000000E+00  0.00000000E+00  0.00000000E+00
  0.00000000E+00  0.00000000E+00  0.00000000E+00
  0.00000000E+00  0.00000000E+00  0.00000000E+00
  0.00000000E+00  0.00000000E+00  0.00000000E+00
  0.00000000E+00  0.00000000E+00  0.00000000E+00
  0.00000000E+00  0.00000000E+00  0.00000000E+00
  0.00000000E+00  0.00000000E+00  0.00000000E+00
  0.00000000E+00  0.00000000E+00  0.00000000E+00
  0.00000000E+00  0.00000000E+00  0.00000000E+00
  0.00000000E+00  0.00000000E+00  0.00000000E+00
  0.00000000E+00  0.00000000E+00  0.00000000E+00
  0.00000000E+00  0.00000000E+00  0.00000000E+00
  0.00000000E+00  0.00000000E+00  0.00000000E+00
  0.00000000E+00  0.00000000E+00  0.00000000E+00
  0.00000000E+00  0.00000000E+00  0.00000000E+00
  0.00000000E+00  0.00000000E+00  0.00000000E+00
  0.00000000E+00  0.00000000E+00  0.00000000E+00
  0.00000000E+00  0.00000000E+00  0.00000000E+00
  0.00000000E+00  0.00000000E+00  0.00000000E+00
  0.00000000E+00  0.00000000E+00  0.00000000E+00
  0.00000000E+00  0.00000000E+00  0.00000000E+00
  0.00000000E+00  0.00000000E+00  0.00000000E+00
  0.00000000E+00  0.00000000E+00  0.00000000E+00
  0.00000000E+00  0.00000000E+00  0.00000000E+00
  0.00000000E+00  0.00000000E+00  0.00000000E+00
  0.00000000E+00  0.00000000E+00  0.00000000E+00
  0.00000000E+00  0.00000000E+00  0.00000000E+00
  0.00000000E+00  0.00000000E+00  0.00000000E+00
  0.00000000E+00  0.00000000E+00  0.00000000E+00
  0.00000000E+00  0.00000000E+00  0.00000000E+00
  0.00000000E+00  0.00000000E+00  0.00000000E+00
  0.00000000E+00  0.00000000E+00  0.00000000E+00
  0.00000000E+00  0.00000000E+00  0.00000000E+00
  0.00000000E+00  0.00000000E+00  0.00000000E+00
  0.00000000E+00  0.00000000E+00  0.00000000E+00
  0.00000000E+00  0.00000000E+00  0.00000000E+00
  0.00000000E+00  0.00000000E+00  0.00000000E+00
  0.00000000E+00  0.00000000E+00  0.00000000E+00
  0.00000000E+00  0.00000000E+00  0.00000000E+00
  0.00000000E+00  0.00000000E+00  0.00000000E+00
  0.00000000E+00  0.00000000E+00  0.00000000E+00
  0.00000000E+00  0.00000000E+00  0.00000000E+00
  0.00000000E+00  0.00000000E+00  0.00000000E+00
  0.00000000E+00  0.00000000E+00  0.00000000E+00
  0.00000000E+00  0.00000000E+00  0.00000000E+00
  0.00000000E+00  0.00000000E+00  0.00000000E+00
  0.00000000E+00  0.00000000E+00  0.00000000E+00
  0.00000000E+00  0.00000000E+00  0.00000000E+00
  0.00000000E+00  0.00000000E+00  0.00000000E+00
  0.00000000E+00  0.00000000E+00  0.00000000E+00
  0.00000000E+00  0.00000000E+00  0.00000000E+00
  0.00000000E+00  0.00000000E+00  0.00000000E+00
  0.00000000E+00  0.00000000E+00  0.00000000E+00
  0.00000000E+00  0.00000000E+00  0.00000000E+00
  0.00000000E+00  0.00000000E+00  0.00000000E+00
  0.00000000E+00  0.00000000E+00  0.00000000E+00
  0.00000000E+00  0.00000000E+00  0.00000000E+00
  0.00000000E+00  0.00000000E+00  0.00000000E+00
  0.00000000E+00  0.00000000E+00  0.00000000E+00
  0.00000000E+00  0.00000000E+00  0.00000000E+00
  0.00000000E+00  0.00000000E+00  0.00000000E+00
  0.00000000E+00  0.00000000E+00  0.00000000E+00
  0.00000000E+00  0.00000000E+00  0.00000000E+00
  0.00000000E+00  0.00000000E+00  0.00000000E+00
  0.00000000E+00  0.00000000E+00  0.00000000E+00
  0.00000000E+00  0.00000000E+00  0.00000000E+00
  0.00000000E+00  0.00000000E+00  0.00000000E+00
  0.00000000E+00  0.00000000E+00  0.00000000E+00
