# Supplementary material for: The mechanisms underlying the enhanced high-temperature properties of GRX-810
Source: Nat Commun. 2025 Dec 14;17:963. doi: 10.1038/s41467-025-67687-4 (PMC12847880; doi:10.1038/s41467-025-67687-4)
Supplement: Supplementary file 3 — Supplementary Data 1 [file 41467_2025_67687_MOESM3_ESM.zip › DFT datasets/Y2O3_cubic_Ti1_site1_relax.vasp]

POSCAR file written by OVITO Basic 3.10.
   1.00000000000000     
    31.9291686124670520    0.0000664040490958   -0.0124907117130273
    -0.0000005337878543   10.6428747028635104    0.0000287044137206
    -0.0042393790487857    0.0000145222284446   10.6436462979238975
   Y    O    Ti
    95   144     1
Direct
  0.0938829220353834  0.4965814091459429  0.7475700232487362
  0.0002544778031003  0.7504258413350589  0.7179473053623715
  0.2384757047798513  0.0001624472817421  0.7496644605470706
  0.1664167910802206  0.7504344243791797  0.2820666748084651
  0.0833330899504739  0.7821212591649148  0.0000011875314792
  0.2491894956211656  0.7826649508672060  0.4998999362814293
  0.2389940140339273  0.5001851402287230  0.2496430280151423
  0.0014304649105418  0.2481726551832927  0.2858947158315651
  0.0936068615425246  0.0019249580090754  0.2525493015941350
  0.1652383580496318  0.2481745177459851  0.7141121639497305
  0.2493153667754401  0.2177361604505924  0.9996263976146668
  0.0014209197639677  0.0021937801062080  0.4999751718354954
  0.1655724491682842  0.4961678641651324  0.4972579542557971
  0.1662884419904128  0.0000816641355165  0.0003091315373399
  0.1652473358207609  0.0021959530785725  0.5000383323864456
  0.2497642038212822  0.7176648259490016  0.9995326802285796
  0.2604408109720611  0.0002871250505988  0.2500507735443639
  0.1658700643032985  0.2509779094336523  0.2192505617540145
  0.0727841226191937  0.4965850983163273  0.2524300102904236
  0.0007986606263018  0.2509799974577691  0.7807510836832238
  0.2497522463601348  0.2821381533535961  0.4999585036639151
  0.0833332393820890  0.2824861521554244  0.0000009272486665
  0.0730595962639297  0.0019241510746643  0.7474519663044709
  0.1662009325906476  0.7492459733943733  0.7815161324011658
  0.2602311521666612  0.4996786109133004  0.7493081570840371
  0.0004627372869829  0.7492474522161084  0.2184863586477822
  0.0833338534490873  0.7167248991868264  0.5000005245469438
  0.1664452533626431  0.4999924357677250  0.9988577006546840
  0.0003783384045976  0.0000820579280584  0.9996895339328074
  0.0010953812322796  0.4961701555526320  0.5027456988300864
  0.0002201002165354  0.4999925676739269  0.0011444132458181
  0.4165029559635887  0.2174875910320963  0.5000331227566100
  0.4273854424814202  0.5000498500697371  0.7499469576865032
  0.3329652120040082  0.7498860439015422  0.7172280188916746
  0.5724830629694350  0.0000975539040431  0.7500509952224780
  0.4999288794906390  0.7501315222046433  0.2825255976720873
  0.4164931717348322  0.7825928488478499  0.9999453483189950
  0.5833330466165644  0.7827068559584743  0.4999983266655886
  0.5724881981638570  0.5001579543599047  0.2500149221083292
  0.3331237952403598  0.2500568174729926  0.2823395061073094
  0.4273748071608650  0.0000918747770968  0.2499794696640468
  0.4999418997985800  0.2501507736259195  0.7174429996849674
  0.5833299108033334  0.2175862102286380  0.9999858990574056
  0.3330062344226090  0.9997948902435472  0.5000077719599140
  0.4999345920548131  0.5001439792037790  0.4999776346206213
  0.4999273225767522  0.0000481364933654  0.0000188132563291
  0.4999400136730668  0.0001474872758647  0.5000236923465765
  0.5833328472637869  0.7175522905764870 -0.0000032964666246
  0.5941804070455249  0.0001036334283022  0.2499404386640506
  0.4999496230489465  0.2500487507888616  0.2174713063950642
  0.4056970959261302  0.5000796027916191  0.2499631230416451
  0.3329829484588064  0.2500424013036961  0.7826704268211718
  0.5833327244352229  0.2826749758823655  0.4999993023821145
  0.4165337611118988  0.2825569855753222  0.9999172068860237
  0.4056242821604119  0.0000832321625690  0.7500368917473021
  0.4999301245904250  0.7501006590373979  0.7825372846325513
  0.5941778399959214  0.5001547280514114  0.7499830160310514
  0.3331071054717074  0.7502376693866512  0.2175147961959819
  0.4165380486655408  0.7176421175044563  0.5000469896044450
  0.4999446926340468  0.5000662972985284  0.9999779904951178
  0.3329659928708767  0.0002134746279061  0.9999087863862700
  0.3331022481577779  0.5001318403445619  0.4999366747566825
  0.3331167897522027  0.5000959055212979  0.9996999893353420
  0.7501623761437909  0.2174943103505822  0.4999675777100365
  0.7609681978163009  0.5000852296796603  0.7500301783363512
  0.6667361129091665  0.7501324509066715  0.7174711976838587
  0.9062304906954805  0.0002978970247923  0.7499534268430552
  0.8337018906826307  0.7498975463065881  0.2827751461946755
  0.7501728898567903  0.7826109653279322  0.0000580305325357
  0.9174786690669222  0.7826701549006787  0.5001155614142534
  0.9064341813078041  0.4996820642455636  0.2506936564776655
  0.6667215839176976  0.2501610828167497  0.2825467515183275
  0.7610431527568310  0.0001004561802363  0.2499670826102081
  0.8335437897710429  0.2500601758625294  0.7176577027544838
  0.9173542121636370  0.2177459699230906  0.0003758304924481
  0.6667254385236708  0.0001562408618585  0.4999753629129280
  0.8335653074325521  0.5001413295808089  0.5000686621378304
  0.8337033661138243  0.0002324546057911  0.0000929881079121
  0.8336603115648241  0.9998007662252799  0.4999926228496328
  0.9169011083333738  0.7176671039138580  0.0004613304054619
  0.9281912295523258  0.0001669643567400  0.2503403950164718
  0.8336836665175663  0.2500496467465225  0.2173286132560545
  0.7392808844981577  0.5000627115148667  0.2500597338420745
  0.6667169571671487  0.2500546359365022  0.7825231344171270
  0.9169148767025638  0.2821397974425930  0.5000427995675790
  0.7501312922511041  0.2825683570817506  0.0000836086520382
  0.7392901456174956  0.0001010962741379  0.7500223358600510
  0.8335582637779310  0.7502576059945926  0.7824817770434905
  0.9276734772363940  0.5001852154593764  0.7503549749410691
  0.6667346609853242  0.7501185691338838  0.2174583840311878
  0.7501261534543110  0.7176482569435809  0.4999493420230093
  0.8335481522620415  0.5001024708598463  0.0002944992684367
  0.6667343439738848  0.0000579453700487  0.9999714898118408
  0.6667296987454735  0.5001450144379088  0.5000187757542875
  0.6667225237744794  0.5000775328347967  0.0000239100075532
  0.1334525504902795  0.3583751504885495  0.8680458291806779
  0.1985801732581655  0.1409527378569670  0.8692370325522254
  0.1338211992551514  0.6365348158890256  0.6285995711398957
  0.1223304441335661  0.0986959842279187  0.6373207007133129
  0.1194048259712827  0.8707122165628473  0.4014145866851125
  0.2859772379523000  0.6296100345339976  0.5979884040508816
  0.0443386822143208  0.0986920989919873  0.3626820467538231
  0.0472618578001410  0.8707126535626999  0.5985852710137766
  0.0433665267276770  0.9024141866936335  0.1420171388541092
  0.2130185337882179  0.6287493640628273  0.4018216313818462
  0.1233003213389609  0.9024153173991142  0.8579827255716634
  0.1982978527271635  0.8597149626569165  0.6288760695349803
  0.1992485242486082  0.6411596844285556  0.1290742186111751
  0.1337718975174616  0.8592449921647660  0.1294121277613531
  0.1996869920637447  0.3583249843634683  0.3693853768317077
  0.2092838573905792  0.9030246505126529  0.3588596655420734
  0.1300422052053629  0.1524088026006283  0.3783264279904855
  0.2092359046280325  0.0993008077494868  0.1418335251719612
  0.1167531744430481  0.3598356156422510  0.5910023865585993
  0.2894835074010841  0.0986858861159070  0.8587646728783761
  0.2861359283433463  0.1295742174458759  0.4018516703891685
  0.2894072720576337  0.9012859583639377  0.6409384396080748
  0.0499207495652112  0.3598332750696086  0.4090084708092481
  0.2129728928695665  0.1296118400556745  0.5974913137683443
  0.3000034533683490  0.8586399616002967  0.3701749565765332
  0.0328452971787327  0.6365360018548405  0.3714001366631552
  0.3000406965500335  0.1413943950746483  0.1297329760477424
  0.2899131886327841  0.5987004853626472  0.1409032682251486
  0.2859845166220943  0.3704852615176716  0.9017947644654487
  0.1193434159269841  0.1302683179022424  0.1006596836298183
  0.2096291262145476  0.5983454531410379  0.8584356205334683
  0.2132049327810530  0.3703414388304913  0.0983453202109373
  0.2086666379210356  0.4010097923550074  0.6402326427553666
  0.0473230759246032  0.1302673947933485  0.8993410665841413
  0.2899588323377408  0.4016676457000762  0.3588515613989549
  0.0332140267956379  0.3583761130242741  0.1319550776259133
  0.0366250321920946  0.1524056877371612  0.6216710173087416
  0.2999885403313416  0.3587397973557475  0.6298069120204531
  0.0328981015259678  0.8592425226022370  0.8705897299878864
  0.0431664884948082  0.4020618063016771  0.8597090244314858
  0.3002533461019928  0.6407961179549396  0.8696897618338596
  0.0434729661221995  0.5989113962678478  0.6417438577356631
  0.2860545042441907  0.8706040537450780  0.0981231056667605
  0.1231987044201508  0.5989069213983106  0.3582496695655563
  0.1192443391151957  0.6290441317785437  0.8996523988603543
  0.1235010570505938  0.4020600327300920  0.1403008025429317
  0.2133063912835731  0.8700856054741187  0.9013646994727301
  0.0474165861253063  0.6290638761939031  0.1003399988087913
  0.4671339205731104  0.3588574682197612  0.8702318678989712
  0.5327062078338108  0.1411942726255833  0.8703907043158901
  0.4671414404724000  0.6411721393626983  0.6297227485194717
  0.4566388091227404  0.0983905967213252  0.6411707103411810
  0.4528816054781465  0.8704630153810853  0.4018533165549850
  0.6196622476526283  0.6298044174326326  0.5982790311534257
  0.3763662624930450  0.0981874850801898  0.3588422937084200
  0.3801092230058631  0.8704357433916315  0.5982015232161493
  0.3763608022668625  0.9018806260586806  0.1411109330782454
  0.5469984076853981  0.6298050010931879  0.4017220321429322
  0.4566403639748268  0.9017399780582320  0.8588584147424775
  0.5327328979854491  0.8589589871413874  0.6296518809738293
  0.5327428477293931  0.6412840556269486  0.1296101593282445
  0.4671008780566859  0.8589504017826661  0.1298142005698173
  0.5327149921670290  0.3590151945945625  0.3703634258669564
  0.5431906054338976  0.9019124077118786  0.3588804646291944
  0.4671476552809284  0.1412174119213516  0.3702849408775247
  0.5431902312342746  0.0982766874162379  0.1411134394682251
  0.4528997786798837  0.3704619579703470  0.5981691347266517
  0.6234773821963050  0.0982754405794672  0.8588371528258149
  0.6196503876648704  0.1298991953017503  0.4016160441767933
  0.6234762866332721  0.9019117947043062  0.6411198334782717
  0.3802167643932456  0.3704895388799139  0.4018256742991451
  0.5470163461373264  0.1298962986748324  0.5983798788360264
  0.6339335515227615  0.8589878178979818  0.3703449187493624
  0.3659578164361525  0.6413247488624764  0.3703266264860451
  0.6339455401637130  0.1412030777155912  0.1295815933145780
  0.6234760280973597  0.5982451241370149  0.1411730944400191
  0.6196360212974685  0.3704341873586039  0.9017928129537052
  0.4528659180885508  0.1296108989798051  0.0981458541938901
  0.5431921376472141  0.5982370760836271  0.8588187973993768
  0.5470337431351473  0.3704277264083627  0.0982126083759523
  0.5431909223994456  0.4019137978633513  0.6410873252472934
  0.3800580706174242  0.1296881815972027  0.9017715773012780
  0.6234733142046324  0.4019170544537871  0.3589113451245912
  0.3659839509059777  0.3588303047888282  0.1295849055684895
  0.3658585810796216  0.1412951431508600  0.6298560655379732
  0.6339523914879438  0.3590091425734010  0.6296272130079281
  0.3658454730351537  0.8588400679218186  0.8701437040327754
  0.3763725538314229  0.4017520757856926  0.8587294453517307
  0.6339243856252134  0.6412844519942643  0.8703884057328447
  0.3763808438561232  0.5982890372138270  0.6411939186362060
  0.6196668574252872  0.8704905457011030  0.0981623447242899
  0.4566413817544980  0.5985539125383242  0.3588337893924237
  0.4529109068220226  0.6297439367540756  0.9017204467299993
  0.4566921199738609  0.4017143351133867  0.1411256451000482
  0.5469969780148958  0.8704899646841512  0.9018246494572509
  0.3802287681503263  0.6296761031633271  0.0981647742633122
  0.8006827044392359  0.3588299944099149  0.8704160554446597
  0.8666393553412994  0.1414317701445908  0.8702482556687968
  0.8007066250154714  0.6413288690746418  0.6296693097481859
  0.7903008309444365  0.0981873939658640  0.6411567934884336
  0.7865572205826937  0.8704365936683780  0.4017985373872282
  0.9536481641090114  0.6287493804486821  0.5981793197503537
  0.7100267370762152  0.0984075874127672  0.3588316521489651
  0.7137856547525239  0.8704659233524189  0.5981448931910480
  0.7100218710651781  0.9017969543799972  0.1411620718298827
  0.8806931882591355  0.6296287345779761  0.4020204844202129
  0.7903131019437524  0.9019368981539828  0.8589147483349614
  0.8666659315428631  0.8586660052168426  0.6298259548436848
  0.8664077062217681  0.6407994027111806  0.1303049450659727
  0.8008209131123183  0.8588406702713484  0.1298562994818051
  0.8666785057385155  0.3587414521954300  0.3701938546635018
  0.8772585320792425  0.9013026969387045  0.3590556412525008
  0.8008072030520712  0.1412983226467594  0.3701393220468132
  0.8771835853057712  0.0986873087105107  0.1412344666051325
  0.7864497538392330  0.3704976621864290  0.5981724077621361
  0.9574379811488812  0.0993158607791577  0.8581705570480166
  0.9536945991883067  0.1296065038709325  0.4025163721134773
  0.9573965383598073  0.9029968696791930  0.6412161733163656
  0.7137632292641041  0.3704633781112941  0.4018308090201029
  0.8805310293042330  0.1295742312589737  0.5981484370209535
  0.9683644371577543  0.8597205986135739  0.3711493439509671
  0.6995173941535683  0.6411937515020725  0.3702747641353913
  0.9680883445486032  0.1409550791420210  0.1307700967744651
  0.9570357667706239  0.5983432226004156  0.1415638490311912
  0.9534620815691411  0.3703417381502508  0.9016553655684331
  0.7866074034440775  0.1297067134901003  0.0982141320206651
  0.8767533490529006  0.5987083761610232  0.8590678153879227
  0.8806821873387680  0.3704843651686747  0.0982050051383933
  0.8767085534342421  0.4016677248541695  0.6411496914048411
  0.7137932384860441  0.1296132596763180  0.9018538864663961
  0.9579995072419759  0.4010134686271429  0.3597643769003375
  0.6995424324907797  0.3589098265297914  0.1298042643100513
  0.6995193925194768  0.1412151727110984  0.6297161252706482
  0.9669800648279802  0.3583238855146401  0.6306160704304209
  0.6995634730363951  0.8589491523809782  0.8701828368762451
  0.7099760491672351  0.4017210434590350  0.8588773331242336
  0.9674180791853841  0.6411595694327199  0.8709263054461879
  0.7100225063490130  0.5985508525553889  0.6411594556698157
  0.9533613284632898  0.8700785776202623  0.0986378196580558
  0.7902870404097037  0.5982948902148599  0.3588104192300028
  0.7864359969483656  0.6296946491524302  0.9018078126446198
  0.7902940203342073  0.4017527561636448  0.1412704825695597
  0.8806121423573864  0.8706204104876140  0.9018690940767066
  0.7137548831563537  0.6297551141460862  0.0982753207700937
  0.0833365717953084  0.2159847671908327  0.5000039790739756
 
  0.00000000E+00  0.00000000E+00  0.00000000E+00
  0.00000000E+00  0.00000000E+00  0.00000000E+00
  0.00000000E+00  0.00000000E+00  0.00000000E+00
  0.00000000E+00  0.00000000E+00  0.00000000E+00
  0.00000000E+00  0.00000000E+00  0.00000000E+00
  0.00000000E+00  0.00000000E+00  0.00000000E+00
  0.00000000E+00  0.00000000E+00  0.00000000E+00
  0.00000000E+00  0.00000000E+00  0.00000000E+00
  0.00000000E+00  0.00000000E+00  0.00000000E+00
  0.00000000E+00  0.00000000E+00  0.00000000E+00
  0.00000000E+00  0.00000000E+00  0.00000000E+00
  0.00000000E+00  0.00000000E+00  0.00000000E+00
  0.00000000E+00  0.00000000E+00  0.00000000E+00
  0.00000000E+00  0.00000000E+00  0.00000000E+00
  0.00000000E+00  0.00000000E+00  0.00000000E+00
  0.00000000E+00  0.00000000E+00  0.00000000E+00
  0.00000000E+00  0.00000000E+00  0.00000000E+00
  0.00000000E+00  0.00000000E+00  0.00000000E+00
  0.00000000E+00  0.00000000E+00  0.00000000E+00
  0.00000000E+00  0.00000000E+00  0.00000000E+00
  0.00000000E+00  0.00000000E+00  0.00000000E+00
  0.00000000E+00  0.00000000E+00  0.00000000E+00
  0.00000000E+00  0.00000000E+00  0.00000000E+00
  0.00000000E+00  0.00000000E+00  0.00000000E+00
  0.00000000E+00  0.00000000E+00  0.00000000E+00
  0.00000000E+00  0.00000000E+00  0.00000000E+00
  0.00000000E+00  0.00000000E+00  0.00000000E+00
  0.00000000E+00  0.00000000E+00  0.00000000E+00
  0.00000000E+00  0.00000000E+00  0.00000000E+00
  0.00000000E+00  0.00000000E+00  0.00000000E+00
  0.00000000E+00  0.00000000E+00  0.00000000E+00
  0.00000000E+00  0.00000000E+00  0.00000000E+00
  0.00000000E+00  0.00000000E+00  0.00000000E+00
  0.00000000E+00  0.00000000E+00  0.00000000E+00
  0.00000000E+00  0.00000000E+00  0.00000000E+00
  0.00000000E+00  0.00000000E+00  0.00000000E+00
  0.00000000E+00  0.00000000E+00  0.00000000E+00
  0.00000000E+00  0.00000000E+00  0.00000000E+00
  0.00000000E+00  0.00000000E+00  0.00000000E+00
  0.00000000E+00  0.00000000E+00  0.00000000E+00
  0.00000000E+00  0.00000000E+00  0.00000000E+00
  0.00000000E+00  0.00000000E+00  0.00000000E+00
  0.00000000E+00  0.00000000E+00  0.00000000E+00
  0.00000000E+00  0.00000000E+00  0.00000000E+00
  0.00000000E+00  0.00000000E+00  0.00000000E+00
  0.00000000E+00  0.00000000E+00  0.00000000E+00
  0.00000000E+00  0.00000000E+00  0.00000000E+00
  0.00000000E+00  0.00000000E+00  0.00000000E+00
  0.00000000E+00  0.00000000E+00  0.00000000E+00
  0.00000000E+00  0.00000000E+00  0.00000000E+00
  0.00000000E+00  0.00000000E+00  0.00000000E+00
  0.00000000E+00  0.00000000E+00  0.00000000E+00
  0.00000000E+00  0.00000000E+00  0.00000000E+00
  0.00000000E+00  0.00000000E+00  0.00000000E+00
  0.00000000E+00  0.00000000E+00  0.00000000E+00
  0.00000000E+00  0.00000000E+00  0.00000000E+00
  0.00000000E+00  0.00000000E+00  0.00000000E+00
  0.00000000E+00  0.00000000E+00  0.00000000E+00
  0.00000000E+00  0.00000000E+00  0.00000000E+00
  0.00000000E+00  0.00000000E+00  0.00000000E+00
  0.00000000E+00  0.00000000E+00  0.00000000E+00
  0.00000000E+00  0.00000000E+00  0.00000000E+00
  0.00000000E+00  0.00000000E+00  0.00000000E+00
  0.00000000E+00  0.00000000E+00  0.00000000E+00
  0.00000000E+00  0.00000000E+00  0.00000000E+00
  0.00000000E+00  0.00000000E+00  0.00000000E+00
  0.00000000E+00  0.00000000E+00  0.00000000E+00
  0.00000000E+00  0.00000000E+00  0.00000000E+00
  0.00000000E+00  0.00000000E+00  0.00000000E+00
  0.00000000E+00  0.00000000E+00  0.00000000E+00
  0.00000000E+00  0.00000000E+00  0.00000000E+00
  0.00000000E+00  0.00000000E+00  0.00000000E+00
  0.00000000E+00  0.00000000E+00  0.00000000E+00
  0.00000000E+00  0.00000000E+00  0.00000000E+00
  0.00000000E+00  0.00000000E+00  0.00000000E+00
  0.00000000E+00  0.00000000E+00  0.00000000E+00
  0.00000000E+00  0.00000000E+00  0.00000000E+00
  0.00000000E+00  0.00000000E+00  0.00000000E+00
  0.00000000E+00  0.00000000E+00  0.00000000E+00
  0.00000000E+00  0.00000000E+00  0.00000000E+00
  0.00000000E+00  0.00000000E+00  0.00000000E+00
  0.00000000E+00  0.00000000E+00  0.00000000E+00
  0.00000000E+00  0.00000000E+00  0.00000000E+00
  0.00000000E+00  0.00000000E+00  0.00000000E+00
  0.00000000E+00  0.00000000E+00  0.00000000E+00
  0.00000000E+00  0.00000000E+00  0.00000000E+00
  0.00000000E+00  0.00000000E+00  0.00000000E+00
  0.00000000E+00  0.00000000E+00  0.00000000E+00
  0.00000000E+00  0.00000000E+00  0.00000000E+00
  0.00000000E+00  0.00000000E+00  0.00000000E+00
  0.00000000E+00  0.00000000E+00  0.00000000E+00
  0.00000000E+00  0.00000000E+00  0.00000000E+00
  0.00000000E+00  0.00000000E+00  0.00000000E+00
  0.00000000E+00  0.00000000E+00  0.00000000E+00
  0.00000000E+00  0.00000000E+00  0.00000000E+00
  0.00000000E+00  0.00000000E+00  0.00000000E+00
  0.00000000E+00  0.00000000E+00  0.00000000E+00
  0.00000000E+00  0.00000000E+00  0.00000000E+00
  0.00000000E+00  0.00000000E+00  0.00000000E+00
  0.00000000E+00  0.00000000E+00  0.00000000E+00
  0.00000000E+00  0.00000000E+00  0.00000000E+00
  0.00000000E+00  0.00000000E+00  0.00000000E+00
  0.00000000E+00  0.00000000E+00  0.00000000E+00
  0.00000000E+00  0.00000000E+00  0.00000000E+00
  0.00000000E+00  0.00000000E+00  0.00000000E+00
  0.00000000E+00  0.00000000E+00  0.00000000E+00
  0.00000000E+00  0.00000000E+00  0.00000000E+00
  0.00000000E+00  0.00000000E+00  0.00000000E+00
  0.00000000E+00  0.00000000E+00  0.00000000E+00
  0.00000000E+00  0.00000000E+00  0.00000000E+00
  0.00000000E+00  0.00000000E+00  0.00000000E+00
  0.00000000E+00  0.00000000E+00  0.00000000E+00
  0.00000000E+00  0.00000000E+00  0.00000000E+00
  0.00000000E+00  0.00000000E+00  0.00000000E+00
  0.00000000E+00  0.00000000E+00  0.00000000E+00
  0.00000000E+00  0.00000000E+00  0.00000000E+00
  0.00000000E+00  0.00000000E+00  0.00000000E+00
  0.00000000E+00  0.00000000E+00  0.00000000E+00
  0.00000000E+00  0.00000000E+00  0.00000000E+00
  0.00000000E+00  0.00000000E+00  0.00000000E+00
  0.00000000E+00  0.00000000E+00  0.00000000E+00
  0.00000000E+00  0.00000000E+00  0.00000000E+00
  0.00000000E+00  0.00000000E+00  0.00000000E+00
  0.00000000E+00  0.00000000E+00  0.00000000E+00
  0.00000000E+00  0.00000000E+00  0.00000000E+00
  0.00000000E+00  0.00000000E+00  0.00000000E+00
  0.00000000E+00  0.00000000E+00  0.00000000E+00
  0.00000000E+00  0.00000000E+00  0.00000000E+00
  0.00000000E+00  0.00000000E+00  0.00000000E+00
  0.00000000E+00  0.00000000E+00  0.00000000E+00
  0.00000000E+00  0.00000000E+00  0.00000000E+00
  0.00000000E+00  0.00000000E+00  0.00000000E+00
  0.00000000E+00  0.00000000E+00  0.00000000E+00
  0.00000000E+00  0.00000000E+00  0.00000000E+00
  0.00000000E+00  0.00000000E+00  0.00000000E+00
  0.00000000E+00  0.00000000E+00  0.00000000E+00
  0.00000000E+00  0.00000000E+00  0.00000000E+00
  0.00000000E+00  0.00000000E+00  0.00000000E+00
  0.00000000E+00  0.00000000E+00  0.00000000E+00
  0.00000000E+00  0.00000000E+00  0.00000000E+00
  0.00000000E+00  0.00000000E+00  0.00000000E+00
  0.00000000E+00  0.00000000E+00  0.00000000E+00
  0.00000000E+00  0.00000000E+00  0.00000000E+00
  0.00000000E+00  0.00000000E+00  0.00000000E+00
  0.00000000E+00  0.00000000E+00  0.00000000E+00
  0.00000000E+00  0.00000000E+00  0.00000000E+00
  0.00000000E+00  0.00000000E+00  0.00000000E+00
  0.00000000E+00  0.00000000E+00  0.00000000E+00
  0.00000000E+00  0.00000000E+00  0.00000000E+00
  0.00000000E+00  0.00000000E+00  0.00000000E+00
  0.00000000E+00  0.00000000E+00  0.00000000E+00
  0.00000000E+00  0.00000000E+00  0.00000000E+00
  0.00000000E+00  0.00000000E+00  0.00000000E+00
  0.00000000E+00  0.00000000E+00  0.00000000E+00
  0.00000000E+00  0.00000000E+00  0.00000000E+00
  0.00000000E+00  0.00000000E+00  0.00000000E+00
  0.00000000E+00  0.00000000E+00  0.00000000E+00
  0.00000000E+00  0.00000000E+00  0.00000000E+00
  0.00000000E+00  0.00000000E+00  0.00000000E+00
  0.00000000E+00  0.00000000E+00  0.00000000E+00
  0.00000000E+00  0.00000000E+00  0.00000000E+00
  0.00000000E+00  0.00000000E+00  0.00000000E+00
  0.00000000E+00  0.00000000E+00  0.00000000E+00
  0.00000000E+00  0.00000000E+00  0.00000000E+00
  0.00000000E+00  0.00000000E+00  0.00000000E+00
  0.00000000E+00  0.00000000E+00  0.00000000E+00
  0.00000000E+00  0.00000000E+00  0.00000000E+00
  0.00000000E+00  0.00000000E+00  0.00000000E+00
  0.00000000E+00  0.00000000E+00  0.00000000E+00
  0.00000000E+00  0.00000000E+00  0.00000000E+00
  0.00000000E+00  0.00000000E+00  0.00000000E+00
  0.00000000E+00  0.00000000E+00  0.00000000E+00
  0.00000000E+00  0.00000000E+00  0.00000000E+00
  0.00000000E+00  0.00000000E+00  0.00000000E+00
  0.00000000E+00  0.00000000E+00  0.00000000E+00
  0.00000000E+00  0.00000000E+00  0.00000000E+00
  0.00000000E+00  0.00000000E+00  0.00000000E+00
  0.00000000E+00  0.00000000E+00  0.00000000E+00
  0.00000000E+00  0.00000000E+00  0.00000000E+00
  0.00000000E+00  0.00000000E+00  0.00000000E+00
  0.00000000E+00  0.00000000E+00  0.00000000E+00
  0.00000000E+00  0.00000000E+00  0.00000000E+00
  0.00000000E+00  0.00000000E+00  0.00000000E+00
  0.00000000E+00  0.00000000E+00  0.00000000E+00
  0.00000000E+00  0.00000000E+00  0.00000000E+00
  0.00000000E+00  0.00000000E+00  0.00000000E+00
  0.00000000E+00  0.00000000E+00  0.00000000E+00
  0.00000000E+00  0.00000000E+00  0.00000000E+00
  0.00000000E+00  0.00000000E+00  0.00000000E+00
  0.00000000E+00  0.00000000E+00  0.00000000E+00
  0.00000000E+00  0.00000000E+00  0.00000000E+00
  0.00000000E+00  0.00000000E+00  0.00000000E+00
  0.00000000E+00  0.00000000E+00  0.00000000E+00
  0.00000000E+00  0.00000000E+00  0.00000000E+00
  0.00000000E+00  0.00000000E+00  0.00000000E+00
  0.00000000E+00  0.00000000E+00  0.00000000E+00
  0.00000000E+00  0.00000000E+00  0.00000000E+00
  0.00000000E+00  0.00000000E+00  0.00000000E+00
  0.00000000E+00  0.00000000E+00  0.00000000E+00
  0.00000000E+00  0.00000000E+00  0.00000000E+00
  0.00000000E+00  0.00000000E+00  0.00000000E+00
  0.00000000E+00  0.00000000E+00  0.00000000E+00
  0.00000000E+00  0.00000000E+00  0.00000000E+00
  0.00000000E+00  0.00000000E+00  0.00000000E+00
  0.00000000E+00  0.00000000E+00  0.00000000E+00
  0.00000000E+00  0.00000000E+00  0.00000000E+00
  0.00000000E+00  0.00000000E+00  0.00000000E+00
  0.00000000E+00  0.00000000E+00  0.00000000E+00
  0.00000000E+00  0.00000000E+00  0.00000000E+00
  0.00000000E+00  0.00000000E+00  0.00000000E+00
  0.00000000E+00  0.00000000E+00  0.00000000E+00
  0.00000000E+00  0.00000000E+00  0.00000000E+00
  0.00000000E+00  0.00000000E+00  0.00000000E+00
  0.00000000E+00  0.00000000E+00  0.00000000E+00
  0.00000000E+00  0.00000000E+00  0.00000000E+00
  0.00000000E+00  0.00000000E+00  0.00000000E+00
  0.00000000E+00  0.00000000E+00  0.00000000E+00
  0.00000000E+00  0.00000000E+00  0.00000000E+00
  0.00000000E+00  0.00000000E+00  0.00000000E+00
  0.00000000E+00  0.00000000E+00  0.00000000E+00
  0.00000000E+00  0.00000000E+00  0.00000000E+00
  0.00000000E+00  0.00000000E+00  0.00000000E+00
  0.00000000E+00  0.00000000E+00  0.00000000E+00
  0.00000000E+00  0.00000000E+00  0.00000000E+00
  0.00000000E+00  0.00000000E+00  0.00000000E+00
  0.00000000E+00  0.00000000E+00  0.00000000E+00
  0.00000000E+00  0.00000000E+00  0.00000000E+00
  0.00000000E+00  0.00000000E+00  0.00000000E+00
  0.00000000E+00  0.00000000E+00  0.00000000E+00
  0.00000000E+00  0.00000000E+00  0.00000000E+00
  0.00000000E+00  0.00000000E+00  0.00000000E+00
  0.00000000E+00  0.00000000E+00  0.00000000E+00
  0.00000000E+00  0.00000000E+00  0.00000000E+00
  0.00000000E+00  0.00000000E+00  0.00000000E+00
  0.00000000E+00  0.00000000E+00  0.00000000E+00
  0.00000000E+00  0.00000000E+00  0.00000000E+00
  0.00000000E+00  0.00000000E+00  0.00000000E+00
  0.00000000E+00  0.00000000E+00  0.00000000E+00
  0.00000000E+00  0.00000000E+00  0.00000000E+00
  0.00000000E+00  0.00000000E+00  0.00000000E+00
