# Supplementary material for: The mechanisms underlying the enhanced high-temperature properties of GRX-810
Source: Nat Commun. 2025 Dec 14;17:963. doi: 10.1038/s41467-025-67687-4 (PMC12847880; doi:10.1038/s41467-025-67687-4)
Supplement: Supplementary file 3 — Supplementary Data 1 [file 41467_2025_67687_MOESM3_ESM.zip › DFT datasets/Y2O3_cubic_Ti1_site2_relax.vasp]

POSCAR file written by OVITO Basic 3.10.
   1.00000000000000     
    31.9266892085363381   -0.0061572335712049   -0.0055306380008195
    -0.0020751669658150   10.6434045928329901    0.0020297750452156
    -0.0019189051161536    0.0020157877529059   10.6418726699509705
   Y    O    Ti
    95   144     1
Direct
  0.0819897753889505  0.2130599810018410  0.5017899895514533
  0.0937533166784378  0.5004729504770916  0.7494978446753844
  0.9993920012593058  0.7534380254055111  0.7133125812459447
  0.2389685499794482  0.0000915527078262  0.7501812734069594
  0.1665236592010011  0.7498637423366058  0.2824073200746636
  0.0831439329084023  0.7825065084252311  0.9988520721550633
  0.2498776328813097  0.7823633042857350  0.5000062849073281
  0.2389837471218453  0.4998251635115017  0.2500890884891381
  0.0006020241578386  0.2465768364327371  0.2866627089726982
  0.0933220189152672  0.9983495281162225  0.2522160531112689
  0.1661606746435839  0.2500898447331403  0.7172577509898216
  0.2497731004299137  0.2173843062973721  0.0000784120094089
  0.1659779505571334  0.4997644204695593  0.4998493020814340
  0.1660322147751525  0.0001574454148956  0.9997541165640167
  0.1665746950301734  0.0001131645747728  0.4999662945350467
  0.2498542035772637  0.7176054273854484  0.9998699646732120
  0.2607281473817657 -0.0000076382383811  0.2498882865572748
  0.1662220407117621  0.2495211776029113  0.2178635337744242
  0.0722822480957628  0.4988322180631388  0.2497679683936037
  0.9993836401915397  0.2477331740283206  0.7802276442250541
  0.2498081724934678  0.2826603635293560  0.5000757836723208
  0.0830438369530587  0.2818798883338218  0.9991378081858804
  0.0709164725268611  0.9983096718269748  0.7462506146021917
  0.1663880926495293  0.7499726118402241  0.7821282500574515
  0.2606784254366660  0.4999747488083316  0.7499570698182189
  0.0006184260437725  0.7522781785759906  0.2197645372875051
  0.0824243939818110  0.7197387386440401  0.4981927556425643
  0.1665341633124627  0.4997093313815481  0.9998251164452456
  0.9999954478320946  0.0000056508951068  0.9999823489991190
  0.9999986536744977  0.4999943774287581  0.4999914800557627
  0.0000020097028757  0.5000015915961898  0.0000031669567351
  0.4166445796250408  0.2174574015444074  0.4999892304901852
  0.4274896265212488  0.4999712003801139  0.7499892665921163
  0.3332785168140600  0.7499698577217949  0.7174687909500705
  0.5725248901461075 -0.0000150999286272  0.7499825876424896
  0.4999976989316930  0.7499948866579133  0.2825000521135431
  0.4166462819373543  0.7824859693101622 -0.0000104609329046
  0.5833529539411018  0.7825387000844722  0.5000152632539218
  0.5725091799903609  0.5000342328386823  0.2500076363504247
  0.3332443738870423  0.2499888812471203  0.2825958062148479
  0.4274747376581348  0.0000133287302164  0.2500060948211239
  0.5000000352411285  0.2499925637068179  0.7175032373248860
  0.5833569162354995  0.2175109127562332  0.0000078403784065
  0.3332480688815705  0.9999788353901179  0.5000362658320072
  0.5000009767951020  0.4999977864506563  0.5000055385106782
  0.5000059885292515  0.9999895004982654 -0.0000010111913720
  0.4999978274875002 -0.0000030583437805  0.4999947367188344
  0.5833606527385279  0.7174660697678422  0.9999670666438033
  0.5942019417687829 -0.0000255310752700  0.2499897784291454
  0.5000113310614076  0.2499807221156282  0.2174716263601001
  0.4058111783102105  0.4999631144703751  0.2500052118877278
  0.3332553287291220  0.2500186061477670  0.7825616694856958
  0.5833584996272431  0.2824924383267024  0.4999966710866511
  0.4166424948745311  0.2825394308209079  0.0000427247733177
  0.4057993825098061  0.0000186187227498  0.7500220801065629
  0.4999953918904081  0.7500170418008105  0.7825242470512037
  0.5941934888623240  0.5000253072249276  0.7500088900043567
  0.3332664132874397  0.7499669673385816  0.2174646274379175
  0.4166398529889895  0.7174976831137856  0.5000060776570281
  0.5000011837588707  0.5000070683611767 -0.0000011127646109
  0.3332763138649727  0.0000579826563528  0.0000176486055653
  0.3332791571337799  0.4999493066339512  0.5000282526302676
  0.3332442865022165  0.4999914570934204  0.0000392043098588
  0.7501276766652774  0.2176275855836091  0.5000010917609564
  0.7610188177493471  0.5001715630287118  0.7499163659703793
  0.6667546426518896  0.7500109935858463  0.7174271560847323
  0.9066697646209211  0.0016495555799358  0.7477681299109935
  0.8338350103297210  0.7499054430241590  0.2827436200957331
  0.7502258126838609  0.7826133366906359  0.9999213304550307
  0.9180048001643962  0.7869514266037833  0.4981914626359178
  0.9062452079531029  0.4995226106778973  0.2504917934535033
  0.6667197082164246  0.2500227630098149  0.2825386168004750
  0.7610322222092419  0.9999045322858352  0.2498199085225886
  0.8334769280531612  0.2501260759781399  0.7175900022742772
  0.9168490469152614  0.2174903266169194  0.0011267661847974
  0.6667531405702041  0.0000140935566228  0.4999809822503209
  0.8340226792631515  0.5002442296869126  0.5001651863751970
  0.8339641923934327  0.9998374468203647  0.0002392057247893
  0.8334237624060422  0.9998841995667035  0.5000333603407837
  0.9169525382411973  0.7181210996545293  0.0008680484582762
  0.9290772131475767  0.0017133518103695  0.2537309298737179
  0.8336094939762591  0.2500316120129354  0.2178693212041401
  0.7393228044080689  0.5000246878995348  0.2500516960156548
  0.6667374776359085  0.2500226551371609  0.7825338841583463
  0.9175705208882329  0.2802688235112177  0.5018062157411850
  0.7501452138007786  0.2823843410588109  0.0001249138715592
  0.7392748106712494  0.0000066706320270  0.7501192638767656
  0.8337775749902575  0.7504884820488860  0.7821419059372979
  0.9277142442038397  0.5011676872802900  0.7502401836563409
  0.6667448142142961  0.7499843155071184  0.2174395688177630
  0.7501908010016821  0.7173414314174064  0.4999408568574167
  0.8334622469845104  0.5002845272960873  0.0001731044587391
  0.6667213799909707  0.9999414470730987  0.9999829017104817
  0.6667174057249933  0.5000544804915670  0.4999664243323049
  0.6667569407600120  0.4999979424424058 -0.0000263174190750
  0.1336753354840605  0.3590295866793631  0.8700758604972667
  0.1991766920320294  0.1412326587539445  0.8700920447729896
  0.1332785013646152  0.6417199262566059  0.6288995516710654
  0.1224481550886484  0.0980583886961704  0.6411706704473027
  0.1198900513113288  0.8702972706375408  0.4019446648669122
  0.2862385317637492  0.6295267555896676  0.5981036774538976
  0.0414698592444808  0.0889792355924757  0.3680127417322979
  0.0439153499853648  0.8755063053883899  0.5889248371333620
  0.0432635959833614  0.9021034803724161  0.1391793001504013
  0.2134283161201867  0.6294311221139640  0.4018107184693040
  0.1226907509698055  0.9010825218712574  0.8577433917834236
  0.1993221162213697  0.8591006165352922  0.6295424600842358
  0.1993255920310178  0.6411274368373744  0.1295786229621071
  0.1334406034912132  0.8588222815603699  0.1299087708046937
  0.1991635079750274  0.3586103272238910  0.3704286950963297
  0.2097753628999663  0.9019354774407597  0.3590315435956220
  0.1327057995264040  0.1410897200575388  0.3706726322821148
  0.2096163979402114  0.0980133541528212  0.1411446203205081
  0.1189511784501504  0.3691479268651711  0.5986351061752420
  0.2899720679889972  0.0983438473124283  0.8588852954426972
  0.2861675885615996  0.1295673188418126  0.4019494811062711
  0.2899847775444737  0.9016420462785588  0.6411705715722859
  0.0470150335838029  0.3679279913297326  0.4025733343249351
  0.2133168836062786  0.1299065109884578  0.5982925048239448
  0.3004894977374593  0.8587980752272266  0.3702788668060095
  0.0325121491585224  0.6391413515214411  0.3699453691246726
  0.3004636811721476  0.1410826898372211  0.1297808598907306
  0.2899951848487309  0.5982846704443400  0.1411415019990563
  0.2861950037088492  0.3703689237235002  0.9018747992567595
  0.1190919095604978  0.1292385376910723  0.0992716162639872
  0.2097599649918356  0.5983609145752502  0.8586917845410260
  0.2135198768503439  0.3698361476874834  0.0985832547077882
  0.2095745322763415  0.4018808084942022  0.6411670971400593
  0.0469004874425121  0.1293471529491762  0.8982098787883565
  0.2899910743257752  0.4015831783307535  0.3589114721111352
  0.0327441801542255  0.3578464441532204  0.1303839196872269
  0.0294026853081368  0.1316728346622983  0.6245277544050609
  0.3004436643021915  0.3588839370767988  0.6297838270977653
  0.0322974357619709  0.8590462256881276  0.8679471008272631
  0.0429081678201506  0.4006871541671171  0.8578940086799014
  0.3004726959332894  0.6412028037132704  0.8702993918304128
  0.0430059251107959  0.6016113256579191  0.6408419840358121
  0.2862235799257881  0.8704174888840599  0.0981034784630071
  0.1228277045027156  0.5991767893995592  0.3587573602536644
  0.1194925275044334  0.6293334647692718  0.9015418238213471
  0.1232753833008221  0.4012987892972354  0.1408177027278907
  0.2133198238020545  0.8704697377605807  0.9016994736641415
  0.0469812553038152  0.6302337994739883  0.0988286661487113
  0.4672513419486873  0.3587745010619780  0.8703917231653632
  0.5327507707401570  0.1411708676905565  0.8703199342988145
  0.4672724037790464  0.6411725061121141  0.6296280308383055
  0.4567918770302835  0.0981669646316243  0.6411714767436985
  0.4529314913137276  0.8703531690668038  0.4017722780226868
  0.6196700900352268  0.6296180309352970  0.5981433494899779
  0.3765082668118583  0.0982115828716898  0.3588082068525976
  0.3803505134260452  0.8703982920905413  0.5981888647902078
  0.3765083509436326  0.9018034764330585  0.1411333830731413
  0.5470793482057434  0.6296098992747533  0.4017452016190639
  0.4567870762627161  0.9017558526939836  0.8587933724338777
  0.5327509496736064  0.8587742532981856  0.6296046243938751
  0.5327510466705803  0.6412439031755365  0.1296048035153414
  0.4672434082777794  0.8588280285558314  0.1296628458705475
  0.5327299519835386  0.3588314668870997  0.3703796932420051
  0.5432056697715789  0.9018221246287180  0.3588262369505545
  0.4672436121722912  0.1412224419282543  0.3703605128929773
  0.5432203395487798  0.0982750470190524  0.1412003855356555
  0.4529228368658422  0.3703825592689510  0.5982586624414687
  0.6234896280263024  0.0982007073413466  0.8588686233388587
  0.6196495775295503  0.1296096267959618  0.4017919293126207
  0.6234939286142611  0.9017720328059170  0.6412137959495482
  0.3803278301761451  0.3703731674694868  0.4018809477648274
  0.5470685950626780  0.1296221352001521  0.5982066006823711
  0.6339674292331156  0.8587750802389801  0.3703754586992006
  0.3660430471057629  0.6411198383232859  0.3703654420897802
  0.6339720389853680  0.1411209805538329  0.1295902013022656
  0.6234939112874118  0.5981203046694511  0.1411462868848464
  0.6196571033731908  0.3703890450412063  0.9018316370234408
  0.4529428664308091  0.1295983424874131  0.0981713943119472
  0.5432103751035584  0.5982535967120944  0.8587681931948148
  0.5470872132848662  0.3704081993658233  0.0982330406513833
  0.5432379872937196  0.4017396261165955  0.6411867034538609
  0.3803532790314880  0.1296310894795585  0.9018093974318714
  0.6234854583565338  0.4017811520017567  0.3587969212678739
  0.3660619971670127  0.3587818218366452  0.1296889562061349
  0.3660374222801548  0.1412255394559087  0.6296536852775257
  0.6339623054959568  0.3588654659674717  0.6296168706402936
  0.3660218662355169  0.8588769615873524  0.8704087262954632
  0.3765114882847352  0.4018714944744774  0.8588813593904318
  0.6339413333058648  0.6412139686502747  0.8703856657911230
  0.3765153036933184  0.5982116700789540  0.6411966538026614
  0.6196454700252346  0.8703754329909665  0.0982183208609301
  0.4567739549496858  0.5982244184069302  0.3588386483623272
  0.4529204227237139  0.6295968353825209  0.9017636438389351
  0.4567928679166506  0.4017872310857122  0.1412455397469048
  0.5470624926334717  0.8703983796059784  0.9017992051627201
  0.3803584457416160  0.6295831172983457  0.0981743918388410
  0.8006735929424572  0.3588657235422905  0.8704174911395860
  0.8665443926409877  0.1411972182884478  0.8700893656049848
  0.8008406472396371  0.6413929013540033  0.6295775922187117
  0.7902266925520461  0.0980614560975709  0.6409754647357164
  0.7866706951090343  0.8700939222947449  0.4017424007956760
  0.9529852402036664  0.6320663596224675  0.5974140105178518
  0.7100098111040611  0.0983481947878398  0.3588031094817708
  0.7138323363389992  0.8704330793912860  0.5980787215519168
  0.7100334113983175  0.9016865736787261  0.1411054246203294
  0.8810509819738087  0.6308335803576348  0.4013582407323327
  0.7903832127162029  0.9019728395968002  0.8588435051090281
  0.8672980500560740  0.8589296091479122  0.6293371812308970
  0.8663210850850954  0.6409597791788253  0.1299329173992409
  0.8008238649778344  0.8587677546213888  0.1298897582062981
  0.8667128914382618  0.3582860475796255  0.3711031996699427
  0.8775434557146228  0.9019453237286011  0.3587966803846547
  0.8006913402815572  0.1408810299882695  0.3704151087863019
  0.8773089315968833  0.0989143374358237  0.1422231768032513
  0.7865808380841837  0.3705690932060842  0.5981910710764711
  0.9567258656285353  0.0979699031848187  0.8608024753101207
  0.9560761774694172  0.1245167231223847  0.4110886975068039
  0.9585213085925033  0.9110543940602168  0.6319284013163523
  0.7137753789635544  0.3704819832469542  0.4019045777334617
  0.8801126734890800  0.1296667689656582  0.5980787153051907
  0.9706171941023963  0.8683188780413149  0.3754392082275028
  0.6995476799334648  0.6411224962581726  0.3702248190819658
  0.9677093663296944  0.1409402110997684  0.1320526437476784
  0.9570970041594707  0.5993346379196210  0.1421290617960982
  0.9530197824149698  0.3697764669344507  0.9011765591087353
  0.7866854409818607  0.1294934105524413  0.0982769260829553
  0.8767252392087028  0.5986607516379966  0.8592299969730089
  0.8805069764536332  0.3706476235682515  0.0984539307752673
  0.8771740987936552  0.4008302026232042  0.6412515528691075
  0.7137809533261358  0.1295824940860458  0.9018787229097769
  0.9569817585044545  0.3984056754590135  0.3591446163750405
  0.6995222495178500  0.3588412712344356  0.1296746490418387
  0.6995186890827861  0.1411898145541256  0.6297263684810503
  0.9674860149973390  0.3608507640926282  0.6300228949189535
  0.6995315124415299  0.8589124841992951  0.8702379906257195
  0.7100096304131989  0.4017325993756468  0.8588611082428942
  0.9672549910645529  0.6421350232476002  0.8696081903375151
  0.7100063407503331  0.5984076705285714  0.6410817999236951
  0.9530973095375901  0.8706722831621999  0.1017400718666530
  0.7904199198892858  0.5981512478193622  0.3589168297733871
  0.7864774981232394  0.6301633538270667  0.9014175469242294
  0.7902405594370244  0.4016468491246646  0.1413303626271184
  0.8809067845475231  0.8707559710684739  0.9007434897400283
  0.7138073276260192  0.6296251989642595  0.0981384340487953
  0.9999953084771409  0.0000125065080306  0.4999879073976521
 
  0.00000000E+00  0.00000000E+00  0.00000000E+00
  0.00000000E+00  0.00000000E+00  0.00000000E+00
  0.00000000E+00  0.00000000E+00  0.00000000E+00
  0.00000000E+00  0.00000000E+00  0.00000000E+00
  0.00000000E+00  0.00000000E+00  0.00000000E+00
  0.00000000E+00  0.00000000E+00  0.00000000E+00
  0.00000000E+00  0.00000000E+00  0.00000000E+00
  0.00000000E+00  0.00000000E+00  0.00000000E+00
  0.00000000E+00  0.00000000E+00  0.00000000E+00
  0.00000000E+00  0.00000000E+00  0.00000000E+00
  0.00000000E+00  0.00000000E+00  0.00000000E+00
  0.00000000E+00  0.00000000E+00  0.00000000E+00
  0.00000000E+00  0.00000000E+00  0.00000000E+00
  0.00000000E+00  0.00000000E+00  0.00000000E+00
  0.00000000E+00  0.00000000E+00  0.00000000E+00
  0.00000000E+00  0.00000000E+00  0.00000000E+00
  0.00000000E+00  0.00000000E+00  0.00000000E+00
  0.00000000E+00  0.00000000E+00  0.00000000E+00
  0.00000000E+00  0.00000000E+00  0.00000000E+00
  0.00000000E+00  0.00000000E+00  0.00000000E+00
  0.00000000E+00  0.00000000E+00  0.00000000E+00
  0.00000000E+00  0.00000000E+00  0.00000000E+00
  0.00000000E+00  0.00000000E+00  0.00000000E+00
  0.00000000E+00  0.00000000E+00  0.00000000E+00
  0.00000000E+00  0.00000000E+00  0.00000000E+00
  0.00000000E+00  0.00000000E+00  0.00000000E+00
  0.00000000E+00  0.00000000E+00  0.00000000E+00
  0.00000000E+00  0.00000000E+00  0.00000000E+00
  0.00000000E+00  0.00000000E+00  0.00000000E+00
  0.00000000E+00  0.00000000E+00  0.00000000E+00
  0.00000000E+00  0.00000000E+00  0.00000000E+00
  0.00000000E+00  0.00000000E+00  0.00000000E+00
  0.00000000E+00  0.00000000E+00  0.00000000E+00
  0.00000000E+00  0.00000000E+00  0.00000000E+00
  0.00000000E+00  0.00000000E+00  0.00000000E+00
  0.00000000E+00  0.00000000E+00  0.00000000E+00
  0.00000000E+00  0.00000000E+00  0.00000000E+00
  0.00000000E+00  0.00000000E+00  0.00000000E+00
  0.00000000E+00  0.00000000E+00  0.00000000E+00
  0.00000000E+00  0.00000000E+00  0.00000000E+00
  0.00000000E+00  0.00000000E+00  0.00000000E+00
  0.00000000E+00  0.00000000E+00  0.00000000E+00
  0.00000000E+00  0.00000000E+00  0.00000000E+00
  0.00000000E+00  0.00000000E+00  0.00000000E+00
  0.00000000E+00  0.00000000E+00  0.00000000E+00
  0.00000000E+00  0.00000000E+00  0.00000000E+00
  0.00000000E+00  0.00000000E+00  0.00000000E+00
  0.00000000E+00  0.00000000E+00  0.00000000E+00
  0.00000000E+00  0.00000000E+00  0.00000000E+00
  0.00000000E+00  0.00000000E+00  0.00000000E+00
  0.00000000E+00  0.00000000E+00  0.00000000E+00
  0.00000000E+00  0.00000000E+00  0.00000000E+00
  0.00000000E+00  0.00000000E+00  0.00000000E+00
  0.00000000E+00  0.00000000E+00  0.00000000E+00
  0.00000000E+00  0.00000000E+00  0.00000000E+00
  0.00000000E+00  0.00000000E+00  0.00000000E+00
  0.00000000E+00  0.00000000E+00  0.00000000E+00
  0.00000000E+00  0.00000000E+00  0.00000000E+00
  0.00000000E+00  0.00000000E+00  0.00000000E+00
  0.00000000E+00  0.00000000E+00  0.00000000E+00
  0.00000000E+00  0.00000000E+00  0.00000000E+00
  0.00000000E+00  0.00000000E+00  0.00000000E+00
  0.00000000E+00  0.00000000E+00  0.00000000E+00
  0.00000000E+00  0.00000000E+00  0.00000000E+00
  0.00000000E+00  0.00000000E+00  0.00000000E+00
  0.00000000E+00  0.00000000E+00  0.00000000E+00
  0.00000000E+00  0.00000000E+00  0.00000000E+00
  0.00000000E+00  0.00000000E+00  0.00000000E+00
  0.00000000E+00  0.00000000E+00  0.00000000E+00
  0.00000000E+00  0.00000000E+00  0.00000000E+00
  0.00000000E+00  0.00000000E+00  0.00000000E+00
  0.00000000E+00  0.00000000E+00  0.00000000E+00
  0.00000000E+00  0.00000000E+00  0.00000000E+00
  0.00000000E+00  0.00000000E+00  0.00000000E+00
  0.00000000E+00  0.00000000E+00  0.00000000E+00
  0.00000000E+00  0.00000000E+00  0.00000000E+00
  0.00000000E+00  0.00000000E+00  0.00000000E+00
  0.00000000E+00  0.00000000E+00  0.00000000E+00
  0.00000000E+00  0.00000000E+00  0.00000000E+00
  0.00000000E+00  0.00000000E+00  0.00000000E+00
  0.00000000E+00  0.00000000E+00  0.00000000E+00
  0.00000000E+00  0.00000000E+00  0.00000000E+00
  0.00000000E+00  0.00000000E+00  0.00000000E+00
  0.00000000E+00  0.00000000E+00  0.00000000E+00
  0.00000000E+00  0.00000000E+00  0.00000000E+00
  0.00000000E+00  0.00000000E+00  0.00000000E+00
  0.00000000E+00  0.00000000E+00  0.00000000E+00
  0.00000000E+00  0.00000000E+00  0.00000000E+00
  0.00000000E+00  0.00000000E+00  0.00000000E+00
  0.00000000E+00  0.00000000E+00  0.00000000E+00
  0.00000000E+00  0.00000000E+00  0.00000000E+00
  0.00000000E+00  0.00000000E+00  0.00000000E+00
  0.00000000E+00  0.00000000E+00  0.00000000E+00
  0.00000000E+00  0.00000000E+00  0.00000000E+00
  0.00000000E+00  0.00000000E+00  0.00000000E+00
  0.00000000E+00  0.00000000E+00  0.00000000E+00
  0.00000000E+00  0.00000000E+00  0.00000000E+00
  0.00000000E+00  0.00000000E+00  0.00000000E+00
  0.00000000E+00  0.00000000E+00  0.00000000E+00
  0.00000000E+00  0.00000000E+00  0.00000000E+00
  0.00000000E+00  0.00000000E+00  0.00000000E+00
  0.00000000E+00  0.00000000E+00  0.00000000E+00
  0.00000000E+00  0.00000000E+00  0.00000000E+00
  0.00000000E+00  0.00000000E+00  0.00000000E+00
  0.00000000E+00  0.00000000E+00  0.00000000E+00
  0.00000000E+00  0.00000000E+00  0.00000000E+00
  0.00000000E+00  0.00000000E+00  0.00000000E+00
  0.00000000E+00  0.00000000E+00  0.00000000E+00
  0.00000000E+00  0.00000000E+00  0.00000000E+00
  0.00000000E+00  0.00000000E+00  0.00000000E+00
  0.00000000E+00  0.00000000E+00  0.00000000E+00
  0.00000000E+00  0.00000000E+00  0.00000000E+00
  0.00000000E+00  0.00000000E+00  0.00000000E+00
  0.00000000E+00  0.00000000E+00  0.00000000E+00
  0.00000000E+00  0.00000000E+00  0.00000000E+00
  0.00000000E+00  0.00000000E+00  0.00000000E+00
  0.00000000E+00  0.00000000E+00  0.00000000E+00
  0.00000000E+00  0.00000000E+00  0.00000000E+00
  0.00000000E+00  0.00000000E+00  0.00000000E+00
  0.00000000E+00  0.00000000E+00  0.00000000E+00
  0.00000000E+00  0.00000000E+00  0.00000000E+00
  0.00000000E+00  0.00000000E+00  0.00000000E+00
  0.00000000E+00  0.00000000E+00  0.00000000E+00
  0.00000000E+00  0.00000000E+00  0.00000000E+00
  0.00000000E+00  0.00000000E+00  0.00000000E+00
  0.00000000E+00  0.00000000E+00  0.00000000E+00
  0.00000000E+00  0.00000000E+00  0.00000000E+00
  0.00000000E+00  0.00000000E+00  0.00000000E+00
  0.00000000E+00  0.00000000E+00  0.00000000E+00
  0.00000000E+00  0.00000000E+00  0.00000000E+00
  0.00000000E+00  0.00000000E+00  0.00000000E+00
  0.00000000E+00  0.00000000E+00  0.00000000E+00
  0.00000000E+00  0.00000000E+00  0.00000000E+00
  0.00000000E+00  0.00000000E+00  0.00000000E+00
  0.00000000E+00  0.00000000E+00  0.00000000E+00
  0.00000000E+00  0.00000000E+00  0.00000000E+00
  0.00000000E+00  0.00000000E+00  0.00000000E+00
  0.00000000E+00  0.00000000E+00  0.00000000E+00
  0.00000000E+00  0.00000000E+00  0.00000000E+00
  0.00000000E+00  0.00000000E+00  0.00000000E+00
  0.00000000E+00  0.00000000E+00  0.00000000E+00
  0.00000000E+00  0.00000000E+00  0.00000000E+00
  0.00000000E+00  0.00000000E+00  0.00000000E+00
  0.00000000E+00  0.00000000E+00  0.00000000E+00
  0.00000000E+00  0.00000000E+00  0.00000000E+00
  0.00000000E+00  0.00000000E+00  0.00000000E+00
  0.00000000E+00  0.00000000E+00  0.00000000E+00
  0.00000000E+00  0.00000000E+00  0.00000000E+00
  0.00000000E+00  0.00000000E+00  0.00000000E+00
  0.00000000E+00  0.00000000E+00  0.00000000E+00
  0.00000000E+00  0.00000000E+00  0.00000000E+00
  0.00000000E+00  0.00000000E+00  0.00000000E+00
  0.00000000E+00  0.00000000E+00  0.00000000E+00
  0.00000000E+00  0.00000000E+00  0.00000000E+00
  0.00000000E+00  0.00000000E+00  0.00000000E+00
  0.00000000E+00  0.00000000E+00  0.00000000E+00
  0.00000000E+00  0.00000000E+00  0.00000000E+00
  0.00000000E+00  0.00000000E+00  0.00000000E+00
  0.00000000E+00  0.00000000E+00  0.00000000E+00
  0.00000000E+00  0.00000000E+00  0.00000000E+00
  0.00000000E+00  0.00000000E+00  0.00000000E+00
  0.00000000E+00  0.00000000E+00  0.00000000E+00
  0.00000000E+00  0.00000000E+00  0.00000000E+00
  0.00000000E+00  0.00000000E+00  0.00000000E+00
  0.00000000E+00  0.00000000E+00  0.00000000E+00
  0.00000000E+00  0.00000000E+00  0.00000000E+00
  0.00000000E+00  0.00000000E+00  0.00000000E+00
  0.00000000E+00  0.00000000E+00  0.00000000E+00
  0.00000000E+00  0.00000000E+00  0.00000000E+00
  0.00000000E+00  0.00000000E+00  0.00000000E+00
  0.00000000E+00  0.00000000E+00  0.00000000E+00
  0.00000000E+00  0.00000000E+00  0.00000000E+00
  0.00000000E+00  0.00000000E+00  0.00000000E+00
  0.00000000E+00  0.00000000E+00  0.00000000E+00
  0.00000000E+00  0.00000000E+00  0.00000000E+00
  0.00000000E+00  0.00000000E+00  0.00000000E+00
  0.00000000E+00  0.00000000E+00  0.00000000E+00
  0.00000000E+00  0.00000000E+00  0.00000000E+00
  0.00000000E+00  0.00000000E+00  0.00000000E+00
  0.00000000E+00  0.00000000E+00  0.00000000E+00
  0.00000000E+00  0.00000000E+00  0.00000000E+00
  0.00000000E+00  0.00000000E+00  0.00000000E+00
  0.00000000E+00  0.00000000E+00  0.00000000E+00
  0.00000000E+00  0.00000000E+00  0.00000000E+00
  0.00000000E+00  0.00000000E+00  0.00000000E+00
  0.00000000E+00  0.00000000E+00  0.00000000E+00
  0.00000000E+00  0.00000000E+00  0.00000000E+00
  0.00000000E+00  0.00000000E+00  0.00000000E+00
  0.00000000E+00  0.00000000E+00  0.00000000E+00
  0.00000000E+00  0.00000000E+00  0.00000000E+00
  0.00000000E+00  0.00000000E+00  0.00000000E+00
  0.00000000E+00  0.00000000E+00  0.00000000E+00
  0.00000000E+00  0.00000000E+00  0.00000000E+00
  0.00000000E+00  0.00000000E+00  0.00000000E+00
  0.00000000E+00  0.00000000E+00  0.00000000E+00
  0.00000000E+00  0.00000000E+00  0.00000000E+00
  0.00000000E+00  0.00000000E+00  0.00000000E+00
  0.00000000E+00  0.00000000E+00  0.00000000E+00
  0.00000000E+00  0.00000000E+00  0.00000000E+00
  0.00000000E+00  0.00000000E+00  0.00000000E+00
  0.00000000E+00  0.00000000E+00  0.00000000E+00
  0.00000000E+00  0.00000000E+00  0.00000000E+00
  0.00000000E+00  0.00000000E+00  0.00000000E+00
  0.00000000E+00  0.00000000E+00  0.00000000E+00
  0.00000000E+00  0.00000000E+00  0.00000000E+00
  0.00000000E+00  0.00000000E+00  0.00000000E+00
  0.00000000E+00  0.00000000E+00  0.00000000E+00
  0.00000000E+00  0.00000000E+00  0.00000000E+00
  0.00000000E+00  0.00000000E+00  0.00000000E+00
  0.00000000E+00  0.00000000E+00  0.00000000E+00
  0.00000000E+00  0.00000000E+00  0.00000000E+00
  0.00000000E+00  0.00000000E+00  0.00000000E+00
  0.00000000E+00  0.00000000E+00  0.00000000E+00
  0.00000000E+00  0.00000000E+00  0.00000000E+00
  0.00000000E+00  0.00000000E+00  0.00000000E+00
  0.00000000E+00  0.00000000E+00  0.00000000E+00
  0.00000000E+00  0.00000000E+00  0.00000000E+00
  0.00000000E+00  0.00000000E+00  0.00000000E+00
  0.00000000E+00  0.00000000E+00  0.00000000E+00
  0.00000000E+00  0.00000000E+00  0.00000000E+00
  0.00000000E+00  0.00000000E+00  0.00000000E+00
  0.00000000E+00  0.00000000E+00  0.00000000E+00
  0.00000000E+00  0.00000000E+00  0.00000000E+00
  0.00000000E+00  0.00000000E+00  0.00000000E+00
  0.00000000E+00  0.00000000E+00  0.00000000E+00
  0.00000000E+00  0.00000000E+00  0.00000000E+00
  0.00000000E+00  0.00000000E+00  0.00000000E+00
  0.00000000E+00  0.00000000E+00  0.00000000E+00
  0.00000000E+00  0.00000000E+00  0.00000000E+00
  0.00000000E+00  0.00000000E+00  0.00000000E+00
  0.00000000E+00  0.00000000E+00  0.00000000E+00
  0.00000000E+00  0.00000000E+00  0.00000000E+00
  0.00000000E+00  0.00000000E+00  0.00000000E+00
  0.00000000E+00  0.00000000E+00  0.00000000E+00
  0.00000000E+00  0.00000000E+00  0.00000000E+00
  0.00000000E+00  0.00000000E+00  0.00000000E+00
  0.00000000E+00  0.00000000E+00  0.00000000E+00
  0.00000000E+00  0.00000000E+00  0.00000000E+00
  0.00000000E+00  0.00000000E+00  0.00000000E+00
  0.00000000E+00  0.00000000E+00  0.00000000E+00
