# Supplementary material for: The mechanisms underlying the enhanced high-temperature properties of GRX-810
Source: Nat Commun. 2025 Dec 14;17:963. doi: 10.1038/s41467-025-67687-4 (PMC12847880; doi:10.1038/s41467-025-67687-4)
Supplement: Supplementary file 3 — Supplementary Data 1 [file 41467_2025_67687_MOESM3_ESM.zip › DFT datasets/Y2O3_cubic_Ti8_relax.vasp]

C-Y2O3_Ti8                              
   1.00000000000000     
    31.6943884155784446   -0.0103191157702062   -0.0148065603056951
    -0.0034979124378915   10.5523556606431068    0.0008413526817442
    -0.0050915383754208    0.0008004843341154   10.6034301758148732
   Y    O    Ti
    88   144     8
Direct
  0.0931542221654221  0.4952136264941588  0.7519209304117080
 -0.0000827648693068  0.7513253736885396  0.7259513429231522
  0.2373450109475111  0.9959290577167199  0.7511552778415014
  0.1645476401909857  0.7471327324281501  0.2811380909284773
  0.2472395767020186  0.7803096344312639  0.4993085099130711
  0.2385922129749324  0.4981117226234599  0.2511216682932780
  0.0003190116387076  0.2511672933833687  0.2903598128821089
  0.0907804836211753 -0.0000623796701249  0.2556049263488566
  0.1651250884991465  0.2472452871147423  0.7168203003697512
  0.2473654293840146  0.2145091230054804  0.0000730479778446
  0.0009698095920112  0.0073643347935515  0.5071092678679173
  0.1648284792704948  0.4900188556507399  0.5000023500988808
  0.1651877989063683  0.9900695415114008  0.0057255598576597
  0.1646497331928630  0.0047580373617999  0.5002379048938523
  0.2583461867405095  0.9960423755088358  0.2486863041548904
  0.1653146886262807  0.2464011671436729  0.2253083894170355
  0.0718713509718588  0.4998161654650635  0.2536629406532762
  0.0001840607683782  0.2505723203117608  0.7818061234652793
  0.0826454757514106  0.2802686596031900  0.0047826378901478
  0.0741417826648861  0.9995598453564898  0.7543916942640845
  0.1657667060150070  0.7460152559992823  0.7881144381697792
  0.2568872876381305  0.4988705631286651  0.7492778821501773
 -0.0001638756127565  0.7511400315560494  0.2191825038184975
  0.0826038108583606  0.7159920027390722  0.5047613597880771
  0.1655587422597419  0.5020381907683801  0.0055894329279152
 -0.0003309484081593  0.9940312501569826  0.0013646946051196
  0.9995593027763877  0.4953807415227879  0.5068011802694313
  0.0002919383054945  0.5068706564658483  0.0014116948649895
  0.4157606434392403  0.2157364786299646  0.4963711713701419
  0.4262732693810805  0.4982956056474567  0.7466361505838920
  0.3308381058934245  0.7473506745818776  0.7170004614752977
  0.5736017869922507  0.9999167498448773  0.7467654955952999
  0.5000185308348022  0.7489078750946500  0.2799129702126454
  0.4157855680897804  0.7803383481381342  0.9970362264665451
  0.5851801202373731  0.7818434703878150  0.4966160371179053
  0.5740137048177990  0.4999550428391519  0.2469267112103594
  0.3307544972017897  0.2482553233554528  0.2809808817465527
  0.4261381554225194  0.9981233204664555  0.2466860601265075
  0.5000111447329254  0.2492118358645835  0.7143127813660688
  0.5853073858347334  0.2177927125234992  0.9965124130746802
  0.3305573940094816  0.0004672301405147  0.4994987909667276
  0.4997488756375548  0.4995022751942715  0.4964331119788347
  0.5000342807987720 -0.0001072964385658  0.9966981202976920
  0.5002511275258632  0.9985212155037742  0.4964479582141921
  0.5842751402529617  0.7178996007066546  0.9972876849248045
  0.5957835567028278  0.9996735326802049  0.2461058547527228
  0.5000082243697016  0.2492352328411311  0.2134710884012022
  0.4041720974720558  0.4983968144766302  0.2460863980684870
  0.3303514800424815  0.2473182574440329  0.7779496811321035
  0.5842049222529634  0.2827582210788646  0.4964664805839830
  0.4146204031613522  0.2810208981836796  0.9964975591145775
  0.4047067159552700  0.9984930899974460  0.7468276923646737
  0.4999558599453957  0.7492128981723591  0.7787688387058819
  0.5953201194277761  0.5003848783248347  0.7470190983418576
  0.3302692719147304  0.7468545865435661  0.2124047402646123
  0.4147637310391520  0.7159158961740807  0.4962189320096819
  0.4999493559988317  0.4985565924581811  0.9967498000790126
  0.3305059466526755  0.9936026572358415  0.9955855159614864
  0.3305341363329029  0.4952325798430674  0.4977841939766134
  0.3298307940956842  0.5004632619449702  0.9960696437493358
  0.7626747505514091  0.5054791776827231  0.7511432468621432
  0.6690647641678148  0.7514773986702334  0.7168604085424267
  0.9067817898784155  0.0052599842489739  0.7518289566922859
  0.8352832375074654  0.7536706706010924  0.2799415401791926
  0.9173919271549189  0.7864328992711862  0.5038503035672010
  0.9089170626014885  0.5020004407264284  0.2536295530842124
  0.6695081046125397  0.2493975156274076  0.2812815681671991
  0.7610968514763998  0.0018402167817177  0.2492599331144686
  0.8348910178812629  0.2552407790615948  0.7162285091023322
  0.9174925686295530  0.2204077223959370  0.0035775892115182
  0.6693373268533885  0.0035937978211327  0.4969545751746249
  0.8354004725002344  0.4983427805361093  0.4995738223034725
  0.8347682052168895  0.9980987809077614  0.0040344394474464
  0.8347134703632352  0.0113240390439922  0.4980096985731110
  0.9282349424985114  0.0010386366446935  0.2519384402307659
  0.8346531277127380  0.2537961868367258  0.2236491744368592
  0.7417296102057251  0.5023740494195587  0.2490831214965085
  0.6694506271118194  0.2521609909422682  0.7777329071639795
  0.7527928445556253  0.2856532312224491  0.9991211166552668
  0.7429489690675394  0.0027598797481689  0.7472180004355998
  0.8348324712029933  0.7553410429645132  0.7871331665126376
  0.9261136315722106  0.5030396457272273  0.7549748140143822
  0.6697969128237455  0.7520374574107803  0.2123450030516564
  0.7526369125367905  0.7201636863948235  0.4989228149835275
  0.8351781549812755  0.5111948769142554  0.0050293726821704
  0.6699457959732724  0.9991246091119289  0.9957443522516828
  0.6696559334695847  0.4973782053451336  0.4995670332586102
  0.6695957123680066  0.5053188673602792  0.9959599116875926
  0.1333981573215464  0.3580031475687946  0.8739914137974849
  0.1967857169777691  0.1323592726674346  0.8721338492067906
  0.1334712150602138  0.6337244097203477  0.6326275854536324
  0.1240560548603030  0.0921396775142399  0.6452864829315739
  0.1181595806419715  0.8703982586020433  0.4026352291891406
  0.2839656690639890  0.6262185234054648  0.5978436794940256
  0.0427105698411670  0.1010402895333357  0.3673496493992178
  0.0467669910541174  0.8719009488429995  0.6058445021810062
  0.0404384539334031  0.9075506047189625  0.1472852969322114
  0.2111982383005879  0.6251630737466537  0.4007103061688651
  0.1223787878475668  0.8948605245357111  0.8663571711156809
  0.1968652015256616  0.8590211757193138  0.6309767909782679
  0.2011795490009077  0.6518033864780034  0.1241671465918567
  0.1268972621806044  0.8428017973681172  0.1252678155021841
  0.2025200635244542  0.3427075368190287  0.3811731037185370
  0.2071413145543923  0.9001363309773125  0.3582980643873637
  0.1284670984074069  0.1547088108012745  0.3830739094065825
  0.2075619920751929  0.0942589506636070  0.1434014836268248
  0.1153282430013523  0.3580265337625950  0.5962982859219937
  0.2879904661284687  0.0957102560953933  0.8581272253420994
  0.2813223153745567  0.1361645531012492  0.4059853357949564
  0.2881051376505255  0.8991362521300494  0.6400808408463904
  0.0492685222041888  0.3630017163523241  0.4114455335370207
  0.2153410623519065  0.1372907565666464  0.5933837113090752
  0.2980634472557666  0.8578386565371623  0.3678216266512181
  0.0315829233601824  0.6380403247632630  0.3750201685302955
  0.2983069452214083  0.1349810645625097  0.1285431832174915
  0.2867416969294156  0.5963509831672409  0.1353505293677366
  0.2832701478129239  0.3683619099640644  0.8966547187689681
  0.1188964112747127  0.1252259137390249  0.1061060372791983
  0.2085765423735634  0.5959399130370745  0.8667364759156627
  0.2119129515812915  0.3684409777385306  0.1033441919744719
  0.2069845728330645  0.4014651506798386  0.6421490640795384
  0.0467425399494049  0.1264666333207586  0.9035103432653900
  0.2881029787718403  0.3985924384676200  0.3588388992781534
  0.0319884829594753  0.3622365586931696  0.1334731480340078
  0.0372915289762386  0.1555967604786469  0.6271839194745293
  0.2941322283425814  0.3447865667533700  0.6192924832804861
  0.0368587369702657  0.8445304095816634  0.8844077696936914
  0.0426447596415322  0.4003583509118966  0.8627251748264761
  0.2945857886908064  0.6506411771538551  0.8756248401613037
  0.0419906346123014  0.5972005665893168  0.6482642529148896
  0.2812345868148515  0.8585148125949228  0.0907943039275509
  0.1223439570321402  0.5964268439075239  0.3621788016903935
  0.1157803124638731  0.6345074851100680  0.9095424901359880
  0.1231907304699640  0.3999959803350618  0.1471503173351734
  0.2144542784928546  0.8583103290266201  0.9091633472539175
  0.0500671212968550  0.6403866551090847  0.0965410321452526
  0.4659916068460029  0.3565410782381517  0.8670810676868257
  0.5337186210737267  0.1420420134167936  0.8669769739992443
  0.4658595656323255  0.6412565931224150  0.6262618335762881
  0.4562803733377445  0.0962086188172957  0.6375183891860506
  0.4524010154578866  0.8686337496424377  0.3991865484411478
  0.6220727251009101  0.6291180407738589  0.5955434820573825
  0.3742728685949157  0.0947139879147585  0.3564863688568892
  0.3780226977055238  0.8690564463555559  0.5947188827499749
  0.3743992542907783  0.8995757611804386  0.1376964759436220
  0.5474217966843528  0.6287307360218942  0.3994709390575610
  0.4562946324642388  0.9013449836675252  0.8556069126545341
  0.5338309509637029  0.8568823320376264  0.6263589339892330
  0.5336112499197876  0.6408518303721754  0.1272863858272850
  0.4664917257091928  0.8572256292908306  0.1269987272771187
  0.5334824318439679  0.3581293434276865  0.3659978987479724
  0.5441302643093847  0.9011475408751125  0.3556032095671557
  0.4664953659282019  0.1404212914270044  0.3662793406702423
  0.5440701978407523  0.0975678724056869  0.1376533209811443
  0.4525044070633137  0.3691259053192626  0.5943513585191738
  0.6259138760479612  0.0981273394334723  0.8534128937139820
  0.6208841337578991  0.1302435129605165  0.3986197454685587
  0.6253918270334831  0.9030387177257689  0.6391969625510193
  0.3789494577315636  0.3682760965784989  0.3983691944344130
  0.5473693743373971  0.1290091000648283  0.5945505345265797
  0.6360917886072186  0.8592682817241327  0.3666272941717005
  0.3636507142873223  0.6382409426525681  0.3666972889608955
  0.6365131352972341  0.1409068022626632  0.1261387848937046
  0.6258122538670678  0.5989062077566418  0.1382513567181775
  0.6222080857757299  0.3723908501182811  0.8994390562669461
  0.4521491469103375  0.1282455534020695  0.0941814248876880
  0.5435846604984924  0.5974378371452197  0.8558464529098974
  0.5476270707902579  0.3700206343157743  0.0940182180243539
  0.5435531229661571  0.4023233450711372  0.6380931341960279
  0.3778007969651505  0.1267077773593585  0.8989111269052651
  0.6257845032139421  0.4032882876682718  0.3568481190893451
  0.3634531563931246  0.3574152618119315  0.1260611385292988
  0.3646875106689338  0.1411156021811215  0.6265007333772079
  0.6350524980946756  0.3581093811172529  0.6268953418041474
  0.3652748491380836  0.8553513349270410  0.8668334717106587
  0.3738681087480569  0.4011525010793021  0.8538565504061346
  0.6349850153855520  0.6435580391119037  0.8674709511149338
  0.3743932679705774  0.5949330825852538  0.6389809562195304
  0.6221133154088422  0.8709161713741793  0.0929514810034448
  0.4557553048953515  0.5967818292325490  0.3553092453212882
  0.4526046253854509  0.6279135061891281  0.8987272559949772
  0.4558757140242410  0.4009460028367473  0.1378551505484445
  0.5472882495739607  0.8705381272626396  0.8991382986225371
  0.3780348231531113  0.6276753715565637  0.0932075324390484
  0.8033910113817545  0.3690502229190895  0.8715841734172538
  0.8663572460188290  0.1422009999769034  0.8723860803958592
  0.8031939762075478  0.6422770854879205  0.6306094730597802
  0.7918159978390000  0.1048252860262196  0.6377262488627018
  0.7886889394984327  0.8751996308629798  0.3990465513874915
  0.9530788574514709  0.6310956516026309  0.6059009283467293
  0.7107614226361806  0.0952153768666998  0.3545976949847374
  0.7160063105785766  0.8736589959744911  0.5981093672955948
  0.7132370527742432  0.9019591364516465  0.1331212946895867
  0.8817130396625797  0.6318836039110104  0.4012972846119368
  0.7918423178647673  0.9061913697211685  0.8628508437256169
  0.8661369345205576  0.8688571706259863  0.6311932621368039
  0.8730024172098231  0.6581759961137408  0.1251860048271300
  0.7987937471537547  0.8476470323318349  0.1210844778846560
  0.8713311912908211  0.3470875287769044  0.3822540805203383
  0.8773488686795015  0.9057199578901997  0.3600347308739760
  0.7968925952243867  0.1583964198193346  0.3789458684737854
  0.8770822952149809  0.1010727796420692  0.1451149432562167
  0.7847648661226277  0.3656891661826733  0.5930038974378418
  0.9575989095911362  0.1008440395608847  0.8616068516796428
  0.9507133108886995  0.1395014177351334  0.4113580160679507
  0.9578963733334863  0.9052091035331767  0.6474747964256052
  0.7188068399518608  0.3619220470804518  0.4060782013589485
  0.8841839463341876  0.1435491795881905  0.5951825591164113
  0.9683700341220846  0.8644123581831284  0.3749185643115736
  0.7020028805647551  0.6408386939954317  0.3675703434697885
  0.9681491437135153  0.1395111677251505  0.1329026713443121
  0.9593112412326413  0.5940954239959563  0.1461436503964566
  0.9534375824023789  0.3747110513319414  0.9031824510406293
  0.7881859429007316  0.1310478947760650  0.1016506600416554
  0.8776550214714187  0.6053298577503682  0.8655827326012184
  0.8812266593367066  0.3756105884754424  0.1036230969745484
  0.8765639390020467  0.4089206196715155  0.6435222255406914
  0.7165853949407631  0.1315416830174365  0.8962278047063978
  0.9570741400170102  0.4004894633506271  0.3678195146097851
  0.7020146078202486  0.3631362018890575  0.1282472425233101
  0.7054778529159607  0.1556507321885784  0.6176802447975803
  0.9629143533229327  0.3468257680877345  0.6259697215319556
  0.7057255452092102  0.8492729195691440  0.8747175532010876
  0.7122198400101115  0.4042149421265137  0.8575197924025276
  0.9635831227071114  0.6568010176963558  0.8837451874399342
  0.7120157694775612  0.6006910284587017  0.6395216565997444
  0.9499862193089704  0.8609804809904542  0.0967674311416418
  0.7928078037897021  0.6004420923347406  0.3577504400912999
  0.7857272637081379  0.6427522388675225  0.9072897329913194
  0.7926509788699723  0.4060681304573529  0.1425166749828933
  0.8846202923573218  0.8661165001543804  0.9085230320991543
  0.7190029010276869  0.6407819710939929  0.0904242105940293
  0.0818709765910807  0.2168948579532477  0.5021065764444599
  0.0836092835623237  0.7774663130347672 -0.0002253935347491
  0.9182691228155058  0.2835431839946654  0.5010424977037293
  0.9169256563054926  0.7212224773961725  0.0005180771985955
  0.7525514563559773  0.2224874619486487  0.5020378059921855
  0.7521617189652984  0.7866899936258889  0.9985916766535462
  0.2487200193095214  0.2774897186382216  0.4987746643876307
  0.2477489232204011  0.7128308412569235  0.0009690950867001
 
  0.00000000E+00  0.00000000E+00  0.00000000E+00
  0.00000000E+00  0.00000000E+00  0.00000000E+00
  0.00000000E+00  0.00000000E+00  0.00000000E+00
  0.00000000E+00  0.00000000E+00  0.00000000E+00
  0.00000000E+00  0.00000000E+00  0.00000000E+00
  0.00000000E+00  0.00000000E+00  0.00000000E+00
  0.00000000E+00  0.00000000E+00  0.00000000E+00
  0.00000000E+00  0.00000000E+00  0.00000000E+00
  0.00000000E+00  0.00000000E+00  0.00000000E+00
  0.00000000E+00  0.00000000E+00  0.00000000E+00
  0.00000000E+00  0.00000000E+00  0.00000000E+00
  0.00000000E+00  0.00000000E+00  0.00000000E+00
  0.00000000E+00  0.00000000E+00  0.00000000E+00
  0.00000000E+00  0.00000000E+00  0.00000000E+00
  0.00000000E+00  0.00000000E+00  0.00000000E+00
  0.00000000E+00  0.00000000E+00  0.00000000E+00
  0.00000000E+00  0.00000000E+00  0.00000000E+00
  0.00000000E+00  0.00000000E+00  0.00000000E+00
  0.00000000E+00  0.00000000E+00  0.00000000E+00
  0.00000000E+00  0.00000000E+00  0.00000000E+00
  0.00000000E+00  0.00000000E+00  0.00000000E+00
  0.00000000E+00  0.00000000E+00  0.00000000E+00
  0.00000000E+00  0.00000000E+00  0.00000000E+00
  0.00000000E+00  0.00000000E+00  0.00000000E+00
  0.00000000E+00  0.00000000E+00  0.00000000E+00
  0.00000000E+00  0.00000000E+00  0.00000000E+00
  0.00000000E+00  0.00000000E+00  0.00000000E+00
  0.00000000E+00  0.00000000E+00  0.00000000E+00
  0.00000000E+00  0.00000000E+00  0.00000000E+00
  0.00000000E+00  0.00000000E+00  0.00000000E+00
  0.00000000E+00  0.00000000E+00  0.00000000E+00
  0.00000000E+00  0.00000000E+00  0.00000000E+00
  0.00000000E+00  0.00000000E+00  0.00000000E+00
  0.00000000E+00  0.00000000E+00  0.00000000E+00
  0.00000000E+00  0.00000000E+00  0.00000000E+00
  0.00000000E+00  0.00000000E+00  0.00000000E+00
  0.00000000E+00  0.00000000E+00  0.00000000E+00
  0.00000000E+00  0.00000000E+00  0.00000000E+00
  0.00000000E+00  0.00000000E+00  0.00000000E+00
  0.00000000E+00  0.00000000E+00  0.00000000E+00
  0.00000000E+00  0.00000000E+00  0.00000000E+00
  0.00000000E+00  0.00000000E+00  0.00000000E+00
  0.00000000E+00  0.00000000E+00  0.00000000E+00
  0.00000000E+00  0.00000000E+00  0.00000000E+00
  0.00000000E+00  0.00000000E+00  0.00000000E+00
  0.00000000E+00  0.00000000E+00  0.00000000E+00
  0.00000000E+00  0.00000000E+00  0.00000000E+00
  0.00000000E+00  0.00000000E+00  0.00000000E+00
  0.00000000E+00  0.00000000E+00  0.00000000E+00
  0.00000000E+00  0.00000000E+00  0.00000000E+00
  0.00000000E+00  0.00000000E+00  0.00000000E+00
  0.00000000E+00  0.00000000E+00  0.00000000E+00
  0.00000000E+00  0.00000000E+00  0.00000000E+00
  0.00000000E+00  0.00000000E+00  0.00000000E+00
  0.00000000E+00  0.00000000E+00  0.00000000E+00
  0.00000000E+00  0.00000000E+00  0.00000000E+00
  0.00000000E+00  0.00000000E+00  0.00000000E+00
  0.00000000E+00  0.00000000E+00  0.00000000E+00
  0.00000000E+00  0.00000000E+00  0.00000000E+00
  0.00000000E+00  0.00000000E+00  0.00000000E+00
  0.00000000E+00  0.00000000E+00  0.00000000E+00
  0.00000000E+00  0.00000000E+00  0.00000000E+00
  0.00000000E+00  0.00000000E+00  0.00000000E+00
  0.00000000E+00  0.00000000E+00  0.00000000E+00
  0.00000000E+00  0.00000000E+00  0.00000000E+00
  0.00000000E+00  0.00000000E+00  0.00000000E+00
  0.00000000E+00  0.00000000E+00  0.00000000E+00
  0.00000000E+00  0.00000000E+00  0.00000000E+00
  0.00000000E+00  0.00000000E+00  0.00000000E+00
  0.00000000E+00  0.00000000E+00  0.00000000E+00
  0.00000000E+00  0.00000000E+00  0.00000000E+00
  0.00000000E+00  0.00000000E+00  0.00000000E+00
  0.00000000E+00  0.00000000E+00  0.00000000E+00
  0.00000000E+00  0.00000000E+00  0.00000000E+00
  0.00000000E+00  0.00000000E+00  0.00000000E+00
  0.00000000E+00  0.00000000E+00  0.00000000E+00
  0.00000000E+00  0.00000000E+00  0.00000000E+00
  0.00000000E+00  0.00000000E+00  0.00000000E+00
  0.00000000E+00  0.00000000E+00  0.00000000E+00
  0.00000000E+00  0.00000000E+00  0.00000000E+00
  0.00000000E+00  0.00000000E+00  0.00000000E+00
  0.00000000E+00  0.00000000E+00  0.00000000E+00
  0.00000000E+00  0.00000000E+00  0.00000000E+00
  0.00000000E+00  0.00000000E+00  0.00000000E+00
  0.00000000E+00  0.00000000E+00  0.00000000E+00
  0.00000000E+00  0.00000000E+00  0.00000000E+00
  0.00000000E+00  0.00000000E+00  0.00000000E+00
  0.00000000E+00  0.00000000E+00  0.00000000E+00
  0.00000000E+00  0.00000000E+00  0.00000000E+00
  0.00000000E+00  0.00000000E+00  0.00000000E+00
  0.00000000E+00  0.00000000E+00  0.00000000E+00
  0.00000000E+00  0.00000000E+00  0.00000000E+00
  0.00000000E+00  0.00000000E+00  0.00000000E+00
  0.00000000E+00  0.00000000E+00  0.00000000E+00
  0.00000000E+00  0.00000000E+00  0.00000000E+00
  0.00000000E+00  0.00000000E+00  0.00000000E+00
  0.00000000E+00  0.00000000E+00  0.00000000E+00
  0.00000000E+00  0.00000000E+00  0.00000000E+00
  0.00000000E+00  0.00000000E+00  0.00000000E+00
  0.00000000E+00  0.00000000E+00  0.00000000E+00
  0.00000000E+00  0.00000000E+00  0.00000000E+00
  0.00000000E+00  0.00000000E+00  0.00000000E+00
  0.00000000E+00  0.00000000E+00  0.00000000E+00
  0.00000000E+00  0.00000000E+00  0.00000000E+00
  0.00000000E+00  0.00000000E+00  0.00000000E+00
  0.00000000E+00  0.00000000E+00  0.00000000E+00
  0.00000000E+00  0.00000000E+00  0.00000000E+00
  0.00000000E+00  0.00000000E+00  0.00000000E+00
  0.00000000E+00  0.00000000E+00  0.00000000E+00
  0.00000000E+00  0.00000000E+00  0.00000000E+00
  0.00000000E+00  0.00000000E+00  0.00000000E+00
  0.00000000E+00  0.00000000E+00  0.00000000E+00
  0.00000000E+00  0.00000000E+00  0.00000000E+00
  0.00000000E+00  0.00000000E+00  0.00000000E+00
  0.00000000E+00  0.00000000E+00  0.00000000E+00
  0.00000000E+00  0.00000000E+00  0.00000000E+00
  0.00000000E+00  0.00000000E+00  0.00000000E+00
  0.00000000E+00  0.00000000E+00  0.00000000E+00
  0.00000000E+00  0.00000000E+00  0.00000000E+00
  0.00000000E+00  0.00000000E+00  0.00000000E+00
  0.00000000E+00  0.00000000E+00  0.00000000E+00
  0.00000000E+00  0.00000000E+00  0.00000000E+00
  0.00000000E+00  0.00000000E+00  0.00000000E+00
  0.00000000E+00  0.00000000E+00  0.00000000E+00
  0.00000000E+00  0.00000000E+00  0.00000000E+00
  0.00000000E+00  0.00000000E+00  0.00000000E+00
  0.00000000E+00  0.00000000E+00  0.00000000E+00
  0.00000000E+00  0.00000000E+00  0.00000000E+00
  0.00000000E+00  0.00000000E+00  0.00000000E+00
  0.00000000E+00  0.00000000E+00  0.00000000E+00
  0.00000000E+00  0.00000000E+00  0.00000000E+00
  0.00000000E+00  0.00000000E+00  0.00000000E+00
  0.00000000E+00  0.00000000E+00  0.00000000E+00
  0.00000000E+00  0.00000000E+00  0.00000000E+00
  0.00000000E+00  0.00000000E+00  0.00000000E+00
  0.00000000E+00  0.00000000E+00  0.00000000E+00
  0.00000000E+00  0.00000000E+00  0.00000000E+00
  0.00000000E+00  0.00000000E+00  0.00000000E+00
  0.00000000E+00  0.00000000E+00  0.00000000E+00
  0.00000000E+00  0.00000000E+00  0.00000000E+00
  0.00000000E+00  0.00000000E+00  0.00000000E+00
  0.00000000E+00  0.00000000E+00  0.00000000E+00
  0.00000000E+00  0.00000000E+00  0.00000000E+00
  0.00000000E+00  0.00000000E+00  0.00000000E+00
  0.00000000E+00  0.00000000E+00  0.00000000E+00
  0.00000000E+00  0.00000000E+00  0.00000000E+00
  0.00000000E+00  0.00000000E+00  0.00000000E+00
  0.00000000E+00  0.00000000E+00  0.00000000E+00
  0.00000000E+00  0.00000000E+00  0.00000000E+00
  0.00000000E+00  0.00000000E+00  0.00000000E+00
  0.00000000E+00  0.00000000E+00  0.00000000E+00
  0.00000000E+00  0.00000000E+00  0.00000000E+00
  0.00000000E+00  0.00000000E+00  0.00000000E+00
  0.00000000E+00  0.00000000E+00  0.00000000E+00
  0.00000000E+00  0.00000000E+00  0.00000000E+00
  0.00000000E+00  0.00000000E+00  0.00000000E+00
  0.00000000E+00  0.00000000E+00  0.00000000E+00
  0.00000000E+00  0.00000000E+00  0.00000000E+00
  0.00000000E+00  0.00000000E+00  0.00000000E+00
  0.00000000E+00  0.00000000E+00  0.00000000E+00
  0.00000000E+00  0.00000000E+00  0.00000000E+00
  0.00000000E+00  0.00000000E+00  0.00000000E+00
  0.00000000E+00  0.00000000E+00  0.00000000E+00
  0.00000000E+00  0.00000000E+00  0.00000000E+00
  0.00000000E+00  0.00000000E+00  0.00000000E+00
  0.00000000E+00  0.00000000E+00  0.00000000E+00
  0.00000000E+00  0.00000000E+00  0.00000000E+00
  0.00000000E+00  0.00000000E+00  0.00000000E+00
  0.00000000E+00  0.00000000E+00  0.00000000E+00
  0.00000000E+00  0.00000000E+00  0.00000000E+00
  0.00000000E+00  0.00000000E+00  0.00000000E+00
  0.00000000E+00  0.00000000E+00  0.00000000E+00
  0.00000000E+00  0.00000000E+00  0.00000000E+00
  0.00000000E+00  0.00000000E+00  0.00000000E+00
  0.00000000E+00  0.00000000E+00  0.00000000E+00
  0.00000000E+00  0.00000000E+00  0.00000000E+00
  0.00000000E+00  0.00000000E+00  0.00000000E+00
  0.00000000E+00  0.00000000E+00  0.00000000E+00
  0.00000000E+00  0.00000000E+00  0.00000000E+00
  0.00000000E+00  0.00000000E+00  0.00000000E+00
  0.00000000E+00  0.00000000E+00  0.00000000E+00
  0.00000000E+00  0.00000000E+00  0.00000000E+00
  0.00000000E+00  0.00000000E+00  0.00000000E+00
  0.00000000E+00  0.00000000E+00  0.00000000E+00
  0.00000000E+00  0.00000000E+00  0.00000000E+00
  0.00000000E+00  0.00000000E+00  0.00000000E+00
  0.00000000E+00  0.00000000E+00  0.00000000E+00
  0.00000000E+00  0.00000000E+00  0.00000000E+00
  0.00000000E+00  0.00000000E+00  0.00000000E+00
  0.00000000E+00  0.00000000E+00  0.00000000E+00
  0.00000000E+00  0.00000000E+00  0.00000000E+00
  0.00000000E+00  0.00000000E+00  0.00000000E+00
  0.00000000E+00  0.00000000E+00  0.00000000E+00
  0.00000000E+00  0.00000000E+00  0.00000000E+00
  0.00000000E+00  0.00000000E+00  0.00000000E+00
  0.00000000E+00  0.00000000E+00  0.00000000E+00
  0.00000000E+00  0.00000000E+00  0.00000000E+00
  0.00000000E+00  0.00000000E+00  0.00000000E+00
  0.00000000E+00  0.00000000E+00  0.00000000E+00
  0.00000000E+00  0.00000000E+00  0.00000000E+00
  0.00000000E+00  0.00000000E+00  0.00000000E+00
  0.00000000E+00  0.00000000E+00  0.00000000E+00
  0.00000000E+00  0.00000000E+00  0.00000000E+00
  0.00000000E+00  0.00000000E+00  0.00000000E+00
  0.00000000E+00  0.00000000E+00  0.00000000E+00
  0.00000000E+00  0.00000000E+00  0.00000000E+00
  0.00000000E+00  0.00000000E+00  0.00000000E+00
  0.00000000E+00  0.00000000E+00  0.00000000E+00
  0.00000000E+00  0.00000000E+00  0.00000000E+00
  0.00000000E+00  0.00000000E+00  0.00000000E+00
  0.00000000E+00  0.00000000E+00  0.00000000E+00
  0.00000000E+00  0.00000000E+00  0.00000000E+00
  0.00000000E+00  0.00000000E+00  0.00000000E+00
  0.00000000E+00  0.00000000E+00  0.00000000E+00
  0.00000000E+00  0.00000000E+00  0.00000000E+00
  0.00000000E+00  0.00000000E+00  0.00000000E+00
  0.00000000E+00  0.00000000E+00  0.00000000E+00
  0.00000000E+00  0.00000000E+00  0.00000000E+00
  0.00000000E+00  0.00000000E+00  0.00000000E+00
  0.00000000E+00  0.00000000E+00  0.00000000E+00
  0.00000000E+00  0.00000000E+00  0.00000000E+00
  0.00000000E+00  0.00000000E+00  0.00000000E+00
  0.00000000E+00  0.00000000E+00  0.00000000E+00
  0.00000000E+00  0.00000000E+00  0.00000000E+00
  0.00000000E+00  0.00000000E+00  0.00000000E+00
  0.00000000E+00  0.00000000E+00  0.00000000E+00
  0.00000000E+00  0.00000000E+00  0.00000000E+00
  0.00000000E+00  0.00000000E+00  0.00000000E+00
  0.00000000E+00  0.00000000E+00  0.00000000E+00
  0.00000000E+00  0.00000000E+00  0.00000000E+00
  0.00000000E+00  0.00000000E+00  0.00000000E+00
  0.00000000E+00  0.00000000E+00  0.00000000E+00
  0.00000000E+00  0.00000000E+00  0.00000000E+00
  0.00000000E+00  0.00000000E+00  0.00000000E+00
  0.00000000E+00  0.00000000E+00  0.00000000E+00
  0.00000000E+00  0.00000000E+00  0.00000000E+00
  0.00000000E+00  0.00000000E+00  0.00000000E+00
  0.00000000E+00  0.00000000E+00  0.00000000E+00
  0.00000000E+00  0.00000000E+00  0.00000000E+00
  0.00000000E+00  0.00000000E+00  0.00000000E+00
