# Supplementary material for: The mechanisms underlying the enhanced high-temperature properties of GRX-810
Source: Nat Commun. 2025 Dec 14;17:963. doi: 10.1038/s41467-025-67687-4 (PMC12847880; doi:10.1038/s41467-025-67687-4)
Supplement: Supplementary file 3 — Supplementary Data 1 [file 41467_2025_67687_MOESM3_ESM.zip › DFT datasets/Y2O3_mono_Al1_site1_relax.vasp]

POSCAR file written by OVITO Basic 3.10.
   1.00000000000000     
    14.0126412614207041    0.0000304346262047   -0.0255362037413707
    -0.0001130176098756   14.0113864513540882   -0.0000831130011012
    -3.1491155417741519    0.0003002888678957   17.0151503278213383
   Y    O    Al
    95   144     1
Direct
  0.8648041731313284  0.1255524318064906  0.2568646014761289
  0.6380001608594746 -0.0000020838227548  0.2457614511906950
  0.9679913927737784 -0.0000087626008959  0.0930627111150633
  0.8181372509412436  0.1247362116270042  0.4359681219181804
  0.6905042979714715  0.0000055735470591  0.0693134709665250
  0.5365818988586729  0.1241784781671876  0.4072328428099446
  0.3651587025494080 -0.0000048625674961  0.2563907039210033
  0.1350249834793158  0.1240807307024371  0.2448626481311453
  0.4674578152372980  0.1246621437720363  0.0938448726888599
  0.3124498606600082  0.9999771578248297  0.4327133570875962
  0.1914011606755583  0.1249399163075693  0.0687227795386127
  0.0297659907143652  0.9999943928581183  0.4124210106293146
  0.8631772846947663  0.1246939306900672  0.7567181701145985
  0.6349481734788931  0.0000025041343943  0.7447000028970923
  0.8087419284567967  0.1249591783395288  0.9324687193509754
  0.7040409135894258  0.0000042367685242  0.5743062983021295
  0.5317528505153823  0.1250562608342345  0.9067595699539232
  0.3635765666032324  0.0000194940451677  0.7554892533799097
  0.1336818588310371  0.1246669759751905  0.7423622280174219
  0.4690057307087577  0.1241209702148624  0.5916102419347337
  0.3086001279443337  0.0000137086505071  0.9312136848666549
  0.1857767498160700  0.1254381936870520  0.5654356436373164
  0.0316531158809308  0.0000298841228023  0.9056610569972475
  0.8650589117691989  0.3754670719573089  0.2559036841529547
  0.6372088100545109  0.2493639692185658  0.2447436605577843
  0.9679727376197687  0.2497235219011816  0.0928725998861540
  0.8095128018444054  0.3750249316996172  0.4312165719952766
  0.6905794787471786  0.2502704070824878  0.0684827274112376
  0.5329648677020072  0.3749924287833160  0.4064549162976017
  0.3662847303950486  0.2495075271652846  0.2562553298717077
  0.1354683814470568  0.3749839121710131  0.2441328806834605
  0.4675258358712310  0.3749126300810606  0.0930804522467189
  0.3095432905316853  0.2496447244710462  0.4315414885707776
  0.1903919818633205  0.3748323946985967  0.0683692332553095
  0.0347073887664099  0.2497589485299523  0.4048923745840438
  0.8647431846854168  0.3747736470632667  0.7549425458287812
  0.6343923183217147  0.2497524570300651  0.7442678705259466
  0.9665554789295669  0.2454333610588384  0.5923596546096852
  0.8087067826200742  0.3748835051110403  0.9310656282381684
  0.6906654741371097  0.2491910756695549  0.5679399413920813
  0.5308561858983897  0.3748909924939633  0.9065096947003030
  0.3622940197465559  0.2485336303263330  0.7549654877816764
  0.1345606669326145  0.3746929599897065  0.7435288420474170
  0.4683804038139477  0.3746908612570453  0.5935981768769623
  0.3083871097452274  0.2498740639902012  0.9314071238386683
  0.1898592210763767  0.3752726356448564  0.5675109871300553
  0.0316988497501568  0.2501547251230533  0.9060947216418515
  0.8650738160642313  0.6245305356529186  0.2559194455746123
  0.6351561558643387  0.4999952364565839  0.2434851349051292
  0.9667974123161304  0.5000015120676330  0.0935639181952650
  0.8095077934098622  0.6249686969899374  0.4312262591736193
  0.6912208862680841  0.4999978665383236  0.0679514031317777
  0.5329620259195093  0.6250094367996880  0.4064566433066700
  0.3637015921533592  0.4999924735443140  0.2557059367975786
  0.1354317146092676  0.6249964586753365  0.2441431208512655
  0.4675107900650924  0.6250397140619526  0.0931104955668591
  0.3100840807492104  0.5000000344690225  0.4316629585891006
  0.1904031200576425  0.6251654227790243  0.0684028849642660
  0.0314610541908621  0.4999799828352907  0.4078448163719123
  0.8647352835728310  0.6252244566345170  0.7549406582956608
  0.6354611935341971  0.4999969768035873  0.7441483186949645
  0.9673959012825658  0.4999906169694399  0.5936069404172579
  0.8087374881898632  0.6251339540186439  0.9310608635762664
  0.6911368949217334  0.4999933769080179  0.5677512823447282
  0.5308307970481676  0.6251086212400475  0.9065425818108346
  0.3627175908379022  0.5000231806940555  0.7555640458042044
  0.1345407355777244  0.6254620366216586  0.7435952214699735
  0.4684243545440190  0.6253144021724836  0.5935664640897533
  0.3085507228289072  0.5000199578102190  0.9316983826675591
  0.1898404606951946  0.6246504222857293  0.5675718870068880
  0.0310428364324677  0.5000010843002239  0.9069253051090973
  0.8647990294224114  0.8744678235551899  0.2568609408965861
  0.6372320086373986  0.7506326434951166  0.2447594913262436
  0.9679913620318762  0.7502829056423054  0.0928672080148591
  0.8181607565785632  0.8752729496105478  0.4359831610577044
  0.6906368699615559  0.7497241426993280  0.0684912090730382
  0.5365457182373679  0.8758151520914467  0.4072532494814591
  0.3663015041582250  0.7504656995749615  0.2562962341298686
  0.1350970317725666  0.8759082014926138  0.2448978469107662
  0.4676058236672366  0.8752405913039634  0.0937350663827130
  0.3094706293132963  0.7503287683151361  0.4315840347899621
  0.1914378988087061  0.8750866687767709  0.0687820621529855
  0.0347151795350353  0.7502424446719262  0.4049090375084748
  0.8631646848897169  0.8753119677734821  0.7567121512534376
  0.6344096257905538  0.7502240010348491  0.7442770667490802
  0.9665581940771685  0.7545448066214021  0.5923983279843329
  0.8087573330777807  0.8750466569140017  0.9324627131923090
  0.6906808804107317  0.7508157341131086  0.5679430597660453
  0.5317881415228276  0.8749669905414329  0.9067251452779373
  0.3623568656732978  0.7515132782074457  0.7550175745493860
  0.1336195590045576  0.8753539406117782  0.7424202389564649
  0.4690166447713889  0.8758774749138801  0.5916356450633941
  0.3083693289768581  0.7501773597398201  0.9314707081383905
  0.1858026722467284  0.8745776874457905  0.5655297592765137
  0.0317877538983599  0.7498886455408957  0.9060672811003001
  0.8710252430856934 -0.0000058329582910  0.3643583154590971
  0.6819806800217860  0.1182257152336682  0.4865907103979639
  0.7088338435663598  0.1251871880936294  0.3130814942742747
  0.5309184279668142  0.0000026873834056  0.3287427808457835
  0.9696764809476881  0.1249968853535710  0.1710179855922216
  0.9988894166044304  0.1248021188292161  0.9985560700275454
  0.8245173910269660  0.0000033838064276  0.0166454120502025
  0.7929107241069328  0.0000330448596272  0.1915077845109167
  0.6281601440468233  0.1251113547744638  0.1408887929217921
  0.3753249174078295  0.1268376314544106  0.3594413760026788
  0.1757406019973010  0.9999376833906457  0.4836365950801549
  0.2116042257538254  0.0000566635665691  0.3101342908536424
  0.0287670920092979  0.1216585904630339  0.3282719727473273
  0.4707209127053842 -0.0001215975175939  0.1715484228925019
  0.4987431202445532  0.0000107872221209  0.9996522878026337
  0.3254018459239506  0.1247540544388861  0.0148735504213723
  0.2949144621735041  0.1253912132977522  0.1882078087343959
  0.1283811433635896 -0.0000069638469301  0.1406361883155965
  0.8717532948872098  0.0000213019313761  0.8608900418787242
  0.6738327018307730  0.1249302726078305  0.9852193230863509
  0.7054860015109836  0.1260386571645357  0.8124280218926790
  0.5290845455726964  0.0000028736904058  0.8289068390866806
  0.9634107905719548  0.1107299731369206  0.6652400771920579
  0.0026500441346323  0.1359096029954036  0.4946032608325208
  0.8561261560991068  0.0000001817331276  0.5348565110065245
  0.7870723817679687  0.0000115732902843  0.6964399138693959
  0.6293272578779495  0.1245999834024430  0.6406962190008378
  0.3709147300122803  0.1246760888753567  0.8583638621777515
  0.1738740323119534 -0.0000034924304176  0.9841382283676667
  0.2044663573425575  0.0000423501455380  0.8087622739544380
  0.0267630660293119  0.1257890300526346  0.8258289457308358
  0.4695305537114436  0.0000022817255921  0.6710478195544416
  0.4943365253450825 -0.0000018105945452  0.4968264119397796
  0.3246653846469379  0.1258165287554743  0.5158174855943433
  0.2858089121225098  0.1218846409539637  0.6883408209197851
  0.1053338034954718  0.0000023978445030  0.6302472762408493
  0.8730594211627024  0.2499937352607203  0.3598527214497605
  0.6748804395585331  0.3747385028095195  0.4845213277262967
  0.7077202382417143  0.3754315986574224  0.3103856188894498
  0.5315202511131503  0.2498164799327825  0.3290475280747737
  0.9704413229465282  0.3744113779266407  0.1708186676066709
  0.9991185223230257  0.3748044275376871  0.9987815138685040
  0.8248732506864381  0.2503779925985220  0.0156109681568153
  0.7924354631067195  0.2499758190485881  0.1897513186542717
  0.6278072350345038  0.3757957984743424  0.1401973172798786
  0.3727780768049628  0.3739321302806109  0.3594199525632417
  0.1759373576133752  0.2516360969449944  0.4846518245975926
  0.2037067113632035  0.2493074533501814  0.3131102279355264
  0.0288312975944040  0.3773125606615831  0.3274000256301288
  0.4706452466584568  0.2502339298449969  0.1715633311312809
  0.4988227230737692  0.2501554997957391  0.9990107445407810
  0.3246229879492391  0.3746187365679910  0.0153719829335713
  0.2922393050220023  0.3744470279157222  0.1894698957841039
  0.1281032666152417  0.2490803206803446  0.1407347114920936
  0.8711586093908925  0.2499573334733972  0.8592001212280481
  0.6737495988202515  0.3750784319615362  0.9841858553451550
  0.7073918451851506  0.3747874954475029  0.8099720853545823
  0.5288187085283746  0.2500597977417142  0.8282338369241983
  0.9709233711639966  0.3730346913858235  0.6708936664395516
  0.0020319541344801  0.3760783824125509  0.5007396224420254
  0.8250051943166086  0.2514172466834211  0.5153256667332116
  0.7958471513555477  0.2488148904233371  0.6871775466299662
  0.6285238335386764  0.3742563328853690  0.6409580841176918
  0.3705952218566348  0.3744514742407872  0.8586822133585624
  0.1738167401248122  0.2495663459686260  0.9846546792193220
  0.2049110647280075  0.2486299763556340  0.8109616159778258
  0.0294343875488187  0.3752909229697683  0.8283247345841609
  0.4688080869535612  0.2485853549550853  0.6708908539316609
  0.5051058109770900  0.2475729445121526  0.5011814634130627
  0.3268665685096609  0.3749708287737320  0.5151408303884755
  0.2914144939855422  0.3738193720514643  0.6886138866788210
  0.1251054491654613  0.2474097230490069  0.6411785955883005
  0.8712832413427251  0.5000018041193685  0.3591974909062310
  0.6748787524804729  0.6252598803956390  0.4845293387968225
  0.7077088083615497  0.6245611332482840  0.3103896852694654
  0.5297713516994280  0.5000017434875753  0.3283344261518451
  0.9704358589138097  0.6255840932425085  0.1708209354318747
  0.9990759554545364  0.6252046532570587  0.9987771153553290
  0.8253757723506417  0.4999998972573233  0.0145654472846254
  0.7950385621216234  0.5000017423941839  0.1873869486136885
  0.6277837719352557  0.6241462584925770  0.1402361091422769
  0.3727753078333685  0.6260561963965477  0.3594185660096715
  0.1760743072540480  0.5000078295233150  0.4842218844423124
  0.2088962446328251  0.5000055298248655  0.3103791387237624
  0.0288255588355489  0.6226536869990125  0.3274368566095855
  0.4696417622727005  0.4999671444509357  0.1710849863482270
  0.4973440978768864  0.5000013170582297  0.9988666929336840
  0.3246231684260475  0.6253980633673905  0.0153737386880368
  0.2922371039061622  0.6255580278938971  0.1894741791700760
  0.1271947888766411  0.4999750181323964  0.1402009167977731
  0.8709642132074080  0.5000065967937726  0.8587267827501904
  0.6737481216498171  0.6249209121439278  0.9841847483588165
  0.7074695113282018  0.6251792791084243  0.8099509421924922
  0.5295472064173334  0.4999966230267936  0.8283641709599046
  0.9709088724452900  0.6269434429484697  0.6708750650015559
  0.0020909379128255  0.6239128073116733  0.5008021841331403
  0.8255849712973503  0.4999913265632576  0.5146783103439476
  0.7949886496066921  0.4999910327038427  0.6873783785341135
  0.6285456654378242  0.6257325125433070  0.6409717190596727
  0.3705647275062152  0.6255718882265486  0.8587152664497405
  0.1739378932299865  0.5000172189678146  0.9845781380666944
  0.2075045025759595  0.5000008868197803  0.8101889773910532
  0.0293639532512504  0.6246969377528893  0.8283371294397682
  0.4696687603174146  0.5000147971811256  0.6711858118791433
  0.5017839994569935  0.4999923837894789  0.5005434853652156
  0.3268359583602817  0.6250528131661139  0.5151445054456943
  0.2913092661218745  0.6262827701173258  0.6887483613797716
  0.1278730418264865  0.4999819225860357  0.6404918264656915
  0.8730889737171871  0.7499983059108587  0.3598647380615566
  0.6819831510441644  0.8817801626089871  0.4865859676877670
  0.7088986308663141  0.8748262673074124  0.3130662375001286
  0.5315268444544703  0.7501922294386072  0.3290487712872947
  0.9696725025996993  0.8750064820804543  0.1710212212669614
  0.9988881607297307  0.8751993204980770  0.9985601485970340
  0.8248744276495414  0.7496439044729403  0.0156052585483917
  0.7924476141035266  0.7500152366159980  0.1897599751231191
  0.6282949714488126  0.8749031415683892  0.1408595004293453
  0.3752426325218544  0.8729972597083218  0.3594550198947164
  0.1758425776424407  0.7483535279565732  0.4848294147796877
  0.2036352596498892  0.7505727869186559  0.3131815954139414
  0.0287800156915362  0.8783423326992953  0.3282777818255349
  0.4706477961930198  0.7497721403852567  0.1715495128146917
  0.4987943370066474  0.7498734406445353  0.9989924773862244
  0.3254210993720713  0.8752794445354377  0.0148813015672707
  0.2948195153032718  0.8745680696010942  0.1883316802139108
  0.1280952614526041  0.7508896752115815  0.1407717116017647
  0.8711874330482059  0.7500794185384192  0.8591988993869859
  0.6738409652144925  0.8750704883957969  0.9852231439620290
  0.7054332767977503  0.8739596678603206  0.8124317455206003
  0.5288424131387357  0.7499311006083299  0.8282567948216251
  0.9633311057738936  0.8892662538885290  0.6652050710508266
  0.0026393463092123  0.8640949859974623  0.4946113291621342
  0.8250049318960876  0.7485845846602199  0.5153297275666701
  0.7958512247934757  0.7511923501007721  0.6871716955021503
  0.6293314223219059  0.8753841243956457  0.6406990140017907
  0.3709154783079776  0.8753485132605676  0.8583634161247484
  0.1738175353652569  0.7504209441355528  0.9847847819195483
  0.2046570683782572  0.7515331591476060  0.8112912051956749
  0.0266858282028914  0.8743452551853280  0.8257926078810287
  0.4687983789869238  0.7513820906271446  0.6708967697899636
  0.5051133574193225  0.7524142297430403  0.5011811407445670
  0.3246793163526472  0.8741334820324274  0.5158560124054540
  0.2858834475337443  0.8780818778529367  0.6884019497022138
  0.1250238270734152  0.7526115401993055  0.6417156289370366
  0.9687742315026832 -0.0000022764048960  0.6103820837115277
 
  0.00000000E+00  0.00000000E+00  0.00000000E+00
  0.00000000E+00  0.00000000E+00  0.00000000E+00
  0.00000000E+00  0.00000000E+00  0.00000000E+00
  0.00000000E+00  0.00000000E+00  0.00000000E+00
  0.00000000E+00  0.00000000E+00  0.00000000E+00
  0.00000000E+00  0.00000000E+00  0.00000000E+00
  0.00000000E+00  0.00000000E+00  0.00000000E+00
  0.00000000E+00  0.00000000E+00  0.00000000E+00
  0.00000000E+00  0.00000000E+00  0.00000000E+00
  0.00000000E+00  0.00000000E+00  0.00000000E+00
  0.00000000E+00  0.00000000E+00  0.00000000E+00
  0.00000000E+00  0.00000000E+00  0.00000000E+00
  0.00000000E+00  0.00000000E+00  0.00000000E+00
  0.00000000E+00  0.00000000E+00  0.00000000E+00
  0.00000000E+00  0.00000000E+00  0.00000000E+00
  0.00000000E+00  0.00000000E+00  0.00000000E+00
  0.00000000E+00  0.00000000E+00  0.00000000E+00
  0.00000000E+00  0.00000000E+00  0.00000000E+00
  0.00000000E+00  0.00000000E+00  0.00000000E+00
  0.00000000E+00  0.00000000E+00  0.00000000E+00
  0.00000000E+00  0.00000000E+00  0.00000000E+00
  0.00000000E+00  0.00000000E+00  0.00000000E+00
  0.00000000E+00  0.00000000E+00  0.00000000E+00
  0.00000000E+00  0.00000000E+00  0.00000000E+00
  0.00000000E+00  0.00000000E+00  0.00000000E+00
  0.00000000E+00  0.00000000E+00  0.00000000E+00
  0.00000000E+00  0.00000000E+00  0.00000000E+00
  0.00000000E+00  0.00000000E+00  0.00000000E+00
  0.00000000E+00  0.00000000E+00  0.00000000E+00
  0.00000000E+00  0.00000000E+00  0.00000000E+00
  0.00000000E+00  0.00000000E+00  0.00000000E+00
  0.00000000E+00  0.00000000E+00  0.00000000E+00
  0.00000000E+00  0.00000000E+00  0.00000000E+00
  0.00000000E+00  0.00000000E+00  0.00000000E+00
  0.00000000E+00  0.00000000E+00  0.00000000E+00
  0.00000000E+00  0.00000000E+00  0.00000000E+00
  0.00000000E+00  0.00000000E+00  0.00000000E+00
  0.00000000E+00  0.00000000E+00  0.00000000E+00
  0.00000000E+00  0.00000000E+00  0.00000000E+00
  0.00000000E+00  0.00000000E+00  0.00000000E+00
  0.00000000E+00  0.00000000E+00  0.00000000E+00
  0.00000000E+00  0.00000000E+00  0.00000000E+00
  0.00000000E+00  0.00000000E+00  0.00000000E+00
  0.00000000E+00  0.00000000E+00  0.00000000E+00
  0.00000000E+00  0.00000000E+00  0.00000000E+00
  0.00000000E+00  0.00000000E+00  0.00000000E+00
  0.00000000E+00  0.00000000E+00  0.00000000E+00
  0.00000000E+00  0.00000000E+00  0.00000000E+00
  0.00000000E+00  0.00000000E+00  0.00000000E+00
  0.00000000E+00  0.00000000E+00  0.00000000E+00
  0.00000000E+00  0.00000000E+00  0.00000000E+00
  0.00000000E+00  0.00000000E+00  0.00000000E+00
  0.00000000E+00  0.00000000E+00  0.00000000E+00
  0.00000000E+00  0.00000000E+00  0.00000000E+00
  0.00000000E+00  0.00000000E+00  0.00000000E+00
  0.00000000E+00  0.00000000E+00  0.00000000E+00
  0.00000000E+00  0.00000000E+00  0.00000000E+00
  0.00000000E+00  0.00000000E+00  0.00000000E+00
  0.00000000E+00  0.00000000E+00  0.00000000E+00
  0.00000000E+00  0.00000000E+00  0.00000000E+00
  0.00000000E+00  0.00000000E+00  0.00000000E+00
  0.00000000E+00  0.00000000E+00  0.00000000E+00
  0.00000000E+00  0.00000000E+00  0.00000000E+00
  0.00000000E+00  0.00000000E+00  0.00000000E+00
  0.00000000E+00  0.00000000E+00  0.00000000E+00
  0.00000000E+00  0.00000000E+00  0.00000000E+00
  0.00000000E+00  0.00000000E+00  0.00000000E+00
  0.00000000E+00  0.00000000E+00  0.00000000E+00
  0.00000000E+00  0.00000000E+00  0.00000000E+00
  0.00000000E+00  0.00000000E+00  0.00000000E+00
  0.00000000E+00  0.00000000E+00  0.00000000E+00
  0.00000000E+00  0.00000000E+00  0.00000000E+00
  0.00000000E+00  0.00000000E+00  0.00000000E+00
  0.00000000E+00  0.00000000E+00  0.00000000E+00
  0.00000000E+00  0.00000000E+00  0.00000000E+00
  0.00000000E+00  0.00000000E+00  0.00000000E+00
  0.00000000E+00  0.00000000E+00  0.00000000E+00
  0.00000000E+00  0.00000000E+00  0.00000000E+00
  0.00000000E+00  0.00000000E+00  0.00000000E+00
  0.00000000E+00  0.00000000E+00  0.00000000E+00
  0.00000000E+00  0.00000000E+00  0.00000000E+00
  0.00000000E+00  0.00000000E+00  0.00000000E+00
  0.00000000E+00  0.00000000E+00  0.00000000E+00
  0.00000000E+00  0.00000000E+00  0.00000000E+00
  0.00000000E+00  0.00000000E+00  0.00000000E+00
  0.00000000E+00  0.00000000E+00  0.00000000E+00
  0.00000000E+00  0.00000000E+00  0.00000000E+00
  0.00000000E+00  0.00000000E+00  0.00000000E+00
  0.00000000E+00  0.00000000E+00  0.00000000E+00
  0.00000000E+00  0.00000000E+00  0.00000000E+00
  0.00000000E+00  0.00000000E+00  0.00000000E+00
  0.00000000E+00  0.00000000E+00  0.00000000E+00
  0.00000000E+00  0.00000000E+00  0.00000000E+00
  0.00000000E+00  0.00000000E+00  0.00000000E+00
  0.00000000E+00  0.00000000E+00  0.00000000E+00
  0.00000000E+00  0.00000000E+00  0.00000000E+00
  0.00000000E+00  0.00000000E+00  0.00000000E+00
  0.00000000E+00  0.00000000E+00  0.00000000E+00
  0.00000000E+00  0.00000000E+00  0.00000000E+00
  0.00000000E+00  0.00000000E+00  0.00000000E+00
  0.00000000E+00  0.00000000E+00  0.00000000E+00
  0.00000000E+00  0.00000000E+00  0.00000000E+00
  0.00000000E+00  0.00000000E+00  0.00000000E+00
  0.00000000E+00  0.00000000E+00  0.00000000E+00
  0.00000000E+00  0.00000000E+00  0.00000000E+00
  0.00000000E+00  0.00000000E+00  0.00000000E+00
  0.00000000E+00  0.00000000E+00  0.00000000E+00
  0.00000000E+00  0.00000000E+00  0.00000000E+00
  0.00000000E+00  0.00000000E+00  0.00000000E+00
  0.00000000E+00  0.00000000E+00  0.00000000E+00
  0.00000000E+00  0.00000000E+00  0.00000000E+00
  0.00000000E+00  0.00000000E+00  0.00000000E+00
  0.00000000E+00  0.00000000E+00  0.00000000E+00
  0.00000000E+00  0.00000000E+00  0.00000000E+00
  0.00000000E+00  0.00000000E+00  0.00000000E+00
  0.00000000E+00  0.00000000E+00  0.00000000E+00
  0.00000000E+00  0.00000000E+00  0.00000000E+00
  0.00000000E+00  0.00000000E+00  0.00000000E+00
  0.00000000E+00  0.00000000E+00  0.00000000E+00
  0.00000000E+00  0.00000000E+00  0.00000000E+00
  0.00000000E+00  0.00000000E+00  0.00000000E+00
  0.00000000E+00  0.00000000E+00  0.00000000E+00
  0.00000000E+00  0.00000000E+00  0.00000000E+00
  0.00000000E+00  0.00000000E+00  0.00000000E+00
  0.00000000E+00  0.00000000E+00  0.00000000E+00
  0.00000000E+00  0.00000000E+00  0.00000000E+00
  0.00000000E+00  0.00000000E+00  0.00000000E+00
  0.00000000E+00  0.00000000E+00  0.00000000E+00
  0.00000000E+00  0.00000000E+00  0.00000000E+00
  0.00000000E+00  0.00000000E+00  0.00000000E+00
  0.00000000E+00  0.00000000E+00  0.00000000E+00
  0.00000000E+00  0.00000000E+00  0.00000000E+00
  0.00000000E+00  0.00000000E+00  0.00000000E+00
  0.00000000E+00  0.00000000E+00  0.00000000E+00
  0.00000000E+00  0.00000000E+00  0.00000000E+00
  0.00000000E+00  0.00000000E+00  0.00000000E+00
  0.00000000E+00  0.00000000E+00  0.00000000E+00
  0.00000000E+00  0.00000000E+00  0.00000000E+00
  0.00000000E+00  0.00000000E+00  0.00000000E+00
  0.00000000E+00  0.00000000E+00  0.00000000E+00
  0.00000000E+00  0.00000000E+00  0.00000000E+00
  0.00000000E+00  0.00000000E+00  0.00000000E+00
  0.00000000E+00  0.00000000E+00  0.00000000E+00
  0.00000000E+00  0.00000000E+00  0.00000000E+00
  0.00000000E+00  0.00000000E+00  0.00000000E+00
  0.00000000E+00  0.00000000E+00  0.00000000E+00
  0.00000000E+00  0.00000000E+00  0.00000000E+00
  0.00000000E+00  0.00000000E+00  0.00000000E+00
  0.00000000E+00  0.00000000E+00  0.00000000E+00
  0.00000000E+00  0.00000000E+00  0.00000000E+00
  0.00000000E+00  0.00000000E+00  0.00000000E+00
  0.00000000E+00  0.00000000E+00  0.00000000E+00
  0.00000000E+00  0.00000000E+00  0.00000000E+00
  0.00000000E+00  0.00000000E+00  0.00000000E+00
  0.00000000E+00  0.00000000E+00  0.00000000E+00
  0.00000000E+00  0.00000000E+00  0.00000000E+00
  0.00000000E+00  0.00000000E+00  0.00000000E+00
  0.00000000E+00  0.00000000E+00  0.00000000E+00
  0.00000000E+00  0.00000000E+00  0.00000000E+00
  0.00000000E+00  0.00000000E+00  0.00000000E+00
  0.00000000E+00  0.00000000E+00  0.00000000E+00
  0.00000000E+00  0.00000000E+00  0.00000000E+00
  0.00000000E+00  0.00000000E+00  0.00000000E+00
  0.00000000E+00  0.00000000E+00  0.00000000E+00
  0.00000000E+00  0.00000000E+00  0.00000000E+00
  0.00000000E+00  0.00000000E+00  0.00000000E+00
  0.00000000E+00  0.00000000E+00  0.00000000E+00
  0.00000000E+00  0.00000000E+00  0.00000000E+00
  0.00000000E+00  0.00000000E+00  0.00000000E+00
  0.00000000E+00  0.00000000E+00  0.00000000E+00
  0.00000000E+00  0.00000000E+00  0.00000000E+00
  0.00000000E+00  0.00000000E+00  0.00000000E+00
  0.00000000E+00  0.00000000E+00  0.00000000E+00
  0.00000000E+00  0.00000000E+00  0.00000000E+00
  0.00000000E+00  0.00000000E+00  0.00000000E+00
  0.00000000E+00  0.00000000E+00  0.00000000E+00
  0.00000000E+00  0.00000000E+00  0.00000000E+00
  0.00000000E+00  0.00000000E+00  0.00000000E+00
  0.00000000E+00  0.00000000E+00  0.00000000E+00
  0.00000000E+00  0.00000000E+00  0.00000000E+00
  0.00000000E+00  0.00000000E+00  0.00000000E+00
  0.00000000E+00  0.00000000E+00  0.00000000E+00
  0.00000000E+00  0.00000000E+00  0.00000000E+00
  0.00000000E+00  0.00000000E+00  0.00000000E+00
  0.00000000E+00  0.00000000E+00  0.00000000E+00
  0.00000000E+00  0.00000000E+00  0.00000000E+00
  0.00000000E+00  0.00000000E+00  0.00000000E+00
  0.00000000E+00  0.00000000E+00  0.00000000E+00
  0.00000000E+00  0.00000000E+00  0.00000000E+00
  0.00000000E+00  0.00000000E+00  0.00000000E+00
  0.00000000E+00  0.00000000E+00  0.00000000E+00
  0.00000000E+00  0.00000000E+00  0.00000000E+00
  0.00000000E+00  0.00000000E+00  0.00000000E+00
  0.00000000E+00  0.00000000E+00  0.00000000E+00
  0.00000000E+00  0.00000000E+00  0.00000000E+00
  0.00000000E+00  0.00000000E+00  0.00000000E+00
  0.00000000E+00  0.00000000E+00  0.00000000E+00
  0.00000000E+00  0.00000000E+00  0.00000000E+00
  0.00000000E+00  0.00000000E+00  0.00000000E+00
  0.00000000E+00  0.00000000E+00  0.00000000E+00
  0.00000000E+00  0.00000000E+00  0.00000000E+00
  0.00000000E+00  0.00000000E+00  0.00000000E+00
  0.00000000E+00  0.00000000E+00  0.00000000E+00
  0.00000000E+00  0.00000000E+00  0.00000000E+00
  0.00000000E+00  0.00000000E+00  0.00000000E+00
  0.00000000E+00  0.00000000E+00  0.00000000E+00
  0.00000000E+00  0.00000000E+00  0.00000000E+00
  0.00000000E+00  0.00000000E+00  0.00000000E+00
  0.00000000E+00  0.00000000E+00  0.00000000E+00
  0.00000000E+00  0.00000000E+00  0.00000000E+00
  0.00000000E+00  0.00000000E+00  0.00000000E+00
  0.00000000E+00  0.00000000E+00  0.00000000E+00
  0.00000000E+00  0.00000000E+00  0.00000000E+00
  0.00000000E+00  0.00000000E+00  0.00000000E+00
  0.00000000E+00  0.00000000E+00  0.00000000E+00
  0.00000000E+00  0.00000000E+00  0.00000000E+00
  0.00000000E+00  0.00000000E+00  0.00000000E+00
  0.00000000E+00  0.00000000E+00  0.00000000E+00
  0.00000000E+00  0.00000000E+00  0.00000000E+00
  0.00000000E+00  0.00000000E+00  0.00000000E+00
  0.00000000E+00  0.00000000E+00  0.00000000E+00
  0.00000000E+00  0.00000000E+00  0.00000000E+00
  0.00000000E+00  0.00000000E+00  0.00000000E+00
  0.00000000E+00  0.00000000E+00  0.00000000E+00
  0.00000000E+00  0.00000000E+00  0.00000000E+00
  0.00000000E+00  0.00000000E+00  0.00000000E+00
  0.00000000E+00  0.00000000E+00  0.00000000E+00
  0.00000000E+00  0.00000000E+00  0.00000000E+00
  0.00000000E+00  0.00000000E+00  0.00000000E+00
  0.00000000E+00  0.00000000E+00  0.00000000E+00
  0.00000000E+00  0.00000000E+00  0.00000000E+00
  0.00000000E+00  0.00000000E+00  0.00000000E+00
  0.00000000E+00  0.00000000E+00  0.00000000E+00
  0.00000000E+00  0.00000000E+00  0.00000000E+00
  0.00000000E+00  0.00000000E+00  0.00000000E+00
  0.00000000E+00  0.00000000E+00  0.00000000E+00
  0.00000000E+00  0.00000000E+00  0.00000000E+00
  0.00000000E+00  0.00000000E+00  0.00000000E+00
  0.00000000E+00  0.00000000E+00  0.00000000E+00
  0.00000000E+00  0.00000000E+00  0.00000000E+00
