# Supplementary material for: The mechanisms underlying the enhanced high-temperature properties of GRX-810
Source: Nat Commun. 2025 Dec 14;17:963. doi: 10.1038/s41467-025-67687-4 (PMC12847880; doi:10.1038/s41467-025-67687-4)
Supplement: Supplementary file 3 — Supplementary Data 1 [file 41467_2025_67687_MOESM3_ESM.zip › DFT datasets/Y2O3_mono_Al1_site2_relax.vasp]

POSCAR file written by OVITO Basic 3.10.
   1.00000000000000     
    14.0515491314133261    0.0001268733051974   -0.0057289044917879
    -0.0000171573260941   13.9961296597263800   -0.0001548071771582
    -3.1337937914696985    0.0001908183585884   17.0270412194552208
   Y    O    Al
    95   144     1
Direct
  0.8647450190115413  0.1245609397433852  0.2546861207724666
  0.6351690949438328  0.9999983843342006  0.2425343429241057
  0.9706080877131734 -0.0000122205064606  0.0896584432912184
  0.8077663186169928  0.1252215315981716  0.4304382080305973
  0.6900929120408209  0.9999882261915001  0.0665538038669017
  0.5344206473782220  0.1250303171305817  0.4044660272513568
  0.3641902059068057  0.9999884390271139  0.2557958805824140
  0.1356925546350272  0.1246663636489513  0.2437213361358757
  0.4676632050713604  0.1249266274983647  0.0922760662903646
  0.3101268973327203  0.0000116157529471  0.4319801407195150
  0.1923806036815459  0.1246179870479612  0.0685298136914823
  0.0311215073526073  0.0000053851474834  0.4063858380651634
  0.8643155057466010  0.1254659768362062  0.7562970055015205
  0.6374435153462997  0.0000101757065654  0.7458177201671077
  0.9660577069097260  0.0000040147581358  0.5943312802037850
  0.8114698381136286  0.1250092905864927  0.9322233741946134
  0.6932805103166479  0.0000013459101932  0.5689980814714392
  0.5303268501248493  0.1227656878380581  0.9055647544261408
  0.1324493961859598  0.1241432654673360  0.7454649124874545
  0.4710289763707500  0.1273161820276910  0.5883665136848295
  0.3070944978368121  0.0000033216377783  0.9246178528665288
  0.1862760901270827  0.1244341629238199  0.5660402249311094
  0.0402808259107584 -0.0000076863891250  0.8998366206957897
  0.8641923549131546  0.3749000340127635  0.2560795603092552
  0.6354784453006649  0.2503567960562507  0.2435519510542400
  0.9676650227192890  0.2498040999197697  0.0935629369809554
  0.8095972573634853  0.3750912208918573  0.4318695586437983
  0.6896316599561076  0.2496386244188107  0.0673997056574967
  0.5321782376369176  0.3753259611265677  0.4076088612179586
  0.3648588340431774  0.2503372909885149  0.2561003677790966
  0.1357113742579607  0.3748883167749520  0.2441932439628458
  0.4679912257622739  0.3748173760776525  0.0931155851172554
  0.3085409098189016  0.2496013408286013  0.4314685987912758
  0.1904176085449890  0.3750317703243345  0.0686550671373004
  0.0327200802573398  0.2500528757108251  0.4057962148418859
  0.8655732598004110  0.3751589648461485  0.7563329982925847
  0.6359878919525334  0.2496560614473751  0.7443971033969404
  0.9696100386335236  0.2500715804795106  0.5926395873022152
  0.8074586878726298  0.3752137205443145  0.9314967986068169
  0.6924373633591930  0.2503298339445499  0.5688609268497111
  0.5317772319712677  0.3745388570240082  0.9067420366614513
  0.3659498941826376  0.2449312334689744  0.7587148494677385
  0.1368687318288991  0.3745920801080502  0.7451871296659672
  0.4667514800023007  0.3744878798790732  0.5949601171167908
  0.3081637581602176  0.2495539530115683  0.9324021622459798
  0.1925488488724816  0.3747431051237607  0.5690783475103505
  0.0304019315051931  0.2514089935530931  0.9085920656117217
  0.8641832530938921  0.6250877342109171  0.2560777625690178
  0.6355649871581635  0.5000037274634103  0.2442528527469237
  0.9677827004667272  0.4999727799286523  0.0936051794801936
  0.8096136639615524  0.6249082773775324  0.4318691980155728
  0.6915587649755013  0.4999751396296537  0.0690411736731424
  0.5321487959330923  0.6246733989562674  0.4076362856706158
  0.3644494428877715  0.4999976085394929  0.2560190045188725
  0.1356935984769594  0.6250909350226677  0.2441904577880455
  0.4679894927416610  0.6251768929494532  0.0931317066644472
  0.3093155221948795  0.5000028718389633  0.4317343249093826
  0.1904316071191344  0.6249426691461628  0.0686545528650633
  0.0327947306969155  0.4999941305839459  0.4073874705990667
  0.8654760820297568  0.6248003693097528  0.7563218233173884
  0.6345557428589728  0.4999982356132984  0.7446067668587464
  0.9687473185440328  0.4999870145160568  0.5938080202429336
  0.8075163405723158  0.6247007554713487  0.9315188429959929
  0.6908821696410313  0.5000030801511284  0.5687567690178954
  0.5317714602245892  0.6255299407796260  0.9067997410183092
  0.3640120525310322  0.5000727997478132  0.7561601493464051
  0.1367360495235446  0.6254766918073593  0.7451555930074122
  0.4666563549432102  0.6255899077324513  0.5950336771311444
  0.3102426665069443  0.5000014253556087  0.9328226912988278
  0.1925352527370240  0.6252824861255932  0.5690675812203814
  0.0317258088260352  0.5000011871617346  0.9077635230751306
  0.8647454100749368  0.8754315072186766  0.2546923181150610
  0.6354803700338323  0.7496455485946019  0.2435596354725897
  0.9676523420712916  0.7501793030221948  0.0935709424299652
  0.8077701492234325  0.8747812888059221  0.4304416195539786
  0.6896395771226280  0.7503407590902600  0.0674048277597668
  0.5344183460621506  0.8749652094293999  0.4044666139691430
  0.3648767526688137  0.7496439977362801  0.2561042493268835
  0.1356900287284262  0.8753354023848359  0.2437210450663774
  0.4676583724819061  0.8750731525987399  0.0922736298091182
  0.3085105344455054  0.7504221301481592  0.4314600503574017
  0.1923612090492826  0.8753664508875783  0.0685193175226426
  0.0327218852709897  0.7499546112848157  0.4057675619578034
  0.8643052234569163  0.8745146957210899  0.7562896225101204
  0.6359991876143123  0.7503575125820873  0.7443947678186000
  0.9695944045387933  0.7499282068033077  0.5926166216101444
  0.8114515320114436  0.8749406636975265  0.9322041285185402
  0.6923952699500980  0.7496664757685362  0.5688368796571648
  0.5303293484162356  0.8772558901924307  0.9055656540208686
  0.3659567499932536  0.7551578521282996  0.7587103716356337
  0.1324259660611466  0.8758854501902121  0.7454547088981500
  0.4710182580733256  0.8727865951471075  0.5883673710341020
  0.3081372249831835  0.7504379706871273  0.9323834313194487
  0.1862740754805664  0.8755938775619873  0.5660418250246000
  0.0303801476771921  0.7485874032431241  0.9085789178016213
  0.8712485273221232  0.0000018504004356  0.3589998439399280
  0.6745484391331455  0.1252054415166817  0.4852128781969992
  0.7037132794946557  0.1250544024126726  0.3124302246997835
  0.5294538258346192 -0.0000017919169837  0.3278040660223313
  0.9699098814450325  0.1238897521087358  0.1706801873457887
  0.9982715136989307  0.1265200795366632  0.9992122002312466
  0.8259261169526797  0.9999494327469525  0.0154491989710344
  0.7904782931975600 -0.0000159104251361  0.1897390667621592
  0.6277294692199008  0.1253304811593955  0.1404042432530265
  0.3733879591915657  0.1253249696495490  0.3608045368546687
  0.1739426702581829  0.0000020501672029  0.4833182919462085
  0.2084701709686110 -0.0000007874779162  0.3114640531052963
  0.0295781032480852  0.1246634667534217  0.3282477717363049
  0.4699040794198569  0.0000009587418444  0.1710995124769913
  0.5036395053962911  0.0000013266163507 -0.0000259373946322
  0.3253285076655302  0.1232874566969891  0.0156519696718957
  0.2924615016721595  0.1253441839844783  0.1902606392829000
  0.1291591876273304  0.0000000268293842  0.1416760584262419
  0.8763118658929445 -0.0000327941484972  0.8584195473984134
  0.6750067968013861  0.1252824197419831  0.9832358732017955
  0.7111259175024095  0.1250286334895950  0.8099475761801213
  0.5357237281062442  0.0000026502887896  0.8287115332450633
  0.9704339312819257  0.1256028171677024  0.6711546249054168
  0.0040085452667266  0.1248926159511483  0.5011765617910241
  0.8263730602989765  0.0000003380864482  0.5139336851663361
  0.7972628263199163 -0.0000011697976634  0.6865511554166511
  0.6283524818216726  0.1223362585394784  0.6411011031129232
  0.3704189738321142  0.1308508346807276  0.8642480835840981
  0.1739194773576113  0.0000012752427732  0.9870368755815607
  0.1788224482275099 -0.0000016947954643  0.8231283013872562
  0.0248559371360447  0.1311478936584209  0.8271280356395757
  0.4622159218476684  0.0000915973583250  0.6690817894284811
  0.4991932083670167  0.0000009711888419  0.4987339090173516
  0.3241014699791602  0.1249440956472791  0.5173593129961691
  0.2962188091653130  0.1093254863380945  0.6936265866224134
  0.1266463882660790  0.0000019755601711  0.6411260506733492
  0.8725272460821886  0.2491451231326185  0.3596262827625500
  0.6751647510484632  0.3746725604022474  0.4850113367541991
  0.7082936941705154  0.3749983162308406  0.3113858775674548
  0.5296923587645881  0.2510258326534313  0.3284472914776642
  0.9698951981045707  0.3749272394800903  0.1717621660195425
  0.0010652762556163  0.3755723704255955  0.0013289112074628
  0.8252261358230634  0.2508148262266368  0.0157746952788636
  0.7920958179755779  0.2497031492124807  0.1895879378899179
  0.6279375384859351  0.3757261720621647  0.1410590728670603
  0.3726309791903825  0.3744642753010923  0.3600514058356450
  0.1741821857988944  0.2505048544352257  0.4844971899216411
  0.2061930516707545  0.2496722299109649  0.3122886368526677
  0.0298011261727169  0.3753952402046540  0.3287715314083209
  0.4698262029397135  0.2497244093378894  0.1715052720672020
  0.5022198873511963  0.2512421624281295  0.0020193115531998
  0.3249241250894525  0.3751633259954691  0.0165097244523164
  0.2921614388875742  0.3749850377643806  0.1899084568354398
  0.1276898368865119  0.2503644835424370  0.1415843971320987
  0.8709806249431574  0.2534617077429141  0.8599570293315546
  0.6736787647602615  0.3757991376641238  0.9848110508832932
  0.7047203015983434  0.3753230250932336  0.8115439084271249
  0.5295865813720346  0.2493699063892839  0.8281853507687417
  0.9721609392979004  0.3740525208625754  0.6718101586112233
  0.0008591929385896  0.3749483455128301  0.5010763905571169
  0.8267929173022942  0.2493682992088005  0.5155703754865623
  0.7920102379642482  0.2511773203969347  0.6893285006019496
  0.6269560629706674  0.3742632275037234  0.6406795760517632
  0.3721190902083229  0.3734901208749132  0.8595698967572329
  0.1736295486722847  0.2497240348999974  0.9850051986891392
  0.2075688495494598  0.2488019623310650  0.8096008004408660
  0.0307846245687735  0.3756793143991520  0.8290460273994320
  0.4688612644241983  0.2465146399188804  0.6708737415745213
  0.5010896606620658  0.2489619917031672  0.5011200428316042
  0.3260864273466761  0.3745366307045356  0.5153047359751484
  0.2957182259388904  0.3720163707230988  0.6887292087334924
  0.1309756933572872  0.2460146231147153  0.6409809043546789
  0.8729647125652790  0.4999934750246258  0.3602621414826315
  0.6751789186198693  0.6253329018659440  0.4849747588065149
  0.7082935273324520  0.6249998738801230  0.3113872690838939
  0.5299771918783038  0.4999989912276840  0.3291468638410302
  0.9698897146539027  0.6250459574565599  0.1717563033777067
  0.0010257773496018  0.6242004789766340  0.0012637740240796
  0.8256187651019441  0.4998825221476484  0.0157507531129457
  0.7924582391600128  0.4999998451681676  0.1897375949617105
  0.6279377768164220  0.6242750173972390  0.1410496268260187
  0.3726101208509022  0.6255483195970077  0.3600256786100914
  0.1752960047073731  0.5000005081006438  0.4851754944271729
  0.2082366612460846  0.4999999434677351  0.3114956109010666
  0.0297868412378280  0.6245881760409856  0.3287614855819879
  0.4700084456437784  0.5000002532005484  0.1717385858211007
  0.4973380396975200  0.5000008771188198  0.9990070130082613
  0.3249393215979656  0.6248271273420724  0.0165086768842318
  0.2921585874834909  0.6250153068970533  0.1899088818463956
  0.1278330786155100  0.4999866946091256  0.1411159428797147
  0.8713902970754831  0.4999321571544283  0.8591189553609286
  0.6737728865884377  0.6241524605660064  0.9848279413769896
  0.7049300698498010  0.6246493627282009  0.8114835661845328
  0.5288226236517483  0.5000824603482605  0.8285728085754095
  0.9720163747054272  0.6259179130538636  0.6717519219525255
  0.0008385827135321  0.6250218346486885  0.5010775519016951
  0.8261084347675363  0.4999966975896982  0.5157988848163049
  0.7940918187637046  0.4999441302687506  0.6883790342930344
  0.6268569410108215  0.6257242047057258  0.6406797795481094
  0.3721558806157257  0.6265397266589958  0.8595693800368103
  0.1744629357904500  0.4999823470748648  0.9844400558017808
  0.2092487138301347  0.5001533743265595  0.8105422782882978
  0.0306337971216448  0.6243176826748571  0.8290147926695224
  0.4700128033935042  0.4999972654272222  0.6718177528344732
  0.5007130582664269  0.4999996935109889  0.5011232678238589
  0.3260725541908821  0.6254737802797823  0.5152974815960030
  0.2958197756778518  0.6280823703932648  0.6886521990203971
  0.1297063828111037  0.5000018332873366  0.6410126983000198
  0.8725314026951855  0.7508553990523835  0.3596259134469095
  0.6745488767394190  0.8747950089600643  0.4852136303740656
  0.7037124255444839  0.8749425629639561  0.3124314801386166
  0.5296919603091257  0.7489770130178486  0.3284460566725589
  0.9699285648984929  0.8760547337396309  0.1706968250157636
  0.9983191647509759  0.8734309602567009  0.9992104988041171
  0.8252238394781498  0.7491471022313927  0.0157735723602753
  0.7920967550860636  0.7502966542299638  0.1895878030249303
  0.6277109587360773  0.8746574158382390  0.1404148932315316
  0.3733858483627044  0.8746749999504958  0.3608042190453252
  0.1741393730598333  0.7495452090122071  0.4844945949237136
  0.2060978158379385  0.7503340012610853  0.3123143810427573
  0.0295694369423062  0.8753472742649859  0.3282486027528821
  0.4698224735083262  0.7502726531197231  0.1715119599690631
  0.5022201106739790  0.7487568390090321  0.0020197462794116
  0.3253249889611337  0.8767071230388741  0.0156497168339452
  0.2924332996857469  0.8746117467532923  0.1902875169999259
  0.1276489732643812  0.7496157436434805  0.1415094413665628
  0.8709775081494806  0.7465360152201037  0.8599585633239296
  0.6749920772685346  0.8747023211180364  0.9832244574623457
  0.7111227968615966  0.8749657162155254  0.8099474347087613
  0.5296155755241253  0.7506530770022052  0.8281910582673758
  0.9704310934158580  0.8744015386555208  0.6711464528255101
  0.0040073742410735  0.8751151951593233  0.5011744288565508
  0.8267911271336968  0.7506295431569021  0.5155695936316084
  0.7919568894145004  0.7488127870113276  0.6893193503340397
  0.6283508973563835  0.8776647499041923  0.6411009235317432
  0.3704196235032939  0.8691324424213286  0.8642564947074364
  0.1736278126844495  0.7502687886157582  0.9849996077478073
  0.2074964884026691  0.7511879615783927  0.8095534215936830
  0.0248568083761291  0.8688328121960186  0.8271230227973604
  0.4688599543869945  0.7536261331071431  0.6708983715320317
  0.5010878819377256  0.7510397043967247  0.5011235537260136
  0.3240908368826261  0.8750733711769179  0.5173497634784533
  0.2962854338200541  0.8907851466335777  0.6935830271440451
  0.1309754297007336  0.7539863290629655  0.6409809530490040
  0.3575042137095185  0.0000584684975971  0.7113586772139234
 
  0.00000000E+00  0.00000000E+00  0.00000000E+00
  0.00000000E+00  0.00000000E+00  0.00000000E+00
  0.00000000E+00  0.00000000E+00  0.00000000E+00
  0.00000000E+00  0.00000000E+00  0.00000000E+00
  0.00000000E+00  0.00000000E+00  0.00000000E+00
  0.00000000E+00  0.00000000E+00  0.00000000E+00
  0.00000000E+00  0.00000000E+00  0.00000000E+00
  0.00000000E+00  0.00000000E+00  0.00000000E+00
  0.00000000E+00  0.00000000E+00  0.00000000E+00
  0.00000000E+00  0.00000000E+00  0.00000000E+00
  0.00000000E+00  0.00000000E+00  0.00000000E+00
  0.00000000E+00  0.00000000E+00  0.00000000E+00
  0.00000000E+00  0.00000000E+00  0.00000000E+00
  0.00000000E+00  0.00000000E+00  0.00000000E+00
  0.00000000E+00  0.00000000E+00  0.00000000E+00
  0.00000000E+00  0.00000000E+00  0.00000000E+00
  0.00000000E+00  0.00000000E+00  0.00000000E+00
  0.00000000E+00  0.00000000E+00  0.00000000E+00
  0.00000000E+00  0.00000000E+00  0.00000000E+00
  0.00000000E+00  0.00000000E+00  0.00000000E+00
  0.00000000E+00  0.00000000E+00  0.00000000E+00
  0.00000000E+00  0.00000000E+00  0.00000000E+00
  0.00000000E+00  0.00000000E+00  0.00000000E+00
  0.00000000E+00  0.00000000E+00  0.00000000E+00
  0.00000000E+00  0.00000000E+00  0.00000000E+00
  0.00000000E+00  0.00000000E+00  0.00000000E+00
  0.00000000E+00  0.00000000E+00  0.00000000E+00
  0.00000000E+00  0.00000000E+00  0.00000000E+00
  0.00000000E+00  0.00000000E+00  0.00000000E+00
  0.00000000E+00  0.00000000E+00  0.00000000E+00
  0.00000000E+00  0.00000000E+00  0.00000000E+00
  0.00000000E+00  0.00000000E+00  0.00000000E+00
  0.00000000E+00  0.00000000E+00  0.00000000E+00
  0.00000000E+00  0.00000000E+00  0.00000000E+00
  0.00000000E+00  0.00000000E+00  0.00000000E+00
  0.00000000E+00  0.00000000E+00  0.00000000E+00
  0.00000000E+00  0.00000000E+00  0.00000000E+00
  0.00000000E+00  0.00000000E+00  0.00000000E+00
  0.00000000E+00  0.00000000E+00  0.00000000E+00
  0.00000000E+00  0.00000000E+00  0.00000000E+00
  0.00000000E+00  0.00000000E+00  0.00000000E+00
  0.00000000E+00  0.00000000E+00  0.00000000E+00
  0.00000000E+00  0.00000000E+00  0.00000000E+00
  0.00000000E+00  0.00000000E+00  0.00000000E+00
  0.00000000E+00  0.00000000E+00  0.00000000E+00
  0.00000000E+00  0.00000000E+00  0.00000000E+00
  0.00000000E+00  0.00000000E+00  0.00000000E+00
  0.00000000E+00  0.00000000E+00  0.00000000E+00
  0.00000000E+00  0.00000000E+00  0.00000000E+00
  0.00000000E+00  0.00000000E+00  0.00000000E+00
  0.00000000E+00  0.00000000E+00  0.00000000E+00
  0.00000000E+00  0.00000000E+00  0.00000000E+00
  0.00000000E+00  0.00000000E+00  0.00000000E+00
  0.00000000E+00  0.00000000E+00  0.00000000E+00
  0.00000000E+00  0.00000000E+00  0.00000000E+00
  0.00000000E+00  0.00000000E+00  0.00000000E+00
  0.00000000E+00  0.00000000E+00  0.00000000E+00
  0.00000000E+00  0.00000000E+00  0.00000000E+00
  0.00000000E+00  0.00000000E+00  0.00000000E+00
  0.00000000E+00  0.00000000E+00  0.00000000E+00
  0.00000000E+00  0.00000000E+00  0.00000000E+00
  0.00000000E+00  0.00000000E+00  0.00000000E+00
  0.00000000E+00  0.00000000E+00  0.00000000E+00
  0.00000000E+00  0.00000000E+00  0.00000000E+00
  0.00000000E+00  0.00000000E+00  0.00000000E+00
  0.00000000E+00  0.00000000E+00  0.00000000E+00
  0.00000000E+00  0.00000000E+00  0.00000000E+00
  0.00000000E+00  0.00000000E+00  0.00000000E+00
  0.00000000E+00  0.00000000E+00  0.00000000E+00
  0.00000000E+00  0.00000000E+00  0.00000000E+00
  0.00000000E+00  0.00000000E+00  0.00000000E+00
  0.00000000E+00  0.00000000E+00  0.00000000E+00
  0.00000000E+00  0.00000000E+00  0.00000000E+00
  0.00000000E+00  0.00000000E+00  0.00000000E+00
  0.00000000E+00  0.00000000E+00  0.00000000E+00
  0.00000000E+00  0.00000000E+00  0.00000000E+00
  0.00000000E+00  0.00000000E+00  0.00000000E+00
  0.00000000E+00  0.00000000E+00  0.00000000E+00
  0.00000000E+00  0.00000000E+00  0.00000000E+00
  0.00000000E+00  0.00000000E+00  0.00000000E+00
  0.00000000E+00  0.00000000E+00  0.00000000E+00
  0.00000000E+00  0.00000000E+00  0.00000000E+00
  0.00000000E+00  0.00000000E+00  0.00000000E+00
  0.00000000E+00  0.00000000E+00  0.00000000E+00
  0.00000000E+00  0.00000000E+00  0.00000000E+00
  0.00000000E+00  0.00000000E+00  0.00000000E+00
  0.00000000E+00  0.00000000E+00  0.00000000E+00
  0.00000000E+00  0.00000000E+00  0.00000000E+00
  0.00000000E+00  0.00000000E+00  0.00000000E+00
  0.00000000E+00  0.00000000E+00  0.00000000E+00
  0.00000000E+00  0.00000000E+00  0.00000000E+00
  0.00000000E+00  0.00000000E+00  0.00000000E+00
  0.00000000E+00  0.00000000E+00  0.00000000E+00
  0.00000000E+00  0.00000000E+00  0.00000000E+00
  0.00000000E+00  0.00000000E+00  0.00000000E+00
  0.00000000E+00  0.00000000E+00  0.00000000E+00
  0.00000000E+00  0.00000000E+00  0.00000000E+00
  0.00000000E+00  0.00000000E+00  0.00000000E+00
  0.00000000E+00  0.00000000E+00  0.00000000E+00
  0.00000000E+00  0.00000000E+00  0.00000000E+00
  0.00000000E+00  0.00000000E+00  0.00000000E+00
  0.00000000E+00  0.00000000E+00  0.00000000E+00
  0.00000000E+00  0.00000000E+00  0.00000000E+00
  0.00000000E+00  0.00000000E+00  0.00000000E+00
  0.00000000E+00  0.00000000E+00  0.00000000E+00
  0.00000000E+00  0.00000000E+00  0.00000000E+00
  0.00000000E+00  0.00000000E+00  0.00000000E+00
  0.00000000E+00  0.00000000E+00  0.00000000E+00
  0.00000000E+00  0.00000000E+00  0.00000000E+00
  0.00000000E+00  0.00000000E+00  0.00000000E+00
  0.00000000E+00  0.00000000E+00  0.00000000E+00
  0.00000000E+00  0.00000000E+00  0.00000000E+00
  0.00000000E+00  0.00000000E+00  0.00000000E+00
  0.00000000E+00  0.00000000E+00  0.00000000E+00
  0.00000000E+00  0.00000000E+00  0.00000000E+00
  0.00000000E+00  0.00000000E+00  0.00000000E+00
  0.00000000E+00  0.00000000E+00  0.00000000E+00
  0.00000000E+00  0.00000000E+00  0.00000000E+00
  0.00000000E+00  0.00000000E+00  0.00000000E+00
  0.00000000E+00  0.00000000E+00  0.00000000E+00
  0.00000000E+00  0.00000000E+00  0.00000000E+00
  0.00000000E+00  0.00000000E+00  0.00000000E+00
  0.00000000E+00  0.00000000E+00  0.00000000E+00
  0.00000000E+00  0.00000000E+00  0.00000000E+00
  0.00000000E+00  0.00000000E+00  0.00000000E+00
  0.00000000E+00  0.00000000E+00  0.00000000E+00
  0.00000000E+00  0.00000000E+00  0.00000000E+00
  0.00000000E+00  0.00000000E+00  0.00000000E+00
  0.00000000E+00  0.00000000E+00  0.00000000E+00
  0.00000000E+00  0.00000000E+00  0.00000000E+00
  0.00000000E+00  0.00000000E+00  0.00000000E+00
  0.00000000E+00  0.00000000E+00  0.00000000E+00
  0.00000000E+00  0.00000000E+00  0.00000000E+00
  0.00000000E+00  0.00000000E+00  0.00000000E+00
  0.00000000E+00  0.00000000E+00  0.00000000E+00
  0.00000000E+00  0.00000000E+00  0.00000000E+00
  0.00000000E+00  0.00000000E+00  0.00000000E+00
  0.00000000E+00  0.00000000E+00  0.00000000E+00
  0.00000000E+00  0.00000000E+00  0.00000000E+00
  0.00000000E+00  0.00000000E+00  0.00000000E+00
  0.00000000E+00  0.00000000E+00  0.00000000E+00
  0.00000000E+00  0.00000000E+00  0.00000000E+00
  0.00000000E+00  0.00000000E+00  0.00000000E+00
  0.00000000E+00  0.00000000E+00  0.00000000E+00
  0.00000000E+00  0.00000000E+00  0.00000000E+00
  0.00000000E+00  0.00000000E+00  0.00000000E+00
  0.00000000E+00  0.00000000E+00  0.00000000E+00
  0.00000000E+00  0.00000000E+00  0.00000000E+00
  0.00000000E+00  0.00000000E+00  0.00000000E+00
  0.00000000E+00  0.00000000E+00  0.00000000E+00
  0.00000000E+00  0.00000000E+00  0.00000000E+00
  0.00000000E+00  0.00000000E+00  0.00000000E+00
  0.00000000E+00  0.00000000E+00  0.00000000E+00
  0.00000000E+00  0.00000000E+00  0.00000000E+00
  0.00000000E+00  0.00000000E+00  0.00000000E+00
  0.00000000E+00  0.00000000E+00  0.00000000E+00
  0.00000000E+00  0.00000000E+00  0.00000000E+00
  0.00000000E+00  0.00000000E+00  0.00000000E+00
  0.00000000E+00  0.00000000E+00  0.00000000E+00
  0.00000000E+00  0.00000000E+00  0.00000000E+00
  0.00000000E+00  0.00000000E+00  0.00000000E+00
  0.00000000E+00  0.00000000E+00  0.00000000E+00
  0.00000000E+00  0.00000000E+00  0.00000000E+00
  0.00000000E+00  0.00000000E+00  0.00000000E+00
  0.00000000E+00  0.00000000E+00  0.00000000E+00
  0.00000000E+00  0.00000000E+00  0.00000000E+00
  0.00000000E+00  0.00000000E+00  0.00000000E+00
  0.00000000E+00  0.00000000E+00  0.00000000E+00
  0.00000000E+00  0.00000000E+00  0.00000000E+00
  0.00000000E+00  0.00000000E+00  0.00000000E+00
  0.00000000E+00  0.00000000E+00  0.00000000E+00
  0.00000000E+00  0.00000000E+00  0.00000000E+00
  0.00000000E+00  0.00000000E+00  0.00000000E+00
  0.00000000E+00  0.00000000E+00  0.00000000E+00
  0.00000000E+00  0.00000000E+00  0.00000000E+00
  0.00000000E+00  0.00000000E+00  0.00000000E+00
  0.00000000E+00  0.00000000E+00  0.00000000E+00
  0.00000000E+00  0.00000000E+00  0.00000000E+00
  0.00000000E+00  0.00000000E+00  0.00000000E+00
  0.00000000E+00  0.00000000E+00  0.00000000E+00
  0.00000000E+00  0.00000000E+00  0.00000000E+00
  0.00000000E+00  0.00000000E+00  0.00000000E+00
  0.00000000E+00  0.00000000E+00  0.00000000E+00
  0.00000000E+00  0.00000000E+00  0.00000000E+00
  0.00000000E+00  0.00000000E+00  0.00000000E+00
  0.00000000E+00  0.00000000E+00  0.00000000E+00
  0.00000000E+00  0.00000000E+00  0.00000000E+00
  0.00000000E+00  0.00000000E+00  0.00000000E+00
  0.00000000E+00  0.00000000E+00  0.00000000E+00
  0.00000000E+00  0.00000000E+00  0.00000000E+00
  0.00000000E+00  0.00000000E+00  0.00000000E+00
  0.00000000E+00  0.00000000E+00  0.00000000E+00
  0.00000000E+00  0.00000000E+00  0.00000000E+00
  0.00000000E+00  0.00000000E+00  0.00000000E+00
  0.00000000E+00  0.00000000E+00  0.00000000E+00
  0.00000000E+00  0.00000000E+00  0.00000000E+00
  0.00000000E+00  0.00000000E+00  0.00000000E+00
  0.00000000E+00  0.00000000E+00  0.00000000E+00
  0.00000000E+00  0.00000000E+00  0.00000000E+00
  0.00000000E+00  0.00000000E+00  0.00000000E+00
  0.00000000E+00  0.00000000E+00  0.00000000E+00
  0.00000000E+00  0.00000000E+00  0.00000000E+00
  0.00000000E+00  0.00000000E+00  0.00000000E+00
  0.00000000E+00  0.00000000E+00  0.00000000E+00
  0.00000000E+00  0.00000000E+00  0.00000000E+00
  0.00000000E+00  0.00000000E+00  0.00000000E+00
  0.00000000E+00  0.00000000E+00  0.00000000E+00
  0.00000000E+00  0.00000000E+00  0.00000000E+00
  0.00000000E+00  0.00000000E+00  0.00000000E+00
  0.00000000E+00  0.00000000E+00  0.00000000E+00
  0.00000000E+00  0.00000000E+00  0.00000000E+00
  0.00000000E+00  0.00000000E+00  0.00000000E+00
  0.00000000E+00  0.00000000E+00  0.00000000E+00
  0.00000000E+00  0.00000000E+00  0.00000000E+00
  0.00000000E+00  0.00000000E+00  0.00000000E+00
  0.00000000E+00  0.00000000E+00  0.00000000E+00
  0.00000000E+00  0.00000000E+00  0.00000000E+00
  0.00000000E+00  0.00000000E+00  0.00000000E+00
  0.00000000E+00  0.00000000E+00  0.00000000E+00
  0.00000000E+00  0.00000000E+00  0.00000000E+00
  0.00000000E+00  0.00000000E+00  0.00000000E+00
  0.00000000E+00  0.00000000E+00  0.00000000E+00
  0.00000000E+00  0.00000000E+00  0.00000000E+00
  0.00000000E+00  0.00000000E+00  0.00000000E+00
  0.00000000E+00  0.00000000E+00  0.00000000E+00
  0.00000000E+00  0.00000000E+00  0.00000000E+00
  0.00000000E+00  0.00000000E+00  0.00000000E+00
  0.00000000E+00  0.00000000E+00  0.00000000E+00
  0.00000000E+00  0.00000000E+00  0.00000000E+00
  0.00000000E+00  0.00000000E+00  0.00000000E+00
  0.00000000E+00  0.00000000E+00  0.00000000E+00
  0.00000000E+00  0.00000000E+00  0.00000000E+00
  0.00000000E+00  0.00000000E+00  0.00000000E+00
  0.00000000E+00  0.00000000E+00  0.00000000E+00
  0.00000000E+00  0.00000000E+00  0.00000000E+00
  0.00000000E+00  0.00000000E+00  0.00000000E+00
  0.00000000E+00  0.00000000E+00  0.00000000E+00
  0.00000000E+00  0.00000000E+00  0.00000000E+00
  0.00000000E+00  0.00000000E+00  0.00000000E+00
  0.00000000E+00  0.00000000E+00  0.00000000E+00
