# Supplementary material for: The mechanisms underlying the enhanced high-temperature properties of GRX-810
Source: Nat Commun. 2025 Dec 14;17:963. doi: 10.1038/s41467-025-67687-4 (PMC12847880; doi:10.1038/s41467-025-67687-4)
Supplement: Supplementary file 3 — Supplementary Data 1 [file 41467_2025_67687_MOESM3_ESM.zip › DFT datasets/Y2O3_mono_Al1_site3_relax.vasp]

POSCAR file written by OVITO Basic 3.10.
   1.00000000000000     
    14.0873636375416496   -0.0000409520173010   -0.0179001589278037
    -0.0001845289558745   13.9948137545662483   -0.0000089956241923
    -3.1564982864112254    0.0004057372726307   16.9773950753356182
   Y    O    Al
    95   144     1
Direct
  0.8632303421127798  0.1246544923616416  0.2562104018646845
  0.6347499151124170 -0.0000015553835258  0.2429254457796405
  0.9654384426913317  0.0000262912129107  0.0941048278131356
  0.8082675350357841  0.1248160965013072  0.4317277536146340
  0.6866002213807807  0.0000171974657917  0.0657284134097517
  0.5312153231186395  0.1250051009910381  0.4069491069706704
  0.3652058463293705  0.0000185177518389  0.2549118311290804
  0.1333298533067148  0.1247441244059932  0.2451607512259325
  0.4653856929025878  0.1223125587977838  0.0895715471891539
  0.3084651273390791  0.0000150735963477  0.4319564262860642
  0.1885508189547648  0.1247483099490457  0.0693199834725264
  0.0311350119646599  0.9999658802409221  0.4094708022689905
  0.8643029986813702  0.1253858400593886  0.7560098388346145
  0.6345039485851531  0.0000217721859529  0.7448156463882530
  0.9672140396022436  0.0000207889587771  0.5961534416941866
  0.8086353772025451  0.1260384765119493  0.9318001928861898
  0.6920447503015640  0.9998515326087027  0.5689392302620806
  0.5319242904902867  0.1260494870525342  0.9074722383843733
  0.3664921524602271  0.0000278889065042  0.7660990340921094
  0.1374832121177587  0.1253471761863517  0.7468610885792887
  0.4679617160672708  0.1234905588308959  0.5939776128957324
  0.1922364290946859  0.1252765440667028  0.5705126737406669
  0.0264780126030578  0.0000474950414589  0.9074127686094001
  0.8644815158680057  0.3749746369534512  0.2561495424175793
  0.6341130644938181  0.2493461361884361  0.2430006753142860
  0.9683815113275659  0.2501757404133423  0.0930405441469524
  0.8082104141047163  0.3746258986398790  0.4313779534627938
  0.6920818122101170  0.2504581053513259  0.0689773422214444
  0.5315940761799850  0.3748567346536772  0.4064227258314663
  0.3646871783786713  0.2493550150732400  0.2546707853553854
  0.1357094700630608  0.3749938595132153  0.2439918749657241
  0.4662196277112260  0.3744397202317672  0.0928475414808984
  0.3090739794081925  0.2498342950656617  0.4315015479825938
  0.1919027149368530  0.3743633979468192  0.0674278902703929
  0.0322768446132348  0.2500251087089227  0.4076497016214011
  0.8650720365644541  0.3752365260373178  0.7562634883556738
  0.6370197377031828  0.2505007699627558  0.7443010937400851
  0.9685677310681892  0.2498237659502577  0.5935991360178791
  0.8083495457706822  0.3754272297505664  0.9312628825120366
  0.6910654302457964  0.2497584822260568  0.5684031746911087
  0.5308767296256103  0.3754826048791681  0.9066999842436771
  0.3675923687856392  0.2497286341980502  0.7544699809858195
  0.1356247079480447  0.3751339845157918  0.7439998983179829
  0.4680338823815921  0.3750916755433072  0.5923989406647734
  0.3101693979152433  0.2451949909174382  0.9283961774062881
  0.1907745811154859  0.3752566292164149  0.5681460321804408
  0.0346310923640838  0.2502084210333619  0.9065853363308191
  0.8645008127479131  0.6250646009833675  0.2561441896920586
  0.6352973795202714  0.5000040777735313  0.2438499242865890
  0.9695081583795839  0.5000312893673572  0.0930382984690411
  0.8081733795396763  0.6251285785767235  0.4313269627328196
  0.6912722028059441  0.5000272862718466  0.0686222960344186
  0.5315620223781972  0.6251501794086998  0.4063880341020968
  0.3643074913731629  0.5000397100238937  0.2553086984127054
  0.1357619890925149  0.6250483053103506  0.2439900998506619
  0.4662758818847785  0.6256233766243674  0.0928048031232678
  0.3094392364982048  0.5000015355711157  0.4313116124820500
  0.1918703893037714  0.6256942564424220  0.0674206142415102
  0.0322339072233378  0.4999863235377074  0.4072738911383609
  0.8650843462902542  0.6247908528675953  0.7562689123828953
  0.6353397085649718  0.5000105487467208  0.7437987038361628
  0.9674995896120906  0.5000101454266527  0.5936646556099360
  0.8083503329630800  0.6246015375563376  0.9312607476630073
  0.6917927189203286  0.4999123488000815  0.5684538526540432
  0.5308935325321359  0.6245680277173601  0.9066725549033579
  0.3634517613516198  0.5000169333567441  0.7549909499393991
  0.1356328218232510  0.6249078467578253  0.7439992578705414
  0.4680055577322666  0.6249209846590837  0.5924054617377543
  0.3099467721559730  0.5000264135773174  0.9312876030806000
  0.1907519830006265  0.6247327812390088  0.5681350278859072
  0.0331434223525695  0.5000215775818062  0.9070966826828363
  0.8632393242362744  0.8753717300868149  0.2562161785734751
  0.6341099066012399  0.7506507205333125  0.2429972038722363
  0.9683698369700766  0.7498755811722773  0.0930444688167236
  0.8082877384911736  0.8748958968831207  0.4317153246208500
  0.6920899224848996  0.7495940844249251  0.0689780927293766
  0.5312267964536695  0.8749890365477460  0.4069042727301291
  0.3646718782315029  0.7507026436759562  0.2546828427994978
  0.1333129543956752  0.8752776273159933  0.2451562190444740
  0.4653676532090647  0.8777299686499273  0.0895743589626834
  0.3090649214884436  0.7502051355374831  0.4315265951956411
  0.1885237969368902  0.8753293026461626  0.0693104377776636
  0.0322870287924964  0.7499109386860455  0.4076614556238205
  0.8643106389782780  0.8746576554577787  0.7559907968413279
  0.6370194177225432  0.7495326953491009  0.7442896961752699
  0.9686109049484388  0.7501782392163678  0.5936186892008340
  0.8086354758643765  0.8739960190857450  0.9317893507715448
  0.6911209940329310  0.7499623934609185  0.5683797631282724
  0.5319170004590620  0.8740119421304574  0.9074653098969415
  0.3675549407417101  0.7503075330102630  0.7544880097095064
  0.1375913666313413  0.8747252738454002  0.7468912018619445
  0.4680485527508952  0.8764720545702998  0.5938899187593736
  0.3101746931327359  0.7548554002527381  0.9284112218267146
  0.1921656568253763  0.8747656666236460  0.5705328347032780
  0.0346494305071418  0.7498767181925510  0.9065614897094955
  0.8719779937336369  0.9998201120844844  0.3597314243587820
  0.6741018577089800  0.1245014297762145  0.4844122684256643
  0.7078891314189995  0.1249985615544939  0.3102727094583767
  0.5297679748951287  0.0000042271082911  0.3283534382911396
  0.9694089585034130  0.1252159112272436  0.1719477609068367
  0.0005011582542731  0.1253481158607838  0.0014607873140396
  0.8247998206752886  0.0000056460326435  0.0146480599645541
  0.7910257151276274  0.0000197992709194  0.1887390915233827
  0.6245919762123020  0.1268318736809512  0.1404986854108324
  0.3715806493156349  0.1247204384991306  0.3581291135982902
  0.1742616052510316  0.0000516503154081  0.4872570194937315
  0.2078938550496819 -0.0000016833172648  0.3102767333575909
  0.0298162871719186  0.1242949030899607  0.3295848773724072
  0.4701772357327542  0.0000147022171844  0.1705842950962821
  0.5188886303066065  0.0000001229092163  0.0065106256310675
  0.3214697787181410  0.1047788643037685  0.9998409213367341
  0.2960128599620420  0.1243619762169480  0.1837794304619428
  0.1259967446466286  0.0000039147182451  0.1417243452547958
  0.8701999172106391  0.0000195505702272  0.8590637288649339
  0.6763691711800642  0.1283579397743364  0.9843592967607774
  0.7085372875333829  0.1248418499008000  0.8103430617145391
  0.5309550124637392  0.0000542801018797  0.8305795435791327
  0.9710667466453281  0.1263483735707079  0.6727599016198610
  0.0009240871661353  0.1245721905627377  0.5017741561835560
  0.8261141071192353  0.9998349024615000  0.5155763001610968
  0.7964341924296318  0.0000251314434406  0.6872549276720024
  0.6279482740533816  0.1237741479664003  0.6405514302716959
  0.3791141163037085  0.1368307110674597  0.8503639960409811
  0.1670199327042395  0.0000856309246476  0.9858126935063920
  0.2198802063011311  0.0000042865295800  0.8349336625704066
  0.0300444958066397  0.1236793665912184  0.8292711919392988
  0.4700508168579383  0.9999260994584562  0.6734645558039838
  0.4979833692259942 -0.0000132433199405  0.4993714811317491
  0.3258365360961554  0.1249656402262331  0.5157292543029196
  0.2905939026089185  0.1231315327905034  0.6904884698477547
  0.1272572062616609  0.0000594152373897  0.6491401675876398
  0.8728501725133687  0.2498837840069450  0.3601118611678138
  0.6742007984840277  0.3746808137877430  0.4844190452107315
  0.7077271288021403  0.3747412356463194  0.3105921991727387
  0.5295832263389142  0.2497291539648726  0.3280276163937697
  0.9703227840438787  0.3751474202892096  0.1715211714575022
  0.0038915870122688  0.3746999029294159  0.0011177074421071
  0.8263215287677345  0.2519661076243828  0.0156987926946266
  0.7922232209679479  0.2501023144927150  0.1893009588206209
  0.6264012711020378  0.3748805387481130  0.1402096619485862
  0.3719318341836045  0.3747682149916702  0.3585209982508754
  0.1748875782409088  0.2492212168298034  0.4851148747215151
  0.2075486457302541  0.2493325259217430  0.3103183993553264
  0.0305070655839278  0.3748467427786106  0.3288524906721138
  0.4681581798627362  0.2481070030009918  0.1693209450661303
  0.4948995262537770  0.2470753009521713  0.9987974504367587
  0.3252999141462961  0.3723080301774152  0.0135391363261008
  0.2938420230619593  0.3745385518720878  0.1875542950384429
  0.1280762215218349  0.2486042539503936  0.1411181960803201
  0.8741840978130362  0.2502517747477803  0.8599013871737600
  0.6737044732042771  0.3754440236038283  0.9847597328808666
  0.7097480123962718  0.3760618574939266  0.8103295675231785
  0.5356927880490192  0.2526299943604660  0.8294225562462405
  0.9702850627670367  0.3749341461469974  0.6716179126374727
  0.0018954546005691  0.3746192489011667  0.5009129678795990
  0.8253524780318849  0.2496433682015619  0.5159436621964373
  0.7921868375542025  0.2501283381591431  0.6892539752807985
  0.6276558926844520  0.3757047550938712  0.6402472948055125
  0.3721138954241036  0.3744052249626827  0.8573598698644244
  0.1774278310542049  0.2463244016560945  0.9859449506205565
  0.2026514905873087  0.2503879453127613  0.8137849605328935
  0.0300385748593606  0.3753736038709317  0.8286973760492297
  0.4711363311750205  0.2497686348946613  0.6706668099223871
  0.4992243291867053  0.2499707332715906  0.4987454314866155
  0.3254541674105104  0.3747572786605128  0.5150483825131857
  0.2910530969743952  0.3754149433540001  0.6878768306595070
  0.1279664747554433  0.2491606955783132  0.6426359618772891
  0.8728638681011465  0.5000010497805363  0.3596362327080556
  0.6741217046624361  0.6250039289678725  0.4842935897293619
  0.7076155534795091  0.6252131419046230  0.3106133628618878
  0.5299517269853744  0.5000009709080188  0.3282646230496394
  0.9703243958131269  0.6248935888468599  0.1715372286277658
  0.0038969499712032  0.6253050394118508  0.0011310968602835
  0.8261365840389813  0.5000165475820492  0.0155358708361612
  0.7919283717810887  0.5000347598721555  0.1893995742458765
  0.6264431045444748  0.6252547692358653  0.1402354052887302
  0.3719206662702078  0.6252669982142388  0.3585279647062583
  0.1752641261046911  0.4999690319230011  0.4839172270177754
  0.2080451974774926  0.4999999735999552  0.3101622463967045
  0.0306125297769973  0.6250983524467514  0.3288759780907131
  0.4694377732596369  0.5000505596044121  0.1709729274429025
  0.4969105140206695  0.5000180050153296  0.9990809039989681
  0.3252884749952194  0.6277295298024814  0.0135718830783691
  0.2936330126440205  0.6255792259014813  0.1876223115473834
  0.1289800984098315  0.4999992949207546  0.1409055765064029
  0.8734551988382093  0.4999994084925661  0.8601042231330969
  0.6737118287327429  0.6246034021428526  0.9847654742047351
  0.7097368031442847  0.6239402137248375  0.8103276300925912
  0.5304296020065976  0.5000089330732389  0.8284289402260276
  0.9702863215466557  0.6250667474160330  0.6716179024643583
  0.0019202499324358  0.6253555535506505  0.5009139635472597
  0.8254607458443639  0.4998570499088651  0.5149332550654055
  0.7943379753620319  0.5000244014291518  0.6880250969472625
  0.6276380204469317  0.6242735775702271  0.6402421152904938
  0.3721000993202296  0.6256173123356266  0.8573748608230387
  0.1763300554575254  0.5000066680603973  0.9843706735724055
  0.2077678960670800  0.5000298956610267  0.8107885364031822
  0.0300584551791859  0.6246612107657870  0.8287083402047233
  0.4697173750314075  0.5000047296512000  0.6709703172140190
  0.4986563276559509  0.4999897007629125  0.4987001503701661
  0.3254485755623140  0.6252325923159148  0.5150333667178630
  0.2910474747326285  0.6246001641258243  0.6878610127256670
  0.1267006264991044  0.4999984573446842  0.6401355209646908
  0.8728164976434866  0.7499676906692589  0.3600827908128808
  0.6741200647420466  0.8750023609148549  0.4842948864184549
  0.7078880419674071  0.8749971073868194  0.3102722522469142
  0.5295770545407039  0.7503021181572158  0.3280182532130586
  0.9694697421281395  0.8748363900018875  0.1719516877209935
  0.0005209428230841  0.8747235699687821  0.0014500322987777
  0.8263256099961787  0.7480454127155516  0.0156997645683914
  0.7922279845515742  0.7499078580984890  0.1892988365750590
  0.6245730047650295  0.8731718751941689  0.1404897675970861
  0.3715782906217600  0.8752814874335016  0.3581296312189362
  0.1748848527641815  0.7507964211312047  0.4851514804645684
  0.2075555973482931  0.7507290321781446  0.3103373355690301
  0.0298020461428493  0.8756229189642774  0.3295940613929096
  0.4681579163707851  0.7518954437160728  0.1693214194917444
  0.4948968325231394  0.7529575769690446  0.9987577780682508
  0.3214209547300629  0.8952701843458392  0.9998328584082780
  0.2959975191616543  0.8756650582185989  0.1837837156110998
  0.1280039684830981  0.7514770109184744  0.1410574309869158
  0.8741994743932068  0.7497556164955099  0.8599059046194818
  0.6763734888031707  0.8716943538163615  0.9843335573141581
  0.7085255161401340  0.8751765384322885  0.8103228804154053
  0.5356855576854638  0.7474209255646019  0.8294148000598308
  0.9710549319148661  0.8736746278404185  0.6727420248405516
  0.0010429527022785  0.8754696270519713  0.5017988388769588
  0.8254588567062749  0.7498300371510802  0.5159557098635050
  0.7921867875663939  0.7498727676490908  0.6892655277119615
  0.6280554037638952  0.8761145836369975  0.6405185024198887
  0.3791142049984693  0.8631770670536381  0.8503687926081680
  0.1774135411745782  0.7537353342476051  0.9859564220416941
  0.2026585337313282  0.7496177744094915  0.8137941472758656
  0.0300714800505761  0.8764865162107507  0.8292735283588851
  0.4711074844865575  0.7502563212057072  0.6706717815468799
  0.4991719423297888  0.7500018354910759  0.4987334975747346
  0.3257274598031728  0.8751165027351290  0.5158049966605395
  0.2902746488303270  0.8769233715051116  0.6907507530357909
  0.1279888703454023  0.7508273125313463  0.6426126843860170
  0.2731508606061813  0.0000461512751037  0.9415265874933505
 
  0.00000000E+00  0.00000000E+00  0.00000000E+00
  0.00000000E+00  0.00000000E+00  0.00000000E+00
  0.00000000E+00  0.00000000E+00  0.00000000E+00
  0.00000000E+00  0.00000000E+00  0.00000000E+00
  0.00000000E+00  0.00000000E+00  0.00000000E+00
  0.00000000E+00  0.00000000E+00  0.00000000E+00
  0.00000000E+00  0.00000000E+00  0.00000000E+00
  0.00000000E+00  0.00000000E+00  0.00000000E+00
  0.00000000E+00  0.00000000E+00  0.00000000E+00
  0.00000000E+00  0.00000000E+00  0.00000000E+00
  0.00000000E+00  0.00000000E+00  0.00000000E+00
  0.00000000E+00  0.00000000E+00  0.00000000E+00
  0.00000000E+00  0.00000000E+00  0.00000000E+00
  0.00000000E+00  0.00000000E+00  0.00000000E+00
  0.00000000E+00  0.00000000E+00  0.00000000E+00
  0.00000000E+00  0.00000000E+00  0.00000000E+00
  0.00000000E+00  0.00000000E+00  0.00000000E+00
  0.00000000E+00  0.00000000E+00  0.00000000E+00
  0.00000000E+00  0.00000000E+00  0.00000000E+00
  0.00000000E+00  0.00000000E+00  0.00000000E+00
  0.00000000E+00  0.00000000E+00  0.00000000E+00
  0.00000000E+00  0.00000000E+00  0.00000000E+00
  0.00000000E+00  0.00000000E+00  0.00000000E+00
  0.00000000E+00  0.00000000E+00  0.00000000E+00
  0.00000000E+00  0.00000000E+00  0.00000000E+00
  0.00000000E+00  0.00000000E+00  0.00000000E+00
  0.00000000E+00  0.00000000E+00  0.00000000E+00
  0.00000000E+00  0.00000000E+00  0.00000000E+00
  0.00000000E+00  0.00000000E+00  0.00000000E+00
  0.00000000E+00  0.00000000E+00  0.00000000E+00
  0.00000000E+00  0.00000000E+00  0.00000000E+00
  0.00000000E+00  0.00000000E+00  0.00000000E+00
  0.00000000E+00  0.00000000E+00  0.00000000E+00
  0.00000000E+00  0.00000000E+00  0.00000000E+00
  0.00000000E+00  0.00000000E+00  0.00000000E+00
  0.00000000E+00  0.00000000E+00  0.00000000E+00
  0.00000000E+00  0.00000000E+00  0.00000000E+00
  0.00000000E+00  0.00000000E+00  0.00000000E+00
  0.00000000E+00  0.00000000E+00  0.00000000E+00
  0.00000000E+00  0.00000000E+00  0.00000000E+00
  0.00000000E+00  0.00000000E+00  0.00000000E+00
  0.00000000E+00  0.00000000E+00  0.00000000E+00
  0.00000000E+00  0.00000000E+00  0.00000000E+00
  0.00000000E+00  0.00000000E+00  0.00000000E+00
  0.00000000E+00  0.00000000E+00  0.00000000E+00
  0.00000000E+00  0.00000000E+00  0.00000000E+00
  0.00000000E+00  0.00000000E+00  0.00000000E+00
  0.00000000E+00  0.00000000E+00  0.00000000E+00
  0.00000000E+00  0.00000000E+00  0.00000000E+00
  0.00000000E+00  0.00000000E+00  0.00000000E+00
  0.00000000E+00  0.00000000E+00  0.00000000E+00
  0.00000000E+00  0.00000000E+00  0.00000000E+00
  0.00000000E+00  0.00000000E+00  0.00000000E+00
  0.00000000E+00  0.00000000E+00  0.00000000E+00
  0.00000000E+00  0.00000000E+00  0.00000000E+00
  0.00000000E+00  0.00000000E+00  0.00000000E+00
  0.00000000E+00  0.00000000E+00  0.00000000E+00
  0.00000000E+00  0.00000000E+00  0.00000000E+00
  0.00000000E+00  0.00000000E+00  0.00000000E+00
  0.00000000E+00  0.00000000E+00  0.00000000E+00
  0.00000000E+00  0.00000000E+00  0.00000000E+00
  0.00000000E+00  0.00000000E+00  0.00000000E+00
  0.00000000E+00  0.00000000E+00  0.00000000E+00
  0.00000000E+00  0.00000000E+00  0.00000000E+00
  0.00000000E+00  0.00000000E+00  0.00000000E+00
  0.00000000E+00  0.00000000E+00  0.00000000E+00
  0.00000000E+00  0.00000000E+00  0.00000000E+00
  0.00000000E+00  0.00000000E+00  0.00000000E+00
  0.00000000E+00  0.00000000E+00  0.00000000E+00
  0.00000000E+00  0.00000000E+00  0.00000000E+00
  0.00000000E+00  0.00000000E+00  0.00000000E+00
  0.00000000E+00  0.00000000E+00  0.00000000E+00
  0.00000000E+00  0.00000000E+00  0.00000000E+00
  0.00000000E+00  0.00000000E+00  0.00000000E+00
  0.00000000E+00  0.00000000E+00  0.00000000E+00
  0.00000000E+00  0.00000000E+00  0.00000000E+00
  0.00000000E+00  0.00000000E+00  0.00000000E+00
  0.00000000E+00  0.00000000E+00  0.00000000E+00
  0.00000000E+00  0.00000000E+00  0.00000000E+00
  0.00000000E+00  0.00000000E+00  0.00000000E+00
  0.00000000E+00  0.00000000E+00  0.00000000E+00
  0.00000000E+00  0.00000000E+00  0.00000000E+00
  0.00000000E+00  0.00000000E+00  0.00000000E+00
  0.00000000E+00  0.00000000E+00  0.00000000E+00
  0.00000000E+00  0.00000000E+00  0.00000000E+00
  0.00000000E+00  0.00000000E+00  0.00000000E+00
  0.00000000E+00  0.00000000E+00  0.00000000E+00
  0.00000000E+00  0.00000000E+00  0.00000000E+00
  0.00000000E+00  0.00000000E+00  0.00000000E+00
  0.00000000E+00  0.00000000E+00  0.00000000E+00
  0.00000000E+00  0.00000000E+00  0.00000000E+00
  0.00000000E+00  0.00000000E+00  0.00000000E+00
  0.00000000E+00  0.00000000E+00  0.00000000E+00
  0.00000000E+00  0.00000000E+00  0.00000000E+00
  0.00000000E+00  0.00000000E+00  0.00000000E+00
  0.00000000E+00  0.00000000E+00  0.00000000E+00
  0.00000000E+00  0.00000000E+00  0.00000000E+00
  0.00000000E+00  0.00000000E+00  0.00000000E+00
  0.00000000E+00  0.00000000E+00  0.00000000E+00
  0.00000000E+00  0.00000000E+00  0.00000000E+00
  0.00000000E+00  0.00000000E+00  0.00000000E+00
  0.00000000E+00  0.00000000E+00  0.00000000E+00
  0.00000000E+00  0.00000000E+00  0.00000000E+00
  0.00000000E+00  0.00000000E+00  0.00000000E+00
  0.00000000E+00  0.00000000E+00  0.00000000E+00
  0.00000000E+00  0.00000000E+00  0.00000000E+00
  0.00000000E+00  0.00000000E+00  0.00000000E+00
  0.00000000E+00  0.00000000E+00  0.00000000E+00
  0.00000000E+00  0.00000000E+00  0.00000000E+00
  0.00000000E+00  0.00000000E+00  0.00000000E+00
  0.00000000E+00  0.00000000E+00  0.00000000E+00
  0.00000000E+00  0.00000000E+00  0.00000000E+00
  0.00000000E+00  0.00000000E+00  0.00000000E+00
  0.00000000E+00  0.00000000E+00  0.00000000E+00
  0.00000000E+00  0.00000000E+00  0.00000000E+00
  0.00000000E+00  0.00000000E+00  0.00000000E+00
  0.00000000E+00  0.00000000E+00  0.00000000E+00
  0.00000000E+00  0.00000000E+00  0.00000000E+00
  0.00000000E+00  0.00000000E+00  0.00000000E+00
  0.00000000E+00  0.00000000E+00  0.00000000E+00
  0.00000000E+00  0.00000000E+00  0.00000000E+00
  0.00000000E+00  0.00000000E+00  0.00000000E+00
  0.00000000E+00  0.00000000E+00  0.00000000E+00
  0.00000000E+00  0.00000000E+00  0.00000000E+00
  0.00000000E+00  0.00000000E+00  0.00000000E+00
  0.00000000E+00  0.00000000E+00  0.00000000E+00
  0.00000000E+00  0.00000000E+00  0.00000000E+00
  0.00000000E+00  0.00000000E+00  0.00000000E+00
  0.00000000E+00  0.00000000E+00  0.00000000E+00
  0.00000000E+00  0.00000000E+00  0.00000000E+00
  0.00000000E+00  0.00000000E+00  0.00000000E+00
  0.00000000E+00  0.00000000E+00  0.00000000E+00
  0.00000000E+00  0.00000000E+00  0.00000000E+00
  0.00000000E+00  0.00000000E+00  0.00000000E+00
  0.00000000E+00  0.00000000E+00  0.00000000E+00
  0.00000000E+00  0.00000000E+00  0.00000000E+00
  0.00000000E+00  0.00000000E+00  0.00000000E+00
  0.00000000E+00  0.00000000E+00  0.00000000E+00
  0.00000000E+00  0.00000000E+00  0.00000000E+00
  0.00000000E+00  0.00000000E+00  0.00000000E+00
  0.00000000E+00  0.00000000E+00  0.00000000E+00
  0.00000000E+00  0.00000000E+00  0.00000000E+00
  0.00000000E+00  0.00000000E+00  0.00000000E+00
  0.00000000E+00  0.00000000E+00  0.00000000E+00
  0.00000000E+00  0.00000000E+00  0.00000000E+00
  0.00000000E+00  0.00000000E+00  0.00000000E+00
  0.00000000E+00  0.00000000E+00  0.00000000E+00
  0.00000000E+00  0.00000000E+00  0.00000000E+00
  0.00000000E+00  0.00000000E+00  0.00000000E+00
  0.00000000E+00  0.00000000E+00  0.00000000E+00
  0.00000000E+00  0.00000000E+00  0.00000000E+00
  0.00000000E+00  0.00000000E+00  0.00000000E+00
  0.00000000E+00  0.00000000E+00  0.00000000E+00
  0.00000000E+00  0.00000000E+00  0.00000000E+00
  0.00000000E+00  0.00000000E+00  0.00000000E+00
  0.00000000E+00  0.00000000E+00  0.00000000E+00
  0.00000000E+00  0.00000000E+00  0.00000000E+00
  0.00000000E+00  0.00000000E+00  0.00000000E+00
  0.00000000E+00  0.00000000E+00  0.00000000E+00
  0.00000000E+00  0.00000000E+00  0.00000000E+00
  0.00000000E+00  0.00000000E+00  0.00000000E+00
  0.00000000E+00  0.00000000E+00  0.00000000E+00
  0.00000000E+00  0.00000000E+00  0.00000000E+00
  0.00000000E+00  0.00000000E+00  0.00000000E+00
  0.00000000E+00  0.00000000E+00  0.00000000E+00
  0.00000000E+00  0.00000000E+00  0.00000000E+00
  0.00000000E+00  0.00000000E+00  0.00000000E+00
  0.00000000E+00  0.00000000E+00  0.00000000E+00
  0.00000000E+00  0.00000000E+00  0.00000000E+00
  0.00000000E+00  0.00000000E+00  0.00000000E+00
  0.00000000E+00  0.00000000E+00  0.00000000E+00
  0.00000000E+00  0.00000000E+00  0.00000000E+00
  0.00000000E+00  0.00000000E+00  0.00000000E+00
  0.00000000E+00  0.00000000E+00  0.00000000E+00
  0.00000000E+00  0.00000000E+00  0.00000000E+00
  0.00000000E+00  0.00000000E+00  0.00000000E+00
  0.00000000E+00  0.00000000E+00  0.00000000E+00
  0.00000000E+00  0.00000000E+00  0.00000000E+00
  0.00000000E+00  0.00000000E+00  0.00000000E+00
  0.00000000E+00  0.00000000E+00  0.00000000E+00
  0.00000000E+00  0.00000000E+00  0.00000000E+00
  0.00000000E+00  0.00000000E+00  0.00000000E+00
  0.00000000E+00  0.00000000E+00  0.00000000E+00
  0.00000000E+00  0.00000000E+00  0.00000000E+00
  0.00000000E+00  0.00000000E+00  0.00000000E+00
  0.00000000E+00  0.00000000E+00  0.00000000E+00
  0.00000000E+00  0.00000000E+00  0.00000000E+00
  0.00000000E+00  0.00000000E+00  0.00000000E+00
  0.00000000E+00  0.00000000E+00  0.00000000E+00
  0.00000000E+00  0.00000000E+00  0.00000000E+00
  0.00000000E+00  0.00000000E+00  0.00000000E+00
  0.00000000E+00  0.00000000E+00  0.00000000E+00
  0.00000000E+00  0.00000000E+00  0.00000000E+00
  0.00000000E+00  0.00000000E+00  0.00000000E+00
  0.00000000E+00  0.00000000E+00  0.00000000E+00
  0.00000000E+00  0.00000000E+00  0.00000000E+00
  0.00000000E+00  0.00000000E+00  0.00000000E+00
  0.00000000E+00  0.00000000E+00  0.00000000E+00
  0.00000000E+00  0.00000000E+00  0.00000000E+00
  0.00000000E+00  0.00000000E+00  0.00000000E+00
  0.00000000E+00  0.00000000E+00  0.00000000E+00
  0.00000000E+00  0.00000000E+00  0.00000000E+00
  0.00000000E+00  0.00000000E+00  0.00000000E+00
  0.00000000E+00  0.00000000E+00  0.00000000E+00
  0.00000000E+00  0.00000000E+00  0.00000000E+00
  0.00000000E+00  0.00000000E+00  0.00000000E+00
  0.00000000E+00  0.00000000E+00  0.00000000E+00
  0.00000000E+00  0.00000000E+00  0.00000000E+00
  0.00000000E+00  0.00000000E+00  0.00000000E+00
  0.00000000E+00  0.00000000E+00  0.00000000E+00
  0.00000000E+00  0.00000000E+00  0.00000000E+00
  0.00000000E+00  0.00000000E+00  0.00000000E+00
  0.00000000E+00  0.00000000E+00  0.00000000E+00
  0.00000000E+00  0.00000000E+00  0.00000000E+00
  0.00000000E+00  0.00000000E+00  0.00000000E+00
  0.00000000E+00  0.00000000E+00  0.00000000E+00
  0.00000000E+00  0.00000000E+00  0.00000000E+00
  0.00000000E+00  0.00000000E+00  0.00000000E+00
  0.00000000E+00  0.00000000E+00  0.00000000E+00
  0.00000000E+00  0.00000000E+00  0.00000000E+00
  0.00000000E+00  0.00000000E+00  0.00000000E+00
  0.00000000E+00  0.00000000E+00  0.00000000E+00
  0.00000000E+00  0.00000000E+00  0.00000000E+00
  0.00000000E+00  0.00000000E+00  0.00000000E+00
  0.00000000E+00  0.00000000E+00  0.00000000E+00
  0.00000000E+00  0.00000000E+00  0.00000000E+00
  0.00000000E+00  0.00000000E+00  0.00000000E+00
  0.00000000E+00  0.00000000E+00  0.00000000E+00
  0.00000000E+00  0.00000000E+00  0.00000000E+00
  0.00000000E+00  0.00000000E+00  0.00000000E+00
  0.00000000E+00  0.00000000E+00  0.00000000E+00
  0.00000000E+00  0.00000000E+00  0.00000000E+00
  0.00000000E+00  0.00000000E+00  0.00000000E+00
  0.00000000E+00  0.00000000E+00  0.00000000E+00
  0.00000000E+00  0.00000000E+00  0.00000000E+00
  0.00000000E+00  0.00000000E+00  0.00000000E+00
  0.00000000E+00  0.00000000E+00  0.00000000E+00
  0.00000000E+00  0.00000000E+00  0.00000000E+00
  0.00000000E+00  0.00000000E+00  0.00000000E+00
  0.00000000E+00  0.00000000E+00  0.00000000E+00
