# Supplementary material for: The mechanisms underlying the enhanced high-temperature properties of GRX-810
Source: Nat Commun. 2025 Dec 14;17:963. doi: 10.1038/s41467-025-67687-4 (PMC12847880; doi:10.1038/s41467-025-67687-4)
Supplement: Supplementary file 3 — Supplementary Data 1 [file 41467_2025_67687_MOESM3_ESM.zip › DFT datasets/Y2O3_mono_Al10_relax.vasp]

B-Y2O3_Al10                             
   1.00000000000000     
    13.7168625788573824   -0.0017115970096694   -0.2051690185096327
    -0.0020643989044194   13.9704094607263194   -0.0043045759828025
    -3.2999868036243174   -0.0043153528509262   16.8922868429226511
   Y    O    Al
    86   144    10
Direct
  0.8647182901046205  0.1236343563567107  0.2562217842281223
  0.6389031262904330  0.0008750752679907  0.2454769740308571
  0.9640773499485292  0.9978486325164168  0.0922513641779068
  0.8153078758354025  0.1279983380107026  0.4337140283474667
  0.6774871650999365  0.9980390602393600  0.0621408769469654
  0.3672797176200390 -0.0000658921674725  0.2588886452808115
  0.1374798542139238  0.1254191082155388  0.2457018938224041
  0.4658194845850382  0.1249932317120317  0.0969723450742917
  0.3223335534061497  0.0046829516563477  0.4373236021326065
  0.1880057400584773  0.1215420651644425  0.0674973327005366
  0.0351956196297335  0.0031022179188230  0.4088247995571150
  0.8573634338091236  0.1243833584469078  0.7526513145079471
  0.6309372953937523  0.0001748799435759  0.7393677481192448
  0.7942547901849442  0.1234764338057668  0.9259426738351036
  0.6870656551912729  0.0066805736236864  0.5640305974722564
  0.3627766959108690  0.0019868173710165  0.7579558159931874
  0.1326800670583631  0.1236387374663923  0.7417327051430779
  0.4638524228665884  0.1296102483837838  0.5900251355467548
  0.3236857559159841  0.9940953746965362  0.9390794880485354
  0.1770717341758268  0.1317700310286887  0.5605640113276515
  0.0321943894609969  0.9992692398889743  0.9069038712143309
  0.8629377431553228  0.3732802965432895  0.2590965627189691
  0.6387915781002772  0.2482982506182733  0.2520214674430373
  0.9627051379913154  0.2481722557283000  0.0957096781543896
  0.8210199955544281  0.3797362732444353  0.4401428089646684
  0.6751925933152660  0.2473029264586473  0.0664807758027276
  0.5346059833334154  0.3713180485887604  0.4130632935997444
  0.3714690673638746  0.2462477072852116  0.2622117573997409
  0.1331116376571380  0.3708693136664546  0.2491018506109687
  0.4620503522197627  0.3756513132728571  0.0991108502272574
  0.3090564249136820  0.2568343349745972  0.4339425673524200
  0.1913254981666211  0.3733626599220612  0.0696468352782201
  0.8684685279503281  0.3766710670988486  0.7557308509396381
  0.6300710467651162  0.2526868471278039  0.7422364180605648
  0.9654742846986478  0.2534850303560823  0.5917973743386061
  0.8084895256225244  0.3730734646220671  0.9342555038071922
  0.6811404623378986  0.2525390050047048  0.5640245514676450
  0.5394960078395216  0.3806320720014402  0.9006078844930603
  0.3603166058462003  0.2520251962973055  0.7550017221793353
  0.1379301955604815  0.3763598222288914  0.7460716176813913
  0.3180143939255425  0.2467447967199373  0.9355570526035764
  0.1882154556129545  0.3776024528252594  0.5680214574087880
  0.0298006646875469  0.2475548385026596  0.9076696527972127
  0.8628835210030593  0.6253224207361643  0.2554144089813848
  0.6369251628191442  0.4983123934972037  0.2447027687119940
  0.9644801226817488  0.4995175395244835  0.0940349738443593
  0.8200410606013377  0.6255618104854097  0.4350003710446108
  0.6722885683627522  0.4994999302678267  0.0612711659605863
  0.5393519232393938  0.6244885737632573  0.4022074657259147
  0.3647220903872919  0.4988987156688242  0.2567432800215477
  0.1367861278881599  0.6237931643640976  0.2469760111117973
  0.3202054216108520  0.5008781081773009  0.4366866376233022
  0.1972778216980074  0.6237187535892401  0.0714275446815019
  0.0361766776504318  0.4937431291768560  0.4099225572792449
  0.8605251612832623  0.6245366710414570  0.7504917028923968
  0.6295445107382892  0.4997076552632770  0.7429235180117402
  0.7984151801359527  0.6215581367878600  0.9250195835609306
  0.6949730091415689  0.5026339045004622  0.5708090826651475
  0.3650372828217923  0.4992148997132873  0.7555495433445333
  0.1325547266888892  0.6220946552489937  0.7423363475972100
  0.4662370388481469  0.6188440877475305  0.5910429011142100
  0.3274239143457899  0.4992538871426032  0.9390958211056367
  0.1858310678710655  0.6280465700237248  0.5648073545198958
  0.0339661480586812  0.5009670691718953  0.9081540705455651
  0.8618161917829816  0.8712873670078036  0.2531059386496911
  0.6313085804845595  0.7513379266444734  0.2370677209225925
  0.9647647719640799  0.7466696832252191  0.0902634701386044
  0.8239784463588049  0.8781803892823313  0.4350568117211237
  0.6707055701796075  0.7440688000316289  0.0553864332105316
  0.5370724542737190  0.8783940632797974  0.4064872143622830
  0.3683129889839009  0.7489115318729594  0.2538734807818556
  0.1364099567497613  0.8762620034601776  0.2450062106126370
  0.3223277953197423  0.7547996656942846  0.4365230764902363
  0.2018041740011970  0.8707986847818167  0.0736683175267834
  0.0440491458832428  0.7513119169386223  0.4017578687656201
  0.8660040261088066  0.8757009623709949  0.7534561611903549
  0.6313917202645649  0.7482261642252529  0.7386176969907289
  0.9683777380503144  0.7477219487737021  0.5894441686586638
  0.8107506514680852  0.8725980018337366  0.9311515321184295
  0.6832592521973124  0.7526901157731041  0.5608923902336913
  0.5415515335011335  0.8694852507893960  0.8955099386288445
  0.3589241657205692  0.7493130969141802  0.7555424157439670
  0.1379156864206705  0.8727563917320794  0.7466289139149036
  0.3342435099016270  0.7468007446433100  0.9440265626424978
  0.1910222953664019  0.8798883870714835  0.5698806971843843
  0.0365080557915568  0.7485190632889024  0.9068283911663153
  0.8736736963071932  0.0029753137423696  0.3620960484288578
  0.6623691748244476  0.1252841082182104  0.4711463509208882
  0.7203014373897412  0.1248816245159305  0.3081890026073448
  0.5364464630034019  0.0143014863238426  0.3335304311099704
  0.9714391917744962  0.1217405157101965  0.1726653168502199
  0.0058184344640241  0.1208110563183922  0.0003666116755291
  0.8169255651194484  0.0051842898683318  0.0120942856076748
  0.7892129040320423  0.9962068928518492  0.1867952008445876
  0.6287040424149895  0.1197869962705736  0.1394137541005765
  0.3893470667433440  0.1274676532673535  0.3678811198124709
  0.1822711982216560  0.9989254688263444  0.4865127819871464
  0.2134088001896180  0.0038754133247162  0.3142629789038572
  0.0366635466987681  0.1381917734946409  0.3344244929547422
  0.4693484850495483  0.9830340823376968  0.1708856341012054
  0.4979310923463686  0.9826892837310925  0.0141182345694817
  0.3237117955766082  0.1207680965776267  0.0163457797686307
  0.2998159286557272  0.1233738048756357  0.1886140971144945
  0.1283756176876075  0.9982467775632479  0.1401278986362829
  0.8675697564886521  0.9970185470020154  0.8570286203376462
  0.6413661003104789  0.1205141957851352  0.9645064561613232
  0.7070270512220151  0.1257453447532531  0.8017036765105636
  0.5304995766083944  0.0144960750657335  0.8298894130605466
  0.9599269720334582  0.1141545274704554  0.6628803939544466
  0.0075062987999917  0.1513130940329733  0.4882046537192050
  0.8530866502458343  0.0072945483122595  0.5307502173253013
  0.7794042969064363  0.9956668752913266  0.6898201269784858
  0.6244112871223991  0.1281466420388292  0.6378429085040949
  0.3918995202230926  0.1189077741266639  0.8716434910703751
  0.1808505582049879  0.9886713904049729  0.9847505488850749
  0.2111515433024139  0.0025050480959948  0.8102499308906214
  0.0248272808227609  0.1246843546384035  0.8252894851407330
  0.4635712780190637  0.9899140576121428  0.6652078591082965
  0.5024654003871478  0.0298676070072138  0.4882612696511761
  0.3174701216193370  0.1354397425013465  0.5150194557516782
  0.2890138736209426  0.1233039703284812  0.6884949977783471
  0.1041980761320155  0.0058807359475624  0.6285743148244043
  0.8876149192737999  0.2523846690344140  0.3682398576406501
  0.6827527839809576  0.3828790207211610  0.4875995667727238
  0.7126770449908268  0.3733269807708118  0.3153611443936624
  0.5415045254704266  0.2324841400855707  0.3478867477979049
  0.9692220003178185  0.3746636444438818  0.1743359996144078
  0.9937742997967947  0.3732392007214374  0.0006545361628080
  0.8166675013916096  0.2396708630574426  0.0148227580873132
  0.7925773482907462  0.2491845683672028  0.1904329232490133
  0.6251358332522393  0.3756604047578311  0.1443172815496449
  0.3736558628015999  0.3741533228486337  0.3621652341970102
  0.1567653841395026  0.2619604717300060  0.4693574193609255
  0.2193724578493519  0.2482561318463299  0.3070853309080934
  0.0336325909306254  0.3563667061261195  0.3399464864813267
  0.4795229438324562  0.2453250322879220  0.1823133825324159
  0.4958026244110049  0.2511407916909031  0.0145860584311264
  0.3229363977066237  0.3716768255140681  0.0136302721476148
  0.3097605288457496  0.3720864239425131  0.1837136396309734
  0.1272353267132688  0.2496702954720627  0.1413854554349571
  0.8656489578505018  0.2519348021821581  0.8578945745001099
  0.6752107444601387  0.3707642312130046  0.9879234825818385
  0.6822660694324143  0.3756453606583119  0.8200935398313277
  0.5282941965218556  0.2331622502665772  0.8307455914685608
  0.9675400168361068  0.3882445502460773  0.6679177357325800
  0.9980837566958068  0.3941828097981261  0.5143522099869173
  0.8206709851740430  0.2493121048648193  0.5157654392272819
  0.7909530648197860  0.2548451185016423  0.6868353807931760
  0.6130885533945675  0.3747788009056362  0.6369322433050976
  0.3773206204903175  0.3725233191365777  0.8561144514974275
  0.1749013344331087  0.2473126242337421  0.9848397368133902
  0.2112441570710532  0.2455057164836554  0.8111505397961855
  0.0319424179870763  0.3732370223922749  0.8302258182535778
  0.4636332374129918  0.2632090483760303  0.6680547929519816
  0.5019021628268060  0.2704369781147831  0.5160755546859043
  0.3426747054714004  0.3750759836114526  0.5315433528540328
  0.2816204888392891  0.3766449678615059  0.6928777528133073
  0.1256490068183144  0.2489846938464107  0.6408703225939364
  0.8731190818735562  0.4999062823597392  0.3621059010626417
  0.6831022720420626  0.6211390031800773  0.4847964807453463
  0.7024838313094510  0.6262377918857428  0.3105413749544385
  0.5292264133794157  0.4916225549644913  0.3269470956359132
  0.9701503102127612  0.6247953491053794  0.1706718396547338
  0.0049943560867586  0.6237689124264385 -0.0005415628788613
  0.8173898739140177  0.5039515692113921  0.0143921596336610
  0.7871539116566056  0.5014033566720417  0.1897734214450128
  0.6052854354254752  0.6255530806850934  0.1264430177707863
  0.3741692125825012  0.6279228647726209  0.3587946468222974
  0.1820559738538737  0.4991709049111481  0.4866658109794099
  0.2077314647122811  0.4952729910770444  0.3139625380276180
  0.0296203949483887  0.6179209967322353  0.3287480854035335
  0.4669714180451815  0.5184146371780264  0.1684754799674284
  0.4991964179728398  0.4742693291078380  0.9987347588843044
  0.3546546034739612  0.6223284340580529  0.0345265309513227
  0.2867265915915009  0.6242412174936525  0.1952835524244215
  0.1289431258091666  0.4946924420214411  0.1412943518836524
  0.8694543938203985  0.4942041820472756  0.8595517827083267
  0.6486653414389811  0.6180976657587089  0.9623496567592870
  0.7118183224462185  0.6266080093221994  0.8013269295319316
  0.5272467082215264  0.5207788166919722  0.8313724008050489
  0.9643430993468949  0.6091790482247205  0.6600254783670899
  0.0100168533756167  0.6374478221901002  0.4953988639219589
  0.8479498304602967  0.5053449182976397  0.5325566125198965
  0.7813371492952560  0.4951522986181774  0.6948024170750112
  0.6252678595820791  0.6277722179577856  0.6387474690147374
  0.3850299383118360  0.6249074483748430  0.8684797985410377
  0.1827330464405842  0.5040850877164988  0.9857089654057261
  0.2124293734136605  0.5018989159401230  0.8110988464741853
  0.0253962019570156  0.6239458887353256  0.8250945836725588
  0.4654986467480153  0.4817570411172288  0.6621903968560008
  0.4993533819973331  0.5098115947571430  0.4944433459181413
  0.3244088158133571  0.6282237135342098  0.5139853790521065
  0.2939225621838839  0.6229729587420838  0.6874921361732100
  0.1142044137599744  0.5025104878566189  0.6350591527911874
  0.8763819147686261  0.7500594572742101  0.3568003850976249
  0.6834044188359962  0.8848838554215485  0.4842552392140864
  0.7083407957626766  0.8746805974177585  0.3085504331002144
  0.5299209237981893  0.7568601499414576  0.3244461678966056
  0.9670487169198109  0.8709711124919047  0.1681159363269901
  0.9908471802960914  0.8723966982765781  0.9953720867781353
  0.8163257642283576  0.7414377377890747  0.0102966851359958
  0.7821467433906304  0.7471118702102242  0.1842596027690216
  0.6082483010552467  0.8684839984897059  0.1303687639541184
  0.3754617751557291  0.8793629729574363  0.3635814237266762
  0.1865230785298266  0.7598827001107534  0.4893920059035840
  0.1959407119751029  0.7511685678850181  0.3198889030202655
  0.0286330937054994  0.8841762822811894  0.3263551700856516
  0.4629816015275138  0.7415596097760753  0.1613871487725787
  0.5074002169232035  0.7435595349963245  0.9745603902486198
  0.3519028303370247  0.8696250378738787  0.0350896174540794
  0.2890867490061380  0.8746361117205712  0.1980706198287390
  0.1288481509791564  0.7499444255045350  0.1402081229696680
  0.8712015997287532  0.7535229658982479  0.8553300526712123
  0.6756139316873120  0.8740539222480430  0.9828521842270690
  0.6868517842227693  0.8735997839259414  0.8141612544107201
  0.5276673855504037  0.7324106439119048  0.8221029577396975
  0.9646967184031365  0.8884997012903716  0.6640302769155891
  0.0042660553234049  0.8680420126658718  0.4936444974190221
  0.8239884391355990  0.7524358789440715  0.5124621547541223
  0.7905756649627460  0.7546473835541846  0.6835427482888259
  0.6034910639989904  0.8793375604747654  0.6265305112333780
  0.3771866349349403  0.8746168114083664  0.8601729488490218
  0.1870991501425103  0.7483057283516014  0.9873462513612334
  0.2110086626088747  0.7466697588468695  0.8132357413394451
  0.0298510408100851  0.8736356594044340  0.8274254886984563
  0.4617025314936931  0.7641507637885350  0.6636072041974871
  0.5099231701232947  0.7434178171083180  0.4904588330581673
  0.3570856554111731  0.8814093141254982  0.5316873705160658
  0.2836308879535540  0.8790371098394097  0.6937422709310980
  0.1268648211988035  0.7507971487505931  0.6452915383427283
  0.9655751386434214  0.0006331900717088  0.6102131605371348
  0.0284895736394215  0.2398623124154399  0.4018617977850868
  0.9743372511381417  0.4915065860294621  0.5989063111852633
  0.4661159918737145  0.8764133954138728  0.6110457098028618
  0.5312211045439298  0.1143367426893196  0.4041334069896254
  0.4721042219401286  0.3647140663862864  0.5983042778136434
  0.4672600303068036  0.6277699857768693  0.1115487729064997
  0.5288189346495749  0.1242225145078319  0.8870164468265155
  0.4758553106906366  0.8958455239279098  0.0930630183504929
  0.5244398130611423  0.6368788775959677  0.8967879110517318
 
  0.00000000E+00  0.00000000E+00  0.00000000E+00
  0.00000000E+00  0.00000000E+00  0.00000000E+00
  0.00000000E+00  0.00000000E+00  0.00000000E+00
  0.00000000E+00  0.00000000E+00  0.00000000E+00
  0.00000000E+00  0.00000000E+00  0.00000000E+00
  0.00000000E+00  0.00000000E+00  0.00000000E+00
  0.00000000E+00  0.00000000E+00  0.00000000E+00
  0.00000000E+00  0.00000000E+00  0.00000000E+00
  0.00000000E+00  0.00000000E+00  0.00000000E+00
  0.00000000E+00  0.00000000E+00  0.00000000E+00
  0.00000000E+00  0.00000000E+00  0.00000000E+00
  0.00000000E+00  0.00000000E+00  0.00000000E+00
  0.00000000E+00  0.00000000E+00  0.00000000E+00
  0.00000000E+00  0.00000000E+00  0.00000000E+00
  0.00000000E+00  0.00000000E+00  0.00000000E+00
  0.00000000E+00  0.00000000E+00  0.00000000E+00
  0.00000000E+00  0.00000000E+00  0.00000000E+00
  0.00000000E+00  0.00000000E+00  0.00000000E+00
  0.00000000E+00  0.00000000E+00  0.00000000E+00
  0.00000000E+00  0.00000000E+00  0.00000000E+00
  0.00000000E+00  0.00000000E+00  0.00000000E+00
  0.00000000E+00  0.00000000E+00  0.00000000E+00
  0.00000000E+00  0.00000000E+00  0.00000000E+00
  0.00000000E+00  0.00000000E+00  0.00000000E+00
  0.00000000E+00  0.00000000E+00  0.00000000E+00
  0.00000000E+00  0.00000000E+00  0.00000000E+00
  0.00000000E+00  0.00000000E+00  0.00000000E+00
  0.00000000E+00  0.00000000E+00  0.00000000E+00
  0.00000000E+00  0.00000000E+00  0.00000000E+00
  0.00000000E+00  0.00000000E+00  0.00000000E+00
  0.00000000E+00  0.00000000E+00  0.00000000E+00
  0.00000000E+00  0.00000000E+00  0.00000000E+00
  0.00000000E+00  0.00000000E+00  0.00000000E+00
  0.00000000E+00  0.00000000E+00  0.00000000E+00
  0.00000000E+00  0.00000000E+00  0.00000000E+00
  0.00000000E+00  0.00000000E+00  0.00000000E+00
  0.00000000E+00  0.00000000E+00  0.00000000E+00
  0.00000000E+00  0.00000000E+00  0.00000000E+00
  0.00000000E+00  0.00000000E+00  0.00000000E+00
  0.00000000E+00  0.00000000E+00  0.00000000E+00
  0.00000000E+00  0.00000000E+00  0.00000000E+00
  0.00000000E+00  0.00000000E+00  0.00000000E+00
  0.00000000E+00  0.00000000E+00  0.00000000E+00
  0.00000000E+00  0.00000000E+00  0.00000000E+00
  0.00000000E+00  0.00000000E+00  0.00000000E+00
  0.00000000E+00  0.00000000E+00  0.00000000E+00
  0.00000000E+00  0.00000000E+00  0.00000000E+00
  0.00000000E+00  0.00000000E+00  0.00000000E+00
  0.00000000E+00  0.00000000E+00  0.00000000E+00
  0.00000000E+00  0.00000000E+00  0.00000000E+00
  0.00000000E+00  0.00000000E+00  0.00000000E+00
  0.00000000E+00  0.00000000E+00  0.00000000E+00
  0.00000000E+00  0.00000000E+00  0.00000000E+00
  0.00000000E+00  0.00000000E+00  0.00000000E+00
  0.00000000E+00  0.00000000E+00  0.00000000E+00
  0.00000000E+00  0.00000000E+00  0.00000000E+00
  0.00000000E+00  0.00000000E+00  0.00000000E+00
  0.00000000E+00  0.00000000E+00  0.00000000E+00
  0.00000000E+00  0.00000000E+00  0.00000000E+00
  0.00000000E+00  0.00000000E+00  0.00000000E+00
  0.00000000E+00  0.00000000E+00  0.00000000E+00
  0.00000000E+00  0.00000000E+00  0.00000000E+00
  0.00000000E+00  0.00000000E+00  0.00000000E+00
  0.00000000E+00  0.00000000E+00  0.00000000E+00
  0.00000000E+00  0.00000000E+00  0.00000000E+00
  0.00000000E+00  0.00000000E+00  0.00000000E+00
  0.00000000E+00  0.00000000E+00  0.00000000E+00
  0.00000000E+00  0.00000000E+00  0.00000000E+00
  0.00000000E+00  0.00000000E+00  0.00000000E+00
  0.00000000E+00  0.00000000E+00  0.00000000E+00
  0.00000000E+00  0.00000000E+00  0.00000000E+00
  0.00000000E+00  0.00000000E+00  0.00000000E+00
  0.00000000E+00  0.00000000E+00  0.00000000E+00
  0.00000000E+00  0.00000000E+00  0.00000000E+00
  0.00000000E+00  0.00000000E+00  0.00000000E+00
  0.00000000E+00  0.00000000E+00  0.00000000E+00
  0.00000000E+00  0.00000000E+00  0.00000000E+00
  0.00000000E+00  0.00000000E+00  0.00000000E+00
  0.00000000E+00  0.00000000E+00  0.00000000E+00
  0.00000000E+00  0.00000000E+00  0.00000000E+00
  0.00000000E+00  0.00000000E+00  0.00000000E+00
  0.00000000E+00  0.00000000E+00  0.00000000E+00
  0.00000000E+00  0.00000000E+00  0.00000000E+00
  0.00000000E+00  0.00000000E+00  0.00000000E+00
  0.00000000E+00  0.00000000E+00  0.00000000E+00
  0.00000000E+00  0.00000000E+00  0.00000000E+00
  0.00000000E+00  0.00000000E+00  0.00000000E+00
  0.00000000E+00  0.00000000E+00  0.00000000E+00
  0.00000000E+00  0.00000000E+00  0.00000000E+00
  0.00000000E+00  0.00000000E+00  0.00000000E+00
  0.00000000E+00  0.00000000E+00  0.00000000E+00
  0.00000000E+00  0.00000000E+00  0.00000000E+00
  0.00000000E+00  0.00000000E+00  0.00000000E+00
  0.00000000E+00  0.00000000E+00  0.00000000E+00
  0.00000000E+00  0.00000000E+00  0.00000000E+00
  0.00000000E+00  0.00000000E+00  0.00000000E+00
  0.00000000E+00  0.00000000E+00  0.00000000E+00
  0.00000000E+00  0.00000000E+00  0.00000000E+00
  0.00000000E+00  0.00000000E+00  0.00000000E+00
  0.00000000E+00  0.00000000E+00  0.00000000E+00
  0.00000000E+00  0.00000000E+00  0.00000000E+00
  0.00000000E+00  0.00000000E+00  0.00000000E+00
  0.00000000E+00  0.00000000E+00  0.00000000E+00
  0.00000000E+00  0.00000000E+00  0.00000000E+00
  0.00000000E+00  0.00000000E+00  0.00000000E+00
  0.00000000E+00  0.00000000E+00  0.00000000E+00
  0.00000000E+00  0.00000000E+00  0.00000000E+00
  0.00000000E+00  0.00000000E+00  0.00000000E+00
  0.00000000E+00  0.00000000E+00  0.00000000E+00
  0.00000000E+00  0.00000000E+00  0.00000000E+00
  0.00000000E+00  0.00000000E+00  0.00000000E+00
  0.00000000E+00  0.00000000E+00  0.00000000E+00
  0.00000000E+00  0.00000000E+00  0.00000000E+00
  0.00000000E+00  0.00000000E+00  0.00000000E+00
  0.00000000E+00  0.00000000E+00  0.00000000E+00
  0.00000000E+00  0.00000000E+00  0.00000000E+00
  0.00000000E+00  0.00000000E+00  0.00000000E+00
  0.00000000E+00  0.00000000E+00  0.00000000E+00
  0.00000000E+00  0.00000000E+00  0.00000000E+00
  0.00000000E+00  0.00000000E+00  0.00000000E+00
  0.00000000E+00  0.00000000E+00  0.00000000E+00
  0.00000000E+00  0.00000000E+00  0.00000000E+00
  0.00000000E+00  0.00000000E+00  0.00000000E+00
  0.00000000E+00  0.00000000E+00  0.00000000E+00
  0.00000000E+00  0.00000000E+00  0.00000000E+00
  0.00000000E+00  0.00000000E+00  0.00000000E+00
  0.00000000E+00  0.00000000E+00  0.00000000E+00
  0.00000000E+00  0.00000000E+00  0.00000000E+00
  0.00000000E+00  0.00000000E+00  0.00000000E+00
  0.00000000E+00  0.00000000E+00  0.00000000E+00
  0.00000000E+00  0.00000000E+00  0.00000000E+00
  0.00000000E+00  0.00000000E+00  0.00000000E+00
  0.00000000E+00  0.00000000E+00  0.00000000E+00
  0.00000000E+00  0.00000000E+00  0.00000000E+00
  0.00000000E+00  0.00000000E+00  0.00000000E+00
  0.00000000E+00  0.00000000E+00  0.00000000E+00
  0.00000000E+00  0.00000000E+00  0.00000000E+00
  0.00000000E+00  0.00000000E+00  0.00000000E+00
  0.00000000E+00  0.00000000E+00  0.00000000E+00
  0.00000000E+00  0.00000000E+00  0.00000000E+00
  0.00000000E+00  0.00000000E+00  0.00000000E+00
  0.00000000E+00  0.00000000E+00  0.00000000E+00
  0.00000000E+00  0.00000000E+00  0.00000000E+00
  0.00000000E+00  0.00000000E+00  0.00000000E+00
  0.00000000E+00  0.00000000E+00  0.00000000E+00
  0.00000000E+00  0.00000000E+00  0.00000000E+00
  0.00000000E+00  0.00000000E+00  0.00000000E+00
  0.00000000E+00  0.00000000E+00  0.00000000E+00
  0.00000000E+00  0.00000000E+00  0.00000000E+00
  0.00000000E+00  0.00000000E+00  0.00000000E+00
  0.00000000E+00  0.00000000E+00  0.00000000E+00
  0.00000000E+00  0.00000000E+00  0.00000000E+00
  0.00000000E+00  0.00000000E+00  0.00000000E+00
  0.00000000E+00  0.00000000E+00  0.00000000E+00
  0.00000000E+00  0.00000000E+00  0.00000000E+00
  0.00000000E+00  0.00000000E+00  0.00000000E+00
  0.00000000E+00  0.00000000E+00  0.00000000E+00
  0.00000000E+00  0.00000000E+00  0.00000000E+00
  0.00000000E+00  0.00000000E+00  0.00000000E+00
  0.00000000E+00  0.00000000E+00  0.00000000E+00
  0.00000000E+00  0.00000000E+00  0.00000000E+00
  0.00000000E+00  0.00000000E+00  0.00000000E+00
  0.00000000E+00  0.00000000E+00  0.00000000E+00
  0.00000000E+00  0.00000000E+00  0.00000000E+00
  0.00000000E+00  0.00000000E+00  0.00000000E+00
  0.00000000E+00  0.00000000E+00  0.00000000E+00
  0.00000000E+00  0.00000000E+00  0.00000000E+00
  0.00000000E+00  0.00000000E+00  0.00000000E+00
  0.00000000E+00  0.00000000E+00  0.00000000E+00
  0.00000000E+00  0.00000000E+00  0.00000000E+00
  0.00000000E+00  0.00000000E+00  0.00000000E+00
  0.00000000E+00  0.00000000E+00  0.00000000E+00
  0.00000000E+00  0.00000000E+00  0.00000000E+00
  0.00000000E+00  0.00000000E+00  0.00000000E+00
  0.00000000E+00  0.00000000E+00  0.00000000E+00
  0.00000000E+00  0.00000000E+00  0.00000000E+00
  0.00000000E+00  0.00000000E+00  0.00000000E+00
  0.00000000E+00  0.00000000E+00  0.00000000E+00
  0.00000000E+00  0.00000000E+00  0.00000000E+00
  0.00000000E+00  0.00000000E+00  0.00000000E+00
  0.00000000E+00  0.00000000E+00  0.00000000E+00
  0.00000000E+00  0.00000000E+00  0.00000000E+00
  0.00000000E+00  0.00000000E+00  0.00000000E+00
  0.00000000E+00  0.00000000E+00  0.00000000E+00
  0.00000000E+00  0.00000000E+00  0.00000000E+00
  0.00000000E+00  0.00000000E+00  0.00000000E+00
  0.00000000E+00  0.00000000E+00  0.00000000E+00
  0.00000000E+00  0.00000000E+00  0.00000000E+00
  0.00000000E+00  0.00000000E+00  0.00000000E+00
  0.00000000E+00  0.00000000E+00  0.00000000E+00
  0.00000000E+00  0.00000000E+00  0.00000000E+00
  0.00000000E+00  0.00000000E+00  0.00000000E+00
  0.00000000E+00  0.00000000E+00  0.00000000E+00
  0.00000000E+00  0.00000000E+00  0.00000000E+00
  0.00000000E+00  0.00000000E+00  0.00000000E+00
  0.00000000E+00  0.00000000E+00  0.00000000E+00
  0.00000000E+00  0.00000000E+00  0.00000000E+00
  0.00000000E+00  0.00000000E+00  0.00000000E+00
  0.00000000E+00  0.00000000E+00  0.00000000E+00
  0.00000000E+00  0.00000000E+00  0.00000000E+00
  0.00000000E+00  0.00000000E+00  0.00000000E+00
  0.00000000E+00  0.00000000E+00  0.00000000E+00
  0.00000000E+00  0.00000000E+00  0.00000000E+00
  0.00000000E+00  0.00000000E+00  0.00000000E+00
  0.00000000E+00  0.00000000E+00  0.00000000E+00
  0.00000000E+00  0.00000000E+00  0.00000000E+00
  0.00000000E+00  0.00000000E+00  0.00000000E+00
  0.00000000E+00  0.00000000E+00  0.00000000E+00
  0.00000000E+00  0.00000000E+00  0.00000000E+00
  0.00000000E+00  0.00000000E+00  0.00000000E+00
  0.00000000E+00  0.00000000E+00  0.00000000E+00
  0.00000000E+00  0.00000000E+00  0.00000000E+00
  0.00000000E+00  0.00000000E+00  0.00000000E+00
  0.00000000E+00  0.00000000E+00  0.00000000E+00
  0.00000000E+00  0.00000000E+00  0.00000000E+00
  0.00000000E+00  0.00000000E+00  0.00000000E+00
  0.00000000E+00  0.00000000E+00  0.00000000E+00
  0.00000000E+00  0.00000000E+00  0.00000000E+00
  0.00000000E+00  0.00000000E+00  0.00000000E+00
  0.00000000E+00  0.00000000E+00  0.00000000E+00
  0.00000000E+00  0.00000000E+00  0.00000000E+00
  0.00000000E+00  0.00000000E+00  0.00000000E+00
  0.00000000E+00  0.00000000E+00  0.00000000E+00
  0.00000000E+00  0.00000000E+00  0.00000000E+00
  0.00000000E+00  0.00000000E+00  0.00000000E+00
  0.00000000E+00  0.00000000E+00  0.00000000E+00
  0.00000000E+00  0.00000000E+00  0.00000000E+00
  0.00000000E+00  0.00000000E+00  0.00000000E+00
  0.00000000E+00  0.00000000E+00  0.00000000E+00
  0.00000000E+00  0.00000000E+00  0.00000000E+00
  0.00000000E+00  0.00000000E+00  0.00000000E+00
  0.00000000E+00  0.00000000E+00  0.00000000E+00
  0.00000000E+00  0.00000000E+00  0.00000000E+00
  0.00000000E+00  0.00000000E+00  0.00000000E+00
  0.00000000E+00  0.00000000E+00  0.00000000E+00
  0.00000000E+00  0.00000000E+00  0.00000000E+00
  0.00000000E+00  0.00000000E+00  0.00000000E+00
  0.00000000E+00  0.00000000E+00  0.00000000E+00
  0.00000000E+00  0.00000000E+00  0.00000000E+00
  0.00000000E+00  0.00000000E+00  0.00000000E+00
