# Supplementary material for: The mechanisms underlying the enhanced high-temperature properties of GRX-810
Source: Nat Commun. 2025 Dec 14;17:963. doi: 10.1038/s41467-025-67687-4 (PMC12847880; doi:10.1038/s41467-025-67687-4)
Supplement: Supplementary file 3 — Supplementary Data 1 [file 41467_2025_67687_MOESM3_ESM.zip › DFT datasets/Y2O3_mono_Al11_relax.vasp]

B-Y2O3_Al11                             
   1.00000000000000     
    13.6861265551549955    0.0026564681062740   -0.2394787721772438
     0.0023945924103105   13.9983009532076430   -0.0047874683506147
    -3.3346728151576830   -0.0059626305030249   16.9038307412331541
   Y    O    Al
    85   144    11
Direct
  0.8666171115740618  0.1227776442582673  0.2561546731982858
  0.6390193198962471  0.0016866170786133  0.2455376370342822
  0.9660541344816105  0.9968374561129404  0.0926289120459760
  0.8153969392880002  0.1299471374199218  0.4335317908475695
  0.6787150351872495  0.9991512267827033  0.0622774776162439
  0.3682043165310027  0.9999637817737386  0.2587278573265278
  0.1405817439741869  0.1276816147312170  0.2474837184512756
  0.4664853370357668  0.1267841659587479  0.0961177799955125
  0.3228889689671294  0.0050221437605003  0.4376945000584351
  0.1874493819487328  0.1209825983900201  0.0681678198268601
  0.0352028020132526  0.0025289195934033  0.4082198548933698
  0.8557747189129058  0.1260470796880674  0.7512666233509253
  0.6303689558284838  0.0000042406815426  0.7396299319226640
  0.7952501491796924  0.1225895146344784  0.9254572036121556
  0.6864761984375076  0.0078813689103759  0.5645361138953446
  0.3620420287313439  0.0025595023434318  0.7576032325500204
  0.1309633625097716  0.1245997589594098  0.7410239389378966
  0.4613991961902930  0.1287659810666373  0.5921134593845157
  0.3230568861997678  0.9948249887729929  0.9382356061762146
  0.1755839431758016  0.1333263188757855  0.5601442208532509
  0.0328745130338711  0.9990305987459126  0.9068874066869955
  0.8660764729458772  0.3724042251968867  0.2589892543185787
  0.6391889974960081  0.2488525946202165  0.2502440589511120
  0.9614346713334356  0.2478177021241175  0.0978247233453694
  0.8109180960416674  0.3804360466593630  0.4352702635255608
  0.6779567954832793  0.2467061082526477  0.0657758211985039
  0.3739514149927928  0.2469794620567151  0.2643568014402638
  0.1364818404549274  0.3710920218162568  0.2493861547731530
  0.4645458956015188  0.3748795067705490  0.0982497176133666
  0.3188636208293274  0.2581161619556898  0.4383382726928566
  0.1903879786886026  0.3730625850812703  0.0702924921542836
  0.8642088071956651  0.3769719789932550  0.7536629036237130
  0.6307411835767051  0.2519151712473443  0.7409665379099856
  0.9610909086968273  0.2561865318718343  0.5896492204394899
  0.8096131635554844  0.3728171250698562  0.9334548789967860
  0.6680316666408392  0.2542987344357543  0.5565390195759228
  0.5393788151781863  0.3797199074920083  0.9008448381656106
  0.3600515298710673  0.2519939457851482  0.7560164149032942
  0.1354253963057152  0.3761884752034179  0.7449138707639914
  0.3161650336555137  0.2471922277490418  0.9357559863211268
  0.1873966462798611  0.3785903892103053  0.5683234506285761
  0.0292749676072366  0.2474625001751399  0.9072236773858314
  0.8645920171336523  0.6244887046596316  0.2554890218593421
  0.6394422579340328  0.4960940124305330  0.2445340656321366
  0.9653058789730237  0.4996475353445204  0.0938172395377123
  0.8195428630079695  0.6250998902636875  0.4356424931743892
  0.6742069609794439  0.4990556064076633  0.0610289421427278
  0.5412711079404369  0.6217180469908272  0.4033780208196743
  0.3679075331878133  0.4967099287955116  0.2598286877761770
  0.1402283533003323  0.6217425043627480  0.2476496843381827
  0.3277392630987668  0.5012015048564654  0.4403800577927537
  0.1995590830309714  0.6227757029974688  0.0724048138596838
  0.0353876671645952  0.4925876177844251  0.4116375437565016
  0.8577281938489343  0.6231823753038236  0.7478838355026173
  0.6291346336680093  0.5002286565560174  0.7432544069671884
  0.7999837742459982  0.6219672664364070  0.9252375613334268
  0.6808565158552778  0.5005390338019642  0.5654898509936901
  0.3645581729419114  0.4987254892743282  0.7563807710165404
  0.1304724716138706  0.6216862102790142  0.7414227128634618
  0.4622588226542339  0.6193373381444730  0.5963723276920513
  0.3269870819049643  0.4988745834106778  0.9394252812716507
  0.1852084263576256  0.6280711569202052  0.5643832834794558
  0.0337018192824974  0.5006193246321312  0.9066908511703615
  0.8615970143147169  0.8700547812892822  0.2529618908828248
  0.6302827085931523  0.7498373805974127  0.2380451111173378
  0.9661174582745767  0.7462576678246129  0.0901753056297293
  0.8232981374391917  0.8790760451293277  0.4349744527117433
  0.6697840133423997  0.7434866312283888  0.0554139720999369
  0.5383646736051821  0.8791714705158429  0.4065790293151896
  0.3694431487027995  0.7468042204237948  0.2554006217352698
  0.1383608886491793  0.8756708082153363  0.2453164689781415
  0.3249283194453308  0.7557311064132007  0.4372912083957350
  0.2035901398386631  0.8698950705731678  0.0741420247200578
  0.0430003473241070  0.7503408771520332  0.4020964569894924
  0.8668906860867810  0.8760964419282703  0.7541639340393872
  0.6312919884339201  0.7485416704112390  0.7384105819335033
  0.9670024998423770  0.7488465966724955  0.5895527170084484
  0.8110308641377993  0.8721879575683651  0.9319753280544418
  0.6817428650521539  0.7537255156907373  0.5609790301571785
  0.5431533009711150  0.8693264032070063  0.8935654144176700
  0.3583770406791513  0.7499896500214441  0.7552834100779421
  0.1378127119937967  0.8728723483276820  0.7464054633915594
  0.3365943669028857  0.7458815646386235  0.9446218885416333
  0.1899036166471147  0.8803912943951813  0.5691513979459157
  0.0367463102709144  0.7477495061302306  0.9070332126283948
  0.8736933444420639  0.0032601724928699  0.3619445049921503
  0.6610473398825630  0.1254104720865087  0.4694076813276342
  0.7210825699806829  0.1261460706015010  0.3079377154838792
  0.5367561620962655  0.0196717600187035  0.3330621483255642
  0.9742364516683331  0.1196798214382322  0.1735227711176109
  0.0069074052851050  0.1192618002745843  0.0008847960246113
  0.8180981616332920  0.0050716329837801  0.0128752574280597
  0.7893652972425069  0.9955692315883086  0.1868933009201992
  0.6295565603992204  0.1209580178232685  0.1397695558808366
  0.3922948651414621  0.1314078108653818  0.3690154486999408
  0.1818210928121733  0.9994526386540947  0.4863856451436883
  0.2141724549973966  0.0046324250537758  0.3143318541126159
  0.0382198475947437  0.1391751381626682  0.3356908669255722
  0.4692366848132258  0.9863946047917060  0.1700548432900787
  0.4987456650634967  0.9876699671784860  0.0135118800581530
  0.3228382548338140  0.1210890180023602  0.0161778070665448
  0.2995097208634274  0.1245021198301682  0.1901584489965197
  0.1304591072271050  0.9956042504263174  0.1406973035108767
  0.8678714948045827  0.9954173893064008  0.8576429713119719
  0.6426959217604342  0.1214057727195867  0.9647773303196104
  0.7068742344505379  0.1253561256733509  0.8016348394130512
  0.5300916337572465  0.0163217449384004  0.8296754569314483
  0.9577936207784562  0.1166466433465092  0.6614588050679978
  0.0042557602582515  0.1539815484918916  0.4883988413358746
  0.8522668100358937  0.0087353370609333  0.5298975663415357
  0.7791024213936091  0.9957486935443279  0.6906014163294364
  0.6232339081329710  0.1282177562699581  0.6370357365986463
  0.3904566218942924  0.1205492839391850  0.8714576244909438
  0.1816820293237439  0.9877922483961527  0.9852551933402132
  0.2108846601928211  0.0028383091392627  0.8101243714396866
  0.0241513795361850  0.1239928709806950  0.8250604426027025
  0.4631630939970967  0.9887913913843830  0.6663910808190195
  0.5020389457496514  0.0285781515117061  0.4889760327936071
  0.3161529337203201  0.1344618435917046  0.5149461619987590
  0.2887981255855596  0.1243244297866205  0.6877219823651701
  0.1030477629366158  0.0078196136147398  0.6278013347145307
  0.8880520891902070  0.2540561862524360  0.3687036087999521
  0.6526066968482550  0.3823441718942798  0.4689074505357345
  0.7184370397622853  0.3715737382606046  0.3099940752368424
  0.5447369274533670  0.2477563536669775  0.3506280010404965
  0.9714718039535936  0.3760608407377672  0.1744582809634408
  0.9940148346554608  0.3732069340083171  0.0002205554064267
  0.8178922619379826  0.2391747540573094  0.0134852778369283
  0.7996392676942601  0.2479538415038985  0.1867484210661602
  0.6281122984815080  0.3720384875157408  0.1437325404037008
  0.3974651938256799  0.3730074370400315  0.3722874785973423
  0.1579812380364310  0.2630649358748969  0.4715118348797483
  0.2247706261651350  0.2512052987464009  0.3105200694421256
  0.0355429766841176  0.3568602688679384  0.3400359114747865
  0.4794965558202184  0.2452573702535684  0.1824519995337633
  0.4958283235057182  0.2509195146915019  0.0136264893004235
  0.3224730827779634  0.3714311387576462  0.0154273770302752
  0.3064684134667137  0.3716680145654677  0.1882161082995310
  0.1268675037033279  0.2494694048484520  0.1429416597904551
  0.8650357310149616  0.2508929562877127  0.8572139340219304
  0.6766291573340431  0.3701523166633744  0.9871923432352309
  0.6840659228054885  0.3755733348940417  0.8182590202649805
  0.5291754130331060  0.2339808379035434  0.8316485179588616
  0.9644773169652580  0.3889446465973894  0.6672993154182955
  0.9968093478828308  0.3956717454949945  0.5147938153672147
  0.8127129968230949  0.2553858780162364  0.5138711432832870
  0.7856093151806735  0.2552227492881843  0.6855088235029291
  0.6095485068544662  0.3745462225249578  0.6316335422682802
  0.3764058263230285  0.3727962754372425  0.8571082528529235
  0.1741908910136558  0.2476284072187734  0.9861112113833581
  0.2095803963580514  0.2456312850645348  0.8116914076669364
  0.0298593076049251  0.3727638617462047  0.8292599016036246
  0.4636424188331776  0.2629623086421863  0.6699389103184418
  0.4943782312983859  0.2605616254510770  0.5175587296962185
  0.3435235405625171  0.3769345002709478  0.5336559572237143
  0.2806074312748559  0.3760270504306926  0.6933178315807053
  0.1220501102460369  0.2502006174978237  0.6413575468122195
  0.8723021884477663  0.5004351181319406  0.3620319888404683
  0.6835601963235775  0.6231180468839321  0.4859992397173022
  0.6990928186133822  0.6243085234904436  0.3123472159992600
  0.5371547950847347  0.4757957435884686  0.3326425035846353
  0.9709829112789172  0.6247921542761197  0.1715629454990609
  0.0021938426159401  0.6242733774721078  0.9975985680919742
  0.8180596427454199  0.5036381403245390  0.0141763199734157
  0.7878771648748476  0.5014851664415397  0.1893591740957270
  0.6061039781427668  0.6225967723376836  0.1259942903855389
  0.3780690330002369  0.6249311229924334  0.3586697886919583
  0.1836943594255914  0.4995436534402691  0.4866504251367904
  0.2174113408642084  0.4922951512517189  0.3147823889359313
  0.0324662389447920  0.6159621170930573  0.3294142554961343
  0.4706451586951841  0.5142869085640780  0.1722303458834245
  0.5001490073822811  0.4733666306815270  0.9999183184009588
  0.3565990125963984  0.6197287312056212  0.0359298963992714
  0.2892742920222771  0.6212867607207327  0.1960138482072431
  0.1298600642462844  0.4955426556356716  0.1414836281562497
  0.8689489988895645  0.4942249147868490  0.8585590451607983
  0.6494152552535455  0.6177221739847121  0.9623939459677424
  0.7116754338283773  0.6267596095940203  0.8013852840857166
  0.5278017028838885  0.5204561147146645  0.8325139909879415
  0.9594381308268179  0.6080511378134092  0.6566817199424411
  0.0080324122265920  0.6363420060880782  0.4954219147489233
  0.8390981501223683  0.4989248895445347  0.5302354344491409
  0.7758485098316614  0.4949976614508008  0.6917278608610300
  0.6230217839720203  0.6296291811493707  0.6398174119739015
  0.3850908341655055  0.6240778996681575  0.8693631916120416
  0.1819834592319197  0.5037468478576496  0.9857206195463272
  0.2109130342531981  0.5023521110396635  0.8108394437179827
  0.0238348385918028  0.6241849546067332  0.8234876763384276
  0.4651617621301115  0.4797224870798699  0.6651077980837813
  0.5000502681659476  0.5232594359405194  0.5009823908042195
  0.3236142868455704  0.6301574996140547  0.5139129712633459
  0.2981199244876470  0.6227833008584384  0.6852252290902437
  0.1124802375550687  0.5028039174599329  0.6352427156096609
  0.8758639922339881  0.7490420892383133  0.3562312953934539
  0.6844428917444344  0.8867708647096284  0.4849479242079560
  0.7077160545751026  0.8753260797957562  0.3088190969789664
  0.5308145910893027  0.7567737551071853  0.3259833783900913
  0.9676923934351433  0.8701169243756618  0.1684602394564161
  0.9922430553383519  0.8706513107071220  0.9959148115169738
  0.8160523657639087  0.7414580602411905  0.0115003273119289
  0.7810187908430756  0.7458685757356004  0.1850852393036412
  0.6062234107699495  0.8684752292629330  0.1302168911174502
  0.3765866742735384  0.8814312160197292  0.3641798291936127
  0.1860142445577073  0.7607223014621129  0.4885491850444798
  0.2026432584806278  0.7500426945157318  0.3186084012690025
  0.0292991238919783  0.8824710158882156  0.3266460762848937
  0.4652753521912462  0.7327907948572400  0.1666655263249972
  0.5084945955325599  0.7434449305351728  0.9734198587866165
  0.3543995920025244  0.8697646255953561  0.0354157978380759
  0.2915219437644093  0.8737484722745216  0.1984627620148507
  0.1308448251151588  0.7485066919075920  0.1403523357832987
  0.8706869795293987  0.7541015692224073  0.8556426939463697
  0.6751043133273174  0.8745388531875252  0.9839545864665836
  0.6826338850718100  0.8737032712689295  0.8158740452426406
  0.5270438991992504  0.7314039904891827  0.8215807473426059
  0.9645820267896927  0.8902631326954146  0.6640491271006552
  0.0036203359799634  0.8679291705544520  0.4934155895748111
  0.8232370925131354  0.7533296869507216  0.5118951690228751
  0.7896068144243349  0.7555542830488826  0.6839805261271020
  0.6044638460543020  0.8805573168507848  0.6269927335664015
  0.3776360929350632  0.8747893861970261  0.8600965257963151
  0.1891353475461585  0.7466809879302573  0.9873558931816486
  0.2114570175078659  0.7459502593619015  0.8119061630291253
  0.0306831205761976  0.8732346887024011  0.8276099634240486
  0.4613376619414168  0.7664905754742609  0.6641269787451646
  0.5109334078832158  0.7482295893680750  0.4889607611703429
  0.3560202986580240  0.8819214002582583  0.5317205957395726
  0.2820265111235353  0.8798340674925045  0.6932808756226007
  0.1263241693347614  0.7495887304753898  0.6449873673143616
  0.9645678801587411  0.0025927173746130  0.6094781948311738
  0.0296034157558233  0.2414437119993517  0.4029586110222353
  0.9697041913193718  0.4904236295345527  0.5971058091556993
  0.4664353577249462  0.8769998492039803  0.6105399478688370
  0.5307801327504690  0.1161842124678598  0.4066379229498594
  0.4699919344627751  0.3626558621769614  0.5990243174512644
  0.4690504861007370  0.6230279983546352  0.1137858966502023
  0.5284889200977506  0.1251725912709470  0.8878847571515465
  0.4770917128393906  0.9021278069230193  0.0908839032846843
  0.5250232617596055  0.6362490669635827  0.8964797646902154
  0.5358209226110111  0.3682078749363655  0.3950229338164550
 
  0.00000000E+00  0.00000000E+00  0.00000000E+00
  0.00000000E+00  0.00000000E+00  0.00000000E+00
  0.00000000E+00  0.00000000E+00  0.00000000E+00
  0.00000000E+00  0.00000000E+00  0.00000000E+00
  0.00000000E+00  0.00000000E+00  0.00000000E+00
  0.00000000E+00  0.00000000E+00  0.00000000E+00
  0.00000000E+00  0.00000000E+00  0.00000000E+00
  0.00000000E+00  0.00000000E+00  0.00000000E+00
  0.00000000E+00  0.00000000E+00  0.00000000E+00
  0.00000000E+00  0.00000000E+00  0.00000000E+00
  0.00000000E+00  0.00000000E+00  0.00000000E+00
  0.00000000E+00  0.00000000E+00  0.00000000E+00
  0.00000000E+00  0.00000000E+00  0.00000000E+00
  0.00000000E+00  0.00000000E+00  0.00000000E+00
  0.00000000E+00  0.00000000E+00  0.00000000E+00
  0.00000000E+00  0.00000000E+00  0.00000000E+00
  0.00000000E+00  0.00000000E+00  0.00000000E+00
  0.00000000E+00  0.00000000E+00  0.00000000E+00
  0.00000000E+00  0.00000000E+00  0.00000000E+00
  0.00000000E+00  0.00000000E+00  0.00000000E+00
  0.00000000E+00  0.00000000E+00  0.00000000E+00
  0.00000000E+00  0.00000000E+00  0.00000000E+00
  0.00000000E+00  0.00000000E+00  0.00000000E+00
  0.00000000E+00  0.00000000E+00  0.00000000E+00
  0.00000000E+00  0.00000000E+00  0.00000000E+00
  0.00000000E+00  0.00000000E+00  0.00000000E+00
  0.00000000E+00  0.00000000E+00  0.00000000E+00
  0.00000000E+00  0.00000000E+00  0.00000000E+00
  0.00000000E+00  0.00000000E+00  0.00000000E+00
  0.00000000E+00  0.00000000E+00  0.00000000E+00
  0.00000000E+00  0.00000000E+00  0.00000000E+00
  0.00000000E+00  0.00000000E+00  0.00000000E+00
  0.00000000E+00  0.00000000E+00  0.00000000E+00
  0.00000000E+00  0.00000000E+00  0.00000000E+00
  0.00000000E+00  0.00000000E+00  0.00000000E+00
  0.00000000E+00  0.00000000E+00  0.00000000E+00
  0.00000000E+00  0.00000000E+00  0.00000000E+00
  0.00000000E+00  0.00000000E+00  0.00000000E+00
  0.00000000E+00  0.00000000E+00  0.00000000E+00
  0.00000000E+00  0.00000000E+00  0.00000000E+00
  0.00000000E+00  0.00000000E+00  0.00000000E+00
  0.00000000E+00  0.00000000E+00  0.00000000E+00
  0.00000000E+00  0.00000000E+00  0.00000000E+00
  0.00000000E+00  0.00000000E+00  0.00000000E+00
  0.00000000E+00  0.00000000E+00  0.00000000E+00
  0.00000000E+00  0.00000000E+00  0.00000000E+00
  0.00000000E+00  0.00000000E+00  0.00000000E+00
  0.00000000E+00  0.00000000E+00  0.00000000E+00
  0.00000000E+00  0.00000000E+00  0.00000000E+00
  0.00000000E+00  0.00000000E+00  0.00000000E+00
  0.00000000E+00  0.00000000E+00  0.00000000E+00
  0.00000000E+00  0.00000000E+00  0.00000000E+00
  0.00000000E+00  0.00000000E+00  0.00000000E+00
  0.00000000E+00  0.00000000E+00  0.00000000E+00
  0.00000000E+00  0.00000000E+00  0.00000000E+00
  0.00000000E+00  0.00000000E+00  0.00000000E+00
  0.00000000E+00  0.00000000E+00  0.00000000E+00
  0.00000000E+00  0.00000000E+00  0.00000000E+00
  0.00000000E+00  0.00000000E+00  0.00000000E+00
  0.00000000E+00  0.00000000E+00  0.00000000E+00
  0.00000000E+00  0.00000000E+00  0.00000000E+00
  0.00000000E+00  0.00000000E+00  0.00000000E+00
  0.00000000E+00  0.00000000E+00  0.00000000E+00
  0.00000000E+00  0.00000000E+00  0.00000000E+00
  0.00000000E+00  0.00000000E+00  0.00000000E+00
  0.00000000E+00  0.00000000E+00  0.00000000E+00
  0.00000000E+00  0.00000000E+00  0.00000000E+00
  0.00000000E+00  0.00000000E+00  0.00000000E+00
  0.00000000E+00  0.00000000E+00  0.00000000E+00
  0.00000000E+00  0.00000000E+00  0.00000000E+00
  0.00000000E+00  0.00000000E+00  0.00000000E+00
  0.00000000E+00  0.00000000E+00  0.00000000E+00
  0.00000000E+00  0.00000000E+00  0.00000000E+00
  0.00000000E+00  0.00000000E+00  0.00000000E+00
  0.00000000E+00  0.00000000E+00  0.00000000E+00
  0.00000000E+00  0.00000000E+00  0.00000000E+00
  0.00000000E+00  0.00000000E+00  0.00000000E+00
  0.00000000E+00  0.00000000E+00  0.00000000E+00
  0.00000000E+00  0.00000000E+00  0.00000000E+00
  0.00000000E+00  0.00000000E+00  0.00000000E+00
  0.00000000E+00  0.00000000E+00  0.00000000E+00
  0.00000000E+00  0.00000000E+00  0.00000000E+00
  0.00000000E+00  0.00000000E+00  0.00000000E+00
  0.00000000E+00  0.00000000E+00  0.00000000E+00
  0.00000000E+00  0.00000000E+00  0.00000000E+00
  0.00000000E+00  0.00000000E+00  0.00000000E+00
  0.00000000E+00  0.00000000E+00  0.00000000E+00
  0.00000000E+00  0.00000000E+00  0.00000000E+00
  0.00000000E+00  0.00000000E+00  0.00000000E+00
  0.00000000E+00  0.00000000E+00  0.00000000E+00
  0.00000000E+00  0.00000000E+00  0.00000000E+00
  0.00000000E+00  0.00000000E+00  0.00000000E+00
  0.00000000E+00  0.00000000E+00  0.00000000E+00
  0.00000000E+00  0.00000000E+00  0.00000000E+00
  0.00000000E+00  0.00000000E+00  0.00000000E+00
  0.00000000E+00  0.00000000E+00  0.00000000E+00
  0.00000000E+00  0.00000000E+00  0.00000000E+00
  0.00000000E+00  0.00000000E+00  0.00000000E+00
  0.00000000E+00  0.00000000E+00  0.00000000E+00
  0.00000000E+00  0.00000000E+00  0.00000000E+00
  0.00000000E+00  0.00000000E+00  0.00000000E+00
  0.00000000E+00  0.00000000E+00  0.00000000E+00
  0.00000000E+00  0.00000000E+00  0.00000000E+00
  0.00000000E+00  0.00000000E+00  0.00000000E+00
  0.00000000E+00  0.00000000E+00  0.00000000E+00
  0.00000000E+00  0.00000000E+00  0.00000000E+00
  0.00000000E+00  0.00000000E+00  0.00000000E+00
  0.00000000E+00  0.00000000E+00  0.00000000E+00
  0.00000000E+00  0.00000000E+00  0.00000000E+00
  0.00000000E+00  0.00000000E+00  0.00000000E+00
  0.00000000E+00  0.00000000E+00  0.00000000E+00
  0.00000000E+00  0.00000000E+00  0.00000000E+00
  0.00000000E+00  0.00000000E+00  0.00000000E+00
  0.00000000E+00  0.00000000E+00  0.00000000E+00
  0.00000000E+00  0.00000000E+00  0.00000000E+00
  0.00000000E+00  0.00000000E+00  0.00000000E+00
  0.00000000E+00  0.00000000E+00  0.00000000E+00
  0.00000000E+00  0.00000000E+00  0.00000000E+00
  0.00000000E+00  0.00000000E+00  0.00000000E+00
  0.00000000E+00  0.00000000E+00  0.00000000E+00
  0.00000000E+00  0.00000000E+00  0.00000000E+00
  0.00000000E+00  0.00000000E+00  0.00000000E+00
  0.00000000E+00  0.00000000E+00  0.00000000E+00
  0.00000000E+00  0.00000000E+00  0.00000000E+00
  0.00000000E+00  0.00000000E+00  0.00000000E+00
  0.00000000E+00  0.00000000E+00  0.00000000E+00
  0.00000000E+00  0.00000000E+00  0.00000000E+00
  0.00000000E+00  0.00000000E+00  0.00000000E+00
  0.00000000E+00  0.00000000E+00  0.00000000E+00
  0.00000000E+00  0.00000000E+00  0.00000000E+00
  0.00000000E+00  0.00000000E+00  0.00000000E+00
  0.00000000E+00  0.00000000E+00  0.00000000E+00
  0.00000000E+00  0.00000000E+00  0.00000000E+00
  0.00000000E+00  0.00000000E+00  0.00000000E+00
  0.00000000E+00  0.00000000E+00  0.00000000E+00
  0.00000000E+00  0.00000000E+00  0.00000000E+00
  0.00000000E+00  0.00000000E+00  0.00000000E+00
  0.00000000E+00  0.00000000E+00  0.00000000E+00
  0.00000000E+00  0.00000000E+00  0.00000000E+00
  0.00000000E+00  0.00000000E+00  0.00000000E+00
  0.00000000E+00  0.00000000E+00  0.00000000E+00
  0.00000000E+00  0.00000000E+00  0.00000000E+00
  0.00000000E+00  0.00000000E+00  0.00000000E+00
  0.00000000E+00  0.00000000E+00  0.00000000E+00
  0.00000000E+00  0.00000000E+00  0.00000000E+00
  0.00000000E+00  0.00000000E+00  0.00000000E+00
  0.00000000E+00  0.00000000E+00  0.00000000E+00
  0.00000000E+00  0.00000000E+00  0.00000000E+00
  0.00000000E+00  0.00000000E+00  0.00000000E+00
  0.00000000E+00  0.00000000E+00  0.00000000E+00
  0.00000000E+00  0.00000000E+00  0.00000000E+00
  0.00000000E+00  0.00000000E+00  0.00000000E+00
  0.00000000E+00  0.00000000E+00  0.00000000E+00
  0.00000000E+00  0.00000000E+00  0.00000000E+00
  0.00000000E+00  0.00000000E+00  0.00000000E+00
  0.00000000E+00  0.00000000E+00  0.00000000E+00
  0.00000000E+00  0.00000000E+00  0.00000000E+00
  0.00000000E+00  0.00000000E+00  0.00000000E+00
  0.00000000E+00  0.00000000E+00  0.00000000E+00
  0.00000000E+00  0.00000000E+00  0.00000000E+00
  0.00000000E+00  0.00000000E+00  0.00000000E+00
  0.00000000E+00  0.00000000E+00  0.00000000E+00
  0.00000000E+00  0.00000000E+00  0.00000000E+00
  0.00000000E+00  0.00000000E+00  0.00000000E+00
  0.00000000E+00  0.00000000E+00  0.00000000E+00
  0.00000000E+00  0.00000000E+00  0.00000000E+00
  0.00000000E+00  0.00000000E+00  0.00000000E+00
  0.00000000E+00  0.00000000E+00  0.00000000E+00
  0.00000000E+00  0.00000000E+00  0.00000000E+00
  0.00000000E+00  0.00000000E+00  0.00000000E+00
  0.00000000E+00  0.00000000E+00  0.00000000E+00
  0.00000000E+00  0.00000000E+00  0.00000000E+00
  0.00000000E+00  0.00000000E+00  0.00000000E+00
  0.00000000E+00  0.00000000E+00  0.00000000E+00
  0.00000000E+00  0.00000000E+00  0.00000000E+00
  0.00000000E+00  0.00000000E+00  0.00000000E+00
  0.00000000E+00  0.00000000E+00  0.00000000E+00
  0.00000000E+00  0.00000000E+00  0.00000000E+00
  0.00000000E+00  0.00000000E+00  0.00000000E+00
  0.00000000E+00  0.00000000E+00  0.00000000E+00
  0.00000000E+00  0.00000000E+00  0.00000000E+00
  0.00000000E+00  0.00000000E+00  0.00000000E+00
  0.00000000E+00  0.00000000E+00  0.00000000E+00
  0.00000000E+00  0.00000000E+00  0.00000000E+00
  0.00000000E+00  0.00000000E+00  0.00000000E+00
  0.00000000E+00  0.00000000E+00  0.00000000E+00
  0.00000000E+00  0.00000000E+00  0.00000000E+00
  0.00000000E+00  0.00000000E+00  0.00000000E+00
  0.00000000E+00  0.00000000E+00  0.00000000E+00
  0.00000000E+00  0.00000000E+00  0.00000000E+00
  0.00000000E+00  0.00000000E+00  0.00000000E+00
  0.00000000E+00  0.00000000E+00  0.00000000E+00
  0.00000000E+00  0.00000000E+00  0.00000000E+00
  0.00000000E+00  0.00000000E+00  0.00000000E+00
  0.00000000E+00  0.00000000E+00  0.00000000E+00
  0.00000000E+00  0.00000000E+00  0.00000000E+00
  0.00000000E+00  0.00000000E+00  0.00000000E+00
  0.00000000E+00  0.00000000E+00  0.00000000E+00
  0.00000000E+00  0.00000000E+00  0.00000000E+00
  0.00000000E+00  0.00000000E+00  0.00000000E+00
  0.00000000E+00  0.00000000E+00  0.00000000E+00
  0.00000000E+00  0.00000000E+00  0.00000000E+00
  0.00000000E+00  0.00000000E+00  0.00000000E+00
  0.00000000E+00  0.00000000E+00  0.00000000E+00
  0.00000000E+00  0.00000000E+00  0.00000000E+00
  0.00000000E+00  0.00000000E+00  0.00000000E+00
  0.00000000E+00  0.00000000E+00  0.00000000E+00
  0.00000000E+00  0.00000000E+00  0.00000000E+00
  0.00000000E+00  0.00000000E+00  0.00000000E+00
  0.00000000E+00  0.00000000E+00  0.00000000E+00
  0.00000000E+00  0.00000000E+00  0.00000000E+00
  0.00000000E+00  0.00000000E+00  0.00000000E+00
  0.00000000E+00  0.00000000E+00  0.00000000E+00
  0.00000000E+00  0.00000000E+00  0.00000000E+00
  0.00000000E+00  0.00000000E+00  0.00000000E+00
  0.00000000E+00  0.00000000E+00  0.00000000E+00
  0.00000000E+00  0.00000000E+00  0.00000000E+00
  0.00000000E+00  0.00000000E+00  0.00000000E+00
  0.00000000E+00  0.00000000E+00  0.00000000E+00
  0.00000000E+00  0.00000000E+00  0.00000000E+00
  0.00000000E+00  0.00000000E+00  0.00000000E+00
  0.00000000E+00  0.00000000E+00  0.00000000E+00
  0.00000000E+00  0.00000000E+00  0.00000000E+00
  0.00000000E+00  0.00000000E+00  0.00000000E+00
  0.00000000E+00  0.00000000E+00  0.00000000E+00
  0.00000000E+00  0.00000000E+00  0.00000000E+00
  0.00000000E+00  0.00000000E+00  0.00000000E+00
  0.00000000E+00  0.00000000E+00  0.00000000E+00
  0.00000000E+00  0.00000000E+00  0.00000000E+00
  0.00000000E+00  0.00000000E+00  0.00000000E+00
  0.00000000E+00  0.00000000E+00  0.00000000E+00
  0.00000000E+00  0.00000000E+00  0.00000000E+00
  0.00000000E+00  0.00000000E+00  0.00000000E+00
  0.00000000E+00  0.00000000E+00  0.00000000E+00
  0.00000000E+00  0.00000000E+00  0.00000000E+00
  0.00000000E+00  0.00000000E+00  0.00000000E+00
  0.00000000E+00  0.00000000E+00  0.00000000E+00
  0.00000000E+00  0.00000000E+00  0.00000000E+00
  0.00000000E+00  0.00000000E+00  0.00000000E+00
  0.00000000E+00  0.00000000E+00  0.00000000E+00
