# Supplementary material for: The mechanisms underlying the enhanced high-temperature properties of GRX-810
Source: Nat Commun. 2025 Dec 14;17:963. doi: 10.1038/s41467-025-67687-4 (PMC12847880; doi:10.1038/s41467-025-67687-4)
Supplement: Supplementary file 3 — Supplementary Data 1 [file 41467_2025_67687_MOESM3_ESM.zip › DFT datasets/Y2O3_mono_Al12_relax.vasp]

B-Y2O3_Al12                             
   1.00000000000000     
    13.6217295842990431    0.0055080117776961   -0.2812730327519585
     0.0051476926945733   14.0517267565265449   -0.0129609321313438
    -3.3704846951916614   -0.0164969523130611   16.9066415118101432
   Y    O    Al
    84   144    12
Direct
  0.8659312789415813  0.1236975344641505  0.2558362982178498
  0.6347676708192213  0.0036934195106651  0.2412113927992036
  0.9684671146697066  0.9982529953054587  0.0918887458886219
  0.8122300855051715  0.1300664678648098  0.4316493135385281
  0.6775173666453690  0.0001314450269908  0.0591029220901758
  0.3692268965679777  0.0011466204865800  0.2565136538544425
  0.1425353069775537  0.1293213810880988  0.2497314238070285
  0.3204933386747851  0.0020454139006390  0.4384573499693636
  0.2004677439082141  0.1201888878059433  0.0742789649135793
  0.0346640946524269  0.0034628664879436  0.4067042070731682
  0.8564426831099937  0.1259605963786069  0.7513950946848714
  0.6312469212662803  0.9992768377711068  0.7407641795299458
  0.8007261789079638  0.1223474798800717  0.9264774473602349
  0.6865683812023073  0.0059348689142632  0.5661378801059237
  0.3617470362140031  0.0015322859596236  0.7579875954315302
  0.1305366481158753  0.1244351664046263  0.7410829321067015
  0.4561375853502924  0.1295640385872928  0.5986291115637028
  0.3300639465484890  0.9973781876586146  0.9410859219700014
  0.1749300779502746  0.1332574601338115  0.5597269479869302
  0.0365162649195027 -0.0001086757023054  0.9079419747606712
  0.8636082637181364  0.3717552041747774  0.2576068252301957
  0.6358527895511737  0.2509288988990000  0.2461879549446129
  0.9648914884328997  0.2465933337566235  0.0966272658048250
  0.8090351151712307  0.3800260130441848  0.4341385952644967
  0.6763643513703436  0.2449142834039224  0.0636562751269724
  0.3763199305280006  0.2477857229189060  0.2638886412681430
  0.1354819921188081  0.3704269281597762  0.2507462390218174
  0.4615019341849660  0.3714853569502518  0.1002275654342569
  0.3240000742455209  0.2586707579192525  0.4404884980783674
  0.1904558564933591  0.3720670230591607  0.0700118366044318
  0.8651489529215198  0.3763813266560588  0.7536862192880975
  0.6327569347733126  0.2510936411526677  0.7420993504357885
  0.9592659143681423  0.2552569019112673  0.5887915713311445
  0.8110597071776042  0.3714429953237323  0.9335079646777211
  0.6621991067461185  0.2540373070474209  0.5548065946984351
  0.5418276512823682  0.3823705920592213  0.8973649972637443
  0.3598080901777069  0.2519787124834103  0.7585376334041435
  0.1362399941069718  0.3746999192257010  0.7453855131580958
  0.3242834018191854  0.2436525516720324  0.9410414109632974
  0.1863691055968749  0.3781037395239518  0.5681761864546594
  0.0339309949616334  0.2460606697214384  0.9077989006763579
  0.8619460478003158  0.6257921444930478  0.2545586363575346
  0.6393715798500891  0.4984165849582095  0.2432288798220959
  0.9657339974932235  0.4990142628856891  0.0948812007710843
  0.8200954309825217  0.6250962968589021  0.4349517587421037
  0.6729863494145307  0.4970194005286764  0.0600823840956630
  0.5379673636707010  0.6242617642092608  0.4057811862319388
  0.3666534150059130  0.4981175923248619  0.2591637179508169
  0.1389701870271114  0.6218540169811421  0.2483789353399350
  0.3265165872673351  0.5014455190306907  0.4408489932249989
  0.1987836843777570  0.6227917129869304  0.0719412943817241
  0.0339016937168027  0.4922837739957957  0.4106633600394468
  0.8579535355818875  0.6227059080347983  0.7475014186820690
  0.6299807444221054  0.5007435329228003  0.7426693027457197
  0.8012371089620696  0.6206304855018860  0.9254928578833223
  0.6797412658462744  0.5006606066684821  0.5645982767756085
  0.3635414593303863  0.4988798769665715  0.7561966991620604
  0.1302112365734446  0.6209658369478078  0.7411365468254093
  0.4611205557816532  0.6199484312798023  0.5974741190966492
  0.3288766281506295  0.4979567350085060  0.9398451741555234
  0.1831128259032100  0.6275177896396215  0.5640531284595025
  0.0354852767999044  0.4999383754103668  0.9064749141495960
  0.8585447837034600  0.8724088125186635  0.2511800036425194
  0.6291672690982500  0.7517226731782547  0.2381632341991114
  0.9678374271189492  0.7469893633533817  0.0904586629947462
  0.8223272149031174  0.8795147279596738  0.4337229772908461
  0.6697126082482012  0.7416942461582349  0.0549860560664312
  0.5354810132351383  0.8738162584705436  0.4094133017250008
  0.3686006213769047  0.7463720200620206  0.2557342515439222
  0.1374612511891464  0.8768105011507096  0.2453461496913168
  0.3210263162285963  0.7549765351914856  0.4374955639860098
  0.2038276073883986  0.8716216656757712  0.0735966545788628
  0.0422566945051344  0.7513274685012309  0.4001031343293737
  0.8685360811071206  0.8761928556835171  0.7551832874831724
  0.6312286321764962  0.7490758450158845  0.7391422351591197
  0.9658960209188446  0.7488466724447093  0.5896474930500157
  0.8126542547299067  0.8714909359016217  0.9324524841827185
  0.6832061181601674  0.7529647930690483  0.5619594251415926
  0.5428887939529989  0.8711108387385488  0.8959819938782494
  0.3581879519308870  0.7496512451861885  0.7556209680133397
  0.1388599415231862  0.8728594155995908  0.7474485534564623
  0.3382569417391687  0.7464929974149895  0.9457281845554935
  0.1876554191339449  0.8798346874389393  0.5694569618254793
  0.0390514204112722  0.7472560764034053  0.9064725278810674
  0.8718161516927024  0.0058532299180366  0.3613107012172657
  0.6546075115906375  0.1235456166759382  0.4672325164852446
  0.7161545328705751  0.1273752404438491  0.3049240315046060
  0.5352250405292321  0.0100683776992504  0.3330443283333498
  0.9755659386658243  0.1202187692689124  0.1735780159082864
  0.0038183449533113  0.1202486304947198  0.9992063425835161
  0.8193204135591207  0.0043364383172802  0.0121768558289132
  0.7846097149799943  0.9997349025276399  0.1852362488981390
  0.6128135004415742  0.1200970254030555  0.1297540052104084
  0.4003221505226104  0.1316392441689143  0.3708923360631713
  0.1805133991800693  0.9986110149486382  0.4873372727521713
  0.2114325933321189  0.0047336429367575  0.3165285769036684
  0.0369525835844110  0.1406248975808814  0.3363650595094101
  0.4647502597405202  0.0100949386264877  0.1594530147110176
  0.5032692829883144  0.9786147358594800  0.0007657551610950
  0.3498290094323147  0.1193826006537264  0.0344840574260293
  0.2905368014036593  0.1244783359199128  0.2003046360309696
  0.1328181547861519  0.9949776638676306  0.1402073846674836
  0.8703620020336097  0.9944191559284463  0.8580289652687884
  0.6459931314231392  0.1214537205972786  0.9642641329097450
  0.7091806712760140  0.1248825553423507  0.8022352039479845
  0.5301603492661421  0.0168426633486320  0.8293310993688470
  0.9571410350586462  0.1168985347189687  0.6612944040183533
  0.0025447099321413  0.1543239062874246  0.4882493895988354
  0.8502941039953599  0.0103245221045781  0.5296359289084097
  0.7801386404429764  0.9952290283110536  0.6912058156154485
  0.6207701296818774  0.1265842498328146  0.6368890614838407
  0.3913110040683911  0.1206039864318225  0.8736459812229009
  0.1883783350148713  0.9952133756320095  0.9871336487018270
  0.2113761263651088  0.0040311496777556  0.8099882225763596
  0.0248690086799570  0.1235031660636013  0.8249456683669782
  0.4629959572457438  0.9864549201525903  0.6674274854700468
  0.5008960186681017  0.0162555502652594  0.4909828965649399
  0.3160069383930847  0.1326446198205991  0.5136433163229274
  0.2949074360260788  0.1243501478278645  0.6856094635470779
  0.1028599216356316  0.0090728658021131  0.6279425730338036
  0.8853134040317657  0.2539699830189575  0.3682081028954479
  0.6490249534466704  0.3835716431919460  0.4673553520145833
  0.7175986736423627  0.3740726088184330  0.3079774741044606
  0.5394154204359379  0.2728285305106097  0.3322720025308399
  0.9704581463257310  0.3743656377340036  0.1737295552338720
  0.9999380846463889  0.3713817772611984  0.0006217902385502
  0.8195143046282574  0.2397557523051031  0.0136347331400400
  0.7951996881615174  0.2454523692037309  0.1862304216115604
  0.6261371174773099  0.3708221067557729  0.1438618896334109
  0.3975563896963078  0.3796926179952842  0.3748105871935168
  0.1579529348779359  0.2626520240250250  0.4724156552371410
  0.2278990278233606  0.2534943163388850  0.3130890942652166
  0.0336893154649308  0.3563581454827962  0.3397897814272571
  0.4711301956401435  0.2299282143359993  0.1727535055457873
  0.4957452045616755  0.2418288535718696  0.0194939288043030
  0.3220817128982428  0.3704614102364224  0.0141224204211842
  0.3140481194700895  0.3718010078088206  0.1859565477417991
  0.1306018827998784  0.2513590343029248  0.1437908950456251
  0.8674494798057802  0.2513796850039721  0.8574029389285380
  0.6765654924852156  0.3682822162874371  0.9864964997592345
  0.6829723228311769  0.3760459254577880  0.8184844006820535
  0.5305047427148238  0.2333378377009079  0.8333094211793912
  0.9643664159757731  0.3878487872592654  0.6669325031094933
  0.9956865718442948  0.3942014371239201  0.5144134987898203
  0.8087824520407368  0.2544451940056244  0.5123332742362671
  0.7846794025521898  0.2550337036588836  0.6861068339573627
  0.6089653173488577  0.3743826884825731  0.6308817784262245
  0.3780460353156118  0.3710580065922759  0.8582957507927081
  0.1818011242217314  0.2393530496801900  0.9879856123508152
  0.2111457318929057  0.2440832337256545  0.8126128420251468
  0.0316200758862016  0.3714915827488406  0.8297706469812762
  0.4642027170910837  0.2645975153186248  0.6731597372715994
  0.4907425350365471  0.2559047012542647  0.5217422546173376
  0.3437738410729723  0.3778168329102407  0.5350443116087445
  0.2806419829427040  0.3753449731824600  0.6939107278553636
  0.1220867079307142  0.2488777477159146  0.6417094883765163
  0.8705491094690828  0.4998926922007175  0.3616326283275347
  0.6838449041785962  0.6232675295042306  0.4858375148546112
  0.7043064611527720  0.6264885220281173  0.3082246961170171
  0.5363412409861960  0.4880916466789931  0.3318674282095216
  0.9710485411046842  0.6252358985020221  0.1707997334248384
  0.0066378402109418  0.6236044120537210  0.9986180494648614
  0.8189578713581400  0.5013275256564870  0.0130887582155153
  0.7878794045445999  0.5012714882804344  0.1875722943036198
  0.6059138919634390  0.6202036790997226  0.1242924699479124
  0.3731948085385342  0.6282200735051353  0.3593442722152757
  0.1824538703352082  0.4988893547230771  0.4869343038356052
  0.2153673198463827  0.4922113149434857  0.3147470278726806
  0.0298199040018803  0.6153338698815989  0.3290657248139847
  0.4698963826241104  0.5111748583229099  0.1712230602308042
  0.5003254815400520  0.4683716851127879  0.9998228010621413
  0.3574336467709330  0.6195642019665806  0.0356642387751251
  0.2869641142663497  0.6212232890083466  0.1965537290022665
  0.1308025236628823  0.4935944431730382  0.1420711282757852
  0.8698616048935847  0.4934325153881938  0.8585261195607662
  0.6503126242432146  0.6158578115641651  0.9622799013333427
  0.7124326473736174  0.6267891421948413  0.8014500194251896
  0.5275168504533689  0.5218464070344524  0.8317022891627782
  0.9590079628695813  0.6073871662859953  0.6561238735996702
  0.0057117451172248  0.6369117109532455  0.4943011764271917
  0.8381592082826111  0.4978554601631451  0.5295091730636056
  0.7760912376082342  0.4943239787070743  0.6916525438637853
  0.6236567975518502  0.6299471982999162  0.6401925703375306
  0.3848377777083457  0.6241076394724073  0.8696564885586107
  0.1836371788862904  0.5031642237587376  0.9863778219756221
  0.2111156818130041  0.5015949017018999  0.8105972754690963
  0.0242642369975679  0.6233835430693890  0.8235099653648921
  0.4653497026741860  0.4799848735572148  0.6657686641028066
  0.4998051732534052  0.5263620601861241  0.5017493467339962
  0.3218861000284594  0.6301244174706578  0.5142525630265693
  0.2982656718555457  0.6225203252751974  0.6852572613115355
  0.1118876753292343  0.5021079783553927  0.6346868650186591
  0.8750710851697681  0.7512720388261954  0.3543941113054520
  0.6843926342120402  0.8859969191056651  0.4858717057572074
  0.7075724276314840  0.8781458387286083  0.3066126199277158
  0.5313583036144145  0.7559278710161635  0.3277919204910858
  0.9664382271120071  0.8718439039218119  0.1668804305556368
  0.9977680530688174  0.8727412619815641  0.9968627668958460
  0.8176152205121541  0.7395960343635417  0.0112294262650580
  0.7790256811725497  0.7484665503959210  0.1830706189701710
  0.5993261768209203  0.8740344305655184  0.1331832658217633
  0.3723552194700228  0.8789470643074552  0.3640092792752629
  0.1837932565637555  0.7598737320898790  0.4896741140397635
  0.1949863954723224  0.7508995680207809  0.3201633832682905
  0.0264242404713015  0.8844086497717100  0.3248982987632308
  0.4659885269839137  0.7242032307535375  0.1719891065950113
  0.5099865595201656  0.7420608898950899  0.9722589089023489
  0.3560745922424476  0.8730322298530782  0.0362008895474457
  0.2948929818614321  0.8748412094646616  0.1976148650331334
  0.1327265468259978  0.7505638150781602  0.1412427321712714
  0.8723062026549573  0.7543457875355241  0.8563847732367790
  0.6779005981083914  0.8720252578822674  0.9858320657543754
  0.6838806387529469  0.8737161955302438  0.8168331958060483
  0.5267654988485257  0.7317431208739927  0.8212210641660008
  0.9649664642127285  0.8910626705330549  0.6641602144781404
  0.0026895475062564  0.8681919490158720  0.4927827266160614
  0.8227536916922096  0.7535422436574141  0.5101545410420903
  0.7921918454627638  0.7554901700319289  0.6837260563718803
  0.6054664793229437  0.8795516894615842  0.6289149249943156
  0.3760996810000804  0.8745057258602522  0.8605459686292903
  0.1907861292178500  0.7475112593119240  0.9885718480946782
  0.2101884686332482  0.7450117810553041  0.8125206585096545
  0.0331300268345849  0.8736537163618203  0.8289853556876020
  0.4611729265026730  0.7661741284230171  0.6642245899527683
  0.5100764401868396  0.7482387349213783  0.4913031090600761
  0.3538059010607230  0.8807510496330644  0.5322105065138577
  0.2817631489686420  0.8793765214705962  0.6938746809682521
  0.1261406565863210  0.7490461069595672  0.6453785893298397
  0.9636864432744361  0.0031135203486073  0.6094055209941592
  0.0283886943797315  0.2417239787520565  0.4035935852780927
  0.9688316338149983  0.4890060663334144  0.5968680356694150
  0.4661704037766844  0.8762473089212155  0.6106134328195665
  0.5282370615688096  0.0948612924256240  0.4129329404750893
  0.4690290104500884  0.3627114562658751  0.6018250611563319
  0.4689349776637315  0.6197914235363472  0.1146068415183367
  0.5301916680394666  0.1242840294152191  0.8887820318261663
  0.4760829921901567  0.9179419515824983  0.0873184615104253
  0.5253991268101942  0.6376562656756957  0.8959955808673252
  0.5357136938503313  0.3792112656467722  0.3887334981881101
  0.4755681145012452  0.1415970481562477  0.0962409951109194
 
  0.00000000E+00  0.00000000E+00  0.00000000E+00
  0.00000000E+00  0.00000000E+00  0.00000000E+00
  0.00000000E+00  0.00000000E+00  0.00000000E+00
  0.00000000E+00  0.00000000E+00  0.00000000E+00
  0.00000000E+00  0.00000000E+00  0.00000000E+00
  0.00000000E+00  0.00000000E+00  0.00000000E+00
  0.00000000E+00  0.00000000E+00  0.00000000E+00
  0.00000000E+00  0.00000000E+00  0.00000000E+00
  0.00000000E+00  0.00000000E+00  0.00000000E+00
  0.00000000E+00  0.00000000E+00  0.00000000E+00
  0.00000000E+00  0.00000000E+00  0.00000000E+00
  0.00000000E+00  0.00000000E+00  0.00000000E+00
  0.00000000E+00  0.00000000E+00  0.00000000E+00
  0.00000000E+00  0.00000000E+00  0.00000000E+00
  0.00000000E+00  0.00000000E+00  0.00000000E+00
  0.00000000E+00  0.00000000E+00  0.00000000E+00
  0.00000000E+00  0.00000000E+00  0.00000000E+00
  0.00000000E+00  0.00000000E+00  0.00000000E+00
  0.00000000E+00  0.00000000E+00  0.00000000E+00
  0.00000000E+00  0.00000000E+00  0.00000000E+00
  0.00000000E+00  0.00000000E+00  0.00000000E+00
  0.00000000E+00  0.00000000E+00  0.00000000E+00
  0.00000000E+00  0.00000000E+00  0.00000000E+00
  0.00000000E+00  0.00000000E+00  0.00000000E+00
  0.00000000E+00  0.00000000E+00  0.00000000E+00
  0.00000000E+00  0.00000000E+00  0.00000000E+00
  0.00000000E+00  0.00000000E+00  0.00000000E+00
  0.00000000E+00  0.00000000E+00  0.00000000E+00
  0.00000000E+00  0.00000000E+00  0.00000000E+00
  0.00000000E+00  0.00000000E+00  0.00000000E+00
  0.00000000E+00  0.00000000E+00  0.00000000E+00
  0.00000000E+00  0.00000000E+00  0.00000000E+00
  0.00000000E+00  0.00000000E+00  0.00000000E+00
  0.00000000E+00  0.00000000E+00  0.00000000E+00
  0.00000000E+00  0.00000000E+00  0.00000000E+00
  0.00000000E+00  0.00000000E+00  0.00000000E+00
  0.00000000E+00  0.00000000E+00  0.00000000E+00
  0.00000000E+00  0.00000000E+00  0.00000000E+00
  0.00000000E+00  0.00000000E+00  0.00000000E+00
  0.00000000E+00  0.00000000E+00  0.00000000E+00
  0.00000000E+00  0.00000000E+00  0.00000000E+00
  0.00000000E+00  0.00000000E+00  0.00000000E+00
  0.00000000E+00  0.00000000E+00  0.00000000E+00
  0.00000000E+00  0.00000000E+00  0.00000000E+00
  0.00000000E+00  0.00000000E+00  0.00000000E+00
  0.00000000E+00  0.00000000E+00  0.00000000E+00
  0.00000000E+00  0.00000000E+00  0.00000000E+00
  0.00000000E+00  0.00000000E+00  0.00000000E+00
  0.00000000E+00  0.00000000E+00  0.00000000E+00
  0.00000000E+00  0.00000000E+00  0.00000000E+00
  0.00000000E+00  0.00000000E+00  0.00000000E+00
  0.00000000E+00  0.00000000E+00  0.00000000E+00
  0.00000000E+00  0.00000000E+00  0.00000000E+00
  0.00000000E+00  0.00000000E+00  0.00000000E+00
  0.00000000E+00  0.00000000E+00  0.00000000E+00
  0.00000000E+00  0.00000000E+00  0.00000000E+00
  0.00000000E+00  0.00000000E+00  0.00000000E+00
  0.00000000E+00  0.00000000E+00  0.00000000E+00
  0.00000000E+00  0.00000000E+00  0.00000000E+00
  0.00000000E+00  0.00000000E+00  0.00000000E+00
  0.00000000E+00  0.00000000E+00  0.00000000E+00
  0.00000000E+00  0.00000000E+00  0.00000000E+00
  0.00000000E+00  0.00000000E+00  0.00000000E+00
  0.00000000E+00  0.00000000E+00  0.00000000E+00
  0.00000000E+00  0.00000000E+00  0.00000000E+00
  0.00000000E+00  0.00000000E+00  0.00000000E+00
  0.00000000E+00  0.00000000E+00  0.00000000E+00
  0.00000000E+00  0.00000000E+00  0.00000000E+00
  0.00000000E+00  0.00000000E+00  0.00000000E+00
  0.00000000E+00  0.00000000E+00  0.00000000E+00
  0.00000000E+00  0.00000000E+00  0.00000000E+00
  0.00000000E+00  0.00000000E+00  0.00000000E+00
  0.00000000E+00  0.00000000E+00  0.00000000E+00
  0.00000000E+00  0.00000000E+00  0.00000000E+00
  0.00000000E+00  0.00000000E+00  0.00000000E+00
  0.00000000E+00  0.00000000E+00  0.00000000E+00
  0.00000000E+00  0.00000000E+00  0.00000000E+00
  0.00000000E+00  0.00000000E+00  0.00000000E+00
  0.00000000E+00  0.00000000E+00  0.00000000E+00
  0.00000000E+00  0.00000000E+00  0.00000000E+00
  0.00000000E+00  0.00000000E+00  0.00000000E+00
  0.00000000E+00  0.00000000E+00  0.00000000E+00
  0.00000000E+00  0.00000000E+00  0.00000000E+00
  0.00000000E+00  0.00000000E+00  0.00000000E+00
  0.00000000E+00  0.00000000E+00  0.00000000E+00
  0.00000000E+00  0.00000000E+00  0.00000000E+00
  0.00000000E+00  0.00000000E+00  0.00000000E+00
  0.00000000E+00  0.00000000E+00  0.00000000E+00
  0.00000000E+00  0.00000000E+00  0.00000000E+00
  0.00000000E+00  0.00000000E+00  0.00000000E+00
  0.00000000E+00  0.00000000E+00  0.00000000E+00
  0.00000000E+00  0.00000000E+00  0.00000000E+00
  0.00000000E+00  0.00000000E+00  0.00000000E+00
  0.00000000E+00  0.00000000E+00  0.00000000E+00
  0.00000000E+00  0.00000000E+00  0.00000000E+00
  0.00000000E+00  0.00000000E+00  0.00000000E+00
  0.00000000E+00  0.00000000E+00  0.00000000E+00
  0.00000000E+00  0.00000000E+00  0.00000000E+00
  0.00000000E+00  0.00000000E+00  0.00000000E+00
  0.00000000E+00  0.00000000E+00  0.00000000E+00
  0.00000000E+00  0.00000000E+00  0.00000000E+00
  0.00000000E+00  0.00000000E+00  0.00000000E+00
  0.00000000E+00  0.00000000E+00  0.00000000E+00
  0.00000000E+00  0.00000000E+00  0.00000000E+00
  0.00000000E+00  0.00000000E+00  0.00000000E+00
  0.00000000E+00  0.00000000E+00  0.00000000E+00
  0.00000000E+00  0.00000000E+00  0.00000000E+00
  0.00000000E+00  0.00000000E+00  0.00000000E+00
  0.00000000E+00  0.00000000E+00  0.00000000E+00
  0.00000000E+00  0.00000000E+00  0.00000000E+00
  0.00000000E+00  0.00000000E+00  0.00000000E+00
  0.00000000E+00  0.00000000E+00  0.00000000E+00
  0.00000000E+00  0.00000000E+00  0.00000000E+00
  0.00000000E+00  0.00000000E+00  0.00000000E+00
  0.00000000E+00  0.00000000E+00  0.00000000E+00
  0.00000000E+00  0.00000000E+00  0.00000000E+00
  0.00000000E+00  0.00000000E+00  0.00000000E+00
  0.00000000E+00  0.00000000E+00  0.00000000E+00
  0.00000000E+00  0.00000000E+00  0.00000000E+00
  0.00000000E+00  0.00000000E+00  0.00000000E+00
  0.00000000E+00  0.00000000E+00  0.00000000E+00
  0.00000000E+00  0.00000000E+00  0.00000000E+00
  0.00000000E+00  0.00000000E+00  0.00000000E+00
  0.00000000E+00  0.00000000E+00  0.00000000E+00
  0.00000000E+00  0.00000000E+00  0.00000000E+00
  0.00000000E+00  0.00000000E+00  0.00000000E+00
  0.00000000E+00  0.00000000E+00  0.00000000E+00
  0.00000000E+00  0.00000000E+00  0.00000000E+00
  0.00000000E+00  0.00000000E+00  0.00000000E+00
  0.00000000E+00  0.00000000E+00  0.00000000E+00
  0.00000000E+00  0.00000000E+00  0.00000000E+00
  0.00000000E+00  0.00000000E+00  0.00000000E+00
  0.00000000E+00  0.00000000E+00  0.00000000E+00
  0.00000000E+00  0.00000000E+00  0.00000000E+00
  0.00000000E+00  0.00000000E+00  0.00000000E+00
  0.00000000E+00  0.00000000E+00  0.00000000E+00
  0.00000000E+00  0.00000000E+00  0.00000000E+00
  0.00000000E+00  0.00000000E+00  0.00000000E+00
  0.00000000E+00  0.00000000E+00  0.00000000E+00
  0.00000000E+00  0.00000000E+00  0.00000000E+00
  0.00000000E+00  0.00000000E+00  0.00000000E+00
  0.00000000E+00  0.00000000E+00  0.00000000E+00
  0.00000000E+00  0.00000000E+00  0.00000000E+00
  0.00000000E+00  0.00000000E+00  0.00000000E+00
  0.00000000E+00  0.00000000E+00  0.00000000E+00
  0.00000000E+00  0.00000000E+00  0.00000000E+00
  0.00000000E+00  0.00000000E+00  0.00000000E+00
  0.00000000E+00  0.00000000E+00  0.00000000E+00
  0.00000000E+00  0.00000000E+00  0.00000000E+00
  0.00000000E+00  0.00000000E+00  0.00000000E+00
  0.00000000E+00  0.00000000E+00  0.00000000E+00
  0.00000000E+00  0.00000000E+00  0.00000000E+00
  0.00000000E+00  0.00000000E+00  0.00000000E+00
  0.00000000E+00  0.00000000E+00  0.00000000E+00
  0.00000000E+00  0.00000000E+00  0.00000000E+00
  0.00000000E+00  0.00000000E+00  0.00000000E+00
  0.00000000E+00  0.00000000E+00  0.00000000E+00
  0.00000000E+00  0.00000000E+00  0.00000000E+00
  0.00000000E+00  0.00000000E+00  0.00000000E+00
  0.00000000E+00  0.00000000E+00  0.00000000E+00
  0.00000000E+00  0.00000000E+00  0.00000000E+00
  0.00000000E+00  0.00000000E+00  0.00000000E+00
  0.00000000E+00  0.00000000E+00  0.00000000E+00
  0.00000000E+00  0.00000000E+00  0.00000000E+00
  0.00000000E+00  0.00000000E+00  0.00000000E+00
  0.00000000E+00  0.00000000E+00  0.00000000E+00
  0.00000000E+00  0.00000000E+00  0.00000000E+00
  0.00000000E+00  0.00000000E+00  0.00000000E+00
  0.00000000E+00  0.00000000E+00  0.00000000E+00
  0.00000000E+00  0.00000000E+00  0.00000000E+00
  0.00000000E+00  0.00000000E+00  0.00000000E+00
  0.00000000E+00  0.00000000E+00  0.00000000E+00
  0.00000000E+00  0.00000000E+00  0.00000000E+00
  0.00000000E+00  0.00000000E+00  0.00000000E+00
  0.00000000E+00  0.00000000E+00  0.00000000E+00
  0.00000000E+00  0.00000000E+00  0.00000000E+00
  0.00000000E+00  0.00000000E+00  0.00000000E+00
  0.00000000E+00  0.00000000E+00  0.00000000E+00
  0.00000000E+00  0.00000000E+00  0.00000000E+00
  0.00000000E+00  0.00000000E+00  0.00000000E+00
  0.00000000E+00  0.00000000E+00  0.00000000E+00
  0.00000000E+00  0.00000000E+00  0.00000000E+00
  0.00000000E+00  0.00000000E+00  0.00000000E+00
  0.00000000E+00  0.00000000E+00  0.00000000E+00
  0.00000000E+00  0.00000000E+00  0.00000000E+00
  0.00000000E+00  0.00000000E+00  0.00000000E+00
  0.00000000E+00  0.00000000E+00  0.00000000E+00
  0.00000000E+00  0.00000000E+00  0.00000000E+00
  0.00000000E+00  0.00000000E+00  0.00000000E+00
  0.00000000E+00  0.00000000E+00  0.00000000E+00
  0.00000000E+00  0.00000000E+00  0.00000000E+00
  0.00000000E+00  0.00000000E+00  0.00000000E+00
  0.00000000E+00  0.00000000E+00  0.00000000E+00
  0.00000000E+00  0.00000000E+00  0.00000000E+00
  0.00000000E+00  0.00000000E+00  0.00000000E+00
  0.00000000E+00  0.00000000E+00  0.00000000E+00
  0.00000000E+00  0.00000000E+00  0.00000000E+00
  0.00000000E+00  0.00000000E+00  0.00000000E+00
  0.00000000E+00  0.00000000E+00  0.00000000E+00
  0.00000000E+00  0.00000000E+00  0.00000000E+00
  0.00000000E+00  0.00000000E+00  0.00000000E+00
  0.00000000E+00  0.00000000E+00  0.00000000E+00
  0.00000000E+00  0.00000000E+00  0.00000000E+00
  0.00000000E+00  0.00000000E+00  0.00000000E+00
  0.00000000E+00  0.00000000E+00  0.00000000E+00
  0.00000000E+00  0.00000000E+00  0.00000000E+00
  0.00000000E+00  0.00000000E+00  0.00000000E+00
  0.00000000E+00  0.00000000E+00  0.00000000E+00
  0.00000000E+00  0.00000000E+00  0.00000000E+00
  0.00000000E+00  0.00000000E+00  0.00000000E+00
  0.00000000E+00  0.00000000E+00  0.00000000E+00
  0.00000000E+00  0.00000000E+00  0.00000000E+00
  0.00000000E+00  0.00000000E+00  0.00000000E+00
  0.00000000E+00  0.00000000E+00  0.00000000E+00
  0.00000000E+00  0.00000000E+00  0.00000000E+00
  0.00000000E+00  0.00000000E+00  0.00000000E+00
  0.00000000E+00  0.00000000E+00  0.00000000E+00
  0.00000000E+00  0.00000000E+00  0.00000000E+00
  0.00000000E+00  0.00000000E+00  0.00000000E+00
  0.00000000E+00  0.00000000E+00  0.00000000E+00
  0.00000000E+00  0.00000000E+00  0.00000000E+00
  0.00000000E+00  0.00000000E+00  0.00000000E+00
  0.00000000E+00  0.00000000E+00  0.00000000E+00
  0.00000000E+00  0.00000000E+00  0.00000000E+00
  0.00000000E+00  0.00000000E+00  0.00000000E+00
  0.00000000E+00  0.00000000E+00  0.00000000E+00
  0.00000000E+00  0.00000000E+00  0.00000000E+00
  0.00000000E+00  0.00000000E+00  0.00000000E+00
  0.00000000E+00  0.00000000E+00  0.00000000E+00
  0.00000000E+00  0.00000000E+00  0.00000000E+00
  0.00000000E+00  0.00000000E+00  0.00000000E+00
  0.00000000E+00  0.00000000E+00  0.00000000E+00
  0.00000000E+00  0.00000000E+00  0.00000000E+00
  0.00000000E+00  0.00000000E+00  0.00000000E+00
  0.00000000E+00  0.00000000E+00  0.00000000E+00
  0.00000000E+00  0.00000000E+00  0.00000000E+00
  0.00000000E+00  0.00000000E+00  0.00000000E+00
  0.00000000E+00  0.00000000E+00  0.00000000E+00
  0.00000000E+00  0.00000000E+00  0.00000000E+00
  0.00000000E+00  0.00000000E+00  0.00000000E+00
