# Supplementary material for: The mechanisms underlying the enhanced high-temperature properties of GRX-810
Source: Nat Commun. 2025 Dec 14;17:963. doi: 10.1038/s41467-025-67687-4 (PMC12847880; doi:10.1038/s41467-025-67687-4)
Supplement: Supplementary file 3 — Supplementary Data 1 [file 41467_2025_67687_MOESM3_ESM.zip › DFT datasets/Y2O3_mono_Al13_relax.vasp]

B-Y2O3_Al13                             
   1.00000000000000     
    13.6066138265008227    0.0055975393124170   -0.2941728688313471
     0.0051526264840435   14.0321484713572300   -0.0176602795137935
    -3.3832411492519965   -0.0221507265246768   16.8832599936098688
   Y    O    Al
    83   144    13
Direct
  0.8662540306746123  0.1239913076717925  0.2567111810558103
  0.6341796139908958  0.0034914094650471  0.2413797044452745
  0.9705398953481192  0.9980093875100852  0.0923552602514396
  0.8102945073771399  0.1296978498797233  0.4316207969859754
  0.6783311697913089  0.0001067749725261  0.0598543072337915
  0.3691793007166972  0.0006440075372394  0.2559132818032545
  0.1452257768149280  0.1293670661859959  0.2508426138622572
  0.3231613397325517  0.9993398396678445  0.4394570278808599
  0.2013124310132434  0.1200670799722881  0.0744821735057332
  0.0318007130118303  0.0028755597770713  0.4092202943573883
  0.8560155707618939  0.1255275849756740  0.7516112848809905
  0.6308589837013171  0.9994790775999240  0.7414052783429239
  0.8017065582544436  0.1219455065548737  0.9272284104531372
  0.6831751482423016  0.0040861337935706  0.5663131210292556
  0.3613433412543759  0.0014160814761275  0.7582321428655723
  0.1291956143531440  0.1244953902035626  0.7406761801270493
  0.4531821424901583  0.1302598775514607  0.6012210174464159
  0.3302363351329777  0.9971388150641465  0.9409000815961518
  0.1752048533946391  0.1331104035546415  0.5587868018128290
  0.0368383344318277  0.9994108055669194  0.9081181631199983
  0.8655472182669598  0.3721263810052910  0.2577501151908802
  0.6368154740787753  0.2535274599575051  0.2444483899786155
  0.9658844282006792  0.2457945133533687  0.0976341990462799
  0.8103303915745992  0.3809296456396158  0.4347424139010761
  0.6772676264615675  0.2446693287646350  0.0632108313164418
  0.3779483945254538  0.2512711577034948  0.2631953915399170
  0.1382636913097195  0.3718297799851590  0.2512830131587385
  0.4625656991631945  0.3716328585009216  0.1006754132772467
  0.3272577562141911  0.2595726647496873  0.4409180650936114
  0.1905669130548631  0.3725284580312410  0.0707061952266361
  0.8636167613354077  0.3766877130943847  0.7526044948552804
  0.6327745234661158  0.2502648558528842  0.7431648639100291
  0.9583200626809932  0.2545819628393000  0.5885588145654944
  0.8115524584452295  0.3714291052133348  0.9332461817641896
  0.6605247177641782  0.2546153100620469  0.5551529908486259
  0.5420834521821940  0.3824721243389828  0.8978473028585442
  0.3597830980044160  0.2518825829599676  0.7599940715209161
  0.1354260824725105  0.3750639482090288  0.7449745621148282
  0.3242135545036714  0.2436894067126031  0.9414533100037799
  0.1868568976401690  0.3782077422603885  0.5686460498158605
  0.0340568796305770  0.2463708257716696  0.9076965737200534
  0.8621318808629372  0.6253683731404859  0.2524978455122034
  0.6385391536123430  0.4982525700131477  0.2467757109777714
  0.9650430905767126  0.4983580491490446  0.0950481943418926
  0.8080533853272838  0.6249031467864272  0.4288357933848448
  0.6742424590215160  0.4970670496963363  0.0610110181089477
  0.3715365375374007  0.5011672990810880  0.2633977698966236
  0.1384580968097394  0.6223054650842862  0.2474640603952838
  0.3251605377546848  0.5025503386715169  0.4413382254136576
  0.1999351433960187  0.6225838805740551  0.0728495478022594
  0.0328736089567136  0.4945256323284034  0.4108024334351274
  0.8571017665103929  0.6220704990882087  0.7464251084856846
  0.6299088037767863  0.4997708999167490  0.7407869785934780
  0.8009340617378534  0.6208807860687107  0.9245829190241442
  0.6747375222868420  0.5035290070385424  0.5594050938935179
  0.3637321132366945  0.4989729059857327  0.7561468905507254
  0.1307690977761262  0.6205864592932848  0.7409580056323256
  0.4612682506458340  0.6217743033545264  0.5956130622580669
  0.3291861320762146  0.4975944278970248  0.9402702774648080
  0.1812861459132152  0.6279496729405382  0.5641196390020513
  0.0355216594079012  0.5002390157864967  0.9062906672996336
  0.8606260650060269  0.8722009420840021  0.2510964673375246
  0.6295997502404987  0.7472684393853449  0.2399359754593194
  0.9686832699038400  0.7473570757223920  0.0894093146308249
  0.8202761136429156  0.8781326736878058  0.4342314767265616
  0.6699949560235893  0.7422366155434539  0.0553791398190556
  0.5424850089257841  0.8630715484577303  0.4017600906852680
  0.3714643845048714  0.7428963886013860  0.2601052913999867
  0.1406906552800397  0.8758541149074689  0.2460850816769733
  0.3232214806665782  0.7541806853919576  0.4386498912800643
  0.2063627196202735  0.8707449804049291  0.0744359691674693
  0.0396746275408997  0.7514727916279138  0.4012913437843248
  0.8680463222447767  0.8755562808278452  0.7544198666183173
  0.6315120604082396  0.7492935862441013  0.7383294054178748
  0.9629644565206028  0.7464151390051930  0.5886286317765510
  0.8131542129559521  0.8715841319871319  0.9325004122625115
  0.6783713863724462  0.7492651327128766  0.5588274958186266
  0.5433960961147237  0.8708794425720205  0.8957580625618421
  0.3578812901976642  0.7494534465753704  0.7559533071850093
  0.1378201303158444  0.8722885397801563  0.7466877153742244
  0.3391274106214909  0.7461078128811579  0.9461288166460822
  0.1872492901711453  0.8794041526356802  0.5694019054777713
  0.0397412046170860  0.7467201714997034  0.9059951202304111
  0.8688262675943762  0.0038615876194293  0.3605330636311151
  0.6523503753952913  0.1230915436241087  0.4671122600043308
  0.7133699580110844  0.1285091826883892  0.3057558652225013
  0.5339160591497054  0.0059729047775109  0.3331238326956185
  0.9766001593906483  0.1193629863090660  0.1751327930051161
  0.0047907917385720  0.1193744267913119  0.0001470493262574
  0.8203624617446262  0.0042982606301935  0.0137635703883209
  0.7831575621506872  0.9985376906338354  0.1875200041587149
  0.6140055925742103  0.1207629204734407  0.1297535783666948
  0.4082350090407967  0.1379831733312094  0.3713492813076485
  0.1806802224596970  0.9974140221039952  0.4861850646830844
  0.2202857527843307  0.0042675551851946  0.3156831463638692
  0.0394965521237619  0.1382633104650766  0.3375760379766946
  0.4658940988339096  0.0110665722631102  0.1591152780612038
  0.5039994473009096  0.9802861895955610  0.0009877107089989
  0.3499427380249643  0.1189764618640677  0.0336434773930343
  0.2919883241100674  0.1254135017213474  0.2002730214539944
  0.1350665884240131  0.9943316529120713  0.1406900407152642
  0.8704391881986556  0.9943477401022323  0.8582211946352272
  0.6472080402376319  0.1214103393479233  0.9646935717550003
  0.7093996464634807  0.1242016564570899  0.8030226698755442
  0.5298583927863784  0.0170488214762317  0.8297410468298320
  0.9565630124969339  0.1165937103568516  0.6611833406996998
  0.0019606757361967  0.1531803621679243  0.4883267372874147
  0.8484582237539364  0.0099709302499199  0.5291895043556928
  0.7785565426637618  0.9949771309380305  0.6910331846927701
  0.6180405898243149  0.1255102187258487  0.6380039214893901
  0.3908694459091245  0.1206783610138275  0.8731425111586173
  0.1891752316760356  0.9938370778922254  0.9869765030851517
  0.2112951275334142  0.0042405257935779  0.8085767842789927
  0.0248984858642689  0.1233398693298410  0.8249150837343150
  0.4629197709247821  0.9854449402205901  0.6682008409424807
  0.5003405772158016  0.0131983213424421  0.4928743085219924
  0.3164374723034342  0.1316882942615009  0.5114833601968437
  0.2976345457537646  0.1248798213262703  0.6838718645363913
  0.1021644356100274  0.0095198361108746  0.6262578691032051
  0.8867474864896988  0.2510521560035453  0.3670144743437476
  0.6481507187014243  0.3834995898039815  0.4676456979218151
  0.7217573649981704  0.3752220038547935  0.3087620142864783
  0.5363213347978810  0.3020238062474621  0.3188652122810401
  0.9728841160830140  0.3738256079531501  0.1742584552744907
  0.0002726548546282  0.3715339297613754  0.0006084600544191
  0.8206132331883786  0.2400314725359784  0.0138977939109140
  0.7959686208441616  0.2453043635992593  0.1863339647715217
  0.6271615188584225  0.3709693976215959  0.1439602163654540
  0.3984351203453336  0.3850444821616801  0.3770090934234163
  0.1575000334327305  0.2626511244763282  0.4730855999148653
  0.2297251814423956  0.2545994480007053  0.3139951555405789
  0.0344466279508733  0.3568373956959812  0.3402919296837292
  0.4707904129191605  0.2294901555722652  0.1712919816510788
  0.4960947706960691  0.2410755570872790  0.0183330509688126
  0.3222658733898935  0.3704023800172692  0.0151598396949610
  0.3115987316103976  0.3750078576083984  0.1883088084491631
  0.1315670390610124  0.2504254416779111  0.1443472410152414
  0.8675534874255281  0.2504743811112627  0.8572873090413340
  0.6772752964250518  0.3683888646538978  0.9867127965614095
  0.6837413579620139  0.3759531482896303  0.8179400164302436
  0.5315851488077278  0.2331600265875417  0.8347687495622440
  0.9619398916862217  0.3879156704013173  0.6654289399032688
  0.9898187768009965  0.3970603544011351  0.5134077682815076
  0.8074761638811282  0.2543611572840180  0.5117540408870076
  0.7830308070588773  0.2542773605010578  0.6856389618988626
  0.6080781389767682  0.3764366402457002  0.6299134336012990
  0.3779590985407106  0.3706277087550479  0.8593241852545077
  0.1817911176254386  0.2394206686316911  0.9882341747928735
  0.2103579349334589  0.2437928522272501  0.8124544894288006
  0.0310432759843445  0.3713336902463827  0.8293185984679196
  0.4643155778464834  0.2661368529565961  0.6756533366545779
  0.4891741166604672  0.2567064380803896  0.5257359269765793
  0.3436332353649281  0.3789114283418534  0.5354471009710792
  0.2809599179790331  0.3751310418433789  0.6944400095442017
  0.1214164885318984  0.2489247400644695  0.6413880031764287
  0.8708157345950680  0.5000972770843316  0.3612684931957459
  0.6619596793493646  0.6240952479209652  0.4691365012580196
  0.7145112311245388  0.6248082279652091  0.3009782129061841
  0.5396436495025532  0.5106468979042247  0.3426105483827798
  0.9724839901973062  0.6257970274937641  0.1693524750832917
  0.0072081930000689  0.6248121130403520  0.9973700905261967
  0.8193527763676766  0.5017800482513548  0.0117680056907158
  0.7912601356588322  0.4999312778903340  0.1846818448768106
  0.6061981579416963  0.6204612355743735  0.1248231289674175
  0.3853726848216341  0.6270499922710181  0.3661955098727364
  0.1811061763494169  0.4983862919213740  0.4878773187361958
  0.2161063451819140  0.4950574442990683  0.3161430738005109
  0.0294626099266352  0.6176067553291013  0.3285861458617761
  0.4717141172577312  0.5103433428629590  0.1735054494629481
  0.5005177534629387  0.4679390069938477  0.0003298586953328
  0.3582905949077750  0.6195370506880330  0.0371884896376217
  0.2882836561405223  0.6209088545079006  0.1991333851675982
  0.1305102511257264  0.4948646557134658  0.1418169722288629
  0.8697188076419925  0.4934604703943198  0.8574824771764517
  0.6504883705412927  0.6156150926140483  0.9621319255855648
  0.7118720097066665  0.6265584792909986  0.8000337943138173
  0.5277974522678821  0.5210207713187596  0.8309382407702994
  0.9581806297288389  0.6066463257374447  0.6553109816090137
  0.0075348763003794  0.6374781818855616  0.4946084416247847
  0.8324652633726564  0.5043396229414007  0.5269007481175686
  0.7746874382009793  0.4942290043092689  0.6895115338628219
  0.6245296594652601  0.6295928570576943  0.6374037149249983
  0.3856739800187733  0.6234618043974293  0.8701829734709005
  0.1840402291754041  0.5034570565572365  0.9867859182893411
  0.2112222559517970  0.5012027358705546  0.8111223159760556
  0.0240600312478113  0.6230791046313046  0.8226826480461807
  0.4647777861838778  0.4816588112936708  0.6638407005962795
  0.4993853246087058  0.5333090933347159  0.4956078739302782
  0.3198438347463840  0.6302032076071242  0.5156188978074543
  0.2948325178298188  0.6222951078211579  0.6872952417228561
  0.1109505046941470  0.5010702146239299  0.6350791599576510
  0.8725693312185135  0.7552132254651946  0.3541287789514821
  0.6826392821797368  0.8838107102124380  0.4865716310263414
  0.6958119462835785  0.8751931714973558  0.3108739400020937
  0.5375887169675859  0.7304244370306245  0.3366483060602544
  0.9677500310077146  0.8717467221702373  0.1678393760600989
  0.9977699290266817  0.8727137634551355  0.9968746318225806
  0.8177484877539730  0.7398266947391221  0.0106504626525673
  0.7796782066214191  0.7500298132851135  0.1825870521873026
  0.5996652117055954  0.8736644234442662  0.1333657620671942
  0.3788838815406060  0.8737551834548666  0.3639090666795197
  0.1825918608847553  0.7607640098468788  0.4886963669226486
  0.2013509089795683  0.7495077989312022  0.3192868332287207
  0.0296613946115741  0.8852350341287929  0.3260573496882540
  0.4674474767070054  0.7235766996958631  0.1751477921737094
  0.5105281225248940  0.7425533920220662  0.9721560239209458
  0.3576599057609446  0.8725438934273217  0.0362824369640545
  0.2982620164085214  0.8722802354591211  0.1984450524659283
  0.1337530919609821  0.7506145021064012  0.1413111680563768
  0.8722993036628041  0.7543604041883357  0.8558197143058199
  0.6782749085546377  0.8726110159479381  0.9858335240070490
  0.6836833800232197  0.8733139683157545  0.8167294511518444
  0.5271275096153610  0.7315988788592626  0.8207797784748603
  0.9644852450551384  0.8909860593744716  0.6636262559589265
  0.9980419901185354  0.8685100847740562  0.4927382981489928
  0.8181472643366550  0.7481216450019880  0.5090280571077571
  0.7920932166365036  0.7550530964416806  0.6823999551923096
  0.6041879253717573  0.8762174767900609  0.6278973496129527
  0.3762428031142204  0.8744674539111287  0.8604808905298179
  0.1918332909290797  0.7470730460555783  0.9888743736187795
  0.2100770822209805  0.7451378274154999  0.8127414666538900
  0.0329252937735538  0.8737719604085084  0.8285616201260649
  0.4604239808265278  0.7650531654846325  0.6636938506916116
  0.5063137427440417  0.7387780620305264  0.4885667148453384
  0.3535708089606879  0.8794561171778039  0.5323191009274064
  0.2814288951242248  0.8789484308250082  0.6935498962072728
  0.1241489508166436  0.7493337649284395  0.6447514208036801
  0.9628252874510181  0.0027405527215020  0.6086412104859265
  0.0292814168678993  0.2410444662088711  0.4030076170055636
  0.9664401486090701  0.4901075893847022  0.5957664278933684
  0.4654648529584224  0.8761215251959279  0.6109319088607719
  0.5284748380733072  0.0874999789255374  0.4147208526715011
  0.4684009407063739  0.3619817728006434  0.6027004489111412
  0.4697408511462447  0.6196060963900346  0.1164922735000024
  0.5302558932487471  0.1241732348282154  0.8900988313210194
  0.4772206633070060  0.9183772235260291  0.0872706048238368
  0.5261223203391470  0.6373287361263210  0.8955416464117243
  0.5357205576635913  0.3950842634803230  0.3895698708116919
  0.4762269936309609  0.1408759509075180  0.0956204795198355
  0.5252085588352667  0.6257188049834626  0.4151724091565855
 
  0.00000000E+00  0.00000000E+00  0.00000000E+00
  0.00000000E+00  0.00000000E+00  0.00000000E+00
  0.00000000E+00  0.00000000E+00  0.00000000E+00
  0.00000000E+00  0.00000000E+00  0.00000000E+00
  0.00000000E+00  0.00000000E+00  0.00000000E+00
  0.00000000E+00  0.00000000E+00  0.00000000E+00
  0.00000000E+00  0.00000000E+00  0.00000000E+00
  0.00000000E+00  0.00000000E+00  0.00000000E+00
  0.00000000E+00  0.00000000E+00  0.00000000E+00
  0.00000000E+00  0.00000000E+00  0.00000000E+00
  0.00000000E+00  0.00000000E+00  0.00000000E+00
  0.00000000E+00  0.00000000E+00  0.00000000E+00
  0.00000000E+00  0.00000000E+00  0.00000000E+00
  0.00000000E+00  0.00000000E+00  0.00000000E+00
  0.00000000E+00  0.00000000E+00  0.00000000E+00
  0.00000000E+00  0.00000000E+00  0.00000000E+00
  0.00000000E+00  0.00000000E+00  0.00000000E+00
  0.00000000E+00  0.00000000E+00  0.00000000E+00
  0.00000000E+00  0.00000000E+00  0.00000000E+00
  0.00000000E+00  0.00000000E+00  0.00000000E+00
  0.00000000E+00  0.00000000E+00  0.00000000E+00
  0.00000000E+00  0.00000000E+00  0.00000000E+00
  0.00000000E+00  0.00000000E+00  0.00000000E+00
  0.00000000E+00  0.00000000E+00  0.00000000E+00
  0.00000000E+00  0.00000000E+00  0.00000000E+00
  0.00000000E+00  0.00000000E+00  0.00000000E+00
  0.00000000E+00  0.00000000E+00  0.00000000E+00
  0.00000000E+00  0.00000000E+00  0.00000000E+00
  0.00000000E+00  0.00000000E+00  0.00000000E+00
  0.00000000E+00  0.00000000E+00  0.00000000E+00
  0.00000000E+00  0.00000000E+00  0.00000000E+00
  0.00000000E+00  0.00000000E+00  0.00000000E+00
  0.00000000E+00  0.00000000E+00  0.00000000E+00
  0.00000000E+00  0.00000000E+00  0.00000000E+00
  0.00000000E+00  0.00000000E+00  0.00000000E+00
  0.00000000E+00  0.00000000E+00  0.00000000E+00
  0.00000000E+00  0.00000000E+00  0.00000000E+00
  0.00000000E+00  0.00000000E+00  0.00000000E+00
  0.00000000E+00  0.00000000E+00  0.00000000E+00
  0.00000000E+00  0.00000000E+00  0.00000000E+00
  0.00000000E+00  0.00000000E+00  0.00000000E+00
  0.00000000E+00  0.00000000E+00  0.00000000E+00
  0.00000000E+00  0.00000000E+00  0.00000000E+00
  0.00000000E+00  0.00000000E+00  0.00000000E+00
  0.00000000E+00  0.00000000E+00  0.00000000E+00
  0.00000000E+00  0.00000000E+00  0.00000000E+00
  0.00000000E+00  0.00000000E+00  0.00000000E+00
  0.00000000E+00  0.00000000E+00  0.00000000E+00
  0.00000000E+00  0.00000000E+00  0.00000000E+00
  0.00000000E+00  0.00000000E+00  0.00000000E+00
  0.00000000E+00  0.00000000E+00  0.00000000E+00
  0.00000000E+00  0.00000000E+00  0.00000000E+00
  0.00000000E+00  0.00000000E+00  0.00000000E+00
  0.00000000E+00  0.00000000E+00  0.00000000E+00
  0.00000000E+00  0.00000000E+00  0.00000000E+00
  0.00000000E+00  0.00000000E+00  0.00000000E+00
  0.00000000E+00  0.00000000E+00  0.00000000E+00
  0.00000000E+00  0.00000000E+00  0.00000000E+00
  0.00000000E+00  0.00000000E+00  0.00000000E+00
  0.00000000E+00  0.00000000E+00  0.00000000E+00
  0.00000000E+00  0.00000000E+00  0.00000000E+00
  0.00000000E+00  0.00000000E+00  0.00000000E+00
  0.00000000E+00  0.00000000E+00  0.00000000E+00
  0.00000000E+00  0.00000000E+00  0.00000000E+00
  0.00000000E+00  0.00000000E+00  0.00000000E+00
  0.00000000E+00  0.00000000E+00  0.00000000E+00
  0.00000000E+00  0.00000000E+00  0.00000000E+00
  0.00000000E+00  0.00000000E+00  0.00000000E+00
  0.00000000E+00  0.00000000E+00  0.00000000E+00
  0.00000000E+00  0.00000000E+00  0.00000000E+00
  0.00000000E+00  0.00000000E+00  0.00000000E+00
  0.00000000E+00  0.00000000E+00  0.00000000E+00
  0.00000000E+00  0.00000000E+00  0.00000000E+00
  0.00000000E+00  0.00000000E+00  0.00000000E+00
  0.00000000E+00  0.00000000E+00  0.00000000E+00
  0.00000000E+00  0.00000000E+00  0.00000000E+00
  0.00000000E+00  0.00000000E+00  0.00000000E+00
  0.00000000E+00  0.00000000E+00  0.00000000E+00
  0.00000000E+00  0.00000000E+00  0.00000000E+00
  0.00000000E+00  0.00000000E+00  0.00000000E+00
  0.00000000E+00  0.00000000E+00  0.00000000E+00
  0.00000000E+00  0.00000000E+00  0.00000000E+00
  0.00000000E+00  0.00000000E+00  0.00000000E+00
  0.00000000E+00  0.00000000E+00  0.00000000E+00
  0.00000000E+00  0.00000000E+00  0.00000000E+00
  0.00000000E+00  0.00000000E+00  0.00000000E+00
  0.00000000E+00  0.00000000E+00  0.00000000E+00
  0.00000000E+00  0.00000000E+00  0.00000000E+00
  0.00000000E+00  0.00000000E+00  0.00000000E+00
  0.00000000E+00  0.00000000E+00  0.00000000E+00
  0.00000000E+00  0.00000000E+00  0.00000000E+00
  0.00000000E+00  0.00000000E+00  0.00000000E+00
  0.00000000E+00  0.00000000E+00  0.00000000E+00
  0.00000000E+00  0.00000000E+00  0.00000000E+00
  0.00000000E+00  0.00000000E+00  0.00000000E+00
  0.00000000E+00  0.00000000E+00  0.00000000E+00
  0.00000000E+00  0.00000000E+00  0.00000000E+00
  0.00000000E+00  0.00000000E+00  0.00000000E+00
  0.00000000E+00  0.00000000E+00  0.00000000E+00
  0.00000000E+00  0.00000000E+00  0.00000000E+00
  0.00000000E+00  0.00000000E+00  0.00000000E+00
  0.00000000E+00  0.00000000E+00  0.00000000E+00
  0.00000000E+00  0.00000000E+00  0.00000000E+00
  0.00000000E+00  0.00000000E+00  0.00000000E+00
  0.00000000E+00  0.00000000E+00  0.00000000E+00
  0.00000000E+00  0.00000000E+00  0.00000000E+00
  0.00000000E+00  0.00000000E+00  0.00000000E+00
  0.00000000E+00  0.00000000E+00  0.00000000E+00
  0.00000000E+00  0.00000000E+00  0.00000000E+00
  0.00000000E+00  0.00000000E+00  0.00000000E+00
  0.00000000E+00  0.00000000E+00  0.00000000E+00
  0.00000000E+00  0.00000000E+00  0.00000000E+00
  0.00000000E+00  0.00000000E+00  0.00000000E+00
  0.00000000E+00  0.00000000E+00  0.00000000E+00
  0.00000000E+00  0.00000000E+00  0.00000000E+00
  0.00000000E+00  0.00000000E+00  0.00000000E+00
  0.00000000E+00  0.00000000E+00  0.00000000E+00
  0.00000000E+00  0.00000000E+00  0.00000000E+00
  0.00000000E+00  0.00000000E+00  0.00000000E+00
  0.00000000E+00  0.00000000E+00  0.00000000E+00
  0.00000000E+00  0.00000000E+00  0.00000000E+00
  0.00000000E+00  0.00000000E+00  0.00000000E+00
  0.00000000E+00  0.00000000E+00  0.00000000E+00
  0.00000000E+00  0.00000000E+00  0.00000000E+00
  0.00000000E+00  0.00000000E+00  0.00000000E+00
  0.00000000E+00  0.00000000E+00  0.00000000E+00
  0.00000000E+00  0.00000000E+00  0.00000000E+00
  0.00000000E+00  0.00000000E+00  0.00000000E+00
  0.00000000E+00  0.00000000E+00  0.00000000E+00
  0.00000000E+00  0.00000000E+00  0.00000000E+00
  0.00000000E+00  0.00000000E+00  0.00000000E+00
  0.00000000E+00  0.00000000E+00  0.00000000E+00
  0.00000000E+00  0.00000000E+00  0.00000000E+00
  0.00000000E+00  0.00000000E+00  0.00000000E+00
  0.00000000E+00  0.00000000E+00  0.00000000E+00
  0.00000000E+00  0.00000000E+00  0.00000000E+00
  0.00000000E+00  0.00000000E+00  0.00000000E+00
  0.00000000E+00  0.00000000E+00  0.00000000E+00
  0.00000000E+00  0.00000000E+00  0.00000000E+00
  0.00000000E+00  0.00000000E+00  0.00000000E+00
  0.00000000E+00  0.00000000E+00  0.00000000E+00
  0.00000000E+00  0.00000000E+00  0.00000000E+00
  0.00000000E+00  0.00000000E+00  0.00000000E+00
  0.00000000E+00  0.00000000E+00  0.00000000E+00
  0.00000000E+00  0.00000000E+00  0.00000000E+00
  0.00000000E+00  0.00000000E+00  0.00000000E+00
  0.00000000E+00  0.00000000E+00  0.00000000E+00
  0.00000000E+00  0.00000000E+00  0.00000000E+00
  0.00000000E+00  0.00000000E+00  0.00000000E+00
  0.00000000E+00  0.00000000E+00  0.00000000E+00
  0.00000000E+00  0.00000000E+00  0.00000000E+00
  0.00000000E+00  0.00000000E+00  0.00000000E+00
  0.00000000E+00  0.00000000E+00  0.00000000E+00
  0.00000000E+00  0.00000000E+00  0.00000000E+00
  0.00000000E+00  0.00000000E+00  0.00000000E+00
  0.00000000E+00  0.00000000E+00  0.00000000E+00
  0.00000000E+00  0.00000000E+00  0.00000000E+00
  0.00000000E+00  0.00000000E+00  0.00000000E+00
  0.00000000E+00  0.00000000E+00  0.00000000E+00
  0.00000000E+00  0.00000000E+00  0.00000000E+00
  0.00000000E+00  0.00000000E+00  0.00000000E+00
  0.00000000E+00  0.00000000E+00  0.00000000E+00
  0.00000000E+00  0.00000000E+00  0.00000000E+00
  0.00000000E+00  0.00000000E+00  0.00000000E+00
  0.00000000E+00  0.00000000E+00  0.00000000E+00
  0.00000000E+00  0.00000000E+00  0.00000000E+00
  0.00000000E+00  0.00000000E+00  0.00000000E+00
  0.00000000E+00  0.00000000E+00  0.00000000E+00
  0.00000000E+00  0.00000000E+00  0.00000000E+00
  0.00000000E+00  0.00000000E+00  0.00000000E+00
  0.00000000E+00  0.00000000E+00  0.00000000E+00
  0.00000000E+00  0.00000000E+00  0.00000000E+00
  0.00000000E+00  0.00000000E+00  0.00000000E+00
  0.00000000E+00  0.00000000E+00  0.00000000E+00
  0.00000000E+00  0.00000000E+00  0.00000000E+00
  0.00000000E+00  0.00000000E+00  0.00000000E+00
  0.00000000E+00  0.00000000E+00  0.00000000E+00
  0.00000000E+00  0.00000000E+00  0.00000000E+00
  0.00000000E+00  0.00000000E+00  0.00000000E+00
  0.00000000E+00  0.00000000E+00  0.00000000E+00
  0.00000000E+00  0.00000000E+00  0.00000000E+00
  0.00000000E+00  0.00000000E+00  0.00000000E+00
  0.00000000E+00  0.00000000E+00  0.00000000E+00
  0.00000000E+00  0.00000000E+00  0.00000000E+00
  0.00000000E+00  0.00000000E+00  0.00000000E+00
  0.00000000E+00  0.00000000E+00  0.00000000E+00
  0.00000000E+00  0.00000000E+00  0.00000000E+00
  0.00000000E+00  0.00000000E+00  0.00000000E+00
  0.00000000E+00  0.00000000E+00  0.00000000E+00
  0.00000000E+00  0.00000000E+00  0.00000000E+00
  0.00000000E+00  0.00000000E+00  0.00000000E+00
  0.00000000E+00  0.00000000E+00  0.00000000E+00
  0.00000000E+00  0.00000000E+00  0.00000000E+00
  0.00000000E+00  0.00000000E+00  0.00000000E+00
  0.00000000E+00  0.00000000E+00  0.00000000E+00
  0.00000000E+00  0.00000000E+00  0.00000000E+00
  0.00000000E+00  0.00000000E+00  0.00000000E+00
  0.00000000E+00  0.00000000E+00  0.00000000E+00
  0.00000000E+00  0.00000000E+00  0.00000000E+00
  0.00000000E+00  0.00000000E+00  0.00000000E+00
  0.00000000E+00  0.00000000E+00  0.00000000E+00
  0.00000000E+00  0.00000000E+00  0.00000000E+00
  0.00000000E+00  0.00000000E+00  0.00000000E+00
  0.00000000E+00  0.00000000E+00  0.00000000E+00
  0.00000000E+00  0.00000000E+00  0.00000000E+00
  0.00000000E+00  0.00000000E+00  0.00000000E+00
  0.00000000E+00  0.00000000E+00  0.00000000E+00
  0.00000000E+00  0.00000000E+00  0.00000000E+00
  0.00000000E+00  0.00000000E+00  0.00000000E+00
  0.00000000E+00  0.00000000E+00  0.00000000E+00
  0.00000000E+00  0.00000000E+00  0.00000000E+00
  0.00000000E+00  0.00000000E+00  0.00000000E+00
  0.00000000E+00  0.00000000E+00  0.00000000E+00
  0.00000000E+00  0.00000000E+00  0.00000000E+00
  0.00000000E+00  0.00000000E+00  0.00000000E+00
  0.00000000E+00  0.00000000E+00  0.00000000E+00
  0.00000000E+00  0.00000000E+00  0.00000000E+00
  0.00000000E+00  0.00000000E+00  0.00000000E+00
  0.00000000E+00  0.00000000E+00  0.00000000E+00
  0.00000000E+00  0.00000000E+00  0.00000000E+00
  0.00000000E+00  0.00000000E+00  0.00000000E+00
  0.00000000E+00  0.00000000E+00  0.00000000E+00
  0.00000000E+00  0.00000000E+00  0.00000000E+00
  0.00000000E+00  0.00000000E+00  0.00000000E+00
  0.00000000E+00  0.00000000E+00  0.00000000E+00
  0.00000000E+00  0.00000000E+00  0.00000000E+00
  0.00000000E+00  0.00000000E+00  0.00000000E+00
  0.00000000E+00  0.00000000E+00  0.00000000E+00
  0.00000000E+00  0.00000000E+00  0.00000000E+00
  0.00000000E+00  0.00000000E+00  0.00000000E+00
  0.00000000E+00  0.00000000E+00  0.00000000E+00
  0.00000000E+00  0.00000000E+00  0.00000000E+00
  0.00000000E+00  0.00000000E+00  0.00000000E+00
  0.00000000E+00  0.00000000E+00  0.00000000E+00
  0.00000000E+00  0.00000000E+00  0.00000000E+00
  0.00000000E+00  0.00000000E+00  0.00000000E+00
  0.00000000E+00  0.00000000E+00  0.00000000E+00
  0.00000000E+00  0.00000000E+00  0.00000000E+00
  0.00000000E+00  0.00000000E+00  0.00000000E+00
  0.00000000E+00  0.00000000E+00  0.00000000E+00
