# Supplementary material for: The mechanisms underlying the enhanced high-temperature properties of GRX-810
Source: Nat Commun. 2025 Dec 14;17:963. doi: 10.1038/s41467-025-67687-4 (PMC12847880; doi:10.1038/s41467-025-67687-4)
Supplement: Supplementary file 3 — Supplementary Data 1 [file 41467_2025_67687_MOESM3_ESM.zip › DFT datasets/Y2O3_mono_Al2_relax.vasp]

B-Y2O3_Al2                              
   1.00000000000000     
    13.9883423511801315   -0.0053302079417827   -0.0412188938361461
    -0.0054120599003968   13.9968969857256340    0.0243266824905485
    -3.1627199022860828    0.0311466367726392   16.9996876857937842
   Y    O    Al
    94   144     2
Direct
  0.8667518587920361  0.1251097091438571  0.2580927731716073
  0.6404943145556488  0.0000000703944353  0.2464192986858721
  0.9686832593665776  0.9992280197403620  0.0925752023592997
  0.8210179787721318  0.1260720584664107  0.4369406222553923
  0.6901528535449729  0.9996696923352406  0.0691225868489852
  0.5357629622394028  0.1240922665353246  0.4080537326952366
  0.3669539833408970  0.9989706942970060  0.2562243593399854
  0.1358684571440006  0.1237652842992887  0.2441014726743643
  0.4675538621131152  0.1235575800209699  0.0942364419542367
  0.3121671311401976  0.0013529322789283  0.4321066185199932
  0.1923500999329477  0.1241154435961221  0.0679854681816700
  0.0318991967136445  0.0013551271469486  0.4091631245921774
  0.8624696423325469  0.1265032836091646  0.7561492487657049
  0.6336750372778617  0.0013255556246270  0.7439923419620263
  0.8087102679620209  0.1250171042843373  0.9323901988682993
  0.7033744307152254  0.0011265457537070  0.5738466182825935
  0.5315396542660390  0.1256473207778372  0.9063941771529924
  0.3622677686543054  0.0016398468433944  0.7544879379501274
  0.1331286091693651  0.1257284314618989  0.7402147654642814
  0.4656924149735479  0.1259818004713306  0.5906430105875533
  0.3082774665058151  0.9997167921006221  0.9303606217258472
  0.1794946475041901  0.1289434066323628  0.5601006260173503
  0.0317601802848352  0.0003177139534584  0.9048963264425305
  0.8680303628538844  0.3710319155874217  0.2594395875084153
  0.6373500725827252  0.2487528806002133  0.2448303659008141
  0.9682905267430828  0.2492336828966895  0.0942312341237943
  0.8124955738897639  0.3761743256691110  0.4338613942329918
  0.6907134422041639  0.2496502739492853  0.0688852487566079
  0.5320220419938281  0.3736728078006400  0.4075285607860711
  0.3663566180482287  0.2479716043868007  0.2554283240929253
  0.1354731088114044  0.3707851926962270  0.2465382455502942
  0.4675654399856472  0.3742288425792196  0.0933383199930297
  0.2986074342509757  0.2506896493367567  0.4261485728192392
  0.1909040527916676  0.3739626645610815  0.0687258895601465
  0.8645729494053683  0.3755174993694043  0.7554560174194374
  0.6335853659822519  0.2507257106315932  0.7438369397985254
  0.9672365277557187  0.2510784766707618  0.5884351142432825
  0.8079511411354154  0.3747885367424393  0.9313957055727963
  0.6875528647794464  0.2499134205601623  0.5673139560888478
  0.5311120614823727  0.3748440294742949  0.9058798400375542
  0.3602419559386053  0.2492324516097983  0.7535291680812138
  0.1343419827308048  0.3767329376067974  0.7434087247232101
  0.4643407902197041  0.3751776330638860  0.5930877868267584
  0.3089864927201255  0.2498847574750104  0.9306060454500519
  0.1830527713797101  0.3744179853223345  0.5643286300724223
  0.0316392501821472  0.2497695869280809  0.9065674068228669
  0.8666635395708464  0.6217527858617320  0.2566597277043118
  0.6375467356271302  0.4979670366574468  0.2445425521758590
  0.9682302765343629  0.4986833652015517  0.0949960312603395
  0.8111034516201350  0.6257997460795962  0.4321506468658174
  0.6926516453760444  0.4990488309321898  0.0690934049471577
  0.5321353582542110  0.6238490887572928  0.4067765706381664
  0.3656864231606288  0.4981718050761353  0.2555341398878015
  0.1359421226921192  0.6226367206023283  0.2454373383617815
  0.4690840010641861  0.6242583684360492  0.0930903710741645
  0.3103249383781199  0.4996922625199329  0.4326559921908297
  0.1904938481913429  0.6244197238488562  0.0691151152721588
  0.0347078470515439  0.4890649650141597  0.4070314204339575
  0.8641767584920217  0.6263153856285479  0.7555117485811582
  0.6333038702021441  0.5003026259614775  0.7439458885053655
  0.9661564457200336  0.5026936513564261  0.5944843885212359
  0.8082791108618487  0.6247010688951409  0.9312375431690756
  0.6904413633346923  0.5007516660062875  0.5683837668281592
  0.5312809424618230  0.6251650674909967  0.9063181559733722
  0.3616494394355702  0.5003321926423820  0.7552680414462681
  0.1339158273352885  0.6267278981475327  0.7442101926472451
  0.4670102239599810  0.6267717574983775  0.5941811991450842
  0.3092895501407551  0.5000980571831770  0.9321815638724932
  0.1890216817787192  0.6253166511254469  0.5680777971256473
  0.0314144476772782  0.4998884221645730  0.9078259947618781
  0.8655630703971278  0.8730308168447907  0.2561084970045058
  0.6384573560841151  0.7493491900347453  0.2452390302906534
  0.9683352455853181  0.7490084845850259  0.0934688441915462
  0.8200276089257390  0.8761538114566754  0.4358229653911986
  0.6914254712638697  0.7489466393934192  0.0686619494952142
  0.5368350612723736  0.8753609117766811  0.4071098028211170
  0.3670118378321853  0.7490823397662681  0.2562900607158866
  0.1358052990135350  0.8746557495286020  0.2442967103809885
  0.4692022450118588  0.8742248705238920  0.0940839411041934
  0.3092903107407874  0.7509612838256913  0.4318875502954351
  0.1921981596610077  0.8745864564516775  0.0687544017534686
  0.0357540138442445  0.7477428213060776  0.4046057029531027
  0.8625008958109514  0.8760856890861500  0.7569920648271354
  0.6342440962825844  0.7512356566125670  0.7441812989272146
  0.9675168263893275  0.7556471309556029  0.5912310964482743
  0.8089362361823585  0.8751310658322803  0.9325762682474072
  0.6897081208581595  0.7516737720869584  0.5676295952139087
  0.5320725190829785  0.8756292511765950  0.9066231309485321
  0.3622869838965992  0.7526080480079601  0.7553765471886622
  0.1334744291109121  0.8755204715204389  0.7426408855045837
  0.4681944882560912  0.8775262595797365  0.5912475229815591
  0.3088319793290286  0.7499771411650790  0.9320766082444835
  0.1850225932655132  0.8760777555770382  0.5651757134693710
  0.0319614534687818  0.7501080729558474  0.9066445793505143
  0.8733728359326525  0.0012961983214609  0.3629650160019416
  0.6821030788982563  0.1186551235023479  0.4859636954308095
  0.7139331549655775  0.1266669265116335  0.3132848224843444
  0.5327056484489696  0.0004385400825357  0.3292388090088059
  0.9720213518862827  0.1229064775713769  0.1728515999206461
  0.9987121675798706  0.1246840349321234  0.9986344921597223
  0.8244737221794525 -0.0001678929631011  0.0166863608398339
  0.7937484825327330  0.0001020375852710  0.1917907361726176
  0.6291589544070605  0.1249259763728988  0.1411902246955345
  0.3750939152055231  0.1246412713669365  0.3591955709384143
  0.1749233268067300  0.0012771057799139  0.4832901353284763
  0.2097020927887731  0.9996286257637036  0.3105796535309768
  0.0352901990670306  0.1349444772583480  0.3337028716481670
  0.4733951570158700  0.9982235846278668  0.1724588473510885
  0.5017980007233970  0.9993116316739249  0.0011995944493595
  0.3263039536547981  0.1238307667364121  0.0136753613966488
  0.2978585200380892  0.1229642358070451  0.1856829353738081
  0.1292679834546903  0.9994257189151172  0.1405025904079751
  0.8716500000750296  0.0003731509962094  0.8607205774777882
  0.6739634183649305  0.1252429826940440  0.9850844348585471
  0.7048086862747456  0.1263505433337184  0.8124700331517037
  0.5279104654625133  0.0007444206628267  0.8283797979225804
  0.9620378310286422  0.1149857566540120  0.6634953969834526
  0.0006121357067932  0.1469916194852639  0.4857159544745186
  0.8574581003749161  0.0017139611259791  0.5341912198841625
  0.7876092152883352  0.0013290507796945  0.6960480096209808
  0.6268728688091098  0.1239308013168187  0.6398399911004811
  0.3702498516469016  0.1242484601389627  0.8576472394148804
  0.1741612286846277  0.9993962156296931  0.9834886937998565
  0.2033063706497764  0.0010670463349863  0.8078238491668134
  0.0267248591323602  0.1265127881471109  0.8251463964746710
  0.4676143779019773  0.0012216912312932  0.6701077336107107
  0.4920674015967056  0.0015317667891724  0.4965223590454266
  0.3191113135611118  0.1314993429541402  0.5134347961599605
  0.2839887261919470  0.1227456163839785  0.6858873445080793
  0.1029545021642477  0.0046973638777079  0.6276898925997773
  0.8873826753301594  0.2488518774136469  0.3659635590427391
  0.6749067617531460  0.3769681720794926  0.4846921837151652
  0.7117680391549334  0.3721978545692502  0.3118160307598728
  0.5316941183013781  0.2496313591923874  0.3291900203283542
  0.9743005677474691  0.3734870481708395  0.1754158482730728
  0.0008444615150130  0.3739807293114327  0.0017911110746470
  0.8253189341685243  0.2501392251002633  0.0163776322898771
  0.7951044527234087  0.2490498995201404  0.1908728719038210
  0.6290701856061960  0.3747007293547319  0.1408800387144165
  0.3717611057665605  0.3750380753972268  0.3596195393786062
  0.1527469733879563  0.2534194114764490  0.4671414498387215
  0.2157238141947006  0.2468001509638453  0.3032603349093552
  0.0354502232026159  0.3525357853751873  0.3390319411767354
  0.4728515370118432  0.2489812443610601  0.1713945182986959
  0.4989986060601360  0.2499275135342817  0.9986700692500171
  0.3252403356388921  0.3737925960786489  0.0149027236578711
  0.2960677096962951  0.3745332104268206  0.1872768399579007
  0.1284709017966000  0.2475325690605876  0.1395957092589817
  0.8708629999284868  0.2506206768802385  0.8594541016293936
  0.6737595694018833  0.3750074033913058  0.9848710144256543
  0.7037911645161040  0.3753690059235940  0.8120159085865999
  0.5270017668651922  0.2503903944253907  0.8274529343747495
  0.9705816030946649  0.3734952451646549  0.6721287809212062
  0.9975540729797391  0.3846249347555756  0.5066820690673675
  0.8229254345882766  0.2519995183236906  0.5162654572442552
  0.7903781777809024  0.2508713889727452  0.6893518368576133
  0.6253022202787467  0.3766421665598730  0.6409554707360147
  0.3701957316021452  0.3748452855993957  0.8585460541898837
  0.1748284777682979  0.2488347539661776  0.9837728287800186
  0.2055421566040072  0.2494539981554759  0.8082172967939031
  0.0295814944516905  0.3756234917781446  0.8292523742113517
  0.4676686961920853  0.2489474088471151  0.6702508467345084
  0.5087420790045276  0.2487562415996841  0.5026381414540794
  0.3200822837784130  0.3693017379957366  0.5142346029317545
  0.2907130340807930  0.3751234363602206  0.6869499914273985
  0.1259327094185531  0.2494896180768075  0.6372942472478436
  0.8753837436331109  0.4957410658573935  0.3590661612643284
  0.6740839725357292  0.6261400476706065  0.4845186779197918
  0.7097352695232683  0.6227166481416249  0.3110427166445485
  0.5311081913740981  0.4992572731027232  0.3289218395852628
  0.9720659322517125  0.6240935078268888  0.1718147265656334
  0.0011077274609999  0.6248459458798553  0.0012967584921347
  0.8266038122310780  0.4993506138727826  0.0152816116065090
  0.7967798224663626  0.4966400838313211  0.1886640720557418
  0.6299318723318573  0.6235718758736102  0.1410582492619063
  0.3714024446348215  0.6248647686266240  0.3592876249979118
  0.1756535771509717  0.5014064567233447  0.4853818450539043
  0.2038299910108140  0.4958515823491939  0.3136164099928546
  0.0296363606499668  0.6180536055690584  0.3289917494130723
  0.4717029256354519  0.4992231075150423  0.1716823498344445
  0.4972780252075288  0.4999844762392441  0.9988126059370003
  0.3250181291908250  0.6250967293078745  0.0162820709530032
  0.2928764548586740  0.6241330299067420  0.1906450028227361
  0.1288040722202146  0.4988369424094973  0.1413552217452224
  0.8707537877440463  0.4999009304018804  0.8590621463132412
  0.6741897106486634  0.6239772803453056  0.9846220767982071
  0.7051596283118345  0.6253927995641453  0.8105941455811855
  0.5274099837250257  0.5008041830669901  0.8277851477573646
  0.9704827503592258  0.6307429940010412  0.6724432815070844
  0.0011905030798585  0.6266286833059451  0.5020171907134834
  0.8241605946358448  0.5021917596235216  0.5153481524831347
  0.7951387974007792  0.5010214771971034  0.6875157285437036
  0.6273421571767762  0.6261022476153407  0.6406977158512949
  0.3705668683895107  0.6262075792371894  0.8593134733233110
  0.1745187140475102  0.4996428656673417  0.9850314016149477
  0.2067552415417636  0.5010448526322588  0.8104794424229144
  0.0290966320331746  0.6246226572025622  0.8293701796389864
  0.4681509299739900  0.5004658613095702  0.6707936663446770
  0.4961900368193682  0.4991433302396463  0.4993021806794115
  0.3259989968671344  0.6255315143322335  0.5153482146264415
  0.2915340417603087  0.6277122178675714  0.6890432825323329
  0.1272245343386014  0.5012409500242591  0.6411112429402737
  0.8742616215830651  0.7491937231203084  0.3594502010306029
  0.6825471132793726  0.8830581316277004  0.4860990995532126
  0.7108834558732762  0.8738107091377703  0.3134734451848628
  0.5321965833041890  0.7495341589695832  0.3294803101412287
  0.9706828573912092  0.8744448555098145  0.1707843472019011
  0.9988760209867168  0.8751197279067754  0.9985554012267285
  0.8255679593041406  0.7489781745332168  0.0152356089184450
  0.7955131582554483  0.7480566915011461  0.1888041485964635
  0.6301593150764885  0.8737627850191281  0.1419865986869961
  0.3753439174731215  0.8733400103073579  0.3592964667371209
  0.1762576543832178  0.7497188039777913  0.4855446985722064
  0.2025346689234671  0.7493400217200511  0.3141468432095524
  0.0295592754949156  0.8788720363122299  0.3276141542882175
  0.4721734127432914  0.7483030635417529  0.1722176297569552
  0.5005909241818416  0.7494354336514696  0.0007233579058913
  0.3264891132651264  0.8753551074516510  0.0152150631970707
  0.2955338592512275  0.8735458935838699  0.1887644547250398
  0.1290830797413067  0.7502456073134213  0.1410873261260428
  0.8709209811530273  0.7499785433405266  0.8591849144447119
  0.6742272354632628  0.8746262562959308  0.9853121110787362
  0.7049666714946978  0.8751620184377892  0.8123645091065347
  0.5279351785125291  0.7508953011308253  0.8282015061910103
  0.9638833966861978  0.8903801595213497  0.6657720446635951
  0.0025108386663681  0.8645050931840746  0.4929004393276819
  0.8243842114024514  0.7495583735601447  0.5153317628329276
  0.7923713483177849  0.7523353615620799  0.6884739708235579
  0.6282940320991878  0.8774347125713086  0.6398480690465931
  0.3706718912731419  0.8755807821418580  0.8587292414529673
  0.1743135115655141  0.7503247286296403  0.9850264873255578
  0.2040819636490702  0.7522723785251184  0.8121088478239851
  0.0264930070554312  0.8745002024790702  0.8259980093156518
  0.4683616248484207  0.7531239981081655  0.6707579846723999
  0.5045292303528676  0.7530874988391976  0.5011809268545143
  0.3237403834924448  0.8757035993394884  0.5154434051900497
  0.2842482631303763  0.8792926709032017  0.6884606576915658
  0.1254044779295463  0.7542220096768885  0.6418065313101897
  0.9671654986176047  0.0017838943637363  0.6120240370874988
  0.0266315450124719  0.2374273889007250  0.4014506119501509
 
  0.00000000E+00  0.00000000E+00  0.00000000E+00
  0.00000000E+00  0.00000000E+00  0.00000000E+00
  0.00000000E+00  0.00000000E+00  0.00000000E+00
  0.00000000E+00  0.00000000E+00  0.00000000E+00
  0.00000000E+00  0.00000000E+00  0.00000000E+00
  0.00000000E+00  0.00000000E+00  0.00000000E+00
  0.00000000E+00  0.00000000E+00  0.00000000E+00
  0.00000000E+00  0.00000000E+00  0.00000000E+00
  0.00000000E+00  0.00000000E+00  0.00000000E+00
  0.00000000E+00  0.00000000E+00  0.00000000E+00
  0.00000000E+00  0.00000000E+00  0.00000000E+00
  0.00000000E+00  0.00000000E+00  0.00000000E+00
  0.00000000E+00  0.00000000E+00  0.00000000E+00
  0.00000000E+00  0.00000000E+00  0.00000000E+00
  0.00000000E+00  0.00000000E+00  0.00000000E+00
  0.00000000E+00  0.00000000E+00  0.00000000E+00
  0.00000000E+00  0.00000000E+00  0.00000000E+00
  0.00000000E+00  0.00000000E+00  0.00000000E+00
  0.00000000E+00  0.00000000E+00  0.00000000E+00
  0.00000000E+00  0.00000000E+00  0.00000000E+00
  0.00000000E+00  0.00000000E+00  0.00000000E+00
  0.00000000E+00  0.00000000E+00  0.00000000E+00
  0.00000000E+00  0.00000000E+00  0.00000000E+00
  0.00000000E+00  0.00000000E+00  0.00000000E+00
  0.00000000E+00  0.00000000E+00  0.00000000E+00
  0.00000000E+00  0.00000000E+00  0.00000000E+00
  0.00000000E+00  0.00000000E+00  0.00000000E+00
  0.00000000E+00  0.00000000E+00  0.00000000E+00
  0.00000000E+00  0.00000000E+00  0.00000000E+00
  0.00000000E+00  0.00000000E+00  0.00000000E+00
  0.00000000E+00  0.00000000E+00  0.00000000E+00
  0.00000000E+00  0.00000000E+00  0.00000000E+00
  0.00000000E+00  0.00000000E+00  0.00000000E+00
  0.00000000E+00  0.00000000E+00  0.00000000E+00
  0.00000000E+00  0.00000000E+00  0.00000000E+00
  0.00000000E+00  0.00000000E+00  0.00000000E+00
  0.00000000E+00  0.00000000E+00  0.00000000E+00
  0.00000000E+00  0.00000000E+00  0.00000000E+00
  0.00000000E+00  0.00000000E+00  0.00000000E+00
  0.00000000E+00  0.00000000E+00  0.00000000E+00
  0.00000000E+00  0.00000000E+00  0.00000000E+00
  0.00000000E+00  0.00000000E+00  0.00000000E+00
  0.00000000E+00  0.00000000E+00  0.00000000E+00
  0.00000000E+00  0.00000000E+00  0.00000000E+00
  0.00000000E+00  0.00000000E+00  0.00000000E+00
  0.00000000E+00  0.00000000E+00  0.00000000E+00
  0.00000000E+00  0.00000000E+00  0.00000000E+00
  0.00000000E+00  0.00000000E+00  0.00000000E+00
  0.00000000E+00  0.00000000E+00  0.00000000E+00
  0.00000000E+00  0.00000000E+00  0.00000000E+00
  0.00000000E+00  0.00000000E+00  0.00000000E+00
  0.00000000E+00  0.00000000E+00  0.00000000E+00
  0.00000000E+00  0.00000000E+00  0.00000000E+00
  0.00000000E+00  0.00000000E+00  0.00000000E+00
  0.00000000E+00  0.00000000E+00  0.00000000E+00
  0.00000000E+00  0.00000000E+00  0.00000000E+00
  0.00000000E+00  0.00000000E+00  0.00000000E+00
  0.00000000E+00  0.00000000E+00  0.00000000E+00
  0.00000000E+00  0.00000000E+00  0.00000000E+00
  0.00000000E+00  0.00000000E+00  0.00000000E+00
  0.00000000E+00  0.00000000E+00  0.00000000E+00
  0.00000000E+00  0.00000000E+00  0.00000000E+00
  0.00000000E+00  0.00000000E+00  0.00000000E+00
  0.00000000E+00  0.00000000E+00  0.00000000E+00
  0.00000000E+00  0.00000000E+00  0.00000000E+00
  0.00000000E+00  0.00000000E+00  0.00000000E+00
  0.00000000E+00  0.00000000E+00  0.00000000E+00
  0.00000000E+00  0.00000000E+00  0.00000000E+00
  0.00000000E+00  0.00000000E+00  0.00000000E+00
  0.00000000E+00  0.00000000E+00  0.00000000E+00
  0.00000000E+00  0.00000000E+00  0.00000000E+00
  0.00000000E+00  0.00000000E+00  0.00000000E+00
  0.00000000E+00  0.00000000E+00  0.00000000E+00
  0.00000000E+00  0.00000000E+00  0.00000000E+00
  0.00000000E+00  0.00000000E+00  0.00000000E+00
  0.00000000E+00  0.00000000E+00  0.00000000E+00
  0.00000000E+00  0.00000000E+00  0.00000000E+00
  0.00000000E+00  0.00000000E+00  0.00000000E+00
  0.00000000E+00  0.00000000E+00  0.00000000E+00
  0.00000000E+00  0.00000000E+00  0.00000000E+00
  0.00000000E+00  0.00000000E+00  0.00000000E+00
  0.00000000E+00  0.00000000E+00  0.00000000E+00
  0.00000000E+00  0.00000000E+00  0.00000000E+00
  0.00000000E+00  0.00000000E+00  0.00000000E+00
  0.00000000E+00  0.00000000E+00  0.00000000E+00
  0.00000000E+00  0.00000000E+00  0.00000000E+00
  0.00000000E+00  0.00000000E+00  0.00000000E+00
  0.00000000E+00  0.00000000E+00  0.00000000E+00
  0.00000000E+00  0.00000000E+00  0.00000000E+00
  0.00000000E+00  0.00000000E+00  0.00000000E+00
  0.00000000E+00  0.00000000E+00  0.00000000E+00
  0.00000000E+00  0.00000000E+00  0.00000000E+00
  0.00000000E+00  0.00000000E+00  0.00000000E+00
  0.00000000E+00  0.00000000E+00  0.00000000E+00
  0.00000000E+00  0.00000000E+00  0.00000000E+00
  0.00000000E+00  0.00000000E+00  0.00000000E+00
  0.00000000E+00  0.00000000E+00  0.00000000E+00
  0.00000000E+00  0.00000000E+00  0.00000000E+00
  0.00000000E+00  0.00000000E+00  0.00000000E+00
  0.00000000E+00  0.00000000E+00  0.00000000E+00
  0.00000000E+00  0.00000000E+00  0.00000000E+00
  0.00000000E+00  0.00000000E+00  0.00000000E+00
  0.00000000E+00  0.00000000E+00  0.00000000E+00
  0.00000000E+00  0.00000000E+00  0.00000000E+00
  0.00000000E+00  0.00000000E+00  0.00000000E+00
  0.00000000E+00  0.00000000E+00  0.00000000E+00
  0.00000000E+00  0.00000000E+00  0.00000000E+00
  0.00000000E+00  0.00000000E+00  0.00000000E+00
  0.00000000E+00  0.00000000E+00  0.00000000E+00
  0.00000000E+00  0.00000000E+00  0.00000000E+00
  0.00000000E+00  0.00000000E+00  0.00000000E+00
  0.00000000E+00  0.00000000E+00  0.00000000E+00
  0.00000000E+00  0.00000000E+00  0.00000000E+00
  0.00000000E+00  0.00000000E+00  0.00000000E+00
  0.00000000E+00  0.00000000E+00  0.00000000E+00
  0.00000000E+00  0.00000000E+00  0.00000000E+00
  0.00000000E+00  0.00000000E+00  0.00000000E+00
  0.00000000E+00  0.00000000E+00  0.00000000E+00
  0.00000000E+00  0.00000000E+00  0.00000000E+00
  0.00000000E+00  0.00000000E+00  0.00000000E+00
  0.00000000E+00  0.00000000E+00  0.00000000E+00
  0.00000000E+00  0.00000000E+00  0.00000000E+00
  0.00000000E+00  0.00000000E+00  0.00000000E+00
  0.00000000E+00  0.00000000E+00  0.00000000E+00
  0.00000000E+00  0.00000000E+00  0.00000000E+00
  0.00000000E+00  0.00000000E+00  0.00000000E+00
  0.00000000E+00  0.00000000E+00  0.00000000E+00
  0.00000000E+00  0.00000000E+00  0.00000000E+00
  0.00000000E+00  0.00000000E+00  0.00000000E+00
  0.00000000E+00  0.00000000E+00  0.00000000E+00
  0.00000000E+00  0.00000000E+00  0.00000000E+00
  0.00000000E+00  0.00000000E+00  0.00000000E+00
  0.00000000E+00  0.00000000E+00  0.00000000E+00
  0.00000000E+00  0.00000000E+00  0.00000000E+00
  0.00000000E+00  0.00000000E+00  0.00000000E+00
  0.00000000E+00  0.00000000E+00  0.00000000E+00
  0.00000000E+00  0.00000000E+00  0.00000000E+00
  0.00000000E+00  0.00000000E+00  0.00000000E+00
  0.00000000E+00  0.00000000E+00  0.00000000E+00
  0.00000000E+00  0.00000000E+00  0.00000000E+00
  0.00000000E+00  0.00000000E+00  0.00000000E+00
  0.00000000E+00  0.00000000E+00  0.00000000E+00
  0.00000000E+00  0.00000000E+00  0.00000000E+00
  0.00000000E+00  0.00000000E+00  0.00000000E+00
  0.00000000E+00  0.00000000E+00  0.00000000E+00
  0.00000000E+00  0.00000000E+00  0.00000000E+00
  0.00000000E+00  0.00000000E+00  0.00000000E+00
  0.00000000E+00  0.00000000E+00  0.00000000E+00
  0.00000000E+00  0.00000000E+00  0.00000000E+00
  0.00000000E+00  0.00000000E+00  0.00000000E+00
  0.00000000E+00  0.00000000E+00  0.00000000E+00
  0.00000000E+00  0.00000000E+00  0.00000000E+00
  0.00000000E+00  0.00000000E+00  0.00000000E+00
  0.00000000E+00  0.00000000E+00  0.00000000E+00
  0.00000000E+00  0.00000000E+00  0.00000000E+00
  0.00000000E+00  0.00000000E+00  0.00000000E+00
  0.00000000E+00  0.00000000E+00  0.00000000E+00
  0.00000000E+00  0.00000000E+00  0.00000000E+00
  0.00000000E+00  0.00000000E+00  0.00000000E+00
  0.00000000E+00  0.00000000E+00  0.00000000E+00
  0.00000000E+00  0.00000000E+00  0.00000000E+00
  0.00000000E+00  0.00000000E+00  0.00000000E+00
  0.00000000E+00  0.00000000E+00  0.00000000E+00
  0.00000000E+00  0.00000000E+00  0.00000000E+00
  0.00000000E+00  0.00000000E+00  0.00000000E+00
  0.00000000E+00  0.00000000E+00  0.00000000E+00
  0.00000000E+00  0.00000000E+00  0.00000000E+00
  0.00000000E+00  0.00000000E+00  0.00000000E+00
  0.00000000E+00  0.00000000E+00  0.00000000E+00
  0.00000000E+00  0.00000000E+00  0.00000000E+00
  0.00000000E+00  0.00000000E+00  0.00000000E+00
  0.00000000E+00  0.00000000E+00  0.00000000E+00
  0.00000000E+00  0.00000000E+00  0.00000000E+00
  0.00000000E+00  0.00000000E+00  0.00000000E+00
  0.00000000E+00  0.00000000E+00  0.00000000E+00
  0.00000000E+00  0.00000000E+00  0.00000000E+00
  0.00000000E+00  0.00000000E+00  0.00000000E+00
  0.00000000E+00  0.00000000E+00  0.00000000E+00
  0.00000000E+00  0.00000000E+00  0.00000000E+00
  0.00000000E+00  0.00000000E+00  0.00000000E+00
  0.00000000E+00  0.00000000E+00  0.00000000E+00
  0.00000000E+00  0.00000000E+00  0.00000000E+00
  0.00000000E+00  0.00000000E+00  0.00000000E+00
  0.00000000E+00  0.00000000E+00  0.00000000E+00
  0.00000000E+00  0.00000000E+00  0.00000000E+00
  0.00000000E+00  0.00000000E+00  0.00000000E+00
  0.00000000E+00  0.00000000E+00  0.00000000E+00
  0.00000000E+00  0.00000000E+00  0.00000000E+00
  0.00000000E+00  0.00000000E+00  0.00000000E+00
  0.00000000E+00  0.00000000E+00  0.00000000E+00
  0.00000000E+00  0.00000000E+00  0.00000000E+00
  0.00000000E+00  0.00000000E+00  0.00000000E+00
  0.00000000E+00  0.00000000E+00  0.00000000E+00
  0.00000000E+00  0.00000000E+00  0.00000000E+00
  0.00000000E+00  0.00000000E+00  0.00000000E+00
  0.00000000E+00  0.00000000E+00  0.00000000E+00
  0.00000000E+00  0.00000000E+00  0.00000000E+00
  0.00000000E+00  0.00000000E+00  0.00000000E+00
  0.00000000E+00  0.00000000E+00  0.00000000E+00
  0.00000000E+00  0.00000000E+00  0.00000000E+00
  0.00000000E+00  0.00000000E+00  0.00000000E+00
  0.00000000E+00  0.00000000E+00  0.00000000E+00
  0.00000000E+00  0.00000000E+00  0.00000000E+00
  0.00000000E+00  0.00000000E+00  0.00000000E+00
  0.00000000E+00  0.00000000E+00  0.00000000E+00
  0.00000000E+00  0.00000000E+00  0.00000000E+00
  0.00000000E+00  0.00000000E+00  0.00000000E+00
  0.00000000E+00  0.00000000E+00  0.00000000E+00
  0.00000000E+00  0.00000000E+00  0.00000000E+00
  0.00000000E+00  0.00000000E+00  0.00000000E+00
  0.00000000E+00  0.00000000E+00  0.00000000E+00
  0.00000000E+00  0.00000000E+00  0.00000000E+00
  0.00000000E+00  0.00000000E+00  0.00000000E+00
  0.00000000E+00  0.00000000E+00  0.00000000E+00
  0.00000000E+00  0.00000000E+00  0.00000000E+00
  0.00000000E+00  0.00000000E+00  0.00000000E+00
  0.00000000E+00  0.00000000E+00  0.00000000E+00
  0.00000000E+00  0.00000000E+00  0.00000000E+00
  0.00000000E+00  0.00000000E+00  0.00000000E+00
  0.00000000E+00  0.00000000E+00  0.00000000E+00
  0.00000000E+00  0.00000000E+00  0.00000000E+00
  0.00000000E+00  0.00000000E+00  0.00000000E+00
  0.00000000E+00  0.00000000E+00  0.00000000E+00
  0.00000000E+00  0.00000000E+00  0.00000000E+00
  0.00000000E+00  0.00000000E+00  0.00000000E+00
  0.00000000E+00  0.00000000E+00  0.00000000E+00
  0.00000000E+00  0.00000000E+00  0.00000000E+00
  0.00000000E+00  0.00000000E+00  0.00000000E+00
  0.00000000E+00  0.00000000E+00  0.00000000E+00
  0.00000000E+00  0.00000000E+00  0.00000000E+00
  0.00000000E+00  0.00000000E+00  0.00000000E+00
  0.00000000E+00  0.00000000E+00  0.00000000E+00
  0.00000000E+00  0.00000000E+00  0.00000000E+00
  0.00000000E+00  0.00000000E+00  0.00000000E+00
  0.00000000E+00  0.00000000E+00  0.00000000E+00
  0.00000000E+00  0.00000000E+00  0.00000000E+00
  0.00000000E+00  0.00000000E+00  0.00000000E+00
  0.00000000E+00  0.00000000E+00  0.00000000E+00
  0.00000000E+00  0.00000000E+00  0.00000000E+00
  0.00000000E+00  0.00000000E+00  0.00000000E+00
