# Supplementary material for: The mechanisms underlying the enhanced high-temperature properties of GRX-810
Source: Nat Commun. 2025 Dec 14;17:963. doi: 10.1038/s41467-025-67687-4 (PMC12847880; doi:10.1038/s41467-025-67687-4)
Supplement: Supplementary file 3 — Supplementary Data 1 [file 41467_2025_67687_MOESM3_ESM.zip › DFT datasets/Y2O3_mono_Al3_relax.vasp]

B-Y2O3_Al3                              
   1.00000000000000     
    13.9636373630326567   -0.0000092852513622   -0.0550624626101588
    -0.0001893970200897   13.9877751592317559    0.0005392149191759
    -3.1740162598701303    0.0010925977966036   16.9770364229611843
   Y    O    Al
    93   144     3
Direct
  0.8669007959280622  0.1253228735145902  0.2582761857313102
  0.6406219161567126  0.0006704762461052  0.2461423536909999
  0.9682363236157497  0.9992913116597629  0.0926537883645722
  0.8216187428887308  0.1271354215644715  0.4371714414275623
  0.6899156890674417  0.9997447970172664  0.0687271160558667
  0.5364381946085438  0.1251592132042748  0.4083114405373992
  0.3670289797061130  0.9994298718624549  0.2563931661319067
  0.1362993114130410  0.1243593624412929  0.2441736121394804
  0.4671962071048608  0.1239423610541043  0.0945731022234129
  0.3122239606503207  0.0021235633013830  0.4325172281740631
  0.1920835689635705  0.1245056480079003  0.0679874047491315
  0.0316152597171991  0.0017906273129032  0.4095359853142080
  0.8621938005284006  0.1255287212312370  0.7563504820528963
  0.6338285413057801  0.0004977639258208  0.7441745590616599
  0.8080641832454659  0.1250849099675267  0.9322914427336383
  0.7034237764609753  0.0015630447401351  0.5735006628201226
  0.5302189315314585  0.1249415821381797  0.9062964016053568
  0.3609280829848882  0.0008750286175044  0.7540330592241021
  0.1322511622736999  0.1244309116377483  0.7406454669586024
  0.4656449426871305  0.1256902470947788  0.5905906713614079
  0.3078602756360794  0.9993138659464055  0.9303322632074141
  0.1773497229831546  0.1302018264779398  0.5603425863559687
  0.0308554365497564 -0.0000072824020665  0.9050976328653795
  0.8687642482173628  0.3716298424280173  0.2612549082875010
  0.6386528369916611  0.2500475556851694  0.2458682640628608
  0.9681947525757962  0.2494418103182891  0.0948903780897774
  0.8187930408558433  0.3790589689960462  0.4384756007426627
  0.6904164378886127  0.2497145611728677  0.0693748215295737
  0.5352901151297415  0.3751826082172082  0.4082378457886525
  0.3670922298924011  0.2490825198200394  0.2561051475093565
  0.1353237890361507  0.3721853048261913  0.2475759472426059
  0.4673642602307198  0.3745504339296851  0.0939832122391610
  0.2984806528525800  0.2515656174162440  0.4264829999951720
  0.1906828264084088  0.3744917237604409  0.0686927426476425
  0.8640426941081669  0.3756446684989641  0.7559013244981219
  0.6303900796770527  0.2502245089081145  0.7439397015827016
  0.9625929298549809  0.2524709045704248  0.5933090677741648
  0.8073167829281883  0.3744648525488442  0.9317854568742377
  0.6879052480334431  0.2511127175624076  0.5674629407881070
  0.5309091865529402  0.3744028018111970  0.9059317508161358
  0.3575579164318995  0.2498929907531628  0.7528451074778291
  0.1321520547055235  0.3766167161881177  0.7417008153047238
  0.4653832629731871  0.3751626683286327  0.5917009315137508
  0.3085202297708821  0.2499263553188922  0.9304470239468795
  0.1794029914524516  0.3756516953244347  0.5630656788254778
  0.0310399427843080  0.2495591471687326  0.9067878267787528
  0.8667773329620179  0.6234127878499317  0.2568191412766475
  0.6398213470826011  0.4984042119104185  0.2459636732186514
  0.9682958181012623  0.4986701212149098  0.0946994647137475
  0.8191439348549426  0.6240038471408347  0.4357741365550761
  0.6927908942573106  0.4992495172411212  0.0698498646471151
  0.5362257069598344  0.6238946667759404  0.4072857999928769
  0.3660192828008925  0.4988017348452911  0.2560023519241758
  0.1363667667157063  0.6230321113328123  0.2448560344039847
  0.4697331634948639  0.6240863308340767  0.0934047425986355
  0.3132151404371134  0.5000918189484246  0.4332107038918798
  0.1914291228587066  0.6246909932923304  0.0690490761275263
  0.0337966302430058  0.4942265576375158  0.4105610838530867
  0.8650849840391318  0.6224588080449588  0.7525320454962631
  0.6337533376266467  0.4994397920223996  0.7447805375192398
  0.8087796251078962  0.6244927202085674  0.9309188970936634
  0.7014336888164511  0.5013452658313677  0.5732615533354247
  0.5317888687581308  0.6248102549103015  0.9059991176914106
  0.3613515150505720  0.4997468985455422  0.7549935876065009
  0.1305621151494324  0.6224472732012958  0.7401108355559616
  0.4681437008492949  0.6253837397475337  0.5927712686780641
  0.3093598944788755  0.5001065070777193  0.9316530888174105
  0.1858332326625890  0.6256350603324526  0.5655754484159089
  0.0312541673225701  0.4998672141984002  0.9064500025924120
  0.8657760742754774  0.8738392534213630  0.2559698905549687
  0.6403616593160351  0.7491431791764784  0.2461756023528200
  0.9683763033220180  0.7491841048811120  0.0925328343373096
  0.8215280386646957  0.8766039335158273  0.4359868966704250
  0.6907736201881142  0.7493060519178660  0.0682661008547149
  0.5380448479524635  0.8763282078205443  0.4070627672633964
  0.3686584196821044  0.7493198234488143  0.2568393583415062
  0.1359531082351229  0.8751823671023564  0.2440872235487875
  0.4688397354184087  0.8738662290029136  0.0943348033335594
  0.3097954020705811  0.7513718824501722  0.4316650489308119
  0.1918373348606720  0.8745947948268374  0.0685529104642248
  0.0369347762959795  0.7489134674053113  0.4036171532285043
  0.8622308194242503  0.8743257444420831  0.7557525285002424
  0.6318559334003908  0.7498076175471561  0.7444155073206874
  0.9648293932495121  0.7452972773455636  0.5911834705559252
  0.8087318493492689  0.8748004656380837  0.9319012520354714
  0.6901993616901082  0.7510923676090072  0.5668888907973372
  0.5306457361271124  0.8749652045980022  0.9066739160480025
  0.3595031609276363  0.7506039366957873  0.7542758819658659
  0.1317334006853486  0.8736356650349634  0.7418994971871667
  0.4684548233479389  0.8765642968718113  0.5912407670425294
  0.3071021932238480  0.7494211615205160  0.9308688954600152
  0.1827736016199076  0.8766064572981462  0.5645177749551753
  0.0316153591724305  0.7493238049178783  0.9047020854903143
  0.8734523112816661  0.0028176070690263  0.3627615072521284
  0.6826934292495077  0.1194514162908017  0.4866424165634160
  0.7149855705047368  0.1276308468742365  0.3134530344249793
  0.5335330031108306  0.0013278476278966  0.3294723218576921
  0.9723147854506923  0.1231632016927308  0.1731997009529810
  0.9986819643666003  0.1248840258821586  0.9986436897923392
  0.8242244849319168  0.0000459604420921  0.0162711615132570
  0.7941627104855127  0.0006711147284964  0.1910976722517599
  0.6291200478510314  0.1249568558649123  0.1412139295471665
  0.3753675002133310  0.1260034136549368  0.3598941076610555
  0.1748288775586995  0.0024321598215462  0.4840367785802983
  0.2103593488059913  0.0003389586160819  0.3106460425901459
  0.0360260197029777  0.1356946744760082  0.3343112044320036
  0.4731380423151307  0.9985820521522029  0.1724084309890190
  0.4999846767578083  0.9989536129872474 -0.0000411845412607
  0.3260210450195914  0.1241519603729340  0.0135231367448885
  0.2980871849857282  0.1235047270769119  0.1859196282525376
  0.1291878883517210  0.9996734803352727  0.1405196684054590
  0.8704094450083039  0.0006956343539294  0.8605226469875165
  0.6731001608592223  0.1255134287244632  0.9848254857690992
  0.7043806777145702  0.1269535409184187  0.8118391234444998
  0.5274002209992713 -0.0005230784048190  0.8281465436071072
  0.9619555199548507  0.1129907992669431  0.6640467519462291
  0.0002059584714907  0.1498349557919008  0.4872552627189147
  0.8571465581126837  0.0026608605138096  0.5336681351187762
  0.7870202902942197  0.0003882931551876  0.6957608718800165
  0.6269939158522719  0.1257904333703282  0.6406880575574372
  0.3690354761873187  0.1237269415829726  0.8570645118751379
  0.1737308375932073  0.9993301515058259  0.9834385377477801
  0.2026404668278795 -0.0002741118552434  0.8076262684419314
  0.0261591192165701  0.1260974273547449  0.8253696222692728
  0.4673531008119737  0.0011018447764235  0.6696613672283345
  0.4929804751047009  0.0020355774786926  0.4971683154228063
  0.3185878634438391  0.1326474955935331  0.5138357261421099
  0.2821859800037978  0.1226945688465005  0.6858153699099029
  0.1024836612465450  0.0034181137454557  0.6279648262710700
  0.8887913823151345  0.2510464905188698  0.3673404799517507
  0.6806227186895979  0.3825098582673844  0.4863162196744293
  0.7144910035404438  0.3729027382408827  0.3141150385619574
  0.5333577282855696  0.2502523117053054  0.3302710499660341
  0.9744473614098449  0.3743684979718526  0.1757825146427031
  0.0016918148466265  0.3741249971233255  0.0014017184748097
  0.8252233477483863  0.2500872704567089  0.0167119488193165
  0.7959108006732334  0.2495313041816589  0.1916616537757773
  0.6292071567319472  0.3745816147832917  0.1417622047209719
  0.3742266018775233  0.3744580566638835  0.3599882719956237
  0.1515947393282051  0.2546912090337340  0.4676155435364981
  0.2151903956839146  0.2481352473422286  0.3037062094185390
  0.0350999631767404  0.3554263352659996  0.3408124114649466
  0.4733071156659380  0.2493442292360840  0.1719262887971937
  0.4985475368044402  0.2497876157650729  0.9986495865500210
  0.3251810112022520  0.3745643580672798  0.0144830798076839
  0.2966183643428990  0.3745866708543285  0.1868787676248560
  0.1284630020447208  0.2480915749765940  0.1396737380532286
  0.8701440037336032  0.2503358008766458  0.8592838218405856
  0.6732819890093200  0.3747676383767505  0.9856769277011576
  0.7016688714542746  0.3734912932108907  0.8135139195018918
  0.5244538522973531  0.2492466198532584  0.8266791451674406
  0.9648799500848915  0.3881345696939859  0.6669325451222348
  0.9987787992629693  0.3951008286841595  0.5144854398364395
  0.8232489994008831  0.2530341427601982  0.5157462305340237
  0.7983190525866909  0.2507501760335650  0.6857032240713350
  0.6262300356374334  0.3734873072223692  0.6411704747014937
  0.3693095351776758  0.3749048618506836  0.8576887587249411
  0.1746260570246995  0.2490654667353340  0.9837227605260797
  0.2045815633562945  0.2498484893507348  0.8078528109803276
  0.0274505406542347  0.3739206192244737  0.8271991880517119
  0.4648916568040742  0.2495503281859300  0.6692306787245419
  0.5124343895081045  0.2502571444307984  0.5028259376914367
  0.3198395625690068  0.3692662464826522  0.5145269834423528
  0.2847556559400629  0.3769785488003930  0.6862134019048144
  0.1212869269659065  0.2506054002740992  0.6390473414054320
  0.8746339459877174  0.4976710332873107  0.3625231100895150
  0.6805168427757280  0.6200984574885805  0.4857220747495803
  0.7117840883996515  0.6231373803903902  0.3131700158810563
  0.5321851378360603  0.4993536590133387  0.3291920529204931
  0.9715387064207677  0.6248356784247335  0.1707979944209221
  0.9994196191901514  0.6244132995637856  0.9981185846602963
  0.8262040237594650  0.4989983316130910  0.0157524041952729
  0.7970306385954600  0.4968801441112127  0.1906300099653505
  0.6306737158164130  0.6233154693570656  0.1418987826225519
  0.3746723649110316  0.6266752009224523  0.3593487739872573
  0.1777287478058632  0.5016201013899050  0.4844456138672800
  0.2079941264729197  0.4971065369520442  0.3123731250984189
  0.0297809642728270  0.6176945829263594  0.3274644196634754
  0.4721246425900042  0.4998193409722491  0.1720119412157911
  0.4970807918107233  0.4999765996550701  0.9987326079649781
  0.3257217707686190  0.6256116963672900  0.0158430792948392
  0.2935315942900317  0.6249207681165200  0.1906316219379006
  0.1291103322640502  0.4997574508411849  0.1409047171506729
  0.8708150661472945  0.4988712233240325  0.8598388830347450
  0.6742741374057223  0.6234722233300816  0.9851467277243705
  0.7023317936329836  0.6259528765675764  0.8128820525359352
  0.5260371086538955  0.4998142723055362  0.8280338961134961
  0.9648196553623265  0.6062170058813529  0.6604992934741810
  0.0032072300281587  0.6332616609953458  0.4947010180930883
  0.8471253094281339  0.5035765454306932  0.5327194954011182
  0.7841008139694200  0.4987625088842115  0.6963263719889811
  0.6284133991056046  0.6278595356538120  0.6405600616360774
  0.3697525440157965  0.6261019009357635  0.8583800888284689
  0.1744340798773551  0.5002681384912658  0.9840302624090926
  0.2046770091520941  0.5000057044595355  0.8087556554296250
  0.0254115036625010  0.6241999446254591  0.8245782065865844
  0.4681196794266322  0.5001987137199498  0.6703474878110564
  0.4926493402198680  0.4994336339210605  0.4977166327530342
  0.3259548546202788  0.6272618616876871  0.5153260869245035
  0.2861706412539108  0.6240795423869723  0.6881486831085414
  0.1120517875110484  0.5001539734782996  0.6336631363044033
  0.8753969516111808  0.7501087312495318  0.3585298373942970
  0.6833605393111764  0.8833729488337755  0.4863665549270456
  0.7116158250540349  0.8751283452198718  0.3132341134961872
  0.5348027394143851  0.7497634267122328  0.3307409721224093
  0.9707152568091049  0.8742795584447230  0.1702626365331490
  0.9986344729852834  0.8753724850912169  0.9979561012054158
  0.8252535741276051  0.7494620975515737  0.0149810761434126
  0.7950838436560943  0.7486733769963245  0.1888149530180502
  0.6300849494022486  0.8746118196135632  0.1414585587641589
  0.3764491864347478  0.8739483373907974  0.3591792537148186
  0.1771194009409126  0.7510059799312107  0.4854763582530894
  0.2016109655213481  0.7499736516329503  0.3145484682679427
  0.0294995293082421  0.8812681473826147  0.3271354502679333
  0.4730896330601679  0.7484881482174440  0.1728275642041076
  0.5019204708905978  0.7493671445425072  0.0010802032597965
  0.3259333673933884  0.8746957302744024  0.0148941144022449
  0.2956802259264067  0.8735542554068502  0.1888312270330765
  0.1291810758765661  0.7501151922191606  0.1408584137352226
  0.8707569006173789  0.7495668534721170  0.8582527211168289
  0.6738213316023474  0.8746655149966257  0.9845352870534368
  0.7051769945849097  0.8736582591774315  0.8112091414891774
  0.5259270295213041  0.7503139716533466  0.8273405570661265
  0.9630291607053525  0.8870131890867375  0.6644819330197053
  0.0031032746242909  0.8656288190301730  0.4930636246604278
  0.8243197271916926  0.7504803810224908  0.5135839001092261
  0.8000148606140056  0.7487882979292988  0.6846411716002715
  0.6291729386968626  0.8752855596306435  0.6405642405720225
  0.3689497104441883  0.8743621754811360  0.8578360086603554
  0.1733039327696005  0.7496979473320077  0.9846770612295107
  0.2006121613751238  0.7492282183781886  0.8110062832705600
  0.0254653839642493  0.8745222390760136  0.8254152154216715
  0.4660775058913501  0.7517645226885744  0.6699580775244617
  0.5083728644756100  0.7523011984952858  0.5013542557671575
  0.3240481224928622  0.8766148723818719  0.5152694006107255
  0.2825131130127837  0.8778755386416320  0.6879043911703916
  0.1219003736700489  0.7500096616223579  0.6424380984109209
  0.9668499529810303  0.9991577601363943  0.6116292833665100
  0.0270180263787185  0.2376779911378452  0.4015360909150801
  0.9733825202526167  0.4901451575154581  0.5977743986601266
 
  0.00000000E+00  0.00000000E+00  0.00000000E+00
  0.00000000E+00  0.00000000E+00  0.00000000E+00
  0.00000000E+00  0.00000000E+00  0.00000000E+00
  0.00000000E+00  0.00000000E+00  0.00000000E+00
  0.00000000E+00  0.00000000E+00  0.00000000E+00
  0.00000000E+00  0.00000000E+00  0.00000000E+00
  0.00000000E+00  0.00000000E+00  0.00000000E+00
  0.00000000E+00  0.00000000E+00  0.00000000E+00
  0.00000000E+00  0.00000000E+00  0.00000000E+00
  0.00000000E+00  0.00000000E+00  0.00000000E+00
  0.00000000E+00  0.00000000E+00  0.00000000E+00
  0.00000000E+00  0.00000000E+00  0.00000000E+00
  0.00000000E+00  0.00000000E+00  0.00000000E+00
  0.00000000E+00  0.00000000E+00  0.00000000E+00
  0.00000000E+00  0.00000000E+00  0.00000000E+00
  0.00000000E+00  0.00000000E+00  0.00000000E+00
  0.00000000E+00  0.00000000E+00  0.00000000E+00
  0.00000000E+00  0.00000000E+00  0.00000000E+00
  0.00000000E+00  0.00000000E+00  0.00000000E+00
  0.00000000E+00  0.00000000E+00  0.00000000E+00
  0.00000000E+00  0.00000000E+00  0.00000000E+00
  0.00000000E+00  0.00000000E+00  0.00000000E+00
  0.00000000E+00  0.00000000E+00  0.00000000E+00
  0.00000000E+00  0.00000000E+00  0.00000000E+00
  0.00000000E+00  0.00000000E+00  0.00000000E+00
  0.00000000E+00  0.00000000E+00  0.00000000E+00
  0.00000000E+00  0.00000000E+00  0.00000000E+00
  0.00000000E+00  0.00000000E+00  0.00000000E+00
  0.00000000E+00  0.00000000E+00  0.00000000E+00
  0.00000000E+00  0.00000000E+00  0.00000000E+00
  0.00000000E+00  0.00000000E+00  0.00000000E+00
  0.00000000E+00  0.00000000E+00  0.00000000E+00
  0.00000000E+00  0.00000000E+00  0.00000000E+00
  0.00000000E+00  0.00000000E+00  0.00000000E+00
  0.00000000E+00  0.00000000E+00  0.00000000E+00
  0.00000000E+00  0.00000000E+00  0.00000000E+00
  0.00000000E+00  0.00000000E+00  0.00000000E+00
  0.00000000E+00  0.00000000E+00  0.00000000E+00
  0.00000000E+00  0.00000000E+00  0.00000000E+00
  0.00000000E+00  0.00000000E+00  0.00000000E+00
  0.00000000E+00  0.00000000E+00  0.00000000E+00
  0.00000000E+00  0.00000000E+00  0.00000000E+00
  0.00000000E+00  0.00000000E+00  0.00000000E+00
  0.00000000E+00  0.00000000E+00  0.00000000E+00
  0.00000000E+00  0.00000000E+00  0.00000000E+00
  0.00000000E+00  0.00000000E+00  0.00000000E+00
  0.00000000E+00  0.00000000E+00  0.00000000E+00
  0.00000000E+00  0.00000000E+00  0.00000000E+00
  0.00000000E+00  0.00000000E+00  0.00000000E+00
  0.00000000E+00  0.00000000E+00  0.00000000E+00
  0.00000000E+00  0.00000000E+00  0.00000000E+00
  0.00000000E+00  0.00000000E+00  0.00000000E+00
  0.00000000E+00  0.00000000E+00  0.00000000E+00
  0.00000000E+00  0.00000000E+00  0.00000000E+00
  0.00000000E+00  0.00000000E+00  0.00000000E+00
  0.00000000E+00  0.00000000E+00  0.00000000E+00
  0.00000000E+00  0.00000000E+00  0.00000000E+00
  0.00000000E+00  0.00000000E+00  0.00000000E+00
  0.00000000E+00  0.00000000E+00  0.00000000E+00
  0.00000000E+00  0.00000000E+00  0.00000000E+00
  0.00000000E+00  0.00000000E+00  0.00000000E+00
  0.00000000E+00  0.00000000E+00  0.00000000E+00
  0.00000000E+00  0.00000000E+00  0.00000000E+00
  0.00000000E+00  0.00000000E+00  0.00000000E+00
  0.00000000E+00  0.00000000E+00  0.00000000E+00
  0.00000000E+00  0.00000000E+00  0.00000000E+00
  0.00000000E+00  0.00000000E+00  0.00000000E+00
  0.00000000E+00  0.00000000E+00  0.00000000E+00
  0.00000000E+00  0.00000000E+00  0.00000000E+00
  0.00000000E+00  0.00000000E+00  0.00000000E+00
  0.00000000E+00  0.00000000E+00  0.00000000E+00
  0.00000000E+00  0.00000000E+00  0.00000000E+00
  0.00000000E+00  0.00000000E+00  0.00000000E+00
  0.00000000E+00  0.00000000E+00  0.00000000E+00
  0.00000000E+00  0.00000000E+00  0.00000000E+00
  0.00000000E+00  0.00000000E+00  0.00000000E+00
  0.00000000E+00  0.00000000E+00  0.00000000E+00
  0.00000000E+00  0.00000000E+00  0.00000000E+00
  0.00000000E+00  0.00000000E+00  0.00000000E+00
  0.00000000E+00  0.00000000E+00  0.00000000E+00
  0.00000000E+00  0.00000000E+00  0.00000000E+00
  0.00000000E+00  0.00000000E+00  0.00000000E+00
  0.00000000E+00  0.00000000E+00  0.00000000E+00
  0.00000000E+00  0.00000000E+00  0.00000000E+00
  0.00000000E+00  0.00000000E+00  0.00000000E+00
  0.00000000E+00  0.00000000E+00  0.00000000E+00
  0.00000000E+00  0.00000000E+00  0.00000000E+00
  0.00000000E+00  0.00000000E+00  0.00000000E+00
  0.00000000E+00  0.00000000E+00  0.00000000E+00
  0.00000000E+00  0.00000000E+00  0.00000000E+00
  0.00000000E+00  0.00000000E+00  0.00000000E+00
  0.00000000E+00  0.00000000E+00  0.00000000E+00
  0.00000000E+00  0.00000000E+00  0.00000000E+00
  0.00000000E+00  0.00000000E+00  0.00000000E+00
  0.00000000E+00  0.00000000E+00  0.00000000E+00
  0.00000000E+00  0.00000000E+00  0.00000000E+00
  0.00000000E+00  0.00000000E+00  0.00000000E+00
  0.00000000E+00  0.00000000E+00  0.00000000E+00
  0.00000000E+00  0.00000000E+00  0.00000000E+00
  0.00000000E+00  0.00000000E+00  0.00000000E+00
  0.00000000E+00  0.00000000E+00  0.00000000E+00
  0.00000000E+00  0.00000000E+00  0.00000000E+00
  0.00000000E+00  0.00000000E+00  0.00000000E+00
  0.00000000E+00  0.00000000E+00  0.00000000E+00
  0.00000000E+00  0.00000000E+00  0.00000000E+00
  0.00000000E+00  0.00000000E+00  0.00000000E+00
  0.00000000E+00  0.00000000E+00  0.00000000E+00
  0.00000000E+00  0.00000000E+00  0.00000000E+00
  0.00000000E+00  0.00000000E+00  0.00000000E+00
  0.00000000E+00  0.00000000E+00  0.00000000E+00
  0.00000000E+00  0.00000000E+00  0.00000000E+00
  0.00000000E+00  0.00000000E+00  0.00000000E+00
  0.00000000E+00  0.00000000E+00  0.00000000E+00
  0.00000000E+00  0.00000000E+00  0.00000000E+00
  0.00000000E+00  0.00000000E+00  0.00000000E+00
  0.00000000E+00  0.00000000E+00  0.00000000E+00
  0.00000000E+00  0.00000000E+00  0.00000000E+00
  0.00000000E+00  0.00000000E+00  0.00000000E+00
  0.00000000E+00  0.00000000E+00  0.00000000E+00
  0.00000000E+00  0.00000000E+00  0.00000000E+00
  0.00000000E+00  0.00000000E+00  0.00000000E+00
  0.00000000E+00  0.00000000E+00  0.00000000E+00
  0.00000000E+00  0.00000000E+00  0.00000000E+00
  0.00000000E+00  0.00000000E+00  0.00000000E+00
  0.00000000E+00  0.00000000E+00  0.00000000E+00
  0.00000000E+00  0.00000000E+00  0.00000000E+00
  0.00000000E+00  0.00000000E+00  0.00000000E+00
  0.00000000E+00  0.00000000E+00  0.00000000E+00
  0.00000000E+00  0.00000000E+00  0.00000000E+00
  0.00000000E+00  0.00000000E+00  0.00000000E+00
  0.00000000E+00  0.00000000E+00  0.00000000E+00
  0.00000000E+00  0.00000000E+00  0.00000000E+00
  0.00000000E+00  0.00000000E+00  0.00000000E+00
  0.00000000E+00  0.00000000E+00  0.00000000E+00
  0.00000000E+00  0.00000000E+00  0.00000000E+00
  0.00000000E+00  0.00000000E+00  0.00000000E+00
  0.00000000E+00  0.00000000E+00  0.00000000E+00
  0.00000000E+00  0.00000000E+00  0.00000000E+00
  0.00000000E+00  0.00000000E+00  0.00000000E+00
  0.00000000E+00  0.00000000E+00  0.00000000E+00
  0.00000000E+00  0.00000000E+00  0.00000000E+00
  0.00000000E+00  0.00000000E+00  0.00000000E+00
  0.00000000E+00  0.00000000E+00  0.00000000E+00
  0.00000000E+00  0.00000000E+00  0.00000000E+00
  0.00000000E+00  0.00000000E+00  0.00000000E+00
  0.00000000E+00  0.00000000E+00  0.00000000E+00
  0.00000000E+00  0.00000000E+00  0.00000000E+00
  0.00000000E+00  0.00000000E+00  0.00000000E+00
  0.00000000E+00  0.00000000E+00  0.00000000E+00
  0.00000000E+00  0.00000000E+00  0.00000000E+00
  0.00000000E+00  0.00000000E+00  0.00000000E+00
  0.00000000E+00  0.00000000E+00  0.00000000E+00
  0.00000000E+00  0.00000000E+00  0.00000000E+00
  0.00000000E+00  0.00000000E+00  0.00000000E+00
  0.00000000E+00  0.00000000E+00  0.00000000E+00
  0.00000000E+00  0.00000000E+00  0.00000000E+00
  0.00000000E+00  0.00000000E+00  0.00000000E+00
  0.00000000E+00  0.00000000E+00  0.00000000E+00
  0.00000000E+00  0.00000000E+00  0.00000000E+00
  0.00000000E+00  0.00000000E+00  0.00000000E+00
  0.00000000E+00  0.00000000E+00  0.00000000E+00
  0.00000000E+00  0.00000000E+00  0.00000000E+00
  0.00000000E+00  0.00000000E+00  0.00000000E+00
  0.00000000E+00  0.00000000E+00  0.00000000E+00
  0.00000000E+00  0.00000000E+00  0.00000000E+00
  0.00000000E+00  0.00000000E+00  0.00000000E+00
  0.00000000E+00  0.00000000E+00  0.00000000E+00
  0.00000000E+00  0.00000000E+00  0.00000000E+00
  0.00000000E+00  0.00000000E+00  0.00000000E+00
  0.00000000E+00  0.00000000E+00  0.00000000E+00
  0.00000000E+00  0.00000000E+00  0.00000000E+00
  0.00000000E+00  0.00000000E+00  0.00000000E+00
  0.00000000E+00  0.00000000E+00  0.00000000E+00
  0.00000000E+00  0.00000000E+00  0.00000000E+00
  0.00000000E+00  0.00000000E+00  0.00000000E+00
  0.00000000E+00  0.00000000E+00  0.00000000E+00
  0.00000000E+00  0.00000000E+00  0.00000000E+00
  0.00000000E+00  0.00000000E+00  0.00000000E+00
  0.00000000E+00  0.00000000E+00  0.00000000E+00
  0.00000000E+00  0.00000000E+00  0.00000000E+00
  0.00000000E+00  0.00000000E+00  0.00000000E+00
  0.00000000E+00  0.00000000E+00  0.00000000E+00
  0.00000000E+00  0.00000000E+00  0.00000000E+00
  0.00000000E+00  0.00000000E+00  0.00000000E+00
  0.00000000E+00  0.00000000E+00  0.00000000E+00
  0.00000000E+00  0.00000000E+00  0.00000000E+00
  0.00000000E+00  0.00000000E+00  0.00000000E+00
  0.00000000E+00  0.00000000E+00  0.00000000E+00
  0.00000000E+00  0.00000000E+00  0.00000000E+00
  0.00000000E+00  0.00000000E+00  0.00000000E+00
  0.00000000E+00  0.00000000E+00  0.00000000E+00
  0.00000000E+00  0.00000000E+00  0.00000000E+00
  0.00000000E+00  0.00000000E+00  0.00000000E+00
  0.00000000E+00  0.00000000E+00  0.00000000E+00
  0.00000000E+00  0.00000000E+00  0.00000000E+00
  0.00000000E+00  0.00000000E+00  0.00000000E+00
  0.00000000E+00  0.00000000E+00  0.00000000E+00
  0.00000000E+00  0.00000000E+00  0.00000000E+00
  0.00000000E+00  0.00000000E+00  0.00000000E+00
  0.00000000E+00  0.00000000E+00  0.00000000E+00
  0.00000000E+00  0.00000000E+00  0.00000000E+00
  0.00000000E+00  0.00000000E+00  0.00000000E+00
  0.00000000E+00  0.00000000E+00  0.00000000E+00
  0.00000000E+00  0.00000000E+00  0.00000000E+00
  0.00000000E+00  0.00000000E+00  0.00000000E+00
  0.00000000E+00  0.00000000E+00  0.00000000E+00
  0.00000000E+00  0.00000000E+00  0.00000000E+00
  0.00000000E+00  0.00000000E+00  0.00000000E+00
  0.00000000E+00  0.00000000E+00  0.00000000E+00
  0.00000000E+00  0.00000000E+00  0.00000000E+00
  0.00000000E+00  0.00000000E+00  0.00000000E+00
  0.00000000E+00  0.00000000E+00  0.00000000E+00
  0.00000000E+00  0.00000000E+00  0.00000000E+00
  0.00000000E+00  0.00000000E+00  0.00000000E+00
  0.00000000E+00  0.00000000E+00  0.00000000E+00
  0.00000000E+00  0.00000000E+00  0.00000000E+00
  0.00000000E+00  0.00000000E+00  0.00000000E+00
  0.00000000E+00  0.00000000E+00  0.00000000E+00
  0.00000000E+00  0.00000000E+00  0.00000000E+00
  0.00000000E+00  0.00000000E+00  0.00000000E+00
  0.00000000E+00  0.00000000E+00  0.00000000E+00
  0.00000000E+00  0.00000000E+00  0.00000000E+00
  0.00000000E+00  0.00000000E+00  0.00000000E+00
  0.00000000E+00  0.00000000E+00  0.00000000E+00
  0.00000000E+00  0.00000000E+00  0.00000000E+00
  0.00000000E+00  0.00000000E+00  0.00000000E+00
  0.00000000E+00  0.00000000E+00  0.00000000E+00
  0.00000000E+00  0.00000000E+00  0.00000000E+00
  0.00000000E+00  0.00000000E+00  0.00000000E+00
  0.00000000E+00  0.00000000E+00  0.00000000E+00
  0.00000000E+00  0.00000000E+00  0.00000000E+00
  0.00000000E+00  0.00000000E+00  0.00000000E+00
  0.00000000E+00  0.00000000E+00  0.00000000E+00
  0.00000000E+00  0.00000000E+00  0.00000000E+00
  0.00000000E+00  0.00000000E+00  0.00000000E+00
  0.00000000E+00  0.00000000E+00  0.00000000E+00
  0.00000000E+00  0.00000000E+00  0.00000000E+00
  0.00000000E+00  0.00000000E+00  0.00000000E+00
  0.00000000E+00  0.00000000E+00  0.00000000E+00
  0.00000000E+00  0.00000000E+00  0.00000000E+00
