# Supplementary material for: The mechanisms underlying the enhanced high-temperature properties of GRX-810
Source: Nat Commun. 2025 Dec 14;17:963. doi: 10.1038/s41467-025-67687-4 (PMC12847880; doi:10.1038/s41467-025-67687-4)
Supplement: Supplementary file 3 — Supplementary Data 1 [file 41467_2025_67687_MOESM3_ESM.zip › DFT datasets/Y2O3_mono_Al4_relax.vasp]

B-Y2O3_Al4                              
   1.00000000000000     
    13.9292977284069135    0.0009940844375362   -0.0768396548619131
     0.0008083585276493   13.9871494024704752   -0.0008185085012261
    -3.1927225198842031   -0.0007817676879380   16.9649031627348101
   Y    O    Al
    92   144     4
Direct
  0.8686903146388483  0.1250869878235134  0.2592063997111141
  0.6409023353405402  0.9999920438884843  0.2467623696126383
  0.9688941036460957  0.9995820136655580  0.0932640978270648
  0.8233229548218556  0.1259859430045911  0.4380711769847981
  0.6907931487598823  0.9997073303291808  0.0690342760883734
  0.5390928374993899  0.1253273039494556  0.4068279380177570
  0.3677604241278239  0.0004805130507999  0.2571774368209936
  0.1377760205686370  0.1241360079489777  0.2452463674817660
  0.4668760671634572  0.1243734895139103  0.0948378251958436
  0.3201958960325748  0.0016670338217659  0.4362421284329470
  0.1918868875132588  0.1248495100035617  0.0682705472678540
  0.0354435464215307  0.0003361525417822  0.4108814367732007
  0.8597575436650225  0.1234069498926467  0.7552553883989749
  0.6310348801620711  0.9999112353069834  0.7425275613690798
  0.8080587153981803  0.1248097886360631  0.9321938445092887
  0.6958865186243051  0.0011000705639015  0.5706379000396702
  0.5293514980128027  0.1246577174465795  0.9064325981734984
  0.3598699734340699  0.0001533689045403  0.7548506162347988
  0.1309778121444790  0.1239092240019247  0.7407847837176413
  0.4649849869864427  0.1212919914667784  0.5896840447926296
  0.3073945707745887  0.9990926129363735  0.9310988817753166
  0.1775272277740741  0.1291390351470443  0.5602267960311063
  0.0312935687677774  0.9998617688695893  0.9045107076672809
  0.8686930672946321  0.3719161098273425  0.2612794598878102
  0.6393607941853978  0.2501565579851474  0.2459352055780891
  0.9682142491788335  0.2496616842041990  0.0952014398610953
  0.8199923747179533  0.3789517619928360  0.4389604815546639
  0.6901692723808762  0.2494023573261371  0.0694493201735195
  0.5351519868379496  0.3756374337137022  0.4089514962096437
  0.3681430181275953  0.2499005988495579  0.2561554470038034
  0.1356313893162376  0.3724249163401145  0.2472194906515199
  0.4672085701484540  0.3751805687885618  0.0940239891257424
  0.2997276638521936  0.2514396869415135  0.4264898377538907
  0.1909703132369368  0.3746335964432805  0.0684595786525908
  0.8628773550642699  0.3755881654464376  0.7559744831510591
  0.6297095669585433  0.2496698074035059  0.7439913808556896
  0.9632531177464327  0.2518861275493582  0.5936728802443915
  0.8073386387444682  0.3743224350368353  0.9321939668075856
  0.6874835005331598  0.2511522610896568  0.5672521075689071
  0.5304417258763811  0.3741482269804603  0.9060275744031479
  0.3574971691406892  0.2493546324539912  0.7524425813954806
  0.1319848868007008  0.3764887235744508  0.7418391955653435
  0.4651069123009177  0.3750865332008758  0.5920454036991004
  0.3079487823598763  0.2497792107534662  0.9300671468879421
  0.1796223740155566  0.3754698266951103  0.5629055081792800
  0.0301605258250053  0.2494711091633672  0.9063987497005306
  0.8678816783707515  0.6245196427643023  0.2570466897860902
  0.6404031987993937  0.4985606407690281  0.2458706564959795
  0.9683301433271672  0.4991358570389849  0.0947118148140400
  0.8197113756902462  0.6243342038742949  0.4356944081415249
  0.6921816714032776  0.4996267806595160  0.0695992644624918
  0.5384200637248757  0.6251127678881143  0.4050740828403387
  0.3669703502353145  0.4990514564127793  0.2559603478425879
  0.1379054620004661  0.6239179246500786  0.2455965654498019
  0.4700076955468973  0.6245541144362097  0.0925822092452358
  0.3139221155342405  0.4999025589147355  0.4330264007466122
  0.1911272644734988  0.6244542329694971  0.0689034029086328
  0.0348654209036389  0.4938853225573883  0.4097577786115497
  0.8633435860967605  0.6239961826156840  0.7515211584927366
  0.6322362455301955  0.4993942216943851  0.7443685164557874
  0.8079193696062967  0.6244372730915166  0.9303763514982436
  0.7002987735942670  0.5012239705595654  0.5728821479381005
  0.5319365972812585  0.6252177491075436  0.9041166726261719
  0.3610131439280278  0.5000420555675240  0.7540895516884093
  0.1291079129055815  0.6225894751795344  0.7396358417463362
  0.4671427031780813  0.6294090370771012  0.5910818446630304
  0.3090258227919327  0.5000171310912950  0.9309181600001205
  0.1854837201792524  0.6264732145425240  0.5647397355050999
  0.0304754399252704  0.5000571405453826  0.9060772607819448
  0.8671417983582063  0.8742366457796369  0.2565086863246593
  0.6399221164790383  0.7507055606581059  0.2461937989019677
  0.9681833160363335  0.7497667853198517  0.0934151668272395
  0.8227675792743006  0.8763148312417344  0.4362117554783365
  0.6915469110361256  0.7497018197190894  0.0680865839778257
  0.5337721932888497  0.8769266736898922  0.4130820596783903
  0.3688716272432251  0.7493172659957640  0.2572563932800860
  0.1392014552738867  0.8755887800468000  0.2457745806025033
  0.4688566496154833  0.8744132391251594  0.0937007750036048
  0.3188701269547468  0.7522422156540535  0.4363279667711055
  0.1911674048277242  0.8743790373426364  0.0691120085592935
  0.0415425488610632  0.7498729549018005  0.4036357879958964
  0.8609301925161145  0.8741591342158289  0.7554821978024554
  0.6310431724617157  0.7501642991985373  0.7420793891344463
  0.9673078264047767  0.7471892453595184  0.5880988906694731
  0.8086301040960815  0.8748472225282911  0.9312746961895081
  0.6851275688900524  0.7500284751462734  0.5640091431935598
  0.5296962622191089  0.8747690412292416  0.9053411471564226
  0.3574753917422312  0.7510260939272906  0.7541249189034909
  0.1298301354876798  0.8732445478184245  0.7427139463661196
  0.3073100937878721  0.7492027929371305  0.9311821834167688
  0.1922500487082246  0.8770678495736545  0.5699897479449442
  0.0308229913348863  0.7488467954766608  0.9051875641754558
  0.8769627014105776  0.0032531194187936  0.3635529233083838
  0.6844623076237981  0.1202776128535551  0.4872715495916694
  0.7141345135142675  0.1267524791748202  0.3145716521947252
  0.5339427871143181  0.9980228496047870  0.3297861599239829
  0.9735368934000775  0.1236924890271828  0.1740028554129310
  0.9981976418651648  0.1248445742643015  0.9984791259201742
  0.8247586027748114  0.9994619813982982  0.0159806443091203
  0.7956756686488022  0.0013085270224395  0.1909379197215535
  0.6293619666713803  0.1247168754472086  0.1411306947032523
  0.3768189364888679  0.1261189010014014  0.3595810510925547
  0.1820113696561903  0.9961752289663205  0.4857204303984917
  0.2125949259103969  0.0013551194670820  0.3126318902470094
  0.0380816895114636  0.1351294952707086  0.3354199041009261
  0.4731209169080125  0.9985844132746461  0.1720627774745120
  0.4981104327148982  0.9988033041327476  0.9982847754594070
  0.3255517947013957  0.1243616978797714  0.0134142137680207
  0.2994672167558675  0.1239631887838238  0.1858177773590980
  0.1302042547795537  0.0001301198101251  0.1409520680930758
  0.8698912884058160 -0.0001418418835119  0.8593545432631368
  0.6728730223849329  0.1245746904635838  0.9846991316880789
  0.7035812033240259  0.1248416229325890  0.8112728452114442
  0.5249035656438974  0.0003275404635353  0.8256855307028323
  0.9612410162758805  0.1115336903085128  0.6637520174146432
  0.0036616846636508  0.1470101778153816  0.4887031924803499
  0.8560785228681180  0.0017492518895290  0.5329750010718131
  0.7817499441684069  0.9966416228455043  0.6931737876286389
  0.6243105074418223  0.1236733869795933  0.6421507127665219
  0.3676930876426990  0.1233408398801373  0.8563206888862401
  0.1731978542470197  0.9992170055546902  0.9843634564552821
  0.1987320164179032 -0.0000144979982991  0.8097160492496764
  0.0240673094747845  0.1262308356780862  0.8247041502950467
  0.4606907133373536  0.9874998388080164  0.6643456077828929
  0.4972237451358036  0.0135690511153164  0.4935375597918822
  0.3184033951594569  0.1331758126699537  0.5140104636115198
  0.2822530810233108  0.1208667522139905  0.6853704554023274
  0.1022889597465649  0.0020474377176209  0.6271242105947248
  0.8902073050129389  0.2501316694134237  0.3683188852420938
  0.6814880572397128  0.3821610137082985  0.4870842750265155
  0.7160134829742639  0.3728077393904409  0.3139783816132308
  0.5337026265548623  0.2524421194579001  0.3292208684282107
  0.9741383411885783  0.3748362554264092  0.1757319908480545
 -0.0002307819428173  0.3739227991155072  0.0008217471517711
  0.8246824756720551  0.2494147044808814  0.0169496393939694
  0.7965008250017094  0.2492028358886634  0.1921836520251961
  0.6295967734201049  0.3747345624104377  0.1415219525256834
  0.3739655924606758  0.3745567302933921  0.3598981964343210
  0.1523545828772315  0.2546340520500065  0.4678569172474910
  0.2157474501117135  0.2487020990446775  0.3037471065546798
  0.0354793168300019  0.3553340502878143  0.3406511854416734
  0.4739371302405171  0.2499597510079718  0.1714370663079175
  0.4981756559274661  0.2492510517576230  0.9984269024802068
  0.3253066472249087  0.3746194657509507  0.0136387015846206
  0.2979629023862053  0.3751572651541350  0.1861911189103909
  0.1289770643344995  0.2489908680275887  0.1397800440228738
  0.8688453231845580  0.2500519145773071  0.8591041118402689
  0.6732003855712674  0.3745592222755177  0.9858607497416608
  0.7010742972292070  0.3734306159206544  0.8136698194895660
  0.5242184936630742  0.2488109191856565  0.8270125058728094
  0.9645466228400970  0.3877289509093246  0.6669936830509119
  0.9990133086036339  0.3945493851024185  0.5144389174625339
  0.8240771473606013  0.2528713765532010  0.5158268739030821
  0.7970393934033717  0.2498264866892514  0.6860868699437843
  0.6258731433969648  0.3733824195449197  0.6419843074766672
  0.3684679072301371  0.3741849919668133  0.8570292746874092
  0.1740201895942109  0.2494284288715380  0.9835228786869171
  0.2031185819938471  0.2492070403606221  0.8078222339987859
  0.0266942781881668  0.3741504427567859  0.8269495671891748
  0.4648223396872405  0.2476831486527577  0.6691150307959624
  0.5130141498179163  0.2506343151508774  0.5030104225001342
  0.3199514162806090  0.3692725938339265  0.5144400533636995
  0.2848357968893265  0.3766459677389817  0.6861214795326478
  0.1221693768882179  0.2498965276602156  0.6388274315916268
  0.8751294804856276  0.4985576400662537  0.3630399197078163
  0.6816842105343531  0.6189078149771441  0.4855713937321746
  0.7101802473821163  0.6245004294733143  0.3136154413940398
  0.5323716718289583  0.4976494069137891  0.3282083324196455
  0.9721127049319568  0.6249848243397547  0.1711150125675054
  0.9994161643547839  0.6242596810779559  0.9981276830832158
  0.8255889416254878  0.4994099075068211  0.0157642142997485
  0.7967235083769387  0.4977999227456176  0.1912128859678038
  0.6310942334846363  0.6246741124584158  0.1414787883139733
  0.3758998273690478  0.6269528755804762  0.3592347733670285
  0.1778981667819902  0.5014355612643244  0.4845929350748517
  0.2081134736195369  0.4971946149040162  0.3123981493208658
  0.0308869521414875  0.6178708637337337  0.3278531209947007
  0.4724979982168198  0.5009581362198313  0.1714460283241961
  0.4978183872577936  0.5002224235014781  0.9983373200506256
  0.3254219661676768  0.6248857126628766  0.0152640951231157
  0.2938008657164278  0.6252541620540187  0.1907528179965774
  0.1294303267745078  0.4995080604398761  0.1406838975564288
  0.8696717882251048  0.4997452192057434  0.8593380342662323
  0.6735858191761216  0.6242397790823602  0.9848925029207414
  0.6986604285657515  0.6268011429225012  0.8129306692055230
  0.5245913101027490  0.4988706322038275  0.8275823188151546
  0.9636321270806592  0.6084077169413823  0.6599874341722070
  0.0083683054341429  0.6361302327870048  0.4953160197649306
  0.8478010892504845  0.5037464884628463  0.5328442860718569
  0.7834842751343812  0.4996660187617897  0.6962585450583316
  0.6261948359079503  0.6287602947244639  0.6409507335481964
  0.3694112372366304  0.6259823659863970  0.8576174486063468
  0.1739695489800755  0.4999023017505644  0.9836593948144590
  0.2039042082654572  0.5003232902074380  0.8082538896973609
  0.0241475474238945  0.6242620569475250  0.8241269815627017
  0.4671068554175907  0.5024990137117983  0.6692956361862075
  0.4938924122108738  0.4983254570658854  0.4981186460069181
  0.3249186572229083  0.6257463121079365  0.5149854877571671
  0.2867225661695590  0.6248270329705461  0.6865059893587377
  0.1114381000593315  0.5005138784683401  0.6339146273145793
  0.8780840028635487  0.7487311419001186  0.3587242362533216
  0.6826744399788319  0.8822979948240960  0.4854863303003031
  0.7167200066691705  0.8752655548912658  0.3118575122048716
  0.5339444990358919  0.7542409669194494  0.3298727707308119
  0.9725710481890174  0.8748366365834348  0.1706559963971597
  0.9985037324834094  0.8751782705820711  0.9979279062841705
  0.8254964925479433  0.7497825853018459  0.0139605047325516
  0.7971029097086122  0.7495285884958615  0.1874790432566797
  0.6303412052684850  0.8749059708320767  0.1409495997906238
  0.3736952777367712  0.8750083809829199  0.3630829237601474
  0.1841622666548892  0.7576435170158453  0.4875312814354036
  0.2037005023934765  0.7497498087157057  0.3171109732654104
  0.0313580809713203  0.8814263031972100  0.3273346989121020
  0.4724752186739348  0.7490032250805297  0.1718248849603871
  0.4996766249038208  0.7500687065633604  0.9981172313059813
  0.3249262745825942  0.8742045598418029  0.0155255524610253
  0.2949758541816478  0.8741517439925865  0.1910788699668104
  0.1297432316924247  0.7499352134758923  0.1411117151866182
  0.8692691832095030  0.7488634560558168  0.8573518348339189
  0.6733621186528298  0.8749818992035551  0.9832117438075072
  0.7036779362628788  0.8741288020479908  0.8080677788048699
  0.5227347812361419  0.7506070374988978  0.8236259949040844
  0.9618988421888975  0.8861577256225871  0.6642479037139951
  0.0013538734948188  0.8646547632338702  0.4921060510722985
  0.8232762680896069  0.7500831274893179  0.5141855685028752
  0.7886775333664050  0.7515951917878166  0.6859727934147940
  0.6041774248540002  0.8759961684044195  0.6299789953239079
  0.3680607812459921  0.8747768056573231  0.8582843120684547
  0.1729984631147955  0.7494983121050621  0.9847205418817853
  0.2001234509650844  0.7485586701501229  0.8111593780992006
  0.0236665955121005  0.8736035697761124  0.8255931243546512
  0.4597406140291071  0.7646798748736109  0.6635631488447370
  0.5091674492060235  0.7400420464133817  0.4955202325052183
  0.3545704551337908  0.8767843723553446  0.5325526585298663
  0.2786395374643660  0.8782372301596797  0.6929252619310033
  0.1233165077257047  0.7507011178381814  0.6427324628880285
  0.9660525927334476  0.9980058905956026  0.6105612119164487
  0.0284999463933857  0.2373251852433700  0.4017706052190399
  0.9731419579100994  0.4898930645252507  0.5981984310874878
  0.4666118297679168  0.8763172815032226  0.6092677379982485
 
  0.00000000E+00  0.00000000E+00  0.00000000E+00
  0.00000000E+00  0.00000000E+00  0.00000000E+00
  0.00000000E+00  0.00000000E+00  0.00000000E+00
  0.00000000E+00  0.00000000E+00  0.00000000E+00
  0.00000000E+00  0.00000000E+00  0.00000000E+00
  0.00000000E+00  0.00000000E+00  0.00000000E+00
  0.00000000E+00  0.00000000E+00  0.00000000E+00
  0.00000000E+00  0.00000000E+00  0.00000000E+00
  0.00000000E+00  0.00000000E+00  0.00000000E+00
  0.00000000E+00  0.00000000E+00  0.00000000E+00
  0.00000000E+00  0.00000000E+00  0.00000000E+00
  0.00000000E+00  0.00000000E+00  0.00000000E+00
  0.00000000E+00  0.00000000E+00  0.00000000E+00
  0.00000000E+00  0.00000000E+00  0.00000000E+00
  0.00000000E+00  0.00000000E+00  0.00000000E+00
  0.00000000E+00  0.00000000E+00  0.00000000E+00
  0.00000000E+00  0.00000000E+00  0.00000000E+00
  0.00000000E+00  0.00000000E+00  0.00000000E+00
  0.00000000E+00  0.00000000E+00  0.00000000E+00
  0.00000000E+00  0.00000000E+00  0.00000000E+00
  0.00000000E+00  0.00000000E+00  0.00000000E+00
  0.00000000E+00  0.00000000E+00  0.00000000E+00
  0.00000000E+00  0.00000000E+00  0.00000000E+00
  0.00000000E+00  0.00000000E+00  0.00000000E+00
  0.00000000E+00  0.00000000E+00  0.00000000E+00
  0.00000000E+00  0.00000000E+00  0.00000000E+00
  0.00000000E+00  0.00000000E+00  0.00000000E+00
  0.00000000E+00  0.00000000E+00  0.00000000E+00
  0.00000000E+00  0.00000000E+00  0.00000000E+00
  0.00000000E+00  0.00000000E+00  0.00000000E+00
  0.00000000E+00  0.00000000E+00  0.00000000E+00
  0.00000000E+00  0.00000000E+00  0.00000000E+00
  0.00000000E+00  0.00000000E+00  0.00000000E+00
  0.00000000E+00  0.00000000E+00  0.00000000E+00
  0.00000000E+00  0.00000000E+00  0.00000000E+00
  0.00000000E+00  0.00000000E+00  0.00000000E+00
  0.00000000E+00  0.00000000E+00  0.00000000E+00
  0.00000000E+00  0.00000000E+00  0.00000000E+00
  0.00000000E+00  0.00000000E+00  0.00000000E+00
  0.00000000E+00  0.00000000E+00  0.00000000E+00
  0.00000000E+00  0.00000000E+00  0.00000000E+00
  0.00000000E+00  0.00000000E+00  0.00000000E+00
  0.00000000E+00  0.00000000E+00  0.00000000E+00
  0.00000000E+00  0.00000000E+00  0.00000000E+00
  0.00000000E+00  0.00000000E+00  0.00000000E+00
  0.00000000E+00  0.00000000E+00  0.00000000E+00
  0.00000000E+00  0.00000000E+00  0.00000000E+00
  0.00000000E+00  0.00000000E+00  0.00000000E+00
  0.00000000E+00  0.00000000E+00  0.00000000E+00
  0.00000000E+00  0.00000000E+00  0.00000000E+00
  0.00000000E+00  0.00000000E+00  0.00000000E+00
  0.00000000E+00  0.00000000E+00  0.00000000E+00
  0.00000000E+00  0.00000000E+00  0.00000000E+00
  0.00000000E+00  0.00000000E+00  0.00000000E+00
  0.00000000E+00  0.00000000E+00  0.00000000E+00
  0.00000000E+00  0.00000000E+00  0.00000000E+00
  0.00000000E+00  0.00000000E+00  0.00000000E+00
  0.00000000E+00  0.00000000E+00  0.00000000E+00
  0.00000000E+00  0.00000000E+00  0.00000000E+00
  0.00000000E+00  0.00000000E+00  0.00000000E+00
  0.00000000E+00  0.00000000E+00  0.00000000E+00
  0.00000000E+00  0.00000000E+00  0.00000000E+00
  0.00000000E+00  0.00000000E+00  0.00000000E+00
  0.00000000E+00  0.00000000E+00  0.00000000E+00
  0.00000000E+00  0.00000000E+00  0.00000000E+00
  0.00000000E+00  0.00000000E+00  0.00000000E+00
  0.00000000E+00  0.00000000E+00  0.00000000E+00
  0.00000000E+00  0.00000000E+00  0.00000000E+00
  0.00000000E+00  0.00000000E+00  0.00000000E+00
  0.00000000E+00  0.00000000E+00  0.00000000E+00
  0.00000000E+00  0.00000000E+00  0.00000000E+00
  0.00000000E+00  0.00000000E+00  0.00000000E+00
  0.00000000E+00  0.00000000E+00  0.00000000E+00
  0.00000000E+00  0.00000000E+00  0.00000000E+00
  0.00000000E+00  0.00000000E+00  0.00000000E+00
  0.00000000E+00  0.00000000E+00  0.00000000E+00
  0.00000000E+00  0.00000000E+00  0.00000000E+00
  0.00000000E+00  0.00000000E+00  0.00000000E+00
  0.00000000E+00  0.00000000E+00  0.00000000E+00
  0.00000000E+00  0.00000000E+00  0.00000000E+00
  0.00000000E+00  0.00000000E+00  0.00000000E+00
  0.00000000E+00  0.00000000E+00  0.00000000E+00
  0.00000000E+00  0.00000000E+00  0.00000000E+00
  0.00000000E+00  0.00000000E+00  0.00000000E+00
  0.00000000E+00  0.00000000E+00  0.00000000E+00
  0.00000000E+00  0.00000000E+00  0.00000000E+00
  0.00000000E+00  0.00000000E+00  0.00000000E+00
  0.00000000E+00  0.00000000E+00  0.00000000E+00
  0.00000000E+00  0.00000000E+00  0.00000000E+00
  0.00000000E+00  0.00000000E+00  0.00000000E+00
  0.00000000E+00  0.00000000E+00  0.00000000E+00
  0.00000000E+00  0.00000000E+00  0.00000000E+00
  0.00000000E+00  0.00000000E+00  0.00000000E+00
  0.00000000E+00  0.00000000E+00  0.00000000E+00
  0.00000000E+00  0.00000000E+00  0.00000000E+00
  0.00000000E+00  0.00000000E+00  0.00000000E+00
  0.00000000E+00  0.00000000E+00  0.00000000E+00
  0.00000000E+00  0.00000000E+00  0.00000000E+00
  0.00000000E+00  0.00000000E+00  0.00000000E+00
  0.00000000E+00  0.00000000E+00  0.00000000E+00
  0.00000000E+00  0.00000000E+00  0.00000000E+00
  0.00000000E+00  0.00000000E+00  0.00000000E+00
  0.00000000E+00  0.00000000E+00  0.00000000E+00
  0.00000000E+00  0.00000000E+00  0.00000000E+00
  0.00000000E+00  0.00000000E+00  0.00000000E+00
  0.00000000E+00  0.00000000E+00  0.00000000E+00
  0.00000000E+00  0.00000000E+00  0.00000000E+00
  0.00000000E+00  0.00000000E+00  0.00000000E+00
  0.00000000E+00  0.00000000E+00  0.00000000E+00
  0.00000000E+00  0.00000000E+00  0.00000000E+00
  0.00000000E+00  0.00000000E+00  0.00000000E+00
  0.00000000E+00  0.00000000E+00  0.00000000E+00
  0.00000000E+00  0.00000000E+00  0.00000000E+00
  0.00000000E+00  0.00000000E+00  0.00000000E+00
  0.00000000E+00  0.00000000E+00  0.00000000E+00
  0.00000000E+00  0.00000000E+00  0.00000000E+00
  0.00000000E+00  0.00000000E+00  0.00000000E+00
  0.00000000E+00  0.00000000E+00  0.00000000E+00
  0.00000000E+00  0.00000000E+00  0.00000000E+00
  0.00000000E+00  0.00000000E+00  0.00000000E+00
  0.00000000E+00  0.00000000E+00  0.00000000E+00
  0.00000000E+00  0.00000000E+00  0.00000000E+00
  0.00000000E+00  0.00000000E+00  0.00000000E+00
  0.00000000E+00  0.00000000E+00  0.00000000E+00
  0.00000000E+00  0.00000000E+00  0.00000000E+00
  0.00000000E+00  0.00000000E+00  0.00000000E+00
  0.00000000E+00  0.00000000E+00  0.00000000E+00
  0.00000000E+00  0.00000000E+00  0.00000000E+00
  0.00000000E+00  0.00000000E+00  0.00000000E+00
  0.00000000E+00  0.00000000E+00  0.00000000E+00
  0.00000000E+00  0.00000000E+00  0.00000000E+00
  0.00000000E+00  0.00000000E+00  0.00000000E+00
  0.00000000E+00  0.00000000E+00  0.00000000E+00
  0.00000000E+00  0.00000000E+00  0.00000000E+00
  0.00000000E+00  0.00000000E+00  0.00000000E+00
  0.00000000E+00  0.00000000E+00  0.00000000E+00
  0.00000000E+00  0.00000000E+00  0.00000000E+00
  0.00000000E+00  0.00000000E+00  0.00000000E+00
  0.00000000E+00  0.00000000E+00  0.00000000E+00
  0.00000000E+00  0.00000000E+00  0.00000000E+00
  0.00000000E+00  0.00000000E+00  0.00000000E+00
  0.00000000E+00  0.00000000E+00  0.00000000E+00
  0.00000000E+00  0.00000000E+00  0.00000000E+00
  0.00000000E+00  0.00000000E+00  0.00000000E+00
  0.00000000E+00  0.00000000E+00  0.00000000E+00
  0.00000000E+00  0.00000000E+00  0.00000000E+00
  0.00000000E+00  0.00000000E+00  0.00000000E+00
  0.00000000E+00  0.00000000E+00  0.00000000E+00
  0.00000000E+00  0.00000000E+00  0.00000000E+00
  0.00000000E+00  0.00000000E+00  0.00000000E+00
  0.00000000E+00  0.00000000E+00  0.00000000E+00
  0.00000000E+00  0.00000000E+00  0.00000000E+00
  0.00000000E+00  0.00000000E+00  0.00000000E+00
  0.00000000E+00  0.00000000E+00  0.00000000E+00
  0.00000000E+00  0.00000000E+00  0.00000000E+00
  0.00000000E+00  0.00000000E+00  0.00000000E+00
  0.00000000E+00  0.00000000E+00  0.00000000E+00
  0.00000000E+00  0.00000000E+00  0.00000000E+00
  0.00000000E+00  0.00000000E+00  0.00000000E+00
  0.00000000E+00  0.00000000E+00  0.00000000E+00
  0.00000000E+00  0.00000000E+00  0.00000000E+00
  0.00000000E+00  0.00000000E+00  0.00000000E+00
  0.00000000E+00  0.00000000E+00  0.00000000E+00
  0.00000000E+00  0.00000000E+00  0.00000000E+00
  0.00000000E+00  0.00000000E+00  0.00000000E+00
  0.00000000E+00  0.00000000E+00  0.00000000E+00
  0.00000000E+00  0.00000000E+00  0.00000000E+00
  0.00000000E+00  0.00000000E+00  0.00000000E+00
  0.00000000E+00  0.00000000E+00  0.00000000E+00
  0.00000000E+00  0.00000000E+00  0.00000000E+00
  0.00000000E+00  0.00000000E+00  0.00000000E+00
  0.00000000E+00  0.00000000E+00  0.00000000E+00
  0.00000000E+00  0.00000000E+00  0.00000000E+00
  0.00000000E+00  0.00000000E+00  0.00000000E+00
  0.00000000E+00  0.00000000E+00  0.00000000E+00
  0.00000000E+00  0.00000000E+00  0.00000000E+00
  0.00000000E+00  0.00000000E+00  0.00000000E+00
  0.00000000E+00  0.00000000E+00  0.00000000E+00
  0.00000000E+00  0.00000000E+00  0.00000000E+00
  0.00000000E+00  0.00000000E+00  0.00000000E+00
  0.00000000E+00  0.00000000E+00  0.00000000E+00
  0.00000000E+00  0.00000000E+00  0.00000000E+00
  0.00000000E+00  0.00000000E+00  0.00000000E+00
  0.00000000E+00  0.00000000E+00  0.00000000E+00
  0.00000000E+00  0.00000000E+00  0.00000000E+00
  0.00000000E+00  0.00000000E+00  0.00000000E+00
  0.00000000E+00  0.00000000E+00  0.00000000E+00
  0.00000000E+00  0.00000000E+00  0.00000000E+00
  0.00000000E+00  0.00000000E+00  0.00000000E+00
  0.00000000E+00  0.00000000E+00  0.00000000E+00
  0.00000000E+00  0.00000000E+00  0.00000000E+00
  0.00000000E+00  0.00000000E+00  0.00000000E+00
  0.00000000E+00  0.00000000E+00  0.00000000E+00
  0.00000000E+00  0.00000000E+00  0.00000000E+00
  0.00000000E+00  0.00000000E+00  0.00000000E+00
  0.00000000E+00  0.00000000E+00  0.00000000E+00
  0.00000000E+00  0.00000000E+00  0.00000000E+00
  0.00000000E+00  0.00000000E+00  0.00000000E+00
  0.00000000E+00  0.00000000E+00  0.00000000E+00
  0.00000000E+00  0.00000000E+00  0.00000000E+00
  0.00000000E+00  0.00000000E+00  0.00000000E+00
  0.00000000E+00  0.00000000E+00  0.00000000E+00
  0.00000000E+00  0.00000000E+00  0.00000000E+00
  0.00000000E+00  0.00000000E+00  0.00000000E+00
  0.00000000E+00  0.00000000E+00  0.00000000E+00
  0.00000000E+00  0.00000000E+00  0.00000000E+00
  0.00000000E+00  0.00000000E+00  0.00000000E+00
  0.00000000E+00  0.00000000E+00  0.00000000E+00
  0.00000000E+00  0.00000000E+00  0.00000000E+00
  0.00000000E+00  0.00000000E+00  0.00000000E+00
  0.00000000E+00  0.00000000E+00  0.00000000E+00
  0.00000000E+00  0.00000000E+00  0.00000000E+00
  0.00000000E+00  0.00000000E+00  0.00000000E+00
  0.00000000E+00  0.00000000E+00  0.00000000E+00
  0.00000000E+00  0.00000000E+00  0.00000000E+00
  0.00000000E+00  0.00000000E+00  0.00000000E+00
  0.00000000E+00  0.00000000E+00  0.00000000E+00
  0.00000000E+00  0.00000000E+00  0.00000000E+00
  0.00000000E+00  0.00000000E+00  0.00000000E+00
  0.00000000E+00  0.00000000E+00  0.00000000E+00
  0.00000000E+00  0.00000000E+00  0.00000000E+00
  0.00000000E+00  0.00000000E+00  0.00000000E+00
  0.00000000E+00  0.00000000E+00  0.00000000E+00
  0.00000000E+00  0.00000000E+00  0.00000000E+00
  0.00000000E+00  0.00000000E+00  0.00000000E+00
  0.00000000E+00  0.00000000E+00  0.00000000E+00
  0.00000000E+00  0.00000000E+00  0.00000000E+00
  0.00000000E+00  0.00000000E+00  0.00000000E+00
  0.00000000E+00  0.00000000E+00  0.00000000E+00
  0.00000000E+00  0.00000000E+00  0.00000000E+00
  0.00000000E+00  0.00000000E+00  0.00000000E+00
  0.00000000E+00  0.00000000E+00  0.00000000E+00
  0.00000000E+00  0.00000000E+00  0.00000000E+00
  0.00000000E+00  0.00000000E+00  0.00000000E+00
  0.00000000E+00  0.00000000E+00  0.00000000E+00
  0.00000000E+00  0.00000000E+00  0.00000000E+00
  0.00000000E+00  0.00000000E+00  0.00000000E+00
  0.00000000E+00  0.00000000E+00  0.00000000E+00
  0.00000000E+00  0.00000000E+00  0.00000000E+00
  0.00000000E+00  0.00000000E+00  0.00000000E+00
