# Supplementary material for: The mechanisms underlying the enhanced high-temperature properties of GRX-810
Source: Nat Commun. 2025 Dec 14;17:963. doi: 10.1038/s41467-025-67687-4 (PMC12847880; doi:10.1038/s41467-025-67687-4)
Supplement: Supplementary file 3 — Supplementary Data 1 [file 41467_2025_67687_MOESM3_ESM.zip › DFT datasets/Y2O3_mono_Al5_relax.vasp]

B-Y2O3_Al5                              
   1.00000000000000     
    13.9082748990886547   -0.0065087471946741   -0.0939483950501063
    -0.0065950240335809   13.9741526987115705    0.0198550703586890
    -3.2088739605624110    0.0259866999647596   16.9392721425430537
   Y    O    Al
    91   144     5
Direct
  0.8698106070490181  0.1243427598131498  0.2577244758993817
  0.6421936653812503  0.0008067511965426  0.2472110688742929
  0.9684938798723324  0.9989256689288266  0.0931574149949549
  0.8152031058296478  0.1264991324569686  0.4331636010539136
  0.6917041689348653  0.9991132611365156  0.0686904194216337
  0.3706512412976192  0.0003402963010050  0.2588463708140535
  0.1375270010554238  0.1239515504539425  0.2452380296278252
  0.4670738123226227  0.1237658668112095  0.0976748033058638
  0.3220760637647778  0.0035548323381153  0.4364756542265754
  0.1923538753827109  0.1239605561116802  0.0688197455898916
  0.0337817083006385  0.0017910612502351  0.4123248355219656
  0.8567415939466088  0.1235963811119302  0.7531095672355103
  0.6298941962643166  0.0005256225696346  0.7403226262080176
  0.8077616087005378  0.1250600899552217  0.9311979808856465
  0.6892410680848015  0.0053470782467721  0.5649531602050408
  0.5284388929352222  0.1245387648061506  0.9076599264296220
  0.3596272207379322  0.0016375176525398  0.7540028922972177
  0.1291229957928359  0.1242309553920272  0.7402766744981989
  0.4666555227143712  0.1266081956708183  0.5858444555882452
  0.3069903281632229  0.9990417515765350  0.9309959627852022
  0.1765078932903624  0.1299002972297283  0.5603152412134987
  0.0302095129774821  0.9996845412859386  0.9037561568382128
  0.8695822545401933  0.3709028431665275  0.2611958690934172
  0.6407020248066675  0.2466806356733554  0.2501244396062876
  0.9688431362394754  0.2493038073573115  0.0937034379819221
  0.8200430424100508  0.3788566194219619  0.4396818471492728
  0.6892444805208492  0.2489238672451171  0.0702148300947548
  0.5373393745461266  0.3663781753733208  0.4095337259743896
  0.3721487040087809  0.2455842268030686  0.2602968280784007
  0.1367922858111502  0.3702645273542494  0.2481263444266552
  0.4669714935891603  0.3737160169601598  0.0974107003515744
  0.3030525173202754  0.2522966126096982  0.4288514110243138
  0.1933814053238172  0.3733663545873522  0.0699057840888309
  0.8609278038594584  0.3756793230626032  0.7550305410283916
  0.6286857416843017  0.2513198296243441  0.7441735308679496
  0.9599661940312725  0.2504967402932499  0.5927880090802532
  0.8078657954810243  0.3744956589265257  0.9327551776574053
  0.6821649582424288  0.2505714552821053  0.5642659262938522
  0.5295159066045977  0.3739923494927460  0.9080333619306027
  0.3574984749103917  0.2496585069161249  0.7531187167606834
  0.1300380820531684  0.3764534581781773  0.7412656521960216
  0.4639715493703283  0.3767548851466351  0.5929032155562202
  0.3061091098584626  0.2492262854619481  0.9302266505895120
  0.1786225825059094  0.3758327440620172  0.5627952081959409
  0.0302391179187055  0.2490847353533520  0.9043653095291726
  0.8699957639278677  0.6238892047597635  0.2572574913897916
  0.6402928702623855  0.4974930391556531  0.2469430177343849
  0.9697611341785651  0.4980098260815022  0.0946467540124786
  0.8187310159794117  0.6244938797499204  0.4360142795099804
  0.6924491686164845  0.4990021528160605  0.0707436285646768
  0.5402253383237984  0.6233032702052680  0.4039400830083378
  0.3684965404627177  0.4967812621715736  0.2564369542707555
  0.1402304974463474  0.6232849203887014  0.2460984057045107
  0.4710505605903940  0.6238911367094663  0.0916942625665276
  0.3155346262070607  0.5006564039832517  0.4335057453671618
  0.1912112046636292  0.6234597593093464  0.0685979284469869
  0.0346775646645931  0.4939034853653160  0.4098183311445722
  0.8646849362197121  0.6247071359753587  0.7514533953509962
  0.6308110013264254  0.5000206383941715  0.7451670492979267
  0.8069880438891125  0.6242911860346597  0.9306961081570585
  0.6991506257396065  0.5012948389380859  0.5737212052538430
  0.5337619957117826  0.6255327005314115  0.9026718360875545
  0.3602717310182742  0.5002764595882168  0.7544605950303364
  0.1295158983305129  0.6228846460363223  0.7396402319887415
  0.4679922116060256  0.6296876201882169  0.5901353466296320
  0.3095084242020929  0.4993367242358094  0.9313835724358035
  0.1854647162938054  0.6274833424802007  0.5642427552345803
  0.0302381215187653  0.4996999856048960  0.9060621158841838
  0.8691274372985195  0.8738830996772633  0.2564566020678192
  0.6394974965879107  0.7500645180356489  0.2459765082892915
  0.9693745226506115  0.7489284053681737  0.0936204713573627
  0.8221630972145605  0.8767653102151058  0.4357797386802422
  0.6926792734708174  0.7496134967157189  0.0686897177128392
  0.5369253957471675  0.8797698415893970  0.4103564337886340
  0.3689887416894549  0.7482991291585416  0.2564644293091274
  0.1413332063926561  0.8764109906106048  0.2461442685746541
  0.4699186850470784  0.8738364064259145  0.0936072866330785
  0.3219828027653057  0.7537156131606768  0.4363515496524881
  0.1914584859619842  0.8739437203025416  0.0690455118852164
  0.0420207365686955  0.7507101716031013  0.4040160699761798
  0.8587456110867434  0.8755517976409435  0.7534622351926147
  0.6298185412439662  0.7500613291411219  0.7422538688173835
  0.9667548667662261  0.7474749931350834  0.5881193689461536
  0.8081246816947673  0.8745868117323182  0.9302476753203570
  0.6842262667881508  0.7510505472350780  0.5638047133121002
  0.5293263066375942  0.8755418410027996  0.9049875488411729
  0.3565266229983959  0.7516960387166634  0.7540392921583232
  0.1287995357115733  0.8740547902670077  0.7421454947064694
  0.3080350543214984  0.7490494833129578  0.9314021304309938
  0.1908593355004373  0.8785715413260243  0.5694391265909852
  0.0304131897525715  0.7490829085990641  0.9050063264658544
  0.8759081361795730  0.0012984784642509  0.3625050969769017
  0.6635315238838970  0.1229174290300947  0.4710917000562118
  0.7237320282093480  0.1250075651115981  0.3085227589253436
  0.5403052018405002  0.0122402865035567  0.3355781004628290
  0.9749821984723593  0.1235489827965830  0.1726355386409974
  0.9979722397886163  0.1245584024394075  0.9979732272710982
  0.8254055850408207  0.9989199444795963  0.0144078514784417
  0.7997038188395369  0.9996011389181496  0.1882729481213572
  0.6297719771096091  0.1223164821336259  0.1413504689796743
  0.3904553523688216  0.1254951947176417  0.3658577170922546
  0.1820922128695840  0.9976235560814607  0.4853830974467527
  0.2174415035711167  0.0037464125016662  0.3124084007170716
  0.0377477078096242  0.1356235580926376  0.3350441306758233
  0.4773322814113222  0.9960086125005909  0.1752369158058571
  0.4977401652166077  0.9984704753927799  0.9989433603578295
  0.3262324518645279  0.1239525146555358  0.0147179673647047
  0.3039058082769432  0.1228469997981460  0.1866140989096539
  0.1308349496797171  0.0002711390112898  0.1411271635750075
  0.8684414084329335  0.9993750831935974  0.8581101250076335
  0.6731204966603986  0.1240491038879343  0.9842326756805054
  0.7036601172670948  0.1250809075504304  0.8083426340153894
  0.5244361806647434  0.0016946649866479  0.8252326849579721
  0.9594843824074972  0.1110385290874748  0.6625221728756454
  0.0038985198223329  0.1468497646747999  0.4884076688730152
  0.8517938373440188  0.0056775297128108  0.5304025154563810
  0.7785587986716382  0.9974031818027091  0.6895714935165056
  0.6257641500957212  0.1257660498741524  0.6384483176269818
  0.3665090631763864  0.1241017205326030  0.8567989705270059
  0.1727132898074980  0.9993683799816693  0.9841187849288590
  0.1975778090336953  0.9999735353151815  0.8096086118822384
  0.0210006956302058  0.1253816666350629  0.8231937490975552
  0.4599605216829337  0.9907067233433740  0.6622914120811285
  0.5019973481817662  0.0255695820913225  0.4860037213760822
  0.3177508949854500  0.1336010329102540  0.5147757179486521
  0.2789713061411782  0.1223094206098765  0.6866817807855651
  0.1004844239882638  0.0018941667264531  0.6263083214329597
  0.8903202422118179  0.2516694166679173  0.3687813961146965
  0.6816197550591682  0.3827633776323781  0.4880054596816139
  0.7137237754685140  0.3708955910069882  0.3165299743924022
  0.5425171640234770  0.2288865912054266  0.3434118763321758
  0.9750103775650498  0.3733796980486039  0.1758214206224613
  0.9972365491636419  0.3739198494200228  0.9990722940197635
  0.8242782964872031  0.2487583247932342  0.0169896209198844
  0.7967978974210367  0.2496660131589093  0.1918836725221837
  0.6297091375033067  0.3747646114318954  0.1431799667160840
  0.3774915978799859  0.3707170970929030  0.3595987497967606
  0.1527213681489663  0.2553655553749413  0.4682891596459384
  0.2191544291923334  0.2452765805211813  0.3052620033908559
  0.0368826086545606  0.3555041963064302  0.3405834355632558
  0.4794671232615194  0.2485183762507271  0.1781903466545616
  0.5006004080558915  0.2480774371887377  0.0023761380180294
  0.3264148200584468  0.3730869136496406  0.0143711986939690
  0.3041068715205439  0.3713502140474647  0.1862971887157027
  0.1305650011784300  0.2486990680946509  0.1409015004500119
  0.8681889013455983  0.2504475540122352  0.8583168225028035
  0.6735006286568248  0.3747920757638277  0.9865051186616793
  0.7007453424845435  0.3737890865180367  0.8141458653282934
  0.5237092878961637  0.2491222653606268  0.8284192307798591
  0.9615868214419893  0.3876516333364703  0.6652809595449189
  0.9969018498961419  0.3942018081824306  0.5132613406468900
  0.8194750649084657  0.2486339265299655  0.5143200399447446
  0.7962978577896836  0.2509517535156328  0.6836587335035720
  0.6251491859919401  0.3748937720563344  0.6433200984468394
  0.3670467327693293  0.3725241134563631  0.8573859782126668
  0.1728708686439220  0.2488183565798795  0.9844142767113270
  0.1982744991177391  0.2492859871089882  0.8099100379263398
  0.0246760965216031  0.3751655968991345  0.8257278379624614
  0.4646331450259958  0.2476501482142692  0.6705978810244120
  0.5072219194972416  0.2591340515436422  0.5089348296442696
  0.3187369376170537  0.3710058477025990  0.5143926706914582
  0.2844896623257268  0.3764926176338733  0.6860509122859839
  0.1194237362029654  0.2504893150247490  0.6392297740478546
  0.8744706232430849  0.4989294102983117  0.3627232481600918
  0.6814386767200171  0.6192963952379801  0.4871340246247817
  0.7058366421037434  0.6244504791420118  0.3167071352198828
  0.5323869560695471  0.4927586067603331  0.3290926660928304
  0.9749037073799206  0.6234213276930676  0.1716574731238488
  0.0010879760813876  0.6235865648203307  0.9989678532952138
  0.8259393298320692  0.4997679575260270  0.0167624531100221
  0.7973131815004202  0.4975713755995487  0.1925783731217457
  0.6320389166201803  0.6246832945950587  0.1428329201256141
  0.3774414027152957  0.6262851685678410  0.3587411066469723
  0.1777719434443103  0.5024722504800547  0.4845200664264573
  0.2101578378982291  0.4952713143742224  0.3124654885642167
  0.0324504697147696  0.6186473479072282  0.3284975722517200
  0.4738844719128334  0.5012818583200007  0.1720877710883452
  0.4972686660838683  0.4995127714093788  0.9990695791397702
  0.3252313599271561  0.6239555263537933  0.0155100067520134
  0.2940744317079005  0.6237487344062758  0.1906806400080927
  0.1315043976268211  0.4957143225708258  0.1416157647631269
  0.8687062807065681  0.5015461143076941  0.8593556979824237
  0.6734643167140819  0.6241662114508346  0.9865501415842942
  0.6912371201916665  0.6274727096935924  0.8166294024625499
  0.5226586243223599  0.4974423851142074  0.8283438839618956
  0.9634870633877272  0.6089053137985230  0.6601515210513300
  0.0087664662737159  0.6368991120446387  0.4953763312087047
  0.8472623342897717  0.5044391084396276  0.5328459350473469
  0.7824798129009373  0.5016273227800131  0.6971107028758864
  0.6261425018051480  0.6298501969270024  0.6421522501523921
  0.3697136444683627  0.6259749916470740  0.8579062087319624
  0.1742800953655826  0.4982340318625673  0.9839831738694363
  0.2034552773323030  0.4999896576215673  0.8082153678945957
  0.0248419146561461  0.6246180498760828  0.8243703606648384
  0.4673959924304147  0.5052394337617974  0.6707871291503081
  0.4934669555836527  0.4992538561039550  0.4991959522602248
  0.3249463975185425  0.6266907707282573  0.5141971371847825
  0.2852036417526333  0.6251145743157169  0.6868814079346822
  0.1104380954656971  0.5005129242515686  0.6335509558625571
  0.8784189142248401  0.7489499571884487  0.3584674634885940
  0.6827726195590026  0.8827089267274384  0.4853682212420231
  0.7144137980752523  0.8750329717660016  0.3127467863051134
  0.5329256819736977  0.7558547200766840  0.3290729392359629
  0.9750959464194664  0.8735281776469676  0.1711612551312586
  0.9989677321609656  0.8744300772200022  0.9977211155086636
  0.8261917872963421  0.7497487382331994  0.0140021454044172
  0.7993663570086402  0.7484951715692457  0.1881041342884060
  0.6318012849314469  0.8736776940071722  0.1411188149001359
  0.3773233616037250  0.8781702769248482  0.3630484061434224
  0.1858796401631696  0.7597134367317403  0.4872508334220222
  0.2069512887603472  0.7501505961837572  0.3166572820417491
  0.0333005828760176  0.8828652829739131  0.3280380740139724
  0.4728173291847667  0.7481014084485473  0.1713128445490532
  0.4992145768815056  0.7503718801620551  0.9978966612129908
  0.3251838395048179  0.8741681451886435  0.0159728127897685
  0.2962915990890822  0.8749843600588312  0.1916230519924249
  0.1314008345272290  0.7495372863431864  0.1414752873226180
  0.8680659110326810  0.7479028018353272  0.8564251638169746
  0.6734282631715336  0.8747545967303644  0.9829755176143680
  0.7024096538187395  0.8746655122886220  0.8070783894925534
  0.5209166908218289  0.7523292581094980  0.8230942467950690
  0.9593461459207437  0.8865822498033489  0.6620427557414765
  0.0012786077635825  0.8662813317040116  0.4925801877407755
  0.8228337388181932  0.7503757888413147  0.5139744163353422
  0.7875875025980256  0.7516430073713470  0.6857678376249621
  0.6021684868703652  0.8796327592391793  0.6273536324304962
  0.3675121069833172  0.8757140370223256  0.8582399127479200
  0.1733152852699720  0.7491794111593967  0.9844761135486274
  0.2003593155072274  0.7494550938538501  0.8108197100013246
  0.0217369107909655  0.8734025113251379  0.8242951338264143
  0.4591528730189039  0.7655269020833105  0.6631405971801083
  0.5098907252370675  0.7399003792467926  0.4944722829280140
  0.3577927359755050  0.8799469664632306  0.5305645519891782
  0.2792895702529308  0.8796052420031747  0.6920455040048574
  0.1230295878760459  0.7520821932466514  0.6422267119797481
  0.9633204093327526  0.9986710056300065  0.6085041669413913
  0.0284653580114468  0.2373215734222720  0.4023514632586132
  0.9721749884111224  0.4900445869410829  0.5979037020705025
  0.4656286877665559  0.8774324567411228  0.6100824801317795
  0.5321570578389947  0.1139835315025463  0.4038849525166888
 
  0.00000000E+00  0.00000000E+00  0.00000000E+00
  0.00000000E+00  0.00000000E+00  0.00000000E+00
  0.00000000E+00  0.00000000E+00  0.00000000E+00
  0.00000000E+00  0.00000000E+00  0.00000000E+00
  0.00000000E+00  0.00000000E+00  0.00000000E+00
  0.00000000E+00  0.00000000E+00  0.00000000E+00
  0.00000000E+00  0.00000000E+00  0.00000000E+00
  0.00000000E+00  0.00000000E+00  0.00000000E+00
  0.00000000E+00  0.00000000E+00  0.00000000E+00
  0.00000000E+00  0.00000000E+00  0.00000000E+00
  0.00000000E+00  0.00000000E+00  0.00000000E+00
  0.00000000E+00  0.00000000E+00  0.00000000E+00
  0.00000000E+00  0.00000000E+00  0.00000000E+00
  0.00000000E+00  0.00000000E+00  0.00000000E+00
  0.00000000E+00  0.00000000E+00  0.00000000E+00
  0.00000000E+00  0.00000000E+00  0.00000000E+00
  0.00000000E+00  0.00000000E+00  0.00000000E+00
  0.00000000E+00  0.00000000E+00  0.00000000E+00
  0.00000000E+00  0.00000000E+00  0.00000000E+00
  0.00000000E+00  0.00000000E+00  0.00000000E+00
  0.00000000E+00  0.00000000E+00  0.00000000E+00
  0.00000000E+00  0.00000000E+00  0.00000000E+00
  0.00000000E+00  0.00000000E+00  0.00000000E+00
  0.00000000E+00  0.00000000E+00  0.00000000E+00
  0.00000000E+00  0.00000000E+00  0.00000000E+00
  0.00000000E+00  0.00000000E+00  0.00000000E+00
  0.00000000E+00  0.00000000E+00  0.00000000E+00
  0.00000000E+00  0.00000000E+00  0.00000000E+00
  0.00000000E+00  0.00000000E+00  0.00000000E+00
  0.00000000E+00  0.00000000E+00  0.00000000E+00
  0.00000000E+00  0.00000000E+00  0.00000000E+00
  0.00000000E+00  0.00000000E+00  0.00000000E+00
  0.00000000E+00  0.00000000E+00  0.00000000E+00
  0.00000000E+00  0.00000000E+00  0.00000000E+00
  0.00000000E+00  0.00000000E+00  0.00000000E+00
  0.00000000E+00  0.00000000E+00  0.00000000E+00
  0.00000000E+00  0.00000000E+00  0.00000000E+00
  0.00000000E+00  0.00000000E+00  0.00000000E+00
  0.00000000E+00  0.00000000E+00  0.00000000E+00
  0.00000000E+00  0.00000000E+00  0.00000000E+00
  0.00000000E+00  0.00000000E+00  0.00000000E+00
  0.00000000E+00  0.00000000E+00  0.00000000E+00
  0.00000000E+00  0.00000000E+00  0.00000000E+00
  0.00000000E+00  0.00000000E+00  0.00000000E+00
  0.00000000E+00  0.00000000E+00  0.00000000E+00
  0.00000000E+00  0.00000000E+00  0.00000000E+00
  0.00000000E+00  0.00000000E+00  0.00000000E+00
  0.00000000E+00  0.00000000E+00  0.00000000E+00
  0.00000000E+00  0.00000000E+00  0.00000000E+00
  0.00000000E+00  0.00000000E+00  0.00000000E+00
  0.00000000E+00  0.00000000E+00  0.00000000E+00
  0.00000000E+00  0.00000000E+00  0.00000000E+00
  0.00000000E+00  0.00000000E+00  0.00000000E+00
  0.00000000E+00  0.00000000E+00  0.00000000E+00
  0.00000000E+00  0.00000000E+00  0.00000000E+00
  0.00000000E+00  0.00000000E+00  0.00000000E+00
  0.00000000E+00  0.00000000E+00  0.00000000E+00
  0.00000000E+00  0.00000000E+00  0.00000000E+00
  0.00000000E+00  0.00000000E+00  0.00000000E+00
  0.00000000E+00  0.00000000E+00  0.00000000E+00
  0.00000000E+00  0.00000000E+00  0.00000000E+00
  0.00000000E+00  0.00000000E+00  0.00000000E+00
  0.00000000E+00  0.00000000E+00  0.00000000E+00
  0.00000000E+00  0.00000000E+00  0.00000000E+00
  0.00000000E+00  0.00000000E+00  0.00000000E+00
  0.00000000E+00  0.00000000E+00  0.00000000E+00
  0.00000000E+00  0.00000000E+00  0.00000000E+00
  0.00000000E+00  0.00000000E+00  0.00000000E+00
  0.00000000E+00  0.00000000E+00  0.00000000E+00
  0.00000000E+00  0.00000000E+00  0.00000000E+00
  0.00000000E+00  0.00000000E+00  0.00000000E+00
  0.00000000E+00  0.00000000E+00  0.00000000E+00
  0.00000000E+00  0.00000000E+00  0.00000000E+00
  0.00000000E+00  0.00000000E+00  0.00000000E+00
  0.00000000E+00  0.00000000E+00  0.00000000E+00
  0.00000000E+00  0.00000000E+00  0.00000000E+00
  0.00000000E+00  0.00000000E+00  0.00000000E+00
  0.00000000E+00  0.00000000E+00  0.00000000E+00
  0.00000000E+00  0.00000000E+00  0.00000000E+00
  0.00000000E+00  0.00000000E+00  0.00000000E+00
  0.00000000E+00  0.00000000E+00  0.00000000E+00
  0.00000000E+00  0.00000000E+00  0.00000000E+00
  0.00000000E+00  0.00000000E+00  0.00000000E+00
  0.00000000E+00  0.00000000E+00  0.00000000E+00
  0.00000000E+00  0.00000000E+00  0.00000000E+00
  0.00000000E+00  0.00000000E+00  0.00000000E+00
  0.00000000E+00  0.00000000E+00  0.00000000E+00
  0.00000000E+00  0.00000000E+00  0.00000000E+00
  0.00000000E+00  0.00000000E+00  0.00000000E+00
  0.00000000E+00  0.00000000E+00  0.00000000E+00
  0.00000000E+00  0.00000000E+00  0.00000000E+00
  0.00000000E+00  0.00000000E+00  0.00000000E+00
  0.00000000E+00  0.00000000E+00  0.00000000E+00
  0.00000000E+00  0.00000000E+00  0.00000000E+00
  0.00000000E+00  0.00000000E+00  0.00000000E+00
  0.00000000E+00  0.00000000E+00  0.00000000E+00
  0.00000000E+00  0.00000000E+00  0.00000000E+00
  0.00000000E+00  0.00000000E+00  0.00000000E+00
  0.00000000E+00  0.00000000E+00  0.00000000E+00
  0.00000000E+00  0.00000000E+00  0.00000000E+00
  0.00000000E+00  0.00000000E+00  0.00000000E+00
  0.00000000E+00  0.00000000E+00  0.00000000E+00
  0.00000000E+00  0.00000000E+00  0.00000000E+00
  0.00000000E+00  0.00000000E+00  0.00000000E+00
  0.00000000E+00  0.00000000E+00  0.00000000E+00
  0.00000000E+00  0.00000000E+00  0.00000000E+00
  0.00000000E+00  0.00000000E+00  0.00000000E+00
  0.00000000E+00  0.00000000E+00  0.00000000E+00
  0.00000000E+00  0.00000000E+00  0.00000000E+00
  0.00000000E+00  0.00000000E+00  0.00000000E+00
  0.00000000E+00  0.00000000E+00  0.00000000E+00
  0.00000000E+00  0.00000000E+00  0.00000000E+00
  0.00000000E+00  0.00000000E+00  0.00000000E+00
  0.00000000E+00  0.00000000E+00  0.00000000E+00
  0.00000000E+00  0.00000000E+00  0.00000000E+00
  0.00000000E+00  0.00000000E+00  0.00000000E+00
  0.00000000E+00  0.00000000E+00  0.00000000E+00
  0.00000000E+00  0.00000000E+00  0.00000000E+00
  0.00000000E+00  0.00000000E+00  0.00000000E+00
  0.00000000E+00  0.00000000E+00  0.00000000E+00
  0.00000000E+00  0.00000000E+00  0.00000000E+00
  0.00000000E+00  0.00000000E+00  0.00000000E+00
  0.00000000E+00  0.00000000E+00  0.00000000E+00
  0.00000000E+00  0.00000000E+00  0.00000000E+00
  0.00000000E+00  0.00000000E+00  0.00000000E+00
  0.00000000E+00  0.00000000E+00  0.00000000E+00
  0.00000000E+00  0.00000000E+00  0.00000000E+00
  0.00000000E+00  0.00000000E+00  0.00000000E+00
  0.00000000E+00  0.00000000E+00  0.00000000E+00
  0.00000000E+00  0.00000000E+00  0.00000000E+00
  0.00000000E+00  0.00000000E+00  0.00000000E+00
  0.00000000E+00  0.00000000E+00  0.00000000E+00
  0.00000000E+00  0.00000000E+00  0.00000000E+00
  0.00000000E+00  0.00000000E+00  0.00000000E+00
  0.00000000E+00  0.00000000E+00  0.00000000E+00
  0.00000000E+00  0.00000000E+00  0.00000000E+00
  0.00000000E+00  0.00000000E+00  0.00000000E+00
  0.00000000E+00  0.00000000E+00  0.00000000E+00
  0.00000000E+00  0.00000000E+00  0.00000000E+00
  0.00000000E+00  0.00000000E+00  0.00000000E+00
  0.00000000E+00  0.00000000E+00  0.00000000E+00
  0.00000000E+00  0.00000000E+00  0.00000000E+00
  0.00000000E+00  0.00000000E+00  0.00000000E+00
  0.00000000E+00  0.00000000E+00  0.00000000E+00
  0.00000000E+00  0.00000000E+00  0.00000000E+00
  0.00000000E+00  0.00000000E+00  0.00000000E+00
  0.00000000E+00  0.00000000E+00  0.00000000E+00
  0.00000000E+00  0.00000000E+00  0.00000000E+00
  0.00000000E+00  0.00000000E+00  0.00000000E+00
  0.00000000E+00  0.00000000E+00  0.00000000E+00
  0.00000000E+00  0.00000000E+00  0.00000000E+00
  0.00000000E+00  0.00000000E+00  0.00000000E+00
  0.00000000E+00  0.00000000E+00  0.00000000E+00
  0.00000000E+00  0.00000000E+00  0.00000000E+00
  0.00000000E+00  0.00000000E+00  0.00000000E+00
  0.00000000E+00  0.00000000E+00  0.00000000E+00
  0.00000000E+00  0.00000000E+00  0.00000000E+00
  0.00000000E+00  0.00000000E+00  0.00000000E+00
  0.00000000E+00  0.00000000E+00  0.00000000E+00
  0.00000000E+00  0.00000000E+00  0.00000000E+00
  0.00000000E+00  0.00000000E+00  0.00000000E+00
  0.00000000E+00  0.00000000E+00  0.00000000E+00
  0.00000000E+00  0.00000000E+00  0.00000000E+00
  0.00000000E+00  0.00000000E+00  0.00000000E+00
  0.00000000E+00  0.00000000E+00  0.00000000E+00
  0.00000000E+00  0.00000000E+00  0.00000000E+00
  0.00000000E+00  0.00000000E+00  0.00000000E+00
  0.00000000E+00  0.00000000E+00  0.00000000E+00
  0.00000000E+00  0.00000000E+00  0.00000000E+00
  0.00000000E+00  0.00000000E+00  0.00000000E+00
  0.00000000E+00  0.00000000E+00  0.00000000E+00
  0.00000000E+00  0.00000000E+00  0.00000000E+00
  0.00000000E+00  0.00000000E+00  0.00000000E+00
  0.00000000E+00  0.00000000E+00  0.00000000E+00
  0.00000000E+00  0.00000000E+00  0.00000000E+00
  0.00000000E+00  0.00000000E+00  0.00000000E+00
  0.00000000E+00  0.00000000E+00  0.00000000E+00
  0.00000000E+00  0.00000000E+00  0.00000000E+00
  0.00000000E+00  0.00000000E+00  0.00000000E+00
  0.00000000E+00  0.00000000E+00  0.00000000E+00
  0.00000000E+00  0.00000000E+00  0.00000000E+00
  0.00000000E+00  0.00000000E+00  0.00000000E+00
  0.00000000E+00  0.00000000E+00  0.00000000E+00
  0.00000000E+00  0.00000000E+00  0.00000000E+00
  0.00000000E+00  0.00000000E+00  0.00000000E+00
  0.00000000E+00  0.00000000E+00  0.00000000E+00
  0.00000000E+00  0.00000000E+00  0.00000000E+00
  0.00000000E+00  0.00000000E+00  0.00000000E+00
  0.00000000E+00  0.00000000E+00  0.00000000E+00
  0.00000000E+00  0.00000000E+00  0.00000000E+00
  0.00000000E+00  0.00000000E+00  0.00000000E+00
  0.00000000E+00  0.00000000E+00  0.00000000E+00
  0.00000000E+00  0.00000000E+00  0.00000000E+00
  0.00000000E+00  0.00000000E+00  0.00000000E+00
  0.00000000E+00  0.00000000E+00  0.00000000E+00
  0.00000000E+00  0.00000000E+00  0.00000000E+00
  0.00000000E+00  0.00000000E+00  0.00000000E+00
  0.00000000E+00  0.00000000E+00  0.00000000E+00
  0.00000000E+00  0.00000000E+00  0.00000000E+00
  0.00000000E+00  0.00000000E+00  0.00000000E+00
  0.00000000E+00  0.00000000E+00  0.00000000E+00
  0.00000000E+00  0.00000000E+00  0.00000000E+00
  0.00000000E+00  0.00000000E+00  0.00000000E+00
  0.00000000E+00  0.00000000E+00  0.00000000E+00
  0.00000000E+00  0.00000000E+00  0.00000000E+00
  0.00000000E+00  0.00000000E+00  0.00000000E+00
  0.00000000E+00  0.00000000E+00  0.00000000E+00
  0.00000000E+00  0.00000000E+00  0.00000000E+00
  0.00000000E+00  0.00000000E+00  0.00000000E+00
  0.00000000E+00  0.00000000E+00  0.00000000E+00
  0.00000000E+00  0.00000000E+00  0.00000000E+00
  0.00000000E+00  0.00000000E+00  0.00000000E+00
  0.00000000E+00  0.00000000E+00  0.00000000E+00
  0.00000000E+00  0.00000000E+00  0.00000000E+00
  0.00000000E+00  0.00000000E+00  0.00000000E+00
  0.00000000E+00  0.00000000E+00  0.00000000E+00
  0.00000000E+00  0.00000000E+00  0.00000000E+00
  0.00000000E+00  0.00000000E+00  0.00000000E+00
  0.00000000E+00  0.00000000E+00  0.00000000E+00
  0.00000000E+00  0.00000000E+00  0.00000000E+00
  0.00000000E+00  0.00000000E+00  0.00000000E+00
  0.00000000E+00  0.00000000E+00  0.00000000E+00
  0.00000000E+00  0.00000000E+00  0.00000000E+00
  0.00000000E+00  0.00000000E+00  0.00000000E+00
  0.00000000E+00  0.00000000E+00  0.00000000E+00
  0.00000000E+00  0.00000000E+00  0.00000000E+00
  0.00000000E+00  0.00000000E+00  0.00000000E+00
  0.00000000E+00  0.00000000E+00  0.00000000E+00
  0.00000000E+00  0.00000000E+00  0.00000000E+00
  0.00000000E+00  0.00000000E+00  0.00000000E+00
  0.00000000E+00  0.00000000E+00  0.00000000E+00
  0.00000000E+00  0.00000000E+00  0.00000000E+00
  0.00000000E+00  0.00000000E+00  0.00000000E+00
  0.00000000E+00  0.00000000E+00  0.00000000E+00
  0.00000000E+00  0.00000000E+00  0.00000000E+00
  0.00000000E+00  0.00000000E+00  0.00000000E+00
  0.00000000E+00  0.00000000E+00  0.00000000E+00
  0.00000000E+00  0.00000000E+00  0.00000000E+00
  0.00000000E+00  0.00000000E+00  0.00000000E+00
  0.00000000E+00  0.00000000E+00  0.00000000E+00
