# Supplementary material for: The mechanisms underlying the enhanced high-temperature properties of GRX-810
Source: Nat Commun. 2025 Dec 14;17:963. doi: 10.1038/s41467-025-67687-4 (PMC12847880; doi:10.1038/s41467-025-67687-4)
Supplement: Supplementary file 3 — Supplementary Data 1 [file 41467_2025_67687_MOESM3_ESM.zip › DFT datasets/Y2O3_mono_Al6_relax.vasp]

B-Y2O3_Al6                              
   1.00000000000000     
    13.8930907717370573   -0.0022132589169344   -0.1095612283743297
    -0.0024118856913512   13.9626653110014480    0.0046965303839955
    -3.2245736032407724    0.0066682554086417   16.9107079884895342
   Y    O    Al
    90   144     6
Direct
  0.8706019618051751  0.1251712108585052  0.2584870859910618
  0.6426530294496832  0.0009692883742740  0.2472116187002381
  0.9687076757859401  0.9994169554363268  0.0935261236959058
  0.8150026160825503  0.1276728612209736  0.4336164174017225
  0.6919400300388234  0.9990717489196809  0.0688121004734301
  0.3707331439550151  0.0004310332801725  0.2588927522793111
  0.1396436160185724  0.1256187404791118  0.2464932948057551
  0.4677920508019369  0.1236915265368624  0.0977824804230574
  0.3227531051667582  0.0041426837590002  0.4367808003253886
  0.1923060507428654  0.1240682946222676  0.0694162486501860
  0.0354716488422253  0.0027067858208898  0.4115469145754352
  0.8552286234852211  0.1242937542001189  0.7529240900300660
  0.6290690329361247  0.9996712817068144  0.7408277557181669
  0.8073891974080567  0.1249885907742177  0.9313111411181672
  0.6858672184352348  0.0068781171985073  0.5647574325571845
  0.5284072263726058  0.1241649372220315  0.9072596968520880
  0.3591777669443265  0.0006707914204775  0.7544513171100519
  0.1279726439079257  0.1240963157811901  0.7402758010365558
  0.4634066184054048  0.1287574285207346  0.5887159684598661
  0.3069397512059527  0.9990498551573004  0.9312104506632416
  0.1776791928677733  0.1306590220106255  0.5604809012192220
  0.0295512218074148  0.9993683335339343  0.9036143653146792
  0.8699791714839479  0.3713879246773473  0.2617731880229666
  0.6406450419280125  0.2474440582783261  0.2514610662822151
  0.9690266938463284  0.2496762935048538  0.0946808779875694
  0.8206985144141137  0.3792803615114872  0.4397619777528258
  0.6891341016508291  0.2490602382066672  0.0704805483300515
  0.5352015008648667  0.3709246586575734  0.4131935658703869
  0.3728261874417821  0.2462464864627496  0.2619910032445443
  0.1391149493826377  0.3707512546534478  0.2500476729980626
  0.4664607868007712  0.3733123815567641  0.0977031597202162
  0.3101831895830177  0.2555200836891185  0.4339534639208597
  0.1935177671878804  0.3737789179393409  0.0704640278720805
  0.8599678576492302  0.3753661890996740  0.7550444483090982
  0.6276824345071780  0.2511581498580900  0.7422346546013024
  0.9635890063873481  0.2519146564056711  0.5899099247807924
  0.8074612470604000  0.3739209424586210  0.9322339855427213
  0.6800794820856526  0.2522703346687494  0.5639008754658150
  0.5286397382271880  0.3734816798446056  0.9067466167644055
  0.3568975989137257  0.2502155323418793  0.7529651007308411
  0.1289243165000697  0.3756481449800663  0.7421808902227046
  0.3058813728309698  0.2488373314139096  0.9306228625963765
  0.1876566981027249  0.3760149509850808  0.5671967242020992
  0.0302237634218906  0.2487576083343884  0.9047798079313858
  0.8707079741324856  0.6235227701803274  0.2574789813619468
  0.6401827861208346  0.4976660165101003  0.2464269452197369
  0.9694305841511817  0.4975240161584810  0.0953121095940289
  0.8195880813857467  0.6249662761732903  0.4360427678224121
  0.6919209531737176  0.4986205100328122  0.0699211821143663
  0.5407738969137967  0.6240095290648195  0.4036038687764732
  0.3685322552368809  0.4982717042347014  0.2566296481827427
  0.1411943236316515  0.6230753681815293  0.2467838976590679
  0.4712027045569751  0.6237805099273570  0.0905459512749413
  0.3213689592219557  0.4996087025633120  0.4365250449172883
  0.1906795566082374  0.6236253693634494  0.0682347079494548
  0.0369979630963729  0.4933229498045207  0.4117337599735496
  0.8621780698220394  0.6226636597947586  0.7501227491311649
  0.6270288195696646  0.4959498697438617  0.7407982356581760
  0.8053151587874412  0.6234952334879977  0.9294234998219918
  0.6946872749870162  0.5020397903444676  0.5707734612390750
  0.5335192151104673  0.6241185765658495  0.9003889247428207
  0.3600862558856431  0.4961037956778153  0.7509409202288023
  0.1280442098641420  0.6216662972838161  0.7396256306216645
  0.4659864576400882  0.6191687711516243  0.5896419348641430
  0.3090972281602560  0.4992977946217735  0.9303337548533696
  0.1860541308333830  0.6270206943355880  0.5638889699705915
  0.0295927785818347  0.4998082391026748  0.9063003717162124
  0.8693788053676554  0.8739853957517361  0.2564809145946610
  0.6402732614527231  0.7502615157643375  0.2456168399719012
  0.9690640472454549  0.7486465420439763  0.0935850821012008
  0.8232910427885965  0.8780782759264516  0.4363867261202466
  0.6923848514289320  0.7491620255274494  0.0681988843600214
  0.5371978835636334  0.8789511235246299  0.4099923467489466
  0.3693483343229654  0.7486112471315880  0.2560312728799375
  0.1414585012344007  0.8766903809779529  0.2458003565298941
  0.4695949410628119  0.8736154566080409  0.0937340350866319
  0.3232553697665144  0.7540383805596858  0.4365487689474454
  0.1910696553204262  0.8739308725030949  0.0685816860611799
  0.0429926633534721  0.7508888715982236  0.4036796845284791
  0.8573981899328094  0.8751493155252594  0.7528401920391430
  0.6284480456355653  0.7482401710081986  0.7414090046092366
  0.9672763660273059  0.7471246996941645  0.5881408535126643
  0.8079159852240669  0.8741037742199108  0.9300733130939829
  0.6828269057858621  0.7522607204313085  0.5630339881338779
  0.5287231887163496  0.8747486041802968  0.9053484439090327
  0.3566177054485598  0.7503148352784129  0.7530772286907512
  0.1288579939362217  0.8733726612982233  0.7423332407596532
  0.3077507096175086  0.7486997776424565  0.9308058071301314
  0.1901386468845861  0.8787228374122741  0.5689753375670485
  0.0293369935796624  0.7484661885652201  0.9045414633782668
  0.8776706058774377  0.0034168260296123  0.3630757803275408
  0.6626031980335982  0.1254026047830409  0.4716100815802615
  0.7235369467737693  0.1254610464682308  0.3093460951740686
  0.5403746249268092  0.0127459635024899  0.3358003877893215
  0.9753435524323489  0.1239256723009811  0.1734327382442180
  0.9978479636828422  0.1245553977416616  0.9981360335192567
  0.8254561019405198  0.9988591390506988  0.0142292528479279
  0.7998068677404115  0.9998867371657502  0.1888855432390779
  0.6304927858335914  0.1221768483632546  0.1415589539103488
  0.3914416881598459  0.1272082930251763  0.3674787287912454
  0.1829155443787996  0.9978811709238089  0.4857008119108367
  0.2178693319022031  0.0039636995146014  0.3128395711884831
  0.0398682016998112  0.1371061825925143  0.3357643538724739
  0.4775096195145045  0.9962435065142490  0.1754526020904148
  0.4975424969982158  0.9984586410264750  0.9989673558732972
  0.3262365180932842  0.1239663461984809  0.0154940035234928
  0.3035953577602660  0.1239202825423072  0.1882816084195165
  0.1313040587233175  0.0004336563922993  0.1413622732918468
  0.8677654514683203  0.9993325881335204  0.8572699811067702
  0.6729531838468032  0.1241001687680207  0.9844189500897297
  0.7021895079656618  0.1250461033161014  0.8088652084602106
  0.5238738575711595  0.0007871240335052  0.8254039705418701
  0.9583413952544156  0.1133121241338578  0.6620675770717516
  0.0083056818914053  0.1508907461790776  0.4885267259282495
  0.8522437409844559  0.0073904126015428  0.5300101337389275
  0.7773850735341632  0.9981278122647265  0.6888878109430620
  0.6216964124919705  0.1273836473739870  0.6399795007271768
  0.3661142253499525  0.1235924557878649  0.8570436030306535
  0.1724305987076785  0.9995710239473395  0.9838744727704281
  0.1976371508758616  0.9998609531437697  0.8091016270760646
  0.0205434975768355  0.1250320903122568  0.8230709668401431
  0.4594783905793674  0.9901556357255724  0.6627200225199625
  0.5029996875021983  0.0293971641009290  0.4880738466789445
  0.3179792846300916  0.1333822500363087  0.5146270115260906
  0.2829426341675800  0.1228209468732916  0.6854792428636159
  0.1001435331592848  0.0029593547642515  0.6266971707232489
  0.8913603251661443  0.2517793543977501  0.3691095122717407
  0.6820787169154541  0.3828321619430425  0.4870405708713262
  0.7156996818278676  0.3718766009780567  0.3155093556117254
  0.5424054215214266  0.2312736004766426  0.3459754170344714
  0.9764660093797581  0.3735875462973593  0.1774453971414248
  0.9966763763563059  0.3740089210162660  0.9996252674390252
  0.8242836427032706  0.2491132556327194  0.0172672005299079
  0.7969319021050758  0.2497595637110131  0.1920584120558907
  0.6294845073520519  0.3750055824555225  0.1421573607860957
  0.3759517528789148  0.3731015948326917  0.3621972852595745
  0.1588236713014106  0.2594873260037326  0.4703672593467192
  0.2220692296753820  0.2466641074144551  0.3082720837163894
  0.0392256520079291  0.3556931615845044  0.3424467853866994
  0.4798998185594638  0.2482945066786475  0.1790158679255482
  0.5003866448185296  0.2480982685372873  0.0019730866660332
  0.3262073557945214  0.3733525853757264  0.0143837198253185
  0.3051256786368950  0.3714369091991604  0.1871379481331360
  0.1311461806089478  0.2489344374746172  0.1420778367424969
  0.8677687432535743  0.2497947572854448  0.8583080159785372
  0.6727128999833549  0.3739605583256785  0.9848026854038241
  0.6999824379496764  0.3734188263311807  0.8110359568019030
  0.5221423155666548  0.2476266158880301  0.8261658644183716
  0.9613440133799853  0.3865963620909652  0.6651985757550360
  0.9964592170682167  0.3939214856275952  0.5133536646202786
  0.8196175794896441  0.2491547940816023  0.5155251119830077
  0.7868051424419499  0.2521978353304745  0.6856459830936349
  0.6100359635522257  0.3746322361300375  0.6354803129620967
  0.3670055064232771  0.3717107288266865  0.8576634766265232
  0.1727501431752415  0.2487675075460067  0.9851244479074656
  0.1968605789798271  0.2480906002309562  0.8111463007277792
  0.0227806537167911  0.3749089612472954  0.8266192837747505
  0.4594648956508431  0.2613055007964484  0.6652460126391193
  0.5023127520714515  0.2703327961255558  0.5152239454107225
  0.3414832855293434  0.3728058410928746  0.5303277045676462
  0.2765276298420440  0.3746742377307629  0.6916403406687892
  0.1214948428312122  0.2491569844078093  0.6399523789058920
  0.8762369923724080  0.4990463558406618  0.3629834543547034
  0.6828518268812851  0.6216096771982957  0.4868494661924223
  0.7063827844611572  0.6243839854470119  0.3165060645771763
  0.5323700122851729  0.4925941011924234  0.3282744104085553
  0.9750540006314115  0.6235747837332890  0.1719066073874399
  0.0014983478147077  0.6232733821317995  0.9990532752379618
  0.8255389806771620  0.4992886636061108  0.0161378031456964
  0.7979886652640940  0.4973757939336633  0.1917116850045738
  0.6325122433440694  0.6245399696843190  0.1420895308256185
  0.3776983897231150  0.6272446571495919  0.3578560877012986
  0.1828685415672396  0.4978905078769814  0.4861217843496437
  0.2127006747270490  0.4963087969826525  0.3137779170071481
  0.0337530316955299  0.6179533630824323  0.3293077477279276
  0.4738008244791456  0.5018780659320307  0.1713701237096097
  0.4977501417713222  0.4990188279670214  0.9973522577328456
  0.3248033741817466  0.6239679133336864  0.0149945709186613
  0.2939719580554438  0.6240770330679539  0.1902007939736938
  0.1317804587439367  0.4960056626242150  0.1419194913898039
  0.8674407818851010  0.5009039487548388  0.8581926369877231
  0.6724914782018163  0.6235871626711015  0.9854357987831133
  0.6884106139508097  0.6244495915936639  0.8154216782584793
  0.5197997353504455  0.4962671236611635  0.8232284197632173
  0.9619546114227034  0.6080112893329035  0.6596884483308930
  0.0104428864677804  0.6360876177193954  0.4957576819374798
  0.8466060831422152  0.5046349062975718  0.5321823579574241
  0.7787936201627234  0.4983291250468080  0.6944608182722453
  0.6225333386204079  0.6261808748087243  0.6431360049222530
  0.3695477295902188  0.6259590531120593  0.8571345370126408
  0.1739570985365079  0.4979696309611090  0.9838599400519158
  0.2021856829771629  0.5000677476266985  0.8088603506713784
  0.0228875950046416  0.6240565838007689  0.8231327105771583
  0.4600916188697114  0.4806351970436965  0.6581127910510878
  0.4987270506135287  0.5088352418525857  0.4936029872525025
  0.3246640673518084  0.6274166665598326  0.5131835670618643
  0.2901816922638581  0.6223368880722712  0.6847545094147871
  0.1103404066767451  0.5008169972983851  0.6334123067485873
  0.8791180817246144  0.7492065287146848  0.3585682860715119
  0.6832693877607656  0.8842834042880309  0.4857356797362753
  0.7153823100828309  0.8756251870129516  0.3131207101509508
  0.5334700023328814  0.7575572311963662  0.3279123891147968
  0.9750959217345574  0.8737623260989682  0.1710413119037603
  0.9981809996271162  0.8742866825713805  0.9973082718337136
  0.8256703562196579  0.7489332879579373  0.0134744941129012
  0.7995718998532461  0.7484885808484547  0.1880057780568688
  0.6319928296915239  0.8737983699369983  0.1412582588693015
  0.3778096822287022  0.8790088250025935  0.3627523756524319
  0.1863406881051253  0.7595988897764496  0.4873721352554785
  0.2068076694209185  0.7507877746351928  0.3167219504309549
  0.0337230916223760  0.8831152151895811  0.3279565125327732
  0.4731861437796063  0.7474543612952828  0.1707604598446757
  0.4991192693695869  0.7505395658818486  0.9974993275151341
  0.3248689484281438  0.8740066170989697  0.0157115197445057
  0.2968353370617196  0.8753799316885661  0.1908911503776199
  0.1313749704377622  0.7500517013278453  0.1413124146939568
  0.8666621222264885  0.7464681903262390  0.8555488192439316
  0.6735332269523110  0.8745725735697708  0.9828764917434057
  0.7020699261674890  0.8735539540156129  0.8064986284781601
  0.5203674019857684  0.7520051870660954  0.8226468334767858
  0.9589662172340659  0.8870107778252843  0.6619072469086353
  0.0029643050398501  0.8668136060181766  0.4931491078398759
  0.8234174303955252  0.7519115492760579  0.5140217311979058
  0.7855813671466763  0.7503816470803536  0.6852665973944219
  0.6015618846948946  0.8795253887811144  0.6273625242474367
  0.3668902048590261  0.8757070081393570  0.8580361021747581
  0.1727207080458279  0.7492533986832676  0.9838411374724788
  0.1998385245862796  0.7482690464164928  0.8104098650201840
  0.0211065637321647  0.8726929006085489  0.8239254084301421
  0.4589976176291191  0.7626052606021752  0.6620840564381609
  0.5104194451996983  0.7417810018371711  0.4933207021370090
  0.3575018157968702  0.8803447237308918  0.5304219983537185
  0.2787532083004111  0.8787617393092216  0.6916154488500960
  0.1239518877987151  0.7499510244130101  0.6427241467161796
  0.9628327896639035  0.9997092816493441  0.6089764390188205
  0.0314135483947826  0.2393578643667124  0.4031428680685282
  0.9716572831609378  0.4892376771474772  0.5974982986551184
  0.4650718477275957  0.8756730614020916  0.6101904482712684
  0.5324531651376991  0.1140777513114010  0.4036724400889608
  0.4697676144310870  0.3638449423279563  0.5970206169591559
 
  0.00000000E+00  0.00000000E+00  0.00000000E+00
  0.00000000E+00  0.00000000E+00  0.00000000E+00
  0.00000000E+00  0.00000000E+00  0.00000000E+00
  0.00000000E+00  0.00000000E+00  0.00000000E+00
  0.00000000E+00  0.00000000E+00  0.00000000E+00
  0.00000000E+00  0.00000000E+00  0.00000000E+00
  0.00000000E+00  0.00000000E+00  0.00000000E+00
  0.00000000E+00  0.00000000E+00  0.00000000E+00
  0.00000000E+00  0.00000000E+00  0.00000000E+00
  0.00000000E+00  0.00000000E+00  0.00000000E+00
  0.00000000E+00  0.00000000E+00  0.00000000E+00
  0.00000000E+00  0.00000000E+00  0.00000000E+00
  0.00000000E+00  0.00000000E+00  0.00000000E+00
  0.00000000E+00  0.00000000E+00  0.00000000E+00
  0.00000000E+00  0.00000000E+00  0.00000000E+00
  0.00000000E+00  0.00000000E+00  0.00000000E+00
  0.00000000E+00  0.00000000E+00  0.00000000E+00
  0.00000000E+00  0.00000000E+00  0.00000000E+00
  0.00000000E+00  0.00000000E+00  0.00000000E+00
  0.00000000E+00  0.00000000E+00  0.00000000E+00
  0.00000000E+00  0.00000000E+00  0.00000000E+00
  0.00000000E+00  0.00000000E+00  0.00000000E+00
  0.00000000E+00  0.00000000E+00  0.00000000E+00
  0.00000000E+00  0.00000000E+00  0.00000000E+00
  0.00000000E+00  0.00000000E+00  0.00000000E+00
  0.00000000E+00  0.00000000E+00  0.00000000E+00
  0.00000000E+00  0.00000000E+00  0.00000000E+00
  0.00000000E+00  0.00000000E+00  0.00000000E+00
  0.00000000E+00  0.00000000E+00  0.00000000E+00
  0.00000000E+00  0.00000000E+00  0.00000000E+00
  0.00000000E+00  0.00000000E+00  0.00000000E+00
  0.00000000E+00  0.00000000E+00  0.00000000E+00
  0.00000000E+00  0.00000000E+00  0.00000000E+00
  0.00000000E+00  0.00000000E+00  0.00000000E+00
  0.00000000E+00  0.00000000E+00  0.00000000E+00
  0.00000000E+00  0.00000000E+00  0.00000000E+00
  0.00000000E+00  0.00000000E+00  0.00000000E+00
  0.00000000E+00  0.00000000E+00  0.00000000E+00
  0.00000000E+00  0.00000000E+00  0.00000000E+00
  0.00000000E+00  0.00000000E+00  0.00000000E+00
  0.00000000E+00  0.00000000E+00  0.00000000E+00
  0.00000000E+00  0.00000000E+00  0.00000000E+00
  0.00000000E+00  0.00000000E+00  0.00000000E+00
  0.00000000E+00  0.00000000E+00  0.00000000E+00
  0.00000000E+00  0.00000000E+00  0.00000000E+00
  0.00000000E+00  0.00000000E+00  0.00000000E+00
  0.00000000E+00  0.00000000E+00  0.00000000E+00
  0.00000000E+00  0.00000000E+00  0.00000000E+00
  0.00000000E+00  0.00000000E+00  0.00000000E+00
  0.00000000E+00  0.00000000E+00  0.00000000E+00
  0.00000000E+00  0.00000000E+00  0.00000000E+00
  0.00000000E+00  0.00000000E+00  0.00000000E+00
  0.00000000E+00  0.00000000E+00  0.00000000E+00
  0.00000000E+00  0.00000000E+00  0.00000000E+00
  0.00000000E+00  0.00000000E+00  0.00000000E+00
  0.00000000E+00  0.00000000E+00  0.00000000E+00
  0.00000000E+00  0.00000000E+00  0.00000000E+00
  0.00000000E+00  0.00000000E+00  0.00000000E+00
  0.00000000E+00  0.00000000E+00  0.00000000E+00
  0.00000000E+00  0.00000000E+00  0.00000000E+00
  0.00000000E+00  0.00000000E+00  0.00000000E+00
  0.00000000E+00  0.00000000E+00  0.00000000E+00
  0.00000000E+00  0.00000000E+00  0.00000000E+00
  0.00000000E+00  0.00000000E+00  0.00000000E+00
  0.00000000E+00  0.00000000E+00  0.00000000E+00
  0.00000000E+00  0.00000000E+00  0.00000000E+00
  0.00000000E+00  0.00000000E+00  0.00000000E+00
  0.00000000E+00  0.00000000E+00  0.00000000E+00
  0.00000000E+00  0.00000000E+00  0.00000000E+00
  0.00000000E+00  0.00000000E+00  0.00000000E+00
  0.00000000E+00  0.00000000E+00  0.00000000E+00
  0.00000000E+00  0.00000000E+00  0.00000000E+00
  0.00000000E+00  0.00000000E+00  0.00000000E+00
  0.00000000E+00  0.00000000E+00  0.00000000E+00
  0.00000000E+00  0.00000000E+00  0.00000000E+00
  0.00000000E+00  0.00000000E+00  0.00000000E+00
  0.00000000E+00  0.00000000E+00  0.00000000E+00
  0.00000000E+00  0.00000000E+00  0.00000000E+00
  0.00000000E+00  0.00000000E+00  0.00000000E+00
  0.00000000E+00  0.00000000E+00  0.00000000E+00
  0.00000000E+00  0.00000000E+00  0.00000000E+00
  0.00000000E+00  0.00000000E+00  0.00000000E+00
  0.00000000E+00  0.00000000E+00  0.00000000E+00
  0.00000000E+00  0.00000000E+00  0.00000000E+00
  0.00000000E+00  0.00000000E+00  0.00000000E+00
  0.00000000E+00  0.00000000E+00  0.00000000E+00
  0.00000000E+00  0.00000000E+00  0.00000000E+00
  0.00000000E+00  0.00000000E+00  0.00000000E+00
  0.00000000E+00  0.00000000E+00  0.00000000E+00
  0.00000000E+00  0.00000000E+00  0.00000000E+00
  0.00000000E+00  0.00000000E+00  0.00000000E+00
  0.00000000E+00  0.00000000E+00  0.00000000E+00
  0.00000000E+00  0.00000000E+00  0.00000000E+00
  0.00000000E+00  0.00000000E+00  0.00000000E+00
  0.00000000E+00  0.00000000E+00  0.00000000E+00
  0.00000000E+00  0.00000000E+00  0.00000000E+00
  0.00000000E+00  0.00000000E+00  0.00000000E+00
  0.00000000E+00  0.00000000E+00  0.00000000E+00
  0.00000000E+00  0.00000000E+00  0.00000000E+00
  0.00000000E+00  0.00000000E+00  0.00000000E+00
  0.00000000E+00  0.00000000E+00  0.00000000E+00
  0.00000000E+00  0.00000000E+00  0.00000000E+00
  0.00000000E+00  0.00000000E+00  0.00000000E+00
  0.00000000E+00  0.00000000E+00  0.00000000E+00
  0.00000000E+00  0.00000000E+00  0.00000000E+00
  0.00000000E+00  0.00000000E+00  0.00000000E+00
  0.00000000E+00  0.00000000E+00  0.00000000E+00
  0.00000000E+00  0.00000000E+00  0.00000000E+00
  0.00000000E+00  0.00000000E+00  0.00000000E+00
  0.00000000E+00  0.00000000E+00  0.00000000E+00
  0.00000000E+00  0.00000000E+00  0.00000000E+00
  0.00000000E+00  0.00000000E+00  0.00000000E+00
  0.00000000E+00  0.00000000E+00  0.00000000E+00
  0.00000000E+00  0.00000000E+00  0.00000000E+00
  0.00000000E+00  0.00000000E+00  0.00000000E+00
  0.00000000E+00  0.00000000E+00  0.00000000E+00
  0.00000000E+00  0.00000000E+00  0.00000000E+00
  0.00000000E+00  0.00000000E+00  0.00000000E+00
  0.00000000E+00  0.00000000E+00  0.00000000E+00
  0.00000000E+00  0.00000000E+00  0.00000000E+00
  0.00000000E+00  0.00000000E+00  0.00000000E+00
  0.00000000E+00  0.00000000E+00  0.00000000E+00
  0.00000000E+00  0.00000000E+00  0.00000000E+00
  0.00000000E+00  0.00000000E+00  0.00000000E+00
  0.00000000E+00  0.00000000E+00  0.00000000E+00
  0.00000000E+00  0.00000000E+00  0.00000000E+00
  0.00000000E+00  0.00000000E+00  0.00000000E+00
  0.00000000E+00  0.00000000E+00  0.00000000E+00
  0.00000000E+00  0.00000000E+00  0.00000000E+00
  0.00000000E+00  0.00000000E+00  0.00000000E+00
  0.00000000E+00  0.00000000E+00  0.00000000E+00
  0.00000000E+00  0.00000000E+00  0.00000000E+00
  0.00000000E+00  0.00000000E+00  0.00000000E+00
  0.00000000E+00  0.00000000E+00  0.00000000E+00
  0.00000000E+00  0.00000000E+00  0.00000000E+00
  0.00000000E+00  0.00000000E+00  0.00000000E+00
  0.00000000E+00  0.00000000E+00  0.00000000E+00
  0.00000000E+00  0.00000000E+00  0.00000000E+00
  0.00000000E+00  0.00000000E+00  0.00000000E+00
  0.00000000E+00  0.00000000E+00  0.00000000E+00
  0.00000000E+00  0.00000000E+00  0.00000000E+00
  0.00000000E+00  0.00000000E+00  0.00000000E+00
  0.00000000E+00  0.00000000E+00  0.00000000E+00
  0.00000000E+00  0.00000000E+00  0.00000000E+00
  0.00000000E+00  0.00000000E+00  0.00000000E+00
  0.00000000E+00  0.00000000E+00  0.00000000E+00
  0.00000000E+00  0.00000000E+00  0.00000000E+00
  0.00000000E+00  0.00000000E+00  0.00000000E+00
  0.00000000E+00  0.00000000E+00  0.00000000E+00
  0.00000000E+00  0.00000000E+00  0.00000000E+00
  0.00000000E+00  0.00000000E+00  0.00000000E+00
  0.00000000E+00  0.00000000E+00  0.00000000E+00
  0.00000000E+00  0.00000000E+00  0.00000000E+00
  0.00000000E+00  0.00000000E+00  0.00000000E+00
  0.00000000E+00  0.00000000E+00  0.00000000E+00
  0.00000000E+00  0.00000000E+00  0.00000000E+00
  0.00000000E+00  0.00000000E+00  0.00000000E+00
  0.00000000E+00  0.00000000E+00  0.00000000E+00
  0.00000000E+00  0.00000000E+00  0.00000000E+00
  0.00000000E+00  0.00000000E+00  0.00000000E+00
  0.00000000E+00  0.00000000E+00  0.00000000E+00
  0.00000000E+00  0.00000000E+00  0.00000000E+00
  0.00000000E+00  0.00000000E+00  0.00000000E+00
  0.00000000E+00  0.00000000E+00  0.00000000E+00
  0.00000000E+00  0.00000000E+00  0.00000000E+00
  0.00000000E+00  0.00000000E+00  0.00000000E+00
  0.00000000E+00  0.00000000E+00  0.00000000E+00
  0.00000000E+00  0.00000000E+00  0.00000000E+00
  0.00000000E+00  0.00000000E+00  0.00000000E+00
  0.00000000E+00  0.00000000E+00  0.00000000E+00
  0.00000000E+00  0.00000000E+00  0.00000000E+00
  0.00000000E+00  0.00000000E+00  0.00000000E+00
  0.00000000E+00  0.00000000E+00  0.00000000E+00
  0.00000000E+00  0.00000000E+00  0.00000000E+00
  0.00000000E+00  0.00000000E+00  0.00000000E+00
  0.00000000E+00  0.00000000E+00  0.00000000E+00
  0.00000000E+00  0.00000000E+00  0.00000000E+00
  0.00000000E+00  0.00000000E+00  0.00000000E+00
  0.00000000E+00  0.00000000E+00  0.00000000E+00
  0.00000000E+00  0.00000000E+00  0.00000000E+00
  0.00000000E+00  0.00000000E+00  0.00000000E+00
  0.00000000E+00  0.00000000E+00  0.00000000E+00
  0.00000000E+00  0.00000000E+00  0.00000000E+00
  0.00000000E+00  0.00000000E+00  0.00000000E+00
  0.00000000E+00  0.00000000E+00  0.00000000E+00
  0.00000000E+00  0.00000000E+00  0.00000000E+00
  0.00000000E+00  0.00000000E+00  0.00000000E+00
  0.00000000E+00  0.00000000E+00  0.00000000E+00
  0.00000000E+00  0.00000000E+00  0.00000000E+00
  0.00000000E+00  0.00000000E+00  0.00000000E+00
  0.00000000E+00  0.00000000E+00  0.00000000E+00
  0.00000000E+00  0.00000000E+00  0.00000000E+00
  0.00000000E+00  0.00000000E+00  0.00000000E+00
  0.00000000E+00  0.00000000E+00  0.00000000E+00
  0.00000000E+00  0.00000000E+00  0.00000000E+00
  0.00000000E+00  0.00000000E+00  0.00000000E+00
  0.00000000E+00  0.00000000E+00  0.00000000E+00
  0.00000000E+00  0.00000000E+00  0.00000000E+00
  0.00000000E+00  0.00000000E+00  0.00000000E+00
  0.00000000E+00  0.00000000E+00  0.00000000E+00
  0.00000000E+00  0.00000000E+00  0.00000000E+00
  0.00000000E+00  0.00000000E+00  0.00000000E+00
  0.00000000E+00  0.00000000E+00  0.00000000E+00
  0.00000000E+00  0.00000000E+00  0.00000000E+00
  0.00000000E+00  0.00000000E+00  0.00000000E+00
  0.00000000E+00  0.00000000E+00  0.00000000E+00
  0.00000000E+00  0.00000000E+00  0.00000000E+00
  0.00000000E+00  0.00000000E+00  0.00000000E+00
  0.00000000E+00  0.00000000E+00  0.00000000E+00
  0.00000000E+00  0.00000000E+00  0.00000000E+00
  0.00000000E+00  0.00000000E+00  0.00000000E+00
  0.00000000E+00  0.00000000E+00  0.00000000E+00
  0.00000000E+00  0.00000000E+00  0.00000000E+00
  0.00000000E+00  0.00000000E+00  0.00000000E+00
  0.00000000E+00  0.00000000E+00  0.00000000E+00
  0.00000000E+00  0.00000000E+00  0.00000000E+00
  0.00000000E+00  0.00000000E+00  0.00000000E+00
  0.00000000E+00  0.00000000E+00  0.00000000E+00
  0.00000000E+00  0.00000000E+00  0.00000000E+00
  0.00000000E+00  0.00000000E+00  0.00000000E+00
  0.00000000E+00  0.00000000E+00  0.00000000E+00
  0.00000000E+00  0.00000000E+00  0.00000000E+00
  0.00000000E+00  0.00000000E+00  0.00000000E+00
  0.00000000E+00  0.00000000E+00  0.00000000E+00
  0.00000000E+00  0.00000000E+00  0.00000000E+00
  0.00000000E+00  0.00000000E+00  0.00000000E+00
  0.00000000E+00  0.00000000E+00  0.00000000E+00
  0.00000000E+00  0.00000000E+00  0.00000000E+00
  0.00000000E+00  0.00000000E+00  0.00000000E+00
  0.00000000E+00  0.00000000E+00  0.00000000E+00
  0.00000000E+00  0.00000000E+00  0.00000000E+00
  0.00000000E+00  0.00000000E+00  0.00000000E+00
  0.00000000E+00  0.00000000E+00  0.00000000E+00
  0.00000000E+00  0.00000000E+00  0.00000000E+00
  0.00000000E+00  0.00000000E+00  0.00000000E+00
  0.00000000E+00  0.00000000E+00  0.00000000E+00
  0.00000000E+00  0.00000000E+00  0.00000000E+00
  0.00000000E+00  0.00000000E+00  0.00000000E+00
  0.00000000E+00  0.00000000E+00  0.00000000E+00
  0.00000000E+00  0.00000000E+00  0.00000000E+00
