# Supplementary material for: The mechanisms underlying the enhanced high-temperature properties of GRX-810
Source: Nat Commun. 2025 Dec 14;17:963. doi: 10.1038/s41467-025-67687-4 (PMC12847880; doi:10.1038/s41467-025-67687-4)
Supplement: Supplementary file 3 — Supplementary Data 1 [file 41467_2025_67687_MOESM3_ESM.zip › DFT datasets/Y2O3_mono_Al7_relax.vasp]

B-Y2O3_Al7                              
   1.00000000000000     
    13.8549704555768329   -0.0016589103205685   -0.1308568803480293
    -0.0018603296955384   13.9630738538094814    0.0042470318216701
    -3.2416925879155452    0.0059963765515843   16.9033655245915710
   Y    O    Al
    89   144     7
Direct
  0.8695620500936323  0.1255147841394263  0.2581200097975248
  0.6414245016605851  0.0011435865049868  0.2464184715999175
  0.9683185026525122  0.9991683702872179  0.0946778299812630
  0.8143879240833602  0.1276623548379877  0.4333143512341127
  0.6909549158775892  0.9989988484675051  0.0679663335775172
  0.3707274995011425  0.0004113404300246  0.2580664708451752
  0.1400123499237607  0.1260392651767836  0.2466869241823253
  0.4676771637488915  0.1240548574366907  0.0970311473115364
  0.3225426937788017  0.0039874750799807  0.4364241229992208
  0.1919789172343675  0.1241514486082495  0.0691357742876674
  0.0345894678859194  0.0025615236142209  0.4109432962358692
  0.8548061648619651  0.1239663359121309  0.7527205581819907
  0.6289330582995624  0.9996100680842323  0.7405127919326073
  0.8084591851242143  0.1250289068211085  0.9315696784681209
  0.6859505603532462  0.0063757905511512  0.5646899709792537
  0.5280764167099977  0.1241548745822990  0.9074982660095063
  0.3592447756772607  0.0008252657120948  0.7539994905999078
  0.1278442315460114  0.1237142604614393  0.7397791614806916
  0.4632288948626942  0.1282184581387324  0.5886445156694742
  0.3077478841134173  0.9992999900563435  0.9308983438376651
  0.1772901446310800  0.1307727260679758  0.5599115973261037
  0.0301554470688057  0.9992744968776976  0.9036037962708814
  0.8674640525617200  0.3730647415600964  0.2608070764078055
  0.6392836481268105  0.2479232713885058  0.2508724051782414
  0.9695274084446110  0.2507311298227132  0.0949462802710014
  0.8205840439795703  0.3792375633441023  0.4396099071188687
  0.6880972952546457  0.2489572173939707  0.0700322241677111
  0.5351584168048626  0.3709296771596905  0.4126788914685800
  0.3727393026280344  0.2468981127566703  0.2612144024826433
  0.1368806077546296  0.3713952676501594  0.2503528822559703
  0.4637683185246483  0.3783577235127071  0.0975365602438295
  0.3103568259035976  0.2558506507795444  0.4337839381462359
  0.1925666290341287  0.3748811471658111  0.0698452346962672
  0.8621701410909252  0.3751748671138128  0.7557106558486985
  0.6278271482700308  0.2508610786514183  0.7418701615810250
  0.9635446505626512  0.2520004825865434  0.5901045501678598
  0.8075916502600525  0.3743208947993942  0.9323684205373411
  0.6800468552522498  0.2522643620881375  0.5638467566547171
  0.5314116428306409  0.3735773705045656  0.9042626109980226
  0.3572798961501767  0.2494235513077847  0.7526641743759238
  0.1304766630060471  0.3757015030301883  0.7429437815091171
  0.3069001823338031  0.2487953201710110  0.9305342220390458
  0.1873494366439134  0.3760801733482739  0.5672364556292030
  0.0313260903856006  0.2481353588219483  0.9045717939745713
  0.8691562505043412  0.6234972028212989  0.2572440547677235
  0.6386292146390443  0.4977389401783478  0.2449826881763204
  0.9701881686067283  0.4992513413548301  0.0934340059858184
  0.8194239920801344  0.6248490488066551  0.4357190549141013
  0.6849871440762177  0.4986659778992368  0.0667741937904300
  0.5402575630059177  0.6238001639389235  0.4028379906422352
  0.3667925551188388  0.4988508390263675  0.2574973842700795
  0.1398322927815236  0.6235256733520114  0.2470044527079640
  0.3209211859456745  0.4999080392466277  0.4369810708869277
  0.2033981028044171  0.6242431001739784  0.0738006859083798
  0.0366024813186909  0.4936281603851252  0.4117189348249097
  0.8598507003843584  0.6222266687208755  0.7518820395074264
  0.6280918523170486  0.4963631909118851  0.7413296386650322
  0.8090260157723069  0.6233769328341511  0.9308157596480866
  0.6946547676616229  0.5020141857394620  0.5707020568137905
  0.5280852147833457  0.6235649851632088  0.9081869947688546
  0.3607379477509767  0.4954190170352245  0.7515298248162489
  0.1298466679430835  0.6212135867606878  0.7414142498780537
  0.4660719458121272  0.6186722215258071  0.5900317680648499
  0.3176730899477254  0.4996078306354373  0.9343378578707930
  0.1856738326608011  0.6270585500816448  0.5647709949783396
  0.0342925269083591  0.5003277090139152  0.9067134513779318
  0.8667273203268495  0.8724455634798759  0.2555159124150127
  0.6390321130007077  0.7501091637026536  0.2437963891604665
  0.9700859996314036  0.7477497333621613  0.0916317956432127
  0.8232546328530094  0.8778083308708298  0.4362910273814497
  0.6862681928032262  0.7492062293031287  0.0649775186156747
  0.5372905739050984  0.8787139570364894  0.4090876959653874
  0.3678592888673414  0.7490294454516734  0.2571833156431234
  0.1403122385770204  0.8765950518768177  0.2458524696446276
  0.4685975169538659  0.8700016090356887  0.0921247986124598
  0.3233143740741669  0.7540685231145227  0.4373448105173605
  0.1902337792578251  0.8736378537227552  0.0680368900671778
  0.0426663932882938  0.7509381687550321  0.4038511186420504
  0.8592666037876414  0.8745953362212865  0.7535252051227543
  0.6290951080034846  0.7468087803810359  0.7419394579057623
  0.9665315269697520  0.7456000281106543  0.5895978699910842
  0.8082024062755377  0.8734802650885648  0.9300509873662633
  0.6827089860268412  0.7520224738384524  0.5629683573493568
  0.5316840857560595  0.8741079905972905  0.9021734061732284
  0.3569510499510238  0.7502720729266233  0.7537141855428456
  0.1304449291936124  0.8722863048925494  0.7433239866135576
  0.3166321978056993  0.7486572091347784  0.9351275317707810
  0.1889002059504157  0.8788397491013074  0.5688813483032811
  0.0339471761748174  0.7475724585708936  0.9051406026150388
  0.8758856038729834  0.0026916475988775  0.3623506604921965
  0.6623477397329671  0.1253382559390533  0.4714635645262045
  0.7227831742513364  0.1258491749833834  0.3088066311710806
  0.5399041200276671  0.0130038720974817  0.3352704246026592
  0.9754844481092331  0.1247241745711521  0.1734805670682138
  0.9981680112047639  0.1247413795257630  0.9982083624478839
  0.8263133189612374  0.9986318275666969  0.0141412846974914
  0.7994695607109953  0.9993995381801369  0.1882414384911850
  0.6304458442200589  0.1220024510646346  0.1416406659990405
  0.3910176280110184  0.1271345433232881  0.3671374056875488
  0.1823551274678386  0.9976747479072364  0.4852917947439925
  0.2169285318047078  0.0036118531409746  0.3126299797083226
  0.0393185804047765  0.1374124480690840  0.3355268092823194
  0.4766215716884818  0.9948668908987598  0.1739638867470836
  0.4982235793853935  0.9995478178641386  0.9984458951368759
  0.3255778018675861  0.1238006859460205  0.0153154950641356
  0.3026193827904529  0.1241767781800278  0.1884880030295215
  0.1310148853754294  0.9995794027541794  0.1417134161900293
  0.8678664141228709  0.9979442695644392  0.8573840938037737
  0.6739249165085825  0.1242624888057482  0.9844966755417958
  0.7035402174368616  0.1249706300252910  0.8083694721905762
  0.5225042435010383  0.0030172706005092  0.8236645188123189
  0.9578318558587678  0.1131238871034929  0.6618205060057728
  0.0074818177103931  0.1512671320639121  0.4878753876754190
  0.8519778310444590  0.0069321585128747  0.5297221242841653
  0.7775493209054066  0.9970000194544353  0.6893279081227390
  0.6221654822589592  0.1268259536559510  0.6396692989967077
  0.3657090322795126  0.1236989674477893  0.8568418584477302
  0.1726467232812454  0.9999518954330530  0.9838554010206291
  0.1978909320690364  0.9999385716251142  0.8088162953467584
  0.0203674492432496  0.1246173152511923  0.8227929913378669
  0.4598905280102212  0.9896505411014725  0.6620680308507277
  0.5029811388146865  0.0290887470199415  0.4877947669598754
  0.3177223617594126  0.1335752793628552  0.5142053863120439
  0.2833122950231129  0.1224500907018415  0.6844693574788595
  0.1000079155595179  0.0037356715624494  0.6262560257797631
  0.8904074434518705  0.2526152156309796  0.3683778899181109
  0.6820514960048635  0.3828544608630254  0.4869846577763699
  0.7140356097412397  0.3728270049076424  0.3151473390144729
  0.5419804427315180  0.2312980910252523  0.3457294747256152
  0.9740246085806731  0.3760466375399970  0.1764420279527213
  0.0031666886310751  0.3759407655168219  0.0017014964663868
  0.8252688278099066  0.2495157730719006  0.0172005679937321
  0.7957950561443529  0.2508518010378296  0.1919022528881918
  0.6256533139839412  0.3767852551093993  0.1433560378901809
  0.3754239097489429  0.3737056123901442  0.3619728700056698
  0.1583460765479525  0.2601954124974667  0.4698419023610311
  0.2218705417229295  0.2480127947962760  0.3079343983048353
  0.0376635070106128  0.3562307385757311  0.3413837836823445
  0.4791763868572895  0.2495770865855073  0.1781131018691005
  0.5005571443471808  0.2471193607103203  0.0016976492492425
  0.3251036023760184  0.3725698394109557  0.0138934984782731
  0.3091648667663334  0.3733513239928168  0.1846813009688805
  0.1317830914083860  0.2504935014052505  0.1426583089053954
  0.8683702581445393  0.2505088450110136  0.8585458461974244
  0.6735850734115362  0.3723416998254287  0.9855116407178933
  0.6968820204405095  0.3731493320503464  0.8131778152167792
  0.5215646817271338  0.2456346677572252  0.8243546896133765
  0.9623120723627459  0.3862560132730813  0.6658416804795554
  0.9963328452667815  0.3935430657726366  0.5133471353866853
  0.8194293519271347  0.2491632030415032  0.5152657206180119
  0.7870476158728600  0.2523322395696584  0.6857801699424404
  0.6103547070694927  0.3745010141927123  0.6354869478056931
  0.3680999558236086  0.3719757370737485  0.8577157885461054
  0.1732581195018350  0.2487969928621726  0.9855427108412291
  0.1972458243212473  0.2474489941660248  0.8110915579469903
  0.0252692608758749  0.3745130382515679  0.8275951337081052
  0.4594647020881656  0.2610580138874536  0.6644589761067842
  0.5020415116497904  0.2705390134522550  0.5145522560955285
  0.3413790186627936  0.3731219379391258  0.5301193003441584
  0.2772551903391661  0.3744237720431361  0.6916815281934368
  0.1219070894858764  0.2488389333101488  0.6397705011946471
  0.8751940939739200  0.4991984043833713  0.3621789840240745
  0.6825938329280200  0.6213927507667367  0.4858269313998298
  0.7045365121947971  0.6243587470884552  0.3138974108793949
  0.5301628072318466  0.4916467675374694  0.3256744296023146
  0.9728653598513343  0.6240399318097402  0.1714984434998019
  0.9967678096519005  0.6233663382636099  0.9969743210333440
  0.8238957337143663  0.4983865644804922  0.0168835247506804
  0.7897939531189898  0.5007193077253705  0.1911901627048618
  0.6086790320313009  0.6251131840901880  0.1307138043338853
  0.3772459220839113  0.6274909158809251  0.3594797565469022
  0.1823673740604183  0.4984513507241373  0.4864666893980040
  0.2115222986074626  0.4960506472305433  0.3142530885089861
  0.0328950428334097  0.6180362926512279  0.3293533745399983
  0.4668977280469996  0.5155873624100987  0.1659852521875451
  0.5000095377403848  0.4890448411600769  0.9924597320287912
  0.3554004497793111  0.6250237484503803  0.0339682627554171
  0.2902413501182033  0.6247606296535620  0.1967064164463197
  0.1329383654342068  0.4976817298866155  0.1421285325845802
  0.8708712476698156  0.4983629903989185  0.8595747519265211
  0.6733164872764296  0.6234696936227820  0.9835151137822967
  0.7011481862647535  0.6239575440191782  0.8106533879806760
  0.5205507179544743  0.5010826777132473  0.8232382181736546
  0.9614691966478410  0.6071426960938915  0.6601413472103568
  0.0099895286076771  0.6360954863755111  0.4957937093760854
  0.8467518532532763  0.5048359188137276  0.5318245300735054
  0.7792822833261188  0.4962703886468982  0.6945066734082729
  0.6230155593366253  0.6263617305636572  0.6419773816865098
  0.3666615554182287  0.6256681748837007  0.8611497215347277
  0.1815343422380231  0.5057081643213620  0.9854985536999186
  0.2032668759289710  0.4993697409410501  0.8108327921821539
  0.0235911832944161  0.6238535168772806  0.8237759509888278
  0.4600838934423559  0.4804109712170616  0.6578186338502044
  0.4995671533824361  0.5092158937237257  0.4928955363764104
  0.3243157158619837  0.6274571454045588  0.5140726120691212
  0.2905601912188826  0.6219574049945142  0.6864168931349725
  0.1108936591700559  0.5007784834135793  0.6337316299261259
  0.8781193165161353  0.7486668819225103  0.3578667649621363
  0.6832872836662863  0.8838458446412536  0.4855308123549582
  0.7134614935033701  0.8749879663719811  0.3122055041193605
  0.5314671439542769  0.7575053592738931  0.3253689170727579
  0.9724778744115833  0.8716236153561735  0.1704677950953444
  0.0036849883284320  0.8717147552000581  0.9987401126801468
  0.8243100881350183  0.7495631623847240  0.0143283110215037
  0.7905759472828487  0.7450788896538197  0.1882526966014275
  0.6299037047693983  0.8723355327007354  0.1410243870757285
  0.3774112684485235  0.8789513808448198  0.3622299821214693
  0.1860162197009621  0.7593027375512581  0.4879468229150017
  0.2061182928093770  0.7517777217915792  0.3173100754325919
  0.0322938306707864  0.8828664143270940  0.3274824835540558
  0.4663897740178680  0.7357629151969824  0.1650956870177639
  0.5014626331478780  0.7602662566481703  0.9924160046649325
  0.3240716582256041  0.8759697453378359  0.0155953344546875
  0.2980878122166887  0.8749368668877059  0.1899847576488130
  0.1322024641668729  0.7495125509385827  0.1413874216653581
  0.8698497716166212  0.7492732513709470  0.8569655101275908
  0.6744532732708975  0.8757171857926608  0.9826854409140654
  0.6978605328439150  0.8731876569418088  0.8084539863577309
  0.5209431372188538  0.7459700800276706  0.8228266283726854
  0.9594130909575523  0.8867448936018039  0.6623245592451023
  0.0027915662689309  0.8669890075892516  0.4929389473732594
  0.8234525242735996  0.7514195777051823  0.5135413031957644
  0.7865860437531945  0.7508975285641388  0.6852373837364667
  0.6020387919629737  0.8788399304623323  0.6267566861451644
  0.3680041111986276  0.8748842771893548  0.8579777236380698
  0.1805238279453681  0.7432315710128344  0.9854744052271081
  0.2016222830495795  0.7481251866636888  0.8120826579607776
  0.0236165996010054  0.8724650319508740  0.8251428809080118
  0.4591270251708035  0.7623564050597113  0.6619989322817251
  0.5103906060540216  0.7420045283715365  0.4919956363348994
  0.3577124848316706  0.8802006475669730  0.5298733252392853
  0.2788696331783046  0.8783275769970315  0.6916046970016302
  0.1240355158996059  0.7495754818384469  0.6431403923183260
  0.9627351750723078  0.9994162143042997  0.6089828313626915
  0.0306081223881083  0.2396612159404685  0.4028291450418925
  0.9717120517882618  0.4895860151764654  0.5982985879910497
  0.4654055204052046  0.8751930510542167  0.6099055347543519
  0.5320071883199059  0.1140407388761159  0.4034970807107477
  0.4698354740278158  0.3636286193961791  0.5968298371753472
  0.4706013993782476  0.6250256748634034  0.1096890131773366
 
  0.00000000E+00  0.00000000E+00  0.00000000E+00
  0.00000000E+00  0.00000000E+00  0.00000000E+00
  0.00000000E+00  0.00000000E+00  0.00000000E+00
  0.00000000E+00  0.00000000E+00  0.00000000E+00
  0.00000000E+00  0.00000000E+00  0.00000000E+00
  0.00000000E+00  0.00000000E+00  0.00000000E+00
  0.00000000E+00  0.00000000E+00  0.00000000E+00
  0.00000000E+00  0.00000000E+00  0.00000000E+00
  0.00000000E+00  0.00000000E+00  0.00000000E+00
  0.00000000E+00  0.00000000E+00  0.00000000E+00
  0.00000000E+00  0.00000000E+00  0.00000000E+00
  0.00000000E+00  0.00000000E+00  0.00000000E+00
  0.00000000E+00  0.00000000E+00  0.00000000E+00
  0.00000000E+00  0.00000000E+00  0.00000000E+00
  0.00000000E+00  0.00000000E+00  0.00000000E+00
  0.00000000E+00  0.00000000E+00  0.00000000E+00
  0.00000000E+00  0.00000000E+00  0.00000000E+00
  0.00000000E+00  0.00000000E+00  0.00000000E+00
  0.00000000E+00  0.00000000E+00  0.00000000E+00
  0.00000000E+00  0.00000000E+00  0.00000000E+00
  0.00000000E+00  0.00000000E+00  0.00000000E+00
  0.00000000E+00  0.00000000E+00  0.00000000E+00
  0.00000000E+00  0.00000000E+00  0.00000000E+00
  0.00000000E+00  0.00000000E+00  0.00000000E+00
  0.00000000E+00  0.00000000E+00  0.00000000E+00
  0.00000000E+00  0.00000000E+00  0.00000000E+00
  0.00000000E+00  0.00000000E+00  0.00000000E+00
  0.00000000E+00  0.00000000E+00  0.00000000E+00
  0.00000000E+00  0.00000000E+00  0.00000000E+00
  0.00000000E+00  0.00000000E+00  0.00000000E+00
  0.00000000E+00  0.00000000E+00  0.00000000E+00
  0.00000000E+00  0.00000000E+00  0.00000000E+00
  0.00000000E+00  0.00000000E+00  0.00000000E+00
  0.00000000E+00  0.00000000E+00  0.00000000E+00
  0.00000000E+00  0.00000000E+00  0.00000000E+00
  0.00000000E+00  0.00000000E+00  0.00000000E+00
  0.00000000E+00  0.00000000E+00  0.00000000E+00
  0.00000000E+00  0.00000000E+00  0.00000000E+00
  0.00000000E+00  0.00000000E+00  0.00000000E+00
  0.00000000E+00  0.00000000E+00  0.00000000E+00
  0.00000000E+00  0.00000000E+00  0.00000000E+00
  0.00000000E+00  0.00000000E+00  0.00000000E+00
  0.00000000E+00  0.00000000E+00  0.00000000E+00
  0.00000000E+00  0.00000000E+00  0.00000000E+00
  0.00000000E+00  0.00000000E+00  0.00000000E+00
  0.00000000E+00  0.00000000E+00  0.00000000E+00
  0.00000000E+00  0.00000000E+00  0.00000000E+00
  0.00000000E+00  0.00000000E+00  0.00000000E+00
  0.00000000E+00  0.00000000E+00  0.00000000E+00
  0.00000000E+00  0.00000000E+00  0.00000000E+00
  0.00000000E+00  0.00000000E+00  0.00000000E+00
  0.00000000E+00  0.00000000E+00  0.00000000E+00
  0.00000000E+00  0.00000000E+00  0.00000000E+00
  0.00000000E+00  0.00000000E+00  0.00000000E+00
  0.00000000E+00  0.00000000E+00  0.00000000E+00
  0.00000000E+00  0.00000000E+00  0.00000000E+00
  0.00000000E+00  0.00000000E+00  0.00000000E+00
  0.00000000E+00  0.00000000E+00  0.00000000E+00
  0.00000000E+00  0.00000000E+00  0.00000000E+00
  0.00000000E+00  0.00000000E+00  0.00000000E+00
  0.00000000E+00  0.00000000E+00  0.00000000E+00
  0.00000000E+00  0.00000000E+00  0.00000000E+00
  0.00000000E+00  0.00000000E+00  0.00000000E+00
  0.00000000E+00  0.00000000E+00  0.00000000E+00
  0.00000000E+00  0.00000000E+00  0.00000000E+00
  0.00000000E+00  0.00000000E+00  0.00000000E+00
  0.00000000E+00  0.00000000E+00  0.00000000E+00
  0.00000000E+00  0.00000000E+00  0.00000000E+00
  0.00000000E+00  0.00000000E+00  0.00000000E+00
  0.00000000E+00  0.00000000E+00  0.00000000E+00
  0.00000000E+00  0.00000000E+00  0.00000000E+00
  0.00000000E+00  0.00000000E+00  0.00000000E+00
  0.00000000E+00  0.00000000E+00  0.00000000E+00
  0.00000000E+00  0.00000000E+00  0.00000000E+00
  0.00000000E+00  0.00000000E+00  0.00000000E+00
  0.00000000E+00  0.00000000E+00  0.00000000E+00
  0.00000000E+00  0.00000000E+00  0.00000000E+00
  0.00000000E+00  0.00000000E+00  0.00000000E+00
  0.00000000E+00  0.00000000E+00  0.00000000E+00
  0.00000000E+00  0.00000000E+00  0.00000000E+00
  0.00000000E+00  0.00000000E+00  0.00000000E+00
  0.00000000E+00  0.00000000E+00  0.00000000E+00
  0.00000000E+00  0.00000000E+00  0.00000000E+00
  0.00000000E+00  0.00000000E+00  0.00000000E+00
  0.00000000E+00  0.00000000E+00  0.00000000E+00
  0.00000000E+00  0.00000000E+00  0.00000000E+00
  0.00000000E+00  0.00000000E+00  0.00000000E+00
  0.00000000E+00  0.00000000E+00  0.00000000E+00
  0.00000000E+00  0.00000000E+00  0.00000000E+00
  0.00000000E+00  0.00000000E+00  0.00000000E+00
  0.00000000E+00  0.00000000E+00  0.00000000E+00
  0.00000000E+00  0.00000000E+00  0.00000000E+00
  0.00000000E+00  0.00000000E+00  0.00000000E+00
  0.00000000E+00  0.00000000E+00  0.00000000E+00
  0.00000000E+00  0.00000000E+00  0.00000000E+00
  0.00000000E+00  0.00000000E+00  0.00000000E+00
  0.00000000E+00  0.00000000E+00  0.00000000E+00
  0.00000000E+00  0.00000000E+00  0.00000000E+00
  0.00000000E+00  0.00000000E+00  0.00000000E+00
  0.00000000E+00  0.00000000E+00  0.00000000E+00
  0.00000000E+00  0.00000000E+00  0.00000000E+00
  0.00000000E+00  0.00000000E+00  0.00000000E+00
  0.00000000E+00  0.00000000E+00  0.00000000E+00
  0.00000000E+00  0.00000000E+00  0.00000000E+00
  0.00000000E+00  0.00000000E+00  0.00000000E+00
  0.00000000E+00  0.00000000E+00  0.00000000E+00
  0.00000000E+00  0.00000000E+00  0.00000000E+00
  0.00000000E+00  0.00000000E+00  0.00000000E+00
  0.00000000E+00  0.00000000E+00  0.00000000E+00
  0.00000000E+00  0.00000000E+00  0.00000000E+00
  0.00000000E+00  0.00000000E+00  0.00000000E+00
  0.00000000E+00  0.00000000E+00  0.00000000E+00
  0.00000000E+00  0.00000000E+00  0.00000000E+00
  0.00000000E+00  0.00000000E+00  0.00000000E+00
  0.00000000E+00  0.00000000E+00  0.00000000E+00
  0.00000000E+00  0.00000000E+00  0.00000000E+00
  0.00000000E+00  0.00000000E+00  0.00000000E+00
  0.00000000E+00  0.00000000E+00  0.00000000E+00
  0.00000000E+00  0.00000000E+00  0.00000000E+00
  0.00000000E+00  0.00000000E+00  0.00000000E+00
  0.00000000E+00  0.00000000E+00  0.00000000E+00
  0.00000000E+00  0.00000000E+00  0.00000000E+00
  0.00000000E+00  0.00000000E+00  0.00000000E+00
  0.00000000E+00  0.00000000E+00  0.00000000E+00
  0.00000000E+00  0.00000000E+00  0.00000000E+00
  0.00000000E+00  0.00000000E+00  0.00000000E+00
  0.00000000E+00  0.00000000E+00  0.00000000E+00
  0.00000000E+00  0.00000000E+00  0.00000000E+00
  0.00000000E+00  0.00000000E+00  0.00000000E+00
  0.00000000E+00  0.00000000E+00  0.00000000E+00
  0.00000000E+00  0.00000000E+00  0.00000000E+00
  0.00000000E+00  0.00000000E+00  0.00000000E+00
  0.00000000E+00  0.00000000E+00  0.00000000E+00
  0.00000000E+00  0.00000000E+00  0.00000000E+00
  0.00000000E+00  0.00000000E+00  0.00000000E+00
  0.00000000E+00  0.00000000E+00  0.00000000E+00
  0.00000000E+00  0.00000000E+00  0.00000000E+00
  0.00000000E+00  0.00000000E+00  0.00000000E+00
  0.00000000E+00  0.00000000E+00  0.00000000E+00
  0.00000000E+00  0.00000000E+00  0.00000000E+00
  0.00000000E+00  0.00000000E+00  0.00000000E+00
  0.00000000E+00  0.00000000E+00  0.00000000E+00
  0.00000000E+00  0.00000000E+00  0.00000000E+00
  0.00000000E+00  0.00000000E+00  0.00000000E+00
  0.00000000E+00  0.00000000E+00  0.00000000E+00
  0.00000000E+00  0.00000000E+00  0.00000000E+00
  0.00000000E+00  0.00000000E+00  0.00000000E+00
  0.00000000E+00  0.00000000E+00  0.00000000E+00
  0.00000000E+00  0.00000000E+00  0.00000000E+00
  0.00000000E+00  0.00000000E+00  0.00000000E+00
  0.00000000E+00  0.00000000E+00  0.00000000E+00
  0.00000000E+00  0.00000000E+00  0.00000000E+00
  0.00000000E+00  0.00000000E+00  0.00000000E+00
  0.00000000E+00  0.00000000E+00  0.00000000E+00
  0.00000000E+00  0.00000000E+00  0.00000000E+00
  0.00000000E+00  0.00000000E+00  0.00000000E+00
  0.00000000E+00  0.00000000E+00  0.00000000E+00
  0.00000000E+00  0.00000000E+00  0.00000000E+00
  0.00000000E+00  0.00000000E+00  0.00000000E+00
  0.00000000E+00  0.00000000E+00  0.00000000E+00
  0.00000000E+00  0.00000000E+00  0.00000000E+00
  0.00000000E+00  0.00000000E+00  0.00000000E+00
  0.00000000E+00  0.00000000E+00  0.00000000E+00
  0.00000000E+00  0.00000000E+00  0.00000000E+00
  0.00000000E+00  0.00000000E+00  0.00000000E+00
  0.00000000E+00  0.00000000E+00  0.00000000E+00
  0.00000000E+00  0.00000000E+00  0.00000000E+00
  0.00000000E+00  0.00000000E+00  0.00000000E+00
  0.00000000E+00  0.00000000E+00  0.00000000E+00
  0.00000000E+00  0.00000000E+00  0.00000000E+00
  0.00000000E+00  0.00000000E+00  0.00000000E+00
  0.00000000E+00  0.00000000E+00  0.00000000E+00
  0.00000000E+00  0.00000000E+00  0.00000000E+00
  0.00000000E+00  0.00000000E+00  0.00000000E+00
  0.00000000E+00  0.00000000E+00  0.00000000E+00
  0.00000000E+00  0.00000000E+00  0.00000000E+00
  0.00000000E+00  0.00000000E+00  0.00000000E+00
  0.00000000E+00  0.00000000E+00  0.00000000E+00
  0.00000000E+00  0.00000000E+00  0.00000000E+00
  0.00000000E+00  0.00000000E+00  0.00000000E+00
  0.00000000E+00  0.00000000E+00  0.00000000E+00
  0.00000000E+00  0.00000000E+00  0.00000000E+00
  0.00000000E+00  0.00000000E+00  0.00000000E+00
  0.00000000E+00  0.00000000E+00  0.00000000E+00
  0.00000000E+00  0.00000000E+00  0.00000000E+00
  0.00000000E+00  0.00000000E+00  0.00000000E+00
  0.00000000E+00  0.00000000E+00  0.00000000E+00
  0.00000000E+00  0.00000000E+00  0.00000000E+00
  0.00000000E+00  0.00000000E+00  0.00000000E+00
  0.00000000E+00  0.00000000E+00  0.00000000E+00
  0.00000000E+00  0.00000000E+00  0.00000000E+00
  0.00000000E+00  0.00000000E+00  0.00000000E+00
  0.00000000E+00  0.00000000E+00  0.00000000E+00
  0.00000000E+00  0.00000000E+00  0.00000000E+00
  0.00000000E+00  0.00000000E+00  0.00000000E+00
  0.00000000E+00  0.00000000E+00  0.00000000E+00
  0.00000000E+00  0.00000000E+00  0.00000000E+00
  0.00000000E+00  0.00000000E+00  0.00000000E+00
  0.00000000E+00  0.00000000E+00  0.00000000E+00
  0.00000000E+00  0.00000000E+00  0.00000000E+00
  0.00000000E+00  0.00000000E+00  0.00000000E+00
  0.00000000E+00  0.00000000E+00  0.00000000E+00
  0.00000000E+00  0.00000000E+00  0.00000000E+00
  0.00000000E+00  0.00000000E+00  0.00000000E+00
  0.00000000E+00  0.00000000E+00  0.00000000E+00
  0.00000000E+00  0.00000000E+00  0.00000000E+00
  0.00000000E+00  0.00000000E+00  0.00000000E+00
  0.00000000E+00  0.00000000E+00  0.00000000E+00
  0.00000000E+00  0.00000000E+00  0.00000000E+00
  0.00000000E+00  0.00000000E+00  0.00000000E+00
  0.00000000E+00  0.00000000E+00  0.00000000E+00
  0.00000000E+00  0.00000000E+00  0.00000000E+00
  0.00000000E+00  0.00000000E+00  0.00000000E+00
  0.00000000E+00  0.00000000E+00  0.00000000E+00
  0.00000000E+00  0.00000000E+00  0.00000000E+00
  0.00000000E+00  0.00000000E+00  0.00000000E+00
  0.00000000E+00  0.00000000E+00  0.00000000E+00
  0.00000000E+00  0.00000000E+00  0.00000000E+00
  0.00000000E+00  0.00000000E+00  0.00000000E+00
  0.00000000E+00  0.00000000E+00  0.00000000E+00
  0.00000000E+00  0.00000000E+00  0.00000000E+00
  0.00000000E+00  0.00000000E+00  0.00000000E+00
  0.00000000E+00  0.00000000E+00  0.00000000E+00
  0.00000000E+00  0.00000000E+00  0.00000000E+00
  0.00000000E+00  0.00000000E+00  0.00000000E+00
  0.00000000E+00  0.00000000E+00  0.00000000E+00
  0.00000000E+00  0.00000000E+00  0.00000000E+00
  0.00000000E+00  0.00000000E+00  0.00000000E+00
  0.00000000E+00  0.00000000E+00  0.00000000E+00
  0.00000000E+00  0.00000000E+00  0.00000000E+00
  0.00000000E+00  0.00000000E+00  0.00000000E+00
  0.00000000E+00  0.00000000E+00  0.00000000E+00
  0.00000000E+00  0.00000000E+00  0.00000000E+00
  0.00000000E+00  0.00000000E+00  0.00000000E+00
  0.00000000E+00  0.00000000E+00  0.00000000E+00
  0.00000000E+00  0.00000000E+00  0.00000000E+00
  0.00000000E+00  0.00000000E+00  0.00000000E+00
  0.00000000E+00  0.00000000E+00  0.00000000E+00
  0.00000000E+00  0.00000000E+00  0.00000000E+00
  0.00000000E+00  0.00000000E+00  0.00000000E+00
