# Supplementary material for: The mechanisms underlying the enhanced high-temperature properties of GRX-810
Source: Nat Commun. 2025 Dec 14;17:963. doi: 10.1038/s41467-025-67687-4 (PMC12847880; doi:10.1038/s41467-025-67687-4)
Supplement: Supplementary file 3 — Supplementary Data 1 [file 41467_2025_67687_MOESM3_ESM.zip › DFT datasets/Y2O3_mono_Al8_relax.vasp]

B-Y2O3_Al8                              
   1.00000000000000     
    13.8172232957070733   -0.0010587609341815   -0.1583558426020817
    -0.0012630542181549   13.9698576934895016    0.0038598197901344
    -3.2664314680172715    0.0053894136968816   16.8996259792748873
   Y    O    Al
    88   144     8
Direct
  0.8672815921643304  0.1253517982989536  0.2564665082637178
  0.6404354492835919  0.0007417521045932  0.2454041876430393
  0.9628206397644415  0.9999583518946967  0.0945362732170199
  0.8147997533692717  0.1275667170302757  0.4326831229069021
  0.6813840916436869  0.9999008837565408  0.0629684026294305
  0.3699243237315386  0.0013220078217158  0.2578641815093664
  0.1400145031990455  0.1258090632219160  0.2458990560568540
  0.4703433431984873  0.1237997901064204  0.0914517592409668
  0.3225363556077492  0.0039303877561386  0.4363800702567967
  0.1880223244710600  0.1241664985113487  0.0681629827057229
  0.0351908663188514  0.0029519882572642  0.4095727112221932
  0.8565409777171445  0.1237476955089284  0.7520466390908266
  0.6306948965343584  0.9991247732154930  0.7393784098731959
  0.7944333164031047  0.1255220241390693  0.9252572679925379
  0.6863775060705257  0.0066019921850100  0.5637200290001079
  0.3612534269797073  0.0011724800130340  0.7559081377342326
  0.1296579710712169  0.1238058393413730  0.7402064082124229
  0.4636013945161392  0.1287137549621174  0.5891263476556690
  0.3132776831311281  0.9990590243373909  0.9340505913482025
  0.1772579058909781  0.1306903381015183  0.5599983437736274
  0.0286615219509529  0.0006166130838354  0.9062046859591331
  0.8656662239954116  0.3727329208503626  0.2600954934162220
  0.6386887154131075  0.2484026085100161  0.2504854756455598
  0.9647366263124018  0.2496148675110667  0.0946662968134561
  0.8208237564960364  0.3793050105563028  0.4396592650199403
  0.6796520427742917  0.2492241409397355  0.0664579450421533
  0.5349142454525843  0.3705843924502331  0.4128115640606823
  0.3719101434806186  0.2458765923225147  0.2607586120751497
  0.1347565366056472  0.3706851934695685  0.2497186863088287
  0.4626118509882906  0.3761463460331662  0.0983307701331273
  0.3098090478474363  0.2558022356857346  0.4335173210688861
  0.1917447783649900  0.3744748231874218  0.0697665716521980
  0.8647975486156473  0.3749999953160745  0.7559981616472067
  0.6293547001650324  0.2508877088777084  0.7412100055788882
  0.9639390014464522  0.2522054692519045  0.5906111902851200
  0.8077729078781902  0.3737223807884439  0.9329263521911059
  0.6807150219428898  0.2520466143964148  0.5636165256986692
  0.5332893700760520  0.3702428099969853  0.9051774643749365
  0.3586858348083025  0.2494024951980970  0.7544721966319035
  0.1335867714559518  0.3741695520170234  0.7443314698959059
  0.3135507642340697  0.2490376458906212  0.9340122249845970
  0.1876616902170274  0.3760669871451288  0.5675167453110435
  0.0297314391621774  0.2472164666235449  0.9074238867222918
  0.8689286077131624  0.6238154358845101  0.2576218481343381
  0.6377495294062323  0.4979082604994339  0.2449045256716372
  0.9694543508493038  0.4992257962299966  0.0937022609218603
  0.8199593326155513  0.6248589399501722  0.4363805815756640
  0.6842175747782391  0.4994380130717785  0.0670048522970638
  0.5406066261459679  0.6235710206258109  0.4027663389718428
  0.3664745011908017  0.4982579149847300  0.2571940646086386
  0.1396389489649931  0.6233777476599950  0.2472577831543995
  0.3208802208769611  0.4996982590665459  0.4368637524614687
  0.2023810502244343  0.6241453073639153  0.0735342818545199
  0.0369510575606866  0.4932811443810559  0.4111743302605459
  0.8599779210792559  0.6223141015493248  0.7516285820526782
  0.6284472465212254  0.4960475116127256  0.7421260405473860
  0.8097548473953344  0.6234558792494314  0.9312191428328687
  0.6950481727607782  0.5017406794096811  0.5712177725801593
  0.5289146093506391  0.6234642991667741  0.9079801437445257
  0.3618090432966329  0.4954599370669242  0.7520057500141968
  0.1311731423345756  0.6211863426272108  0.7416879621913496
  0.4668454736098222  0.6185326401611208  0.5900225067859861
  0.3189887820877008  0.5000736890951258  0.9351141736873909
  0.1860813913919954  0.6271024957416484  0.5648698197729888
  0.0343743553229602  0.4998718846302247  0.9064165318590846
  0.8649092404959505  0.8731315223736922  0.2544128475231170
  0.6382948589967982  0.7495931634817924  0.2436095102368335
  0.9696347416982477  0.7476071285310842  0.0915836255743083
  0.8236995151757013  0.8777046226094246  0.4360278769963757
  0.6854400085612945  0.7495224679163026  0.0648546455846290
  0.5373154096197091  0.8787283101143145  0.4085751469745643
  0.3671245611797758  0.7488372112621979  0.2571318519566572
  0.1386622518202675  0.8768287073429588  0.2453005946433343
  0.4667608044816832  0.8710105968842073  0.0940796800199084
  0.3236800914602980  0.7540465732967004  0.4374152685297147
  0.1897276774385002  0.8740975669048535  0.0682246541275595
  0.0426419400647621  0.7512077487632928  0.4038920973236111
  0.8605565044614825  0.8750041100476260  0.7535715751514344
  0.6294911152805630  0.7468157738542539  0.7425721813371967
  0.9675816536820369  0.7463785663669837  0.5901587079447065
  0.8092981626495485  0.8744296050604653  0.9304230016391973
  0.6830653573324549  0.7522544487643575  0.5631930288681902
  0.5320044097628995  0.8771541208043252  0.9043573639746710
  0.3582790757525912  0.7504775844752976  0.7541042610796953
  0.1333727060513189  0.8741548874622789  0.7443904390188594
  0.3174613637020420  0.7482366409713386  0.9357782142671844
  0.1899133685154708  0.8789711396110003  0.5691710733335820
  0.0345283463067476  0.7483036377797015  0.9042025015107038
  0.8754654199853650  0.0025867387042919  0.3616173429458138
  0.6624752243847679  0.1252989997361166  0.4706521918032818
  0.7216390617297319  0.1255040942951504  0.3073591289030569
  0.5396071472862199  0.0127214515208618  0.3354204015292073
  0.9742022603380025  0.1247741555990457  0.1736534465639447
  0.0034347557036373  0.1246565440138285  0.0016805864351027
  0.8183701604988373  0.0062015283507495  0.0117841779012724
  0.7982491641159261  0.9995179701727975  0.1853993039476718
  0.6319966564854296  0.1217749912172638  0.1372245626849153
  0.3905308641306221  0.1271221094540940  0.3671538147978096
  0.1825696753208393  0.9977539778934319  0.4856328660709384
  0.2152838257131484  0.0028678168324342  0.3132880841703322
  0.0390660470882112  0.1374754342491569  0.3354344250687460
  0.4752171557238049  0.9985281514400437  0.1743277570274756
  0.4971572493439783  0.9887716948881546  0.0051083677795212
  0.3242017923888763  0.1236887847882785  0.0168210981182368
  0.2944810251861158  0.1240787815858964  0.1911302655277614
  0.1272274471584876  0.9977817614155856  0.1409364144448325
  0.8666098673762219  0.9989907892057422  0.8570267130172928
  0.6422004688757853  0.1247022841169721  0.9637799365924802
  0.7075283777303644  0.1249238457411323  0.8013327451233844
  0.5300101080353656  0.0145155974325918  0.8293401203117806
  0.9591525164069502  0.1130040620251885  0.6617005023449357
  0.0074364229717261  0.1508749019258769  0.4878696419649136
  0.8524331114201169  0.0069117655601337  0.5294745419078873
  0.7783855885908370  0.9962148857007291  0.6881266366126262
  0.6231081371821668  0.1278721349035600  0.6374925357381203
  0.3893935114932865  0.1229576635358340  0.8682452047550183
  0.1737679475425541  0.9988785490691353  0.9835278196150704
  0.2074471556243710  0.0035035850562741  0.8084199225613710
  0.0228668045727725  0.1250943949314199  0.8240466143070547
  0.4622760603821709  0.9888046440077515  0.6647142404001627
  0.5028890673514306  0.0293112014986462  0.4881271401422391
  0.3177828553391325  0.1336938773414340  0.5144908600175224
  0.2862609469027176  0.1226340595377865  0.6867215770958642
  0.1017194228599433  0.0038498780256327  0.6267738745806959
  0.8893855029279395  0.2520630696879912  0.3682478620212210
  0.6824018373034615  0.3829000975283195  0.4871169331247811
  0.7137978992928086  0.3727543092240926  0.3151579777557870
  0.5416064531202518  0.2314664498646566  0.3458979125600499
  0.9716759852065675  0.3758296277642876  0.1755497043883559
  0.9987231923711910  0.3739002581761974  0.0008395146590521
  0.8176347115548450  0.2426195689782874  0.0151458002691455
  0.7935883268420552  0.2510866338896917  0.1902254834104074
  0.6255609114766502  0.3765135340068850  0.1439061799206296
  0.3749956106027955  0.3735836849220869  0.3619454819261096
  0.1579086132264093  0.2602546296343095  0.4699071285535464
  0.2206872165133649  0.2485184935287102  0.3080027195848203
  0.0356205419619064  0.3560221264547796  0.3408489022840605
  0.4788645217460061  0.2456047664263629  0.1781230900110121
  0.4971063246981902  0.2591489366434208  0.0080548505791285
  0.3236053001087086  0.3747374832244357  0.0138710594485321
  0.3100562457709244  0.3723839865054788  0.1840498623630545
  0.1280170835801908  0.2517921212435265  0.1415802856652002
  0.8665926528590809  0.2500519015321043  0.8588540544945200
  0.6745606968964042  0.3738787427114025  0.9867170354309355
  0.6928553046302680  0.3722839874086284  0.8159478669863427
  0.5285773570347210  0.2324185346558685  0.8296836929240040
  0.9648183200337330  0.3865888299364937  0.6671452568358240
  0.9972895436474283  0.3937738493993458  0.5141134185759472
  0.8198874994467473  0.2488537436722708  0.5150988400701397
  0.7896609254852790  0.2534601978948591  0.6856253038759217
  0.6115333353248938  0.3742437985397047  0.6363280999387699
  0.3713770378076318  0.3701577921937378  0.8568337350172063
  0.1747170209940710  0.2497432433652470  0.9848557384458041
  0.2074270137615863  0.2440416214255819  0.8106740324744279
  0.0281167954740805  0.3720142310772319  0.8287236002431186
  0.4620435677811854  0.2620576075014439  0.6674192426640444
  0.5021863781595318  0.2703552220741394  0.5157528384259271
  0.3415953162079294  0.3725411677538275  0.5306603614410336
  0.2785177361300623  0.3738512826881181  0.6920988030154118
  0.1229306843279089  0.2480030726946883  0.6401715929471056
  0.8750578870682598  0.4997128442544773  0.3626653372342695
  0.6829997382576498  0.6214390924810044  0.4865031002643205
  0.7035338215684389  0.6242535421610816  0.3144804542288149
  0.5299700411437618  0.4909711377541851  0.3261468873112695
  0.9727709839284047  0.6242047522723058  0.1716505212857181
  0.9966068694976398  0.6233795113619510  0.9966768451765837
  0.8236299409920976  0.4985333442409617  0.0166305778383645
  0.7894520989989148  0.5015527969942114  0.1914525082121773
  0.6088104408096082  0.6252231368706438  0.1307251467353262
  0.3768336030853363  0.6269835806037093  0.3595628834037161
  0.1827284623569524  0.4982805632437806  0.4868054846169931
  0.2097014534699926  0.4952771345773811  0.3141255898972266
  0.0329385234987596  0.6182394109093791  0.3296774596469843
  0.4670770015985753  0.5159898786065963  0.1666650298254910
  0.5004438227216919  0.4898435848018412  0.9916320850362089
  0.3549944921011481  0.6248244250417814  0.0338030321338556
  0.2890835529172342  0.6242126498683666  0.1968086955786386
  0.1322775729430249  0.4964443324367602  0.1419144604908584
  0.8707158890116879  0.4963189300366087  0.8592844939129975
  0.6741843575040556  0.6238744008228777  0.9836672695665081
  0.7017660135478676  0.6238984270005247  0.8112188597629285
  0.5209707873652386  0.5000231917380934  0.8235708640245617
  0.9625568504741050  0.6075257504227571  0.6606063307163419
  0.0105751818655422  0.6362366677762308  0.4963984865270588
  0.8472564154324879  0.5045736245283999  0.5325999167005835
  0.7802218552544679  0.4954132384587016  0.6953350665119078
  0.6242795562575619  0.6256366288036933  0.6428244458935396
  0.3670666742082018  0.6257770441042723  0.8607849469932025
  0.1806770961481889  0.5060116163926289  0.9854393568976653
  0.2049600580494294  0.4985772751956616  0.8114019590244468
  0.0241413300102417  0.6236566938078040  0.8240404592589409
  0.4606528531609537  0.4805538875507226  0.6580909705735438
  0.4999429452966967  0.5090153437318929  0.4932364494056641
  0.3245284583328935  0.6272368500748766  0.5139715123806702
  0.2911032703807432  0.6221610039783129  0.6868474774466471
  0.1124701695382462  0.5010652697854444  0.6348061196688203
  0.8778079252679308  0.7489202275286874  0.3581753382131936
  0.6834331749429984  0.8835802658689450  0.4854144850883791
  0.7123794498794379  0.8751782296165285  0.3116072535111296
  0.5311404797776239  0.7574519766932201  0.3256016722850849
  0.9704175504910926  0.8713369878990089  0.1697431395626246
  0.9982300481058572  0.8745500870412430  0.9975824790240628
  0.8242799635467986  0.7498148966829596  0.0139931856573267
  0.7896957793235190  0.7448870885766262  0.1883734524985276
  0.6292197665799556  0.8734676922237297  0.1410314727070476
  0.3767684820951331  0.8790866244709062  0.3622282289305684
  0.1865348833923368  0.7594715150981924  0.4880870915778666
  0.2058613536573563  0.7520440850299241  0.3170877120213740
  0.0314259907982100  0.8825961544010908  0.3269530018683056
  0.4662694956129064  0.7344746602596148  0.1660286464116052
  0.5018401940758834  0.7599536461426043  0.9924174013001504
  0.3230375194009685  0.8740971930954525  0.0155682314807476
  0.2994563624402904  0.8754036727836373  0.1890650950285473
  0.1319558601477265  0.7501111763500925  0.1411708892801951
  0.8706267577381394  0.7502810093093190  0.8565468725156056
  0.6755940902195808  0.8747838689119840  0.9823437920046654
  0.6977981753618255  0.8736235221209269  0.8085065493408614
  0.5215728949241218  0.7477112397504782  0.8234427469619664
  0.9614897943326699  0.8873657183948180  0.6634437241510962
  0.0032815362357800  0.8672395382269188  0.4932906038435573
  0.8240750098782654  0.7518693259485747  0.5139829644382312
  0.7873793961363191  0.7512742537391195  0.6855566827977650
  0.6027377288571121  0.8787549323662139  0.6267324242121161
  0.3699021314235365  0.8764749567308936  0.8575493984432492
  0.1798553290959263  0.7431741609955246  0.9857493356101099
  0.2021133236724989  0.7491311961250290  0.8129577492318413
  0.0259606859358696  0.8752419833410517  0.8259670868331003
  0.4595244318190503  0.7620527936792568  0.6620323629646312
  0.5103882777741821  0.7417727594651644  0.4922264332899368
  0.3580322462214446  0.8807573690675544  0.5306000443464960
  0.2809161485772683  0.8794820735908375  0.6922186774662129
  0.1254334395666905  0.7503716779363948  0.6440758489517512
  0.9638277833172187  0.9992938942655483  0.6088438279163798
  0.0299339260721514  0.2392032447715217  0.4024342847165164
  0.9729356828254540  0.4897967362805404  0.5988279388253474
  0.4660506615676938  0.8750398856047528  0.6103975956030377
  0.5320608379809955  0.1140084338085973  0.4033511698936162
  0.4704251859738119  0.3637526406500409  0.5976234955824598
  0.4706401353716760  0.6247188838871198  0.1098645719029537
  0.5273340065245143  0.1234097892060201  0.8876713139409236
 
  0.00000000E+00  0.00000000E+00  0.00000000E+00
  0.00000000E+00  0.00000000E+00  0.00000000E+00
  0.00000000E+00  0.00000000E+00  0.00000000E+00
  0.00000000E+00  0.00000000E+00  0.00000000E+00
  0.00000000E+00  0.00000000E+00  0.00000000E+00
  0.00000000E+00  0.00000000E+00  0.00000000E+00
  0.00000000E+00  0.00000000E+00  0.00000000E+00
  0.00000000E+00  0.00000000E+00  0.00000000E+00
  0.00000000E+00  0.00000000E+00  0.00000000E+00
  0.00000000E+00  0.00000000E+00  0.00000000E+00
  0.00000000E+00  0.00000000E+00  0.00000000E+00
  0.00000000E+00  0.00000000E+00  0.00000000E+00
  0.00000000E+00  0.00000000E+00  0.00000000E+00
  0.00000000E+00  0.00000000E+00  0.00000000E+00
  0.00000000E+00  0.00000000E+00  0.00000000E+00
  0.00000000E+00  0.00000000E+00  0.00000000E+00
  0.00000000E+00  0.00000000E+00  0.00000000E+00
  0.00000000E+00  0.00000000E+00  0.00000000E+00
  0.00000000E+00  0.00000000E+00  0.00000000E+00
  0.00000000E+00  0.00000000E+00  0.00000000E+00
  0.00000000E+00  0.00000000E+00  0.00000000E+00
  0.00000000E+00  0.00000000E+00  0.00000000E+00
  0.00000000E+00  0.00000000E+00  0.00000000E+00
  0.00000000E+00  0.00000000E+00  0.00000000E+00
  0.00000000E+00  0.00000000E+00  0.00000000E+00
  0.00000000E+00  0.00000000E+00  0.00000000E+00
  0.00000000E+00  0.00000000E+00  0.00000000E+00
  0.00000000E+00  0.00000000E+00  0.00000000E+00
  0.00000000E+00  0.00000000E+00  0.00000000E+00
  0.00000000E+00  0.00000000E+00  0.00000000E+00
  0.00000000E+00  0.00000000E+00  0.00000000E+00
  0.00000000E+00  0.00000000E+00  0.00000000E+00
  0.00000000E+00  0.00000000E+00  0.00000000E+00
  0.00000000E+00  0.00000000E+00  0.00000000E+00
  0.00000000E+00  0.00000000E+00  0.00000000E+00
  0.00000000E+00  0.00000000E+00  0.00000000E+00
  0.00000000E+00  0.00000000E+00  0.00000000E+00
  0.00000000E+00  0.00000000E+00  0.00000000E+00
  0.00000000E+00  0.00000000E+00  0.00000000E+00
  0.00000000E+00  0.00000000E+00  0.00000000E+00
  0.00000000E+00  0.00000000E+00  0.00000000E+00
  0.00000000E+00  0.00000000E+00  0.00000000E+00
  0.00000000E+00  0.00000000E+00  0.00000000E+00
  0.00000000E+00  0.00000000E+00  0.00000000E+00
  0.00000000E+00  0.00000000E+00  0.00000000E+00
  0.00000000E+00  0.00000000E+00  0.00000000E+00
  0.00000000E+00  0.00000000E+00  0.00000000E+00
  0.00000000E+00  0.00000000E+00  0.00000000E+00
  0.00000000E+00  0.00000000E+00  0.00000000E+00
  0.00000000E+00  0.00000000E+00  0.00000000E+00
  0.00000000E+00  0.00000000E+00  0.00000000E+00
  0.00000000E+00  0.00000000E+00  0.00000000E+00
  0.00000000E+00  0.00000000E+00  0.00000000E+00
  0.00000000E+00  0.00000000E+00  0.00000000E+00
  0.00000000E+00  0.00000000E+00  0.00000000E+00
  0.00000000E+00  0.00000000E+00  0.00000000E+00
  0.00000000E+00  0.00000000E+00  0.00000000E+00
  0.00000000E+00  0.00000000E+00  0.00000000E+00
  0.00000000E+00  0.00000000E+00  0.00000000E+00
  0.00000000E+00  0.00000000E+00  0.00000000E+00
  0.00000000E+00  0.00000000E+00  0.00000000E+00
  0.00000000E+00  0.00000000E+00  0.00000000E+00
  0.00000000E+00  0.00000000E+00  0.00000000E+00
  0.00000000E+00  0.00000000E+00  0.00000000E+00
  0.00000000E+00  0.00000000E+00  0.00000000E+00
  0.00000000E+00  0.00000000E+00  0.00000000E+00
  0.00000000E+00  0.00000000E+00  0.00000000E+00
  0.00000000E+00  0.00000000E+00  0.00000000E+00
  0.00000000E+00  0.00000000E+00  0.00000000E+00
  0.00000000E+00  0.00000000E+00  0.00000000E+00
  0.00000000E+00  0.00000000E+00  0.00000000E+00
  0.00000000E+00  0.00000000E+00  0.00000000E+00
  0.00000000E+00  0.00000000E+00  0.00000000E+00
  0.00000000E+00  0.00000000E+00  0.00000000E+00
  0.00000000E+00  0.00000000E+00  0.00000000E+00
  0.00000000E+00  0.00000000E+00  0.00000000E+00
  0.00000000E+00  0.00000000E+00  0.00000000E+00
  0.00000000E+00  0.00000000E+00  0.00000000E+00
  0.00000000E+00  0.00000000E+00  0.00000000E+00
  0.00000000E+00  0.00000000E+00  0.00000000E+00
  0.00000000E+00  0.00000000E+00  0.00000000E+00
  0.00000000E+00  0.00000000E+00  0.00000000E+00
  0.00000000E+00  0.00000000E+00  0.00000000E+00
  0.00000000E+00  0.00000000E+00  0.00000000E+00
  0.00000000E+00  0.00000000E+00  0.00000000E+00
  0.00000000E+00  0.00000000E+00  0.00000000E+00
  0.00000000E+00  0.00000000E+00  0.00000000E+00
  0.00000000E+00  0.00000000E+00  0.00000000E+00
  0.00000000E+00  0.00000000E+00  0.00000000E+00
  0.00000000E+00  0.00000000E+00  0.00000000E+00
  0.00000000E+00  0.00000000E+00  0.00000000E+00
  0.00000000E+00  0.00000000E+00  0.00000000E+00
  0.00000000E+00  0.00000000E+00  0.00000000E+00
  0.00000000E+00  0.00000000E+00  0.00000000E+00
  0.00000000E+00  0.00000000E+00  0.00000000E+00
  0.00000000E+00  0.00000000E+00  0.00000000E+00
  0.00000000E+00  0.00000000E+00  0.00000000E+00
  0.00000000E+00  0.00000000E+00  0.00000000E+00
  0.00000000E+00  0.00000000E+00  0.00000000E+00
  0.00000000E+00  0.00000000E+00  0.00000000E+00
  0.00000000E+00  0.00000000E+00  0.00000000E+00
  0.00000000E+00  0.00000000E+00  0.00000000E+00
  0.00000000E+00  0.00000000E+00  0.00000000E+00
  0.00000000E+00  0.00000000E+00  0.00000000E+00
  0.00000000E+00  0.00000000E+00  0.00000000E+00
  0.00000000E+00  0.00000000E+00  0.00000000E+00
  0.00000000E+00  0.00000000E+00  0.00000000E+00
  0.00000000E+00  0.00000000E+00  0.00000000E+00
  0.00000000E+00  0.00000000E+00  0.00000000E+00
  0.00000000E+00  0.00000000E+00  0.00000000E+00
  0.00000000E+00  0.00000000E+00  0.00000000E+00
  0.00000000E+00  0.00000000E+00  0.00000000E+00
  0.00000000E+00  0.00000000E+00  0.00000000E+00
  0.00000000E+00  0.00000000E+00  0.00000000E+00
  0.00000000E+00  0.00000000E+00  0.00000000E+00
  0.00000000E+00  0.00000000E+00  0.00000000E+00
  0.00000000E+00  0.00000000E+00  0.00000000E+00
  0.00000000E+00  0.00000000E+00  0.00000000E+00
  0.00000000E+00  0.00000000E+00  0.00000000E+00
  0.00000000E+00  0.00000000E+00  0.00000000E+00
  0.00000000E+00  0.00000000E+00  0.00000000E+00
  0.00000000E+00  0.00000000E+00  0.00000000E+00
  0.00000000E+00  0.00000000E+00  0.00000000E+00
  0.00000000E+00  0.00000000E+00  0.00000000E+00
  0.00000000E+00  0.00000000E+00  0.00000000E+00
  0.00000000E+00  0.00000000E+00  0.00000000E+00
  0.00000000E+00  0.00000000E+00  0.00000000E+00
  0.00000000E+00  0.00000000E+00  0.00000000E+00
  0.00000000E+00  0.00000000E+00  0.00000000E+00
  0.00000000E+00  0.00000000E+00  0.00000000E+00
  0.00000000E+00  0.00000000E+00  0.00000000E+00
  0.00000000E+00  0.00000000E+00  0.00000000E+00
  0.00000000E+00  0.00000000E+00  0.00000000E+00
  0.00000000E+00  0.00000000E+00  0.00000000E+00
  0.00000000E+00  0.00000000E+00  0.00000000E+00
  0.00000000E+00  0.00000000E+00  0.00000000E+00
  0.00000000E+00  0.00000000E+00  0.00000000E+00
  0.00000000E+00  0.00000000E+00  0.00000000E+00
  0.00000000E+00  0.00000000E+00  0.00000000E+00
  0.00000000E+00  0.00000000E+00  0.00000000E+00
  0.00000000E+00  0.00000000E+00  0.00000000E+00
  0.00000000E+00  0.00000000E+00  0.00000000E+00
  0.00000000E+00  0.00000000E+00  0.00000000E+00
  0.00000000E+00  0.00000000E+00  0.00000000E+00
  0.00000000E+00  0.00000000E+00  0.00000000E+00
  0.00000000E+00  0.00000000E+00  0.00000000E+00
  0.00000000E+00  0.00000000E+00  0.00000000E+00
  0.00000000E+00  0.00000000E+00  0.00000000E+00
  0.00000000E+00  0.00000000E+00  0.00000000E+00
  0.00000000E+00  0.00000000E+00  0.00000000E+00
  0.00000000E+00  0.00000000E+00  0.00000000E+00
  0.00000000E+00  0.00000000E+00  0.00000000E+00
  0.00000000E+00  0.00000000E+00  0.00000000E+00
  0.00000000E+00  0.00000000E+00  0.00000000E+00
  0.00000000E+00  0.00000000E+00  0.00000000E+00
  0.00000000E+00  0.00000000E+00  0.00000000E+00
  0.00000000E+00  0.00000000E+00  0.00000000E+00
  0.00000000E+00  0.00000000E+00  0.00000000E+00
  0.00000000E+00  0.00000000E+00  0.00000000E+00
  0.00000000E+00  0.00000000E+00  0.00000000E+00
  0.00000000E+00  0.00000000E+00  0.00000000E+00
  0.00000000E+00  0.00000000E+00  0.00000000E+00
  0.00000000E+00  0.00000000E+00  0.00000000E+00
  0.00000000E+00  0.00000000E+00  0.00000000E+00
  0.00000000E+00  0.00000000E+00  0.00000000E+00
  0.00000000E+00  0.00000000E+00  0.00000000E+00
  0.00000000E+00  0.00000000E+00  0.00000000E+00
  0.00000000E+00  0.00000000E+00  0.00000000E+00
  0.00000000E+00  0.00000000E+00  0.00000000E+00
  0.00000000E+00  0.00000000E+00  0.00000000E+00
  0.00000000E+00  0.00000000E+00  0.00000000E+00
  0.00000000E+00  0.00000000E+00  0.00000000E+00
  0.00000000E+00  0.00000000E+00  0.00000000E+00
  0.00000000E+00  0.00000000E+00  0.00000000E+00
  0.00000000E+00  0.00000000E+00  0.00000000E+00
  0.00000000E+00  0.00000000E+00  0.00000000E+00
  0.00000000E+00  0.00000000E+00  0.00000000E+00
  0.00000000E+00  0.00000000E+00  0.00000000E+00
  0.00000000E+00  0.00000000E+00  0.00000000E+00
  0.00000000E+00  0.00000000E+00  0.00000000E+00
  0.00000000E+00  0.00000000E+00  0.00000000E+00
  0.00000000E+00  0.00000000E+00  0.00000000E+00
  0.00000000E+00  0.00000000E+00  0.00000000E+00
  0.00000000E+00  0.00000000E+00  0.00000000E+00
  0.00000000E+00  0.00000000E+00  0.00000000E+00
  0.00000000E+00  0.00000000E+00  0.00000000E+00
  0.00000000E+00  0.00000000E+00  0.00000000E+00
  0.00000000E+00  0.00000000E+00  0.00000000E+00
  0.00000000E+00  0.00000000E+00  0.00000000E+00
  0.00000000E+00  0.00000000E+00  0.00000000E+00
  0.00000000E+00  0.00000000E+00  0.00000000E+00
  0.00000000E+00  0.00000000E+00  0.00000000E+00
  0.00000000E+00  0.00000000E+00  0.00000000E+00
  0.00000000E+00  0.00000000E+00  0.00000000E+00
  0.00000000E+00  0.00000000E+00  0.00000000E+00
  0.00000000E+00  0.00000000E+00  0.00000000E+00
  0.00000000E+00  0.00000000E+00  0.00000000E+00
  0.00000000E+00  0.00000000E+00  0.00000000E+00
  0.00000000E+00  0.00000000E+00  0.00000000E+00
  0.00000000E+00  0.00000000E+00  0.00000000E+00
  0.00000000E+00  0.00000000E+00  0.00000000E+00
  0.00000000E+00  0.00000000E+00  0.00000000E+00
  0.00000000E+00  0.00000000E+00  0.00000000E+00
  0.00000000E+00  0.00000000E+00  0.00000000E+00
  0.00000000E+00  0.00000000E+00  0.00000000E+00
  0.00000000E+00  0.00000000E+00  0.00000000E+00
  0.00000000E+00  0.00000000E+00  0.00000000E+00
  0.00000000E+00  0.00000000E+00  0.00000000E+00
  0.00000000E+00  0.00000000E+00  0.00000000E+00
  0.00000000E+00  0.00000000E+00  0.00000000E+00
  0.00000000E+00  0.00000000E+00  0.00000000E+00
  0.00000000E+00  0.00000000E+00  0.00000000E+00
  0.00000000E+00  0.00000000E+00  0.00000000E+00
  0.00000000E+00  0.00000000E+00  0.00000000E+00
  0.00000000E+00  0.00000000E+00  0.00000000E+00
  0.00000000E+00  0.00000000E+00  0.00000000E+00
  0.00000000E+00  0.00000000E+00  0.00000000E+00
  0.00000000E+00  0.00000000E+00  0.00000000E+00
  0.00000000E+00  0.00000000E+00  0.00000000E+00
  0.00000000E+00  0.00000000E+00  0.00000000E+00
  0.00000000E+00  0.00000000E+00  0.00000000E+00
  0.00000000E+00  0.00000000E+00  0.00000000E+00
  0.00000000E+00  0.00000000E+00  0.00000000E+00
  0.00000000E+00  0.00000000E+00  0.00000000E+00
  0.00000000E+00  0.00000000E+00  0.00000000E+00
  0.00000000E+00  0.00000000E+00  0.00000000E+00
  0.00000000E+00  0.00000000E+00  0.00000000E+00
  0.00000000E+00  0.00000000E+00  0.00000000E+00
  0.00000000E+00  0.00000000E+00  0.00000000E+00
  0.00000000E+00  0.00000000E+00  0.00000000E+00
  0.00000000E+00  0.00000000E+00  0.00000000E+00
  0.00000000E+00  0.00000000E+00  0.00000000E+00
  0.00000000E+00  0.00000000E+00  0.00000000E+00
  0.00000000E+00  0.00000000E+00  0.00000000E+00
  0.00000000E+00  0.00000000E+00  0.00000000E+00
  0.00000000E+00  0.00000000E+00  0.00000000E+00
  0.00000000E+00  0.00000000E+00  0.00000000E+00
  0.00000000E+00  0.00000000E+00  0.00000000E+00
  0.00000000E+00  0.00000000E+00  0.00000000E+00
  0.00000000E+00  0.00000000E+00  0.00000000E+00
