# Supplementary material for: The mechanisms underlying the enhanced high-temperature properties of GRX-810
Source: Nat Commun. 2025 Dec 14;17:963. doi: 10.1038/s41467-025-67687-4 (PMC12847880; doi:10.1038/s41467-025-67687-4)
Supplement: Supplementary file 3 — Supplementary Data 1 [file 41467_2025_67687_MOESM3_ESM.zip › DFT datasets/Y2O3_mono_Al9_relax.vasp]

B-Y2O3_Al9                              
   1.00000000000000     
    13.7877054091309734   -0.0059499894453719   -0.1734726931716771
    -0.0059751338477862   13.9555952547246473    0.0232462751855182
    -3.2779831785028906    0.0299563992450998   16.8954479141577920
   Y    O    Al
    87   144     9
Direct
  0.8646739384409471  0.1245819242845484  0.2557790759342006
  0.6388331223324960  0.0000561551971562  0.2443528001803892
  0.9645742227468505  0.9999898822109211  0.0922898880560142
  0.8140212700055542  0.1275803746321718  0.4326314154662132
  0.6775483905637105  0.9987763888505272  0.0622009184432330
  0.3683878129729461  0.0006267125097135  0.2583308013530997
  0.1373591420063851  0.1265157885921721  0.2458376697454892
  0.4653392119574886  0.1221092209070208  0.0980624790005539
  0.3221874130703883  0.0043884896290540  0.4367792004954081
  0.1889022646121744  0.1228055126862580  0.0678355288412782
  0.0342099545408784  0.0032183948833580  0.4100691419710200
  0.8575101912699423  0.1229955630374017  0.7530038680784160
  0.6312605369392019  0.9980680085716002  0.7393447531174071
  0.7941534314422323  0.1241429280402426  0.9254500545451948
  0.6861138257379793  0.0064512361731532  0.5636839808958605
  0.3616565987973654  0.0006332789809560  0.7577795217415318
  0.1311765507046717  0.1225017619049415  0.7411845835632853
  0.4630015007588796  0.1284675451247880  0.5896438676929857
  0.3214080495722595  0.9949384110869132  0.9395621181274868
  0.1765908641406588  0.1309258781131931  0.5601981356877187
  0.0322863185917620  0.9988484727422847  0.9070001079082960
  0.8638703413200480  0.3732029147165328  0.2597040781087192
  0.6387305232861202  0.2494827590723363  0.2516330137123635
  0.9645545184506481  0.2499224906424854  0.0941489877191033
  0.8205036076019262  0.3798198289839492  0.4396420578931519
  0.6759464783010356  0.2478646394330472  0.0663820504627186
  0.5341548548342993  0.3717540476589230  0.4131220905302946
  0.3723910673839984  0.2471974142772840  0.2617051429090315
  0.1327775812599726  0.3715122635779086  0.2500880229078142
  0.4608285339727896  0.3791031002844146  0.1004751693257836
  0.3090293658310128  0.2561867013423502  0.4334437436135815
  0.1929535030643943  0.3741267207170939  0.0697213418238415
  0.8639118545874285  0.3745963469973576  0.7562937679372544
  0.6298770486697527  0.2505705959588163  0.7404581987871721
  0.9632781754940957  0.2521179900269279  0.5911902973129072
  0.8084471754744850  0.3723328555712403  0.9331768207358530
  0.6802213470526615  0.2519112373554014  0.5632135810106126
  0.5319731664637081  0.3693545085479913  0.9064618599076966
  0.3585746399442607  0.2496050907490415  0.7540368284250299
  0.1336928668962802  0.3737264833806839  0.7441947860040796
  0.3156071578668576  0.2480342786538950  0.9346538789527323
  0.1864337342903343  0.3763806064631162  0.5668284609387264
  0.0311459859360673  0.2459721054196620  0.9073371788246584
  0.8663763926009875  0.6257916981462045  0.2566958972918065
  0.6366875704892678  0.5006875250189942  0.2446082729104279
  0.9694212316188345  0.5000559445924635  0.0940564295569365
  0.8192927431552405  0.6258067861824421  0.4356291992281868
  0.6834424018030324  0.4982766127557602  0.0664913842496302
  0.5399159899850029  0.6243763364817706  0.4018792508083174
  0.3663439813068026  0.5007707994350710  0.2565071223058068
  0.1387955657525007  0.6248692089789880  0.2474689189567873
  0.3201883138247985  0.5003994744066038  0.4363185345398246
  0.2006071834082143  0.6246103380278422  0.0726638489260436
  0.0354879262042076  0.4943485348165010  0.4109233900401422
  0.8614726715231040  0.6224036389461476  0.7516210822785103
  0.6288427470857954  0.4953704955856483  0.7413904512836480
  0.8107942705881332  0.6228094433509354  0.9307799700224669
  0.6950048349530972  0.5021410424262525  0.5708727624728372
  0.5321927851427658  0.6219585458485852  0.9052979339314059
  0.3617728024944705  0.4944760366888729  0.7515821399469713
  0.1320892220936852  0.6215088984699637  0.7420777920047098
  0.4659013103751495  0.6189554737531309  0.5899901395075524
  0.3197974350428232  0.5007115338616063  0.9348221720011476
  0.1855915148353935  0.6274163827677007  0.5646485900490721
  0.0346884434332316  0.4986466150791959  0.9063738488774836
  0.8641591865155611  0.8734030969565242  0.2546748304795123
  0.6338671485033271  0.7523959421845805  0.2391807111295148
  0.9694917897163426  0.7493764946409031  0.0909343364189914
  0.8233741879184829  0.8779746558489805  0.4357443387849714
  0.6816225957983510  0.7483496078866658  0.0622618579256509
  0.5374405437128664  0.8787042937115399  0.4068324120926365
  0.3682941288054900  0.7513777708714267  0.2538901011583425
  0.1379421626195189  0.8778983808361820  0.2457230836032803
  0.3228255867151742  0.7546326817193779  0.4362558356858993
  0.2007049877147719  0.8729289596440563  0.0735826083586977
  0.0429852959566089  0.7518205721551428  0.4031996481055929
  0.8609676197187976  0.8743184265946793  0.7540370952909151
  0.6301984413591738  0.7468639688523112  0.7413091182244714
  0.9676262430274241  0.7473333931605278  0.5899562968608223
  0.8118889292764334  0.8741303430344118  0.9310733499364537
  0.6826133568533597  0.7523555323310167  0.5624964837584251
  0.5335101384537241  0.8732882166353527  0.9054048892876443
  0.3578864370088050  0.7489304839144733  0.7557077760564175
  0.1350034103881103  0.8734486177618372  0.7456652057267614
  0.3284370811004905  0.7485250104497618  0.9431438011094234
  0.1913068946152623  0.8790765314410784  0.5700676173065820
  0.0386383968176199  0.7480644817227874  0.9044580182007399
  0.8739786296037763  0.0025838733545430  0.3615160780402992
  0.6620291664582929  0.1250840279378393  0.4703897901141862
  0.7200011167370265  0.1249084801024881  0.3073203926884008
  0.5363665690779837  0.0147997263388738  0.3324714517955056
  0.9716777650461901  0.1240119786096262  0.1724721136684842
  0.0075302751103043  0.1223637944989286  0.0016254905201152
  0.8176989084683416  0.0061226480873224  0.0125920387989854
  0.7902811791855089  0.9972738666773998  0.1867384140245061
  0.6272925177770414  0.1202089528415862  0.1381307945912976
  0.3892131933330302  0.1278004771472478  0.3672380190049843
  0.1818772338470240  0.9982602022974847  0.4859345545167479
  0.2145974043385893  0.0051364517011897  0.3136499208845299
  0.0370775963179054  0.1382204623744319  0.3346455481497462
  0.4693485774669494  0.9812893454759931  0.1696440629783109
  0.4983551436159765  0.9783035700127745  0.0130388351625520
  0.3255733282393545  0.1222344219323944  0.0164697943946467
  0.3024274612484694  0.1245890318054013  0.1875433831339772
  0.1283816327763191  0.0003515146680199  0.1407749600241899
  0.8688313648495882  0.0000694335584159  0.8577626423550708
  0.6401994478732835  0.1225120965166043  0.9641813417150776
  0.7064399192442321  0.1240323016555743  0.8017459325122925
  0.5313856480057098  0.0116602296298012  0.8303427240910740
  0.9592345022524347  0.1129144748177253  0.6622382021012350
  0.0068828764329532  0.1508547018302987  0.4878550493834989
  0.8523449963529489  0.0071237738398349  0.5298139305316357
  0.7785345802154802  0.9962316128421564  0.6883860300614572
  0.6229232748920260  0.1277800579122318  0.6370498798638817
  0.3920220670163563  0.1191753457914904  0.8704554349915055
  0.1803022975734157  0.9921038133424978  0.9849257317157886
  0.2101549761558551  0.0021894037819871  0.8098726280786575
  0.0251656421382552  0.1238191028534650  0.8249278818716949
  0.4627608688604987  0.9887455209384705  0.6653732224692103
  0.5024353258603049  0.0292045088105950  0.4875254570466612
  0.3172184970814783  0.1341431164294588  0.5146791995220443
  0.2877809903290207  0.1220913979174227  0.6877216520871350
  0.1024387162665465  0.0043522586469885  0.6276823807103374
  0.8877378497864012  0.2517449927263475  0.3674742672474329
  0.6822853531307527  0.3832385162430736  0.4869931003120515
  0.7131344072353258  0.3741948811642095  0.3149739789670359
  0.5410162688432439  0.2324188058050480  0.3471889745552168
  0.9704401235400210  0.3753833746863018  0.1749734613856079
  0.9983134296837789  0.3721429499784887  0.0007242217599306
  0.8168933937418357  0.2404277595801056  0.0152862182933252
  0.7906765377457085  0.2508879780190450  0.1902705187278586
  0.6241424423978001  0.3776365329405671  0.1439341921162757
  0.3738747654598994  0.3741752335525149  0.3613870520461934
  0.1567236025571801  0.2608628165781290  0.4691728595111538
  0.2198709035051015  0.2487383165309584  0.3069775524163904
  0.0336397772724910  0.3569328151363195  0.3401391820577847
  0.4799838497422566  0.2461806534237374  0.1804715318456598
  0.4964911748023118  0.2586331457776287  0.0105649180782480
  0.3244191430608350  0.3746956802181785  0.0131387110683442
  0.3159603384361866  0.3743340728793777  0.1816659571466531
  0.1288223414678651  0.2512615924254836  0.1419281564729505
  0.8679113960804712  0.2480629818377862  0.8592441929906561
  0.6746433287391596  0.3725052506296718  0.9865502563009815
  0.6968821881432361  0.3713276757183377  0.8139539261374202
  0.5286817743388428  0.2321582254258475  0.8290860820874860
  0.9645777195169131  0.3864859767067975  0.6671359126863292
  0.9965482820671260  0.3932976052558411  0.5135098949769157
  0.8193912610051778  0.2488266593086401  0.5148282859099865
  0.7890195462827808  0.2529773107554660  0.6857055312095852
  0.6111336899354614  0.3746559860028686  0.6356034709758361
  0.3709255613156818  0.3693545137591880  0.8567189326552453
  0.1765591262364141  0.2490789042929498  0.9851186315059873
  0.2083904533676584  0.2435682383779806  0.8106424696759963
  0.0286269062859449  0.3710479988874313  0.8288065712964684
  0.4617372644136833  0.2619646565786591  0.6670230445047272
  0.5012763675614658  0.2703955775694760  0.5156062961054406
  0.3408237942152562  0.3729299806205610  0.5300764433627072
  0.2784534259917092  0.3733381057235214  0.6913284150001312
  0.1230286296065938  0.2478795409163983  0.6401215758851225
  0.8734426710065972  0.5005567577968207  0.3622220114973413
  0.6824513581242900  0.6217556892814033  0.4858387788111508
  0.7022336738631632  0.6268567556234950  0.3132802001545803
  0.5292890708284220  0.4915742550655063  0.3258414803792932
  0.9717558556017398  0.6253483910766818  0.1712823189403082
 -0.0000151913782603  0.6237542076443700  0.9975241613491106
  0.8244712325171120  0.4970112582862624  0.0162825049221109
  0.7886324024634105  0.5025498574324989  0.1907698793455514
  0.6078931025574492  0.6296112141538418  0.1312527997131517
  0.3758140914047163  0.6279703717039249  0.3582344344760777
  0.1817503499196925  0.4989498475776486  0.4861637875766749
  0.2090130391538420  0.4956712036636310  0.3137650788498189
  0.0307858474876041  0.6186720463056113  0.3290031111000483
  0.4673228540538444  0.5243262866793363  0.1670882500292132
  0.5010197273918462  0.4890700681950829  0.9911685454653121
  0.3542916542281612  0.6242999515085903  0.0337886468815594
  0.2889259802555107  0.6270928628817531  0.1954757488239056
  0.1327752002077802  0.4955768429486584  0.1420883896433200
  0.8713522573594258  0.4959112485709656  0.8592107001064115
  0.6760569638500226  0.6213153820749425  0.9835826405214575
  0.7004391712941166  0.6234056033951074  0.8113790148922672
  0.5214927551063445  0.4961368532200228  0.8225823029447752
  0.9631575772017492  0.6078524533650840  0.6608471503707729
  0.0097138174494984  0.6368364004122693  0.4956607303297896
  0.8472455300990656  0.5051292748424310  0.5324945254882720
  0.7805928198190495  0.4958819666562910  0.6949524380757389
  0.6239171864724236  0.6259120176841297  0.6420922803681547
  0.3689965318819859  0.6262763226955614  0.8615724942946814
  0.1810811390318215  0.5058738432322089  0.9853940523011312
  0.2064272539496809  0.4981050573971811  0.8105814300856732
  0.0258216101515565  0.6228677494191436  0.8247773879531062
  0.4601135720310667  0.4804946788034323  0.6572141954457921
  0.4990194215760940  0.5095687747039752  0.4922275601866571
  0.3238456981296517  0.6279143560519057  0.5132174480131894
  0.2914150277718187  0.6218451255016002  0.6868053159159369
  0.1121992861831173  0.5009996157554584  0.6340753390382484
  0.8768434326633032  0.7500570276728700  0.3573944155054307
  0.6829440361360358  0.8841846136700050  0.4844917130634400
  0.7097620696267761  0.8754269348995678  0.3100427525090502
  0.5290147438469778  0.7573901834393187  0.3226341426792693
  0.9690675239676494  0.8730776639471584  0.1692271221429385
  0.9947002473973919  0.8750672490626045  0.9961439268524059
  0.8242184839289036  0.7482776154243014  0.0130045945350166
  0.7856371699776250  0.7483340486622073  0.1870230766742206
  0.6129691161329940  0.8720344422273881  0.1337660946546825
  0.3768442713312699  0.8795590312566038  0.3634191449920035
  0.1860584246137700  0.7602361258040328  0.4885070134163767
  0.2015904326651942  0.7520931673247343  0.3187881738384739
  0.0297296697097890  0.8839345687578253  0.3270717927902040
  0.4630899566966266  0.7527839022502225  0.1557597076130801
  0.5065538781565733  0.7499356759597677  0.9874684274590534
  0.3479123645097141  0.8713514797765995  0.0347768887807251
  0.2885122303898376  0.8764953368511009  0.1977407767328702
  0.1314612145899990  0.7500355110977525  0.1406564558761090
  0.8736019734030480  0.7487661154725577  0.8558558142675489
  0.6768485813960758  0.8745860631383703  0.9820746787103742
  0.7016968693356651  0.8728097156919669  0.8075960304524920
  0.5223562275542134  0.7485470127106896  0.8215415603046589
  0.9616282307276665  0.8872005245547354  0.6635458945666183
  0.0021452490917557  0.8673464657244625  0.4930998800220734
  0.8235502574872725  0.7521373396267682  0.5137042801031777
  0.7875945118852643  0.7508875482491622  0.6850524251570568
  0.6022958198551285  0.8783766081663771  0.6262362061247307
  0.3709069973007190  0.8743258759184920  0.8622616548060840
  0.1856364291543436  0.7484986605624298  0.9876480415021098
  0.2027810107594304  0.7482886270273651  0.8139045955584913
  0.0269355106778312  0.8750732304570326  0.8262949548118769
  0.4596345180631141  0.7614398310188926  0.6619462474385877
  0.5101549856223583  0.7426826894001674  0.4902957279955958
  0.3569639769011827  0.8811349823650417  0.5314537557449995
  0.2824670906228585  0.8787853365850895  0.6938214214262527
  0.1260453318348545  0.7508336444340106  0.6442497661303210
  0.9639787665714747  0.9994098582108671  0.6094586422631612
  0.0283568644973933  0.2395769150490003  0.4022314083192244
  0.9726333123236616  0.4901511931623654  0.5990823233019940
  0.4653788186120300  0.8750393621073290  0.6109785155938998
  0.5309213936918344  0.1144949934881373  0.4031822445990196
  0.4698044531780193  0.3638286938956224  0.5971192289379137
  0.4701217310841680  0.6346144139346290  0.1082580111277685
  0.5288671061590355  0.1225720096887516  0.8857537289724970
  0.4756535737635468  0.8840659066942690  0.0954100571011274
 
  0.00000000E+00  0.00000000E+00  0.00000000E+00
  0.00000000E+00  0.00000000E+00  0.00000000E+00
  0.00000000E+00  0.00000000E+00  0.00000000E+00
  0.00000000E+00  0.00000000E+00  0.00000000E+00
  0.00000000E+00  0.00000000E+00  0.00000000E+00
  0.00000000E+00  0.00000000E+00  0.00000000E+00
  0.00000000E+00  0.00000000E+00  0.00000000E+00
  0.00000000E+00  0.00000000E+00  0.00000000E+00
  0.00000000E+00  0.00000000E+00  0.00000000E+00
  0.00000000E+00  0.00000000E+00  0.00000000E+00
  0.00000000E+00  0.00000000E+00  0.00000000E+00
  0.00000000E+00  0.00000000E+00  0.00000000E+00
  0.00000000E+00  0.00000000E+00  0.00000000E+00
  0.00000000E+00  0.00000000E+00  0.00000000E+00
  0.00000000E+00  0.00000000E+00  0.00000000E+00
  0.00000000E+00  0.00000000E+00  0.00000000E+00
  0.00000000E+00  0.00000000E+00  0.00000000E+00
  0.00000000E+00  0.00000000E+00  0.00000000E+00
  0.00000000E+00  0.00000000E+00  0.00000000E+00
  0.00000000E+00  0.00000000E+00  0.00000000E+00
  0.00000000E+00  0.00000000E+00  0.00000000E+00
  0.00000000E+00  0.00000000E+00  0.00000000E+00
  0.00000000E+00  0.00000000E+00  0.00000000E+00
  0.00000000E+00  0.00000000E+00  0.00000000E+00
  0.00000000E+00  0.00000000E+00  0.00000000E+00
  0.00000000E+00  0.00000000E+00  0.00000000E+00
  0.00000000E+00  0.00000000E+00  0.00000000E+00
  0.00000000E+00  0.00000000E+00  0.00000000E+00
  0.00000000E+00  0.00000000E+00  0.00000000E+00
  0.00000000E+00  0.00000000E+00  0.00000000E+00
  0.00000000E+00  0.00000000E+00  0.00000000E+00
  0.00000000E+00  0.00000000E+00  0.00000000E+00
  0.00000000E+00  0.00000000E+00  0.00000000E+00
  0.00000000E+00  0.00000000E+00  0.00000000E+00
  0.00000000E+00  0.00000000E+00  0.00000000E+00
  0.00000000E+00  0.00000000E+00  0.00000000E+00
  0.00000000E+00  0.00000000E+00  0.00000000E+00
  0.00000000E+00  0.00000000E+00  0.00000000E+00
  0.00000000E+00  0.00000000E+00  0.00000000E+00
  0.00000000E+00  0.00000000E+00  0.00000000E+00
  0.00000000E+00  0.00000000E+00  0.00000000E+00
  0.00000000E+00  0.00000000E+00  0.00000000E+00
  0.00000000E+00  0.00000000E+00  0.00000000E+00
  0.00000000E+00  0.00000000E+00  0.00000000E+00
  0.00000000E+00  0.00000000E+00  0.00000000E+00
  0.00000000E+00  0.00000000E+00  0.00000000E+00
  0.00000000E+00  0.00000000E+00  0.00000000E+00
  0.00000000E+00  0.00000000E+00  0.00000000E+00
  0.00000000E+00  0.00000000E+00  0.00000000E+00
  0.00000000E+00  0.00000000E+00  0.00000000E+00
  0.00000000E+00  0.00000000E+00  0.00000000E+00
  0.00000000E+00  0.00000000E+00  0.00000000E+00
  0.00000000E+00  0.00000000E+00  0.00000000E+00
  0.00000000E+00  0.00000000E+00  0.00000000E+00
  0.00000000E+00  0.00000000E+00  0.00000000E+00
  0.00000000E+00  0.00000000E+00  0.00000000E+00
  0.00000000E+00  0.00000000E+00  0.00000000E+00
  0.00000000E+00  0.00000000E+00  0.00000000E+00
  0.00000000E+00  0.00000000E+00  0.00000000E+00
  0.00000000E+00  0.00000000E+00  0.00000000E+00
  0.00000000E+00  0.00000000E+00  0.00000000E+00
  0.00000000E+00  0.00000000E+00  0.00000000E+00
  0.00000000E+00  0.00000000E+00  0.00000000E+00
  0.00000000E+00  0.00000000E+00  0.00000000E+00
  0.00000000E+00  0.00000000E+00  0.00000000E+00
  0.00000000E+00  0.00000000E+00  0.00000000E+00
  0.00000000E+00  0.00000000E+00  0.00000000E+00
  0.00000000E+00  0.00000000E+00  0.00000000E+00
  0.00000000E+00  0.00000000E+00  0.00000000E+00
  0.00000000E+00  0.00000000E+00  0.00000000E+00
  0.00000000E+00  0.00000000E+00  0.00000000E+00
  0.00000000E+00  0.00000000E+00  0.00000000E+00
  0.00000000E+00  0.00000000E+00  0.00000000E+00
  0.00000000E+00  0.00000000E+00  0.00000000E+00
  0.00000000E+00  0.00000000E+00  0.00000000E+00
  0.00000000E+00  0.00000000E+00  0.00000000E+00
  0.00000000E+00  0.00000000E+00  0.00000000E+00
  0.00000000E+00  0.00000000E+00  0.00000000E+00
  0.00000000E+00  0.00000000E+00  0.00000000E+00
  0.00000000E+00  0.00000000E+00  0.00000000E+00
  0.00000000E+00  0.00000000E+00  0.00000000E+00
  0.00000000E+00  0.00000000E+00  0.00000000E+00
  0.00000000E+00  0.00000000E+00  0.00000000E+00
  0.00000000E+00  0.00000000E+00  0.00000000E+00
  0.00000000E+00  0.00000000E+00  0.00000000E+00
  0.00000000E+00  0.00000000E+00  0.00000000E+00
  0.00000000E+00  0.00000000E+00  0.00000000E+00
  0.00000000E+00  0.00000000E+00  0.00000000E+00
  0.00000000E+00  0.00000000E+00  0.00000000E+00
  0.00000000E+00  0.00000000E+00  0.00000000E+00
  0.00000000E+00  0.00000000E+00  0.00000000E+00
  0.00000000E+00  0.00000000E+00  0.00000000E+00
  0.00000000E+00  0.00000000E+00  0.00000000E+00
  0.00000000E+00  0.00000000E+00  0.00000000E+00
  0.00000000E+00  0.00000000E+00  0.00000000E+00
  0.00000000E+00  0.00000000E+00  0.00000000E+00
  0.00000000E+00  0.00000000E+00  0.00000000E+00
  0.00000000E+00  0.00000000E+00  0.00000000E+00
  0.00000000E+00  0.00000000E+00  0.00000000E+00
  0.00000000E+00  0.00000000E+00  0.00000000E+00
  0.00000000E+00  0.00000000E+00  0.00000000E+00
  0.00000000E+00  0.00000000E+00  0.00000000E+00
  0.00000000E+00  0.00000000E+00  0.00000000E+00
  0.00000000E+00  0.00000000E+00  0.00000000E+00
  0.00000000E+00  0.00000000E+00  0.00000000E+00
  0.00000000E+00  0.00000000E+00  0.00000000E+00
  0.00000000E+00  0.00000000E+00  0.00000000E+00
  0.00000000E+00  0.00000000E+00  0.00000000E+00
  0.00000000E+00  0.00000000E+00  0.00000000E+00
  0.00000000E+00  0.00000000E+00  0.00000000E+00
  0.00000000E+00  0.00000000E+00  0.00000000E+00
  0.00000000E+00  0.00000000E+00  0.00000000E+00
  0.00000000E+00  0.00000000E+00  0.00000000E+00
  0.00000000E+00  0.00000000E+00  0.00000000E+00
  0.00000000E+00  0.00000000E+00  0.00000000E+00
  0.00000000E+00  0.00000000E+00  0.00000000E+00
  0.00000000E+00  0.00000000E+00  0.00000000E+00
  0.00000000E+00  0.00000000E+00  0.00000000E+00
  0.00000000E+00  0.00000000E+00  0.00000000E+00
  0.00000000E+00  0.00000000E+00  0.00000000E+00
  0.00000000E+00  0.00000000E+00  0.00000000E+00
  0.00000000E+00  0.00000000E+00  0.00000000E+00
  0.00000000E+00  0.00000000E+00  0.00000000E+00
  0.00000000E+00  0.00000000E+00  0.00000000E+00
  0.00000000E+00  0.00000000E+00  0.00000000E+00
  0.00000000E+00  0.00000000E+00  0.00000000E+00
  0.00000000E+00  0.00000000E+00  0.00000000E+00
  0.00000000E+00  0.00000000E+00  0.00000000E+00
  0.00000000E+00  0.00000000E+00  0.00000000E+00
  0.00000000E+00  0.00000000E+00  0.00000000E+00
  0.00000000E+00  0.00000000E+00  0.00000000E+00
  0.00000000E+00  0.00000000E+00  0.00000000E+00
  0.00000000E+00  0.00000000E+00  0.00000000E+00
  0.00000000E+00  0.00000000E+00  0.00000000E+00
  0.00000000E+00  0.00000000E+00  0.00000000E+00
  0.00000000E+00  0.00000000E+00  0.00000000E+00
  0.00000000E+00  0.00000000E+00  0.00000000E+00
  0.00000000E+00  0.00000000E+00  0.00000000E+00
  0.00000000E+00  0.00000000E+00  0.00000000E+00
  0.00000000E+00  0.00000000E+00  0.00000000E+00
  0.00000000E+00  0.00000000E+00  0.00000000E+00
  0.00000000E+00  0.00000000E+00  0.00000000E+00
  0.00000000E+00  0.00000000E+00  0.00000000E+00
  0.00000000E+00  0.00000000E+00  0.00000000E+00
  0.00000000E+00  0.00000000E+00  0.00000000E+00
  0.00000000E+00  0.00000000E+00  0.00000000E+00
  0.00000000E+00  0.00000000E+00  0.00000000E+00
  0.00000000E+00  0.00000000E+00  0.00000000E+00
  0.00000000E+00  0.00000000E+00  0.00000000E+00
  0.00000000E+00  0.00000000E+00  0.00000000E+00
  0.00000000E+00  0.00000000E+00  0.00000000E+00
  0.00000000E+00  0.00000000E+00  0.00000000E+00
  0.00000000E+00  0.00000000E+00  0.00000000E+00
  0.00000000E+00  0.00000000E+00  0.00000000E+00
  0.00000000E+00  0.00000000E+00  0.00000000E+00
  0.00000000E+00  0.00000000E+00  0.00000000E+00
  0.00000000E+00  0.00000000E+00  0.00000000E+00
  0.00000000E+00  0.00000000E+00  0.00000000E+00
  0.00000000E+00  0.00000000E+00  0.00000000E+00
  0.00000000E+00  0.00000000E+00  0.00000000E+00
  0.00000000E+00  0.00000000E+00  0.00000000E+00
  0.00000000E+00  0.00000000E+00  0.00000000E+00
  0.00000000E+00  0.00000000E+00  0.00000000E+00
  0.00000000E+00  0.00000000E+00  0.00000000E+00
  0.00000000E+00  0.00000000E+00  0.00000000E+00
  0.00000000E+00  0.00000000E+00  0.00000000E+00
  0.00000000E+00  0.00000000E+00  0.00000000E+00
  0.00000000E+00  0.00000000E+00  0.00000000E+00
  0.00000000E+00  0.00000000E+00  0.00000000E+00
  0.00000000E+00  0.00000000E+00  0.00000000E+00
  0.00000000E+00  0.00000000E+00  0.00000000E+00
  0.00000000E+00  0.00000000E+00  0.00000000E+00
  0.00000000E+00  0.00000000E+00  0.00000000E+00
  0.00000000E+00  0.00000000E+00  0.00000000E+00
  0.00000000E+00  0.00000000E+00  0.00000000E+00
  0.00000000E+00  0.00000000E+00  0.00000000E+00
  0.00000000E+00  0.00000000E+00  0.00000000E+00
  0.00000000E+00  0.00000000E+00  0.00000000E+00
  0.00000000E+00  0.00000000E+00  0.00000000E+00
  0.00000000E+00  0.00000000E+00  0.00000000E+00
  0.00000000E+00  0.00000000E+00  0.00000000E+00
  0.00000000E+00  0.00000000E+00  0.00000000E+00
  0.00000000E+00  0.00000000E+00  0.00000000E+00
  0.00000000E+00  0.00000000E+00  0.00000000E+00
  0.00000000E+00  0.00000000E+00  0.00000000E+00
  0.00000000E+00  0.00000000E+00  0.00000000E+00
  0.00000000E+00  0.00000000E+00  0.00000000E+00
  0.00000000E+00  0.00000000E+00  0.00000000E+00
  0.00000000E+00  0.00000000E+00  0.00000000E+00
  0.00000000E+00  0.00000000E+00  0.00000000E+00
  0.00000000E+00  0.00000000E+00  0.00000000E+00
  0.00000000E+00  0.00000000E+00  0.00000000E+00
  0.00000000E+00  0.00000000E+00  0.00000000E+00
  0.00000000E+00  0.00000000E+00  0.00000000E+00
  0.00000000E+00  0.00000000E+00  0.00000000E+00
  0.00000000E+00  0.00000000E+00  0.00000000E+00
  0.00000000E+00  0.00000000E+00  0.00000000E+00
  0.00000000E+00  0.00000000E+00  0.00000000E+00
  0.00000000E+00  0.00000000E+00  0.00000000E+00
  0.00000000E+00  0.00000000E+00  0.00000000E+00
  0.00000000E+00  0.00000000E+00  0.00000000E+00
  0.00000000E+00  0.00000000E+00  0.00000000E+00
  0.00000000E+00  0.00000000E+00  0.00000000E+00
  0.00000000E+00  0.00000000E+00  0.00000000E+00
  0.00000000E+00  0.00000000E+00  0.00000000E+00
  0.00000000E+00  0.00000000E+00  0.00000000E+00
  0.00000000E+00  0.00000000E+00  0.00000000E+00
  0.00000000E+00  0.00000000E+00  0.00000000E+00
  0.00000000E+00  0.00000000E+00  0.00000000E+00
  0.00000000E+00  0.00000000E+00  0.00000000E+00
  0.00000000E+00  0.00000000E+00  0.00000000E+00
  0.00000000E+00  0.00000000E+00  0.00000000E+00
  0.00000000E+00  0.00000000E+00  0.00000000E+00
  0.00000000E+00  0.00000000E+00  0.00000000E+00
  0.00000000E+00  0.00000000E+00  0.00000000E+00
  0.00000000E+00  0.00000000E+00  0.00000000E+00
  0.00000000E+00  0.00000000E+00  0.00000000E+00
  0.00000000E+00  0.00000000E+00  0.00000000E+00
  0.00000000E+00  0.00000000E+00  0.00000000E+00
  0.00000000E+00  0.00000000E+00  0.00000000E+00
  0.00000000E+00  0.00000000E+00  0.00000000E+00
  0.00000000E+00  0.00000000E+00  0.00000000E+00
  0.00000000E+00  0.00000000E+00  0.00000000E+00
  0.00000000E+00  0.00000000E+00  0.00000000E+00
  0.00000000E+00  0.00000000E+00  0.00000000E+00
  0.00000000E+00  0.00000000E+00  0.00000000E+00
  0.00000000E+00  0.00000000E+00  0.00000000E+00
  0.00000000E+00  0.00000000E+00  0.00000000E+00
  0.00000000E+00  0.00000000E+00  0.00000000E+00
  0.00000000E+00  0.00000000E+00  0.00000000E+00
  0.00000000E+00  0.00000000E+00  0.00000000E+00
  0.00000000E+00  0.00000000E+00  0.00000000E+00
  0.00000000E+00  0.00000000E+00  0.00000000E+00
  0.00000000E+00  0.00000000E+00  0.00000000E+00
  0.00000000E+00  0.00000000E+00  0.00000000E+00
  0.00000000E+00  0.00000000E+00  0.00000000E+00
  0.00000000E+00  0.00000000E+00  0.00000000E+00
  0.00000000E+00  0.00000000E+00  0.00000000E+00
  0.00000000E+00  0.00000000E+00  0.00000000E+00
  0.00000000E+00  0.00000000E+00  0.00000000E+00
