# Supplementary material for: The mechanisms underlying the enhanced high-temperature properties of GRX-810
Source: Nat Commun. 2025 Dec 14;17:963. doi: 10.1038/s41467-025-67687-4 (PMC12847880; doi:10.1038/s41467-025-67687-4)
Supplement: Supplementary file 3 — Supplementary Data 1 [file 41467_2025_67687_MOESM3_ESM.zip › DFT datasets/Y2O3_mono_Nb1_site1_relax.vasp]

POSCAR file written by OVITO Basic 3.10.
   1.00000000000000     
    14.0572434074443890    0.0000149399233211   -0.0178085952116844
    -0.0001286711460274   14.0001560494324799   -0.0001885247500902
    -3.1496999776958892    0.0001755094752225   17.0152590018341705
   Y    O    Nb
    95   144     1
Direct
  0.8661813556977420  0.1249335405589512  0.2564416469378251
  0.6357538762481892  0.0000045890743873  0.2445052932438570
  0.9677908792629311  0.0000080380837676  0.0927557370013442
  0.8095508662809995  0.1257376828051601  0.4311257117071126
  0.6905041872021590  0.0000044055499250  0.0688458880594000
  0.5343845416414444  0.1247813899132106  0.4069806101872928
  0.3646713131063907  0.9999880491562194  0.2557906627118234
  0.1344967279926227  0.1243507163057559  0.2453617837214211
  0.4673410345590038  0.1248090402844305  0.0934985120191185
  0.3108274390856904 -0.0000002804862360  0.4311601639339619
  0.1913454292764183  0.1249484567321417  0.0688676508908487
  0.0295080498046732 -0.0000011199671369  0.4153583969149576
  0.8650604749659750  0.1232467893870701  0.7553938462568547
  0.6353229530028492  0.9999991854463547  0.7459027340363256
  0.8084385708266048  0.1251385234717056  0.9317276291194095
  0.6938060894466860  0.0000011194374605  0.5725735716208269
  0.5318634770696026  0.1253210797092897  0.9071276259333753
  0.3644381401909375  0.9999926807086474  0.7562179598369938
  0.1337498899913079  0.1251787379598867  0.7431999700047324
  0.4687533542391975  0.1247268876383165  0.5929780569709685
  0.3079164266255673  0.9999970380075843  0.9310627599585095
  0.1922604748595015  0.1264540235848080  0.5667094405661285
  0.0314248603684381 -0.0000031908973560  0.9068480636109361
  0.8645274329862952  0.3750968215520897  0.2561247787647667
  0.6357863142277010  0.2500057192282003  0.2441558762201502
  0.9678905877604573  0.2500338426724776  0.0929357399384422
  0.8098832066161326  0.3752884852344013  0.4321350612841877
  0.6911387725915149  0.2501127890898506  0.0686642658084493
  0.5329668936458233  0.3750310668812277  0.4068558439730955
  0.3649298626828405  0.2496657288869222  0.2558221931217635
  0.1354015002714960  0.3747671766442064  0.2441729286810808
  0.4675057809846740  0.3749514656001505  0.0930804891792833
  0.3096626593758319  0.2504007996172714  0.4309268837099632
  0.1907551468124395  0.3749339087241508  0.0684635081874833
  0.0318534432848595  0.2496947157182470  0.4077223636159037
  0.8647244396048260  0.3743409592570071  0.7550921703214271
  0.6344556168858279  0.2498190426667783  0.7444775642179289
  0.9661928898961117  0.2438554434688124  0.5941780124006416
  0.8086468330755742  0.3749562816908677  0.9311990665695146
  0.6909465783191008  0.2495956385582471  0.5682017501386167
  0.5309846551654027  0.3751415557979600  0.9069058819225185
  0.3633118925610015  0.2495309109882110  0.7555992788798074
  0.1343637607686535  0.3747929248525281  0.7434553723828760
  0.4684060071012177  0.3749518959479012  0.5933189761671339
  0.3082845763510678  0.2498746355288499  0.9314982680770508
  0.1901588653203177  0.3752494545748944  0.5677993363721866
  0.0315922174022611  0.2500597192829663  0.9065885559241988
  0.8645232041528080  0.6249235453672193  0.2561282293709821
  0.6358759793488404  0.5000164810725010  0.2440365861458646
  0.9674563266257301  0.5000070134701768  0.0930606001868738
  0.8099005404154287  0.6247144510516005  0.4321395670591460
  0.6909297719471347  0.4999912368978001  0.0682142111167686
  0.5329705937887883  0.6249709185220605  0.4068606297471460
  0.3643764002853582  0.4999917120495933  0.2559978670350248
  0.1354014938738708  0.6252258462922929  0.2441789494186741
  0.4675213611009553  0.6250297353763392  0.0930750038436819
  0.3095996434002433  0.5000082717393746  0.4317795131864465
  0.1907658213183459  0.6250597114629953  0.0684668880884368
  0.0321397355419678  0.4999971942315335  0.4071689389416678
  0.8647317935305745  0.6256588587201229  0.7550974823331813
  0.6359628424644395  0.5000019433013622  0.7443389778783727
  0.9679724630729077  0.5000088749089688  0.5927449276563511
  0.8086526249779916  0.6250361583006772  0.9312059756016169
  0.6909292450007092  0.5000006753415214  0.5684391744188453
  0.5309985804744293  0.6248701364237308  0.9068931472824487
  0.3631805286103413  0.4999960965446026  0.7554540192813171
  0.1343634103420648  0.6252049485935340  0.7434620376608202
  0.4684090380810517  0.6250525792541833  0.5933253591427522
  0.3080720069895816  0.4999994674928844  0.9313636220520000
  0.1901687385700201  0.6247753663160125  0.5678061519244456
  0.0312904771127142  0.4999967453455488  0.9067065517344489
  0.8661844552948805  0.8750822415673560  0.2564439957433194
  0.6357933791341710  0.7500010378045086  0.2441578921216514
  0.9678877741863275  0.7499714886824930  0.0929441087198318
  0.8095497224197942  0.8742615596110962  0.4311185479466693
  0.6911472738699703  0.7498904975217390  0.0686655995041490
  0.5343885914401195  0.8752128313997916  0.4069765054046625
  0.3649355590762475  0.7503173397429111  0.2558262923976525
  0.1345099431665748  0.8756456402493042  0.2453600683427389
  0.4673611368977312  0.8751920758093416  0.0934919095300415
  0.3096732200951508  0.7496029612545790  0.4309272484188829
  0.1913452498596840  0.8750481433798230  0.0688678360158802
  0.0318711589722738  0.7503051487312300  0.4077153590143423
  0.8650596279728729  0.8767502400374044  0.7553988111765800
  0.6344685094023874  0.7501858038675666  0.7444697724162090
  0.9662127101115687  0.7561619533004856  0.5941680644854952
  0.8084469419867161  0.8748652176157256  0.9317288717878947
  0.6909558262241701  0.7504060022834960  0.5682050142834046
  0.5318637412384559  0.8746673374193203  0.9071292351298373
  0.3633202042303966  0.7504616367316260  0.7555997821657270
  0.1337574153457938  0.8748066890378987  0.7432060579330959
  0.4687618292898416  0.8752722645915048  0.5929737482105181
  0.3082943958965049  0.7501286428337637  0.9314972324509980
  0.1922657794573819  0.8735607444080855  0.5667099932216176
  0.0315978164971568  0.7499455127321160  0.9065912236793582
  0.8703661950320694  0.0000024871336659  0.3621350031911652
  0.6783842152251198  0.1204835894072546  0.4856455607684914
  0.7057392815556102  0.1252895946984031  0.3127307386379299
  0.5301747888130198 -0.0000014095908111  0.3288195146453525
  0.9697961704703145  0.1249399537543119  0.1712183322917687
  0.9988480863407770  0.1247952718591649  0.9989481080380878
  0.8247662621921249  0.0000083205675176  0.0159615702601293
  0.7926591394166191  0.0000178633774584  0.1905173538794921
  0.6276278417914499  0.1253494561970481  0.1409653255254427
  0.3743159996230353  0.1257124511464606  0.3594972147380174
  0.1778755183993101  0.0000168886363918  0.4841928882916421
  0.2111498682270805 -0.0000034252839615  0.3098007636325714
  0.0296355420056815  0.1242455739434448  0.3292243443135720
  0.4705482925227668  0.9999892618246470  0.1715880700205817
  0.5006129498135453  0.9999880983166575  0.0011173877059616
  0.3252514434307950  0.1246678236431964  0.0149044850482101
  0.2948672146995376  0.1251837475389455  0.1876639068264241
  0.1277378351000494  0.0000115537529958  0.1405222303679883
  0.8715495939724082  0.0000029387714491  0.8595951840731716
  0.6739533915496626  0.1251500608641488  0.9852024294949153
  0.7044348536485082  0.1258343343015121  0.8129220855729825
  0.5283889606602462 -0.0000011643162466  0.8294576449012088
  0.9683559315328967  0.1135940526037093  0.6693912920464484
  0.0029069858943911  0.1299482263385573  0.5016157082873370
  0.8402274732158737  0.9999873268083955  0.5249002491257394
  0.7848165620522002  0.0000015406123666  0.6941594562467374
  0.6280218929704978  0.1259449404760671  0.6406727685458763
  0.3712008704714427  0.1249387497103226  0.8589254180916104
  0.1740047356960267  0.9999929474956792  0.9842269185861525
  0.2060670118328178  0.9999964173718290  0.8082212765988707
  0.0294580605144409  0.1251782916500565  0.8279543311447715
  0.4701361662858582  0.0000001112009349  0.6717090238328379
  0.5006128325608071 -0.0000198650876183  0.5009933061546310
  0.3267804566986892  0.1259256084092459  0.5148011219223926
  0.2902687907220269  0.1235168891854798  0.6882911004523261
  0.1202883005625269 -0.0000068805884823  0.6331270775104347
  0.8718031594241449  0.2484743658464421  0.3600199041462572
  0.6751768861719690  0.3747932498894770  0.4846358276907634
  0.7081408453849832  0.3750324255815755  0.3110157354087829
  0.5305549533596414  0.2500887294407411  0.3288686311118038
  0.9697922658117373  0.3749332555699689  0.1711969804270315
  0.9992161125983371  0.3748403860169144  0.9991274108700594
  0.8251938905714787  0.2502461606850698  0.0155309411866455
  0.7924081290592548  0.2496172462964363  0.1898397100776362
  0.6275385298998879  0.3753100832937739  0.1403232472139455
  0.3730930536981058  0.3751119597713152  0.3598841010335846
  0.1757018698234620  0.2507661233325892  0.4840439074810155
  0.2081357379570177  0.2496186627336618  0.3105007881912664
  0.0296094473723510  0.3745502633024740  0.3283521453946137
  0.4704653868570879  0.2502472527539858  0.1715240273002434
  0.4983967704907678  0.2501849637560283  0.9993270962055093
  0.3248035373973152  0.3749702254489855  0.0153927242206646
  0.2922746649347249  0.3749965665358171  0.1893156903897048
  0.1275014150376441  0.2495340673051625  0.1405700851353627
  0.8715666485755449  0.2494615341963392  0.8589520542886351
  0.6739763648844919  0.3749335480520710  0.9843756001086812
  0.7076505693507438  0.3746215346989891  0.8102919313454925
  0.5293014041955809  0.2503104871543257  0.8285644550593642
  0.9704254286071390  0.3739556517501096  0.6709129651559222
  0.0002786638683260  0.3769944267446350  0.4990654843306590
  0.8252195380873582  0.2497227000929926  0.5148363246759612
  0.7960711902830423  0.2480571683684120  0.6868554174018748
  0.6284342132106862  0.3740811036713815  0.6408951341341916
  0.3707316450025747  0.3747255048620914  0.8587951895546572
  0.1739727729184607  0.2497782511472108  0.9846600556586905
  0.2055510111349471  0.2489474299615957  0.8105920132701794
  0.0295374798986803  0.3750480650932917  0.8283784035991134
  0.4693882667475031  0.2498148095510366  0.6714765314973828
  0.5035171531576060  0.2493060464087653  0.5008383764789514
  0.3261223143717145  0.3748590738591142  0.5154896903814075
  0.2913987678791217  0.3743117629818599  0.6885531934090621
  0.1261115278167938  0.2476063906522680  0.6404626236287695
  0.8722838965162418  0.4999863982639736  0.3593417543099317
  0.6752048251031065  0.6251966146497117  0.4846418377409208
  0.7081771331259713  0.6249687589804052  0.3110317793643576
  0.5302784073937932  0.5000092869966312  0.3286014801241858
  0.9698124705407692  0.6250740614231125  0.1711486242491736
  0.9991988936230570  0.6251261072351709  0.9991419189837412
  0.8250637096887977  0.5000129329718284  0.0153070634985791
  0.7924283130233992  0.4999915667360013  0.1892590235458273
  0.6275549003237112  0.6247018512749549  0.1403778763371041
  0.3730993931590504  0.6248832460188541  0.3598786524152049
  0.1756386548267145  0.5000298767225818  0.4844003786105837
  0.2078325048100338  0.5000094366424863  0.3107565220587789
  0.0296314768245974  0.6254416304570553  0.3283297056899787
  0.4697933473791169  0.4999982745522165  0.1712664375802158
  0.4985310503984533  0.5000031097296038  0.9990429552705722
  0.3248167469897890  0.6250297444033001  0.0153921356308591
  0.2922868019718718  0.6249952630977041  0.1893261929784981
  0.1271422228717404  0.5000063410205965  0.1402817327312434
  0.8715842634950512  0.4999963237252822  0.8593413761629249
  0.6739645695415697  0.6250358570523961  0.9843583877193859
  0.7076691724837353  0.6253763973703855  0.8103171916547460
  0.5296350138850628  0.5000209943236412  0.8285015774071385
  0.9704251562984860  0.6260743398358969  0.6709118375027923
  0.0002739607802674  0.6230147337719477  0.4990617296555386
  0.8250024045852341  0.5000002414795017  0.5158286979054577
  0.7923520939914787  0.4999850416655816  0.6892865072420138
  0.6284376019528848  0.6258940282271842  0.6409052266203468
  0.3707357169299557  0.6252891091296341  0.8588004271262347
  0.1738922059677105  0.5000136775570135  0.9845374986322908
  0.2070772874397311  0.4999995624684368  0.8101334489664855
  0.0295694760973205  0.6249178206056200  0.8284178817746412
  0.4699785546057474  0.5000005531106402  0.6714505474883528
  0.5014392748700366  0.5000169778330268  0.5010704854882895
  0.3261350483566806  0.6251491704779226  0.5155076926297038
  0.2914031499491789  0.6256778135030128  0.6885516704998361
  0.1277278700558968  0.5000118661106069  0.6404069191075135
  0.8718264796965400  0.7515403368754547  0.3600087670024905
  0.6783847321596904  0.8795183444262761  0.4856446873616931
  0.7057383309105091  0.8747154111890447  0.3127591489939078
  0.5305547655484276  0.7499009671240146  0.3288624283562249
  0.9698393901595693  0.8750822867420792  0.1712049962406127
  0.9988356980655863  0.8751933552018840  0.9989271593587320
  0.8252188118754596  0.7497730808007432  0.0155436598933947
  0.7924445358376795  0.7503927099126089  0.1898474135701449
  0.6276482722015615  0.8746622391210429  0.1409679822192235
  0.3743102141507959  0.8742976517089470  0.3594948614142933
  0.1757257052497384  0.7492377219428645  0.4840292366709723
  0.2081296148347808  0.7503760827878839  0.3105072547126882
  0.0296620742166778  0.8757875614797644  0.3292061701050973
  0.4704975375440396  0.7497458060319191  0.1715098866277206
  0.4984505288524979  0.7497937079116118  0.9993065133633691
  0.3252608507162604  0.8753384464541689  0.0149191064836660
  0.2947961735586777  0.8747781225890355  0.1876986063473413
  0.1274730537724522  0.7504753463923640  0.1405696590217509
  0.8715728265532827  0.7505298830872581  0.8589618248093023
  0.6739732504129062  0.8748464270629835  0.9851997529518598
  0.7044759436868030  0.8741818961613419  0.8129215196985503
  0.5292660433549199  0.7496915139143725  0.8285465737421224
  0.9683555069914646  0.8864081995315034  0.6693993552048968
  0.0029270012878821  0.8700031137343692  0.5016358153847447
  0.8252308058294713  0.7502817785489670  0.5148362888934049
  0.7960639030028291  0.7519482061924956  0.6868717623248567
  0.6279912612969422  0.8740076465902090  0.6406880872742016
  0.3712028316649896  0.8750600989922628  0.8589200343273792
  0.1739655198367291  0.7502328240247210  0.9846676566119803
  0.2055431826214003  0.7510129164095718  0.8106111846931200
  0.0294342709612758  0.8748165043748847  0.8279553798266029
  0.4694041463181751  0.7501970994506063  0.6714809357378996
  0.5035099643830806  0.7507054372936147  0.5008494117541606
  0.3267860989386640  0.8740908018578009  0.5148063142544616
  0.2902494678517797  0.8764539411941649  0.6882997862613806
  0.1261259361449134  0.7524043505237222  0.6404778337076269
  0.9765508837860988  0.9999965317840781  0.5839387355492833
 
  0.00000000E+00  0.00000000E+00  0.00000000E+00
  0.00000000E+00  0.00000000E+00  0.00000000E+00
  0.00000000E+00  0.00000000E+00  0.00000000E+00
  0.00000000E+00  0.00000000E+00  0.00000000E+00
  0.00000000E+00  0.00000000E+00  0.00000000E+00
  0.00000000E+00  0.00000000E+00  0.00000000E+00
  0.00000000E+00  0.00000000E+00  0.00000000E+00
  0.00000000E+00  0.00000000E+00  0.00000000E+00
  0.00000000E+00  0.00000000E+00  0.00000000E+00
  0.00000000E+00  0.00000000E+00  0.00000000E+00
  0.00000000E+00  0.00000000E+00  0.00000000E+00
  0.00000000E+00  0.00000000E+00  0.00000000E+00
  0.00000000E+00  0.00000000E+00  0.00000000E+00
  0.00000000E+00  0.00000000E+00  0.00000000E+00
  0.00000000E+00  0.00000000E+00  0.00000000E+00
  0.00000000E+00  0.00000000E+00  0.00000000E+00
  0.00000000E+00  0.00000000E+00  0.00000000E+00
  0.00000000E+00  0.00000000E+00  0.00000000E+00
  0.00000000E+00  0.00000000E+00  0.00000000E+00
  0.00000000E+00  0.00000000E+00  0.00000000E+00
  0.00000000E+00  0.00000000E+00  0.00000000E+00
  0.00000000E+00  0.00000000E+00  0.00000000E+00
  0.00000000E+00  0.00000000E+00  0.00000000E+00
  0.00000000E+00  0.00000000E+00  0.00000000E+00
  0.00000000E+00  0.00000000E+00  0.00000000E+00
  0.00000000E+00  0.00000000E+00  0.00000000E+00
  0.00000000E+00  0.00000000E+00  0.00000000E+00
  0.00000000E+00  0.00000000E+00  0.00000000E+00
  0.00000000E+00  0.00000000E+00  0.00000000E+00
  0.00000000E+00  0.00000000E+00  0.00000000E+00
  0.00000000E+00  0.00000000E+00  0.00000000E+00
  0.00000000E+00  0.00000000E+00  0.00000000E+00
  0.00000000E+00  0.00000000E+00  0.00000000E+00
  0.00000000E+00  0.00000000E+00  0.00000000E+00
  0.00000000E+00  0.00000000E+00  0.00000000E+00
  0.00000000E+00  0.00000000E+00  0.00000000E+00
  0.00000000E+00  0.00000000E+00  0.00000000E+00
  0.00000000E+00  0.00000000E+00  0.00000000E+00
  0.00000000E+00  0.00000000E+00  0.00000000E+00
  0.00000000E+00  0.00000000E+00  0.00000000E+00
  0.00000000E+00  0.00000000E+00  0.00000000E+00
  0.00000000E+00  0.00000000E+00  0.00000000E+00
  0.00000000E+00  0.00000000E+00  0.00000000E+00
  0.00000000E+00  0.00000000E+00  0.00000000E+00
  0.00000000E+00  0.00000000E+00  0.00000000E+00
  0.00000000E+00  0.00000000E+00  0.00000000E+00
  0.00000000E+00  0.00000000E+00  0.00000000E+00
  0.00000000E+00  0.00000000E+00  0.00000000E+00
  0.00000000E+00  0.00000000E+00  0.00000000E+00
  0.00000000E+00  0.00000000E+00  0.00000000E+00
  0.00000000E+00  0.00000000E+00  0.00000000E+00
  0.00000000E+00  0.00000000E+00  0.00000000E+00
  0.00000000E+00  0.00000000E+00  0.00000000E+00
  0.00000000E+00  0.00000000E+00  0.00000000E+00
  0.00000000E+00  0.00000000E+00  0.00000000E+00
  0.00000000E+00  0.00000000E+00  0.00000000E+00
  0.00000000E+00  0.00000000E+00  0.00000000E+00
  0.00000000E+00  0.00000000E+00  0.00000000E+00
  0.00000000E+00  0.00000000E+00  0.00000000E+00
  0.00000000E+00  0.00000000E+00  0.00000000E+00
  0.00000000E+00  0.00000000E+00  0.00000000E+00
  0.00000000E+00  0.00000000E+00  0.00000000E+00
  0.00000000E+00  0.00000000E+00  0.00000000E+00
  0.00000000E+00  0.00000000E+00  0.00000000E+00
  0.00000000E+00  0.00000000E+00  0.00000000E+00
  0.00000000E+00  0.00000000E+00  0.00000000E+00
  0.00000000E+00  0.00000000E+00  0.00000000E+00
  0.00000000E+00  0.00000000E+00  0.00000000E+00
  0.00000000E+00  0.00000000E+00  0.00000000E+00
  0.00000000E+00  0.00000000E+00  0.00000000E+00
  0.00000000E+00  0.00000000E+00  0.00000000E+00
  0.00000000E+00  0.00000000E+00  0.00000000E+00
  0.00000000E+00  0.00000000E+00  0.00000000E+00
  0.00000000E+00  0.00000000E+00  0.00000000E+00
  0.00000000E+00  0.00000000E+00  0.00000000E+00
  0.00000000E+00  0.00000000E+00  0.00000000E+00
  0.00000000E+00  0.00000000E+00  0.00000000E+00
  0.00000000E+00  0.00000000E+00  0.00000000E+00
  0.00000000E+00  0.00000000E+00  0.00000000E+00
  0.00000000E+00  0.00000000E+00  0.00000000E+00
  0.00000000E+00  0.00000000E+00  0.00000000E+00
  0.00000000E+00  0.00000000E+00  0.00000000E+00
  0.00000000E+00  0.00000000E+00  0.00000000E+00
  0.00000000E+00  0.00000000E+00  0.00000000E+00
  0.00000000E+00  0.00000000E+00  0.00000000E+00
  0.00000000E+00  0.00000000E+00  0.00000000E+00
  0.00000000E+00  0.00000000E+00  0.00000000E+00
  0.00000000E+00  0.00000000E+00  0.00000000E+00
  0.00000000E+00  0.00000000E+00  0.00000000E+00
  0.00000000E+00  0.00000000E+00  0.00000000E+00
  0.00000000E+00  0.00000000E+00  0.00000000E+00
  0.00000000E+00  0.00000000E+00  0.00000000E+00
  0.00000000E+00  0.00000000E+00  0.00000000E+00
  0.00000000E+00  0.00000000E+00  0.00000000E+00
  0.00000000E+00  0.00000000E+00  0.00000000E+00
  0.00000000E+00  0.00000000E+00  0.00000000E+00
  0.00000000E+00  0.00000000E+00  0.00000000E+00
  0.00000000E+00  0.00000000E+00  0.00000000E+00
  0.00000000E+00  0.00000000E+00  0.00000000E+00
  0.00000000E+00  0.00000000E+00  0.00000000E+00
  0.00000000E+00  0.00000000E+00  0.00000000E+00
  0.00000000E+00  0.00000000E+00  0.00000000E+00
  0.00000000E+00  0.00000000E+00  0.00000000E+00
  0.00000000E+00  0.00000000E+00  0.00000000E+00
  0.00000000E+00  0.00000000E+00  0.00000000E+00
  0.00000000E+00  0.00000000E+00  0.00000000E+00
  0.00000000E+00  0.00000000E+00  0.00000000E+00
  0.00000000E+00  0.00000000E+00  0.00000000E+00
  0.00000000E+00  0.00000000E+00  0.00000000E+00
  0.00000000E+00  0.00000000E+00  0.00000000E+00
  0.00000000E+00  0.00000000E+00  0.00000000E+00
  0.00000000E+00  0.00000000E+00  0.00000000E+00
  0.00000000E+00  0.00000000E+00  0.00000000E+00
  0.00000000E+00  0.00000000E+00  0.00000000E+00
  0.00000000E+00  0.00000000E+00  0.00000000E+00
  0.00000000E+00  0.00000000E+00  0.00000000E+00
  0.00000000E+00  0.00000000E+00  0.00000000E+00
  0.00000000E+00  0.00000000E+00  0.00000000E+00
  0.00000000E+00  0.00000000E+00  0.00000000E+00
  0.00000000E+00  0.00000000E+00  0.00000000E+00
  0.00000000E+00  0.00000000E+00  0.00000000E+00
  0.00000000E+00  0.00000000E+00  0.00000000E+00
  0.00000000E+00  0.00000000E+00  0.00000000E+00
  0.00000000E+00  0.00000000E+00  0.00000000E+00
  0.00000000E+00  0.00000000E+00  0.00000000E+00
  0.00000000E+00  0.00000000E+00  0.00000000E+00
  0.00000000E+00  0.00000000E+00  0.00000000E+00
  0.00000000E+00  0.00000000E+00  0.00000000E+00
  0.00000000E+00  0.00000000E+00  0.00000000E+00
  0.00000000E+00  0.00000000E+00  0.00000000E+00
  0.00000000E+00  0.00000000E+00  0.00000000E+00
  0.00000000E+00  0.00000000E+00  0.00000000E+00
  0.00000000E+00  0.00000000E+00  0.00000000E+00
  0.00000000E+00  0.00000000E+00  0.00000000E+00
  0.00000000E+00  0.00000000E+00  0.00000000E+00
  0.00000000E+00  0.00000000E+00  0.00000000E+00
  0.00000000E+00  0.00000000E+00  0.00000000E+00
  0.00000000E+00  0.00000000E+00  0.00000000E+00
  0.00000000E+00  0.00000000E+00  0.00000000E+00
  0.00000000E+00  0.00000000E+00  0.00000000E+00
  0.00000000E+00  0.00000000E+00  0.00000000E+00
  0.00000000E+00  0.00000000E+00  0.00000000E+00
  0.00000000E+00  0.00000000E+00  0.00000000E+00
  0.00000000E+00  0.00000000E+00  0.00000000E+00
  0.00000000E+00  0.00000000E+00  0.00000000E+00
  0.00000000E+00  0.00000000E+00  0.00000000E+00
  0.00000000E+00  0.00000000E+00  0.00000000E+00
  0.00000000E+00  0.00000000E+00  0.00000000E+00
  0.00000000E+00  0.00000000E+00  0.00000000E+00
  0.00000000E+00  0.00000000E+00  0.00000000E+00
  0.00000000E+00  0.00000000E+00  0.00000000E+00
  0.00000000E+00  0.00000000E+00  0.00000000E+00
  0.00000000E+00  0.00000000E+00  0.00000000E+00
  0.00000000E+00  0.00000000E+00  0.00000000E+00
  0.00000000E+00  0.00000000E+00  0.00000000E+00
  0.00000000E+00  0.00000000E+00  0.00000000E+00
  0.00000000E+00  0.00000000E+00  0.00000000E+00
  0.00000000E+00  0.00000000E+00  0.00000000E+00
  0.00000000E+00  0.00000000E+00  0.00000000E+00
  0.00000000E+00  0.00000000E+00  0.00000000E+00
  0.00000000E+00  0.00000000E+00  0.00000000E+00
  0.00000000E+00  0.00000000E+00  0.00000000E+00
  0.00000000E+00  0.00000000E+00  0.00000000E+00
  0.00000000E+00  0.00000000E+00  0.00000000E+00
  0.00000000E+00  0.00000000E+00  0.00000000E+00
  0.00000000E+00  0.00000000E+00  0.00000000E+00
  0.00000000E+00  0.00000000E+00  0.00000000E+00
  0.00000000E+00  0.00000000E+00  0.00000000E+00
  0.00000000E+00  0.00000000E+00  0.00000000E+00
  0.00000000E+00  0.00000000E+00  0.00000000E+00
  0.00000000E+00  0.00000000E+00  0.00000000E+00
  0.00000000E+00  0.00000000E+00  0.00000000E+00
  0.00000000E+00  0.00000000E+00  0.00000000E+00
  0.00000000E+00  0.00000000E+00  0.00000000E+00
  0.00000000E+00  0.00000000E+00  0.00000000E+00
  0.00000000E+00  0.00000000E+00  0.00000000E+00
  0.00000000E+00  0.00000000E+00  0.00000000E+00
  0.00000000E+00  0.00000000E+00  0.00000000E+00
  0.00000000E+00  0.00000000E+00  0.00000000E+00
  0.00000000E+00  0.00000000E+00  0.00000000E+00
  0.00000000E+00  0.00000000E+00  0.00000000E+00
  0.00000000E+00  0.00000000E+00  0.00000000E+00
  0.00000000E+00  0.00000000E+00  0.00000000E+00
  0.00000000E+00  0.00000000E+00  0.00000000E+00
  0.00000000E+00  0.00000000E+00  0.00000000E+00
  0.00000000E+00  0.00000000E+00  0.00000000E+00
  0.00000000E+00  0.00000000E+00  0.00000000E+00
  0.00000000E+00  0.00000000E+00  0.00000000E+00
  0.00000000E+00  0.00000000E+00  0.00000000E+00
  0.00000000E+00  0.00000000E+00  0.00000000E+00
  0.00000000E+00  0.00000000E+00  0.00000000E+00
  0.00000000E+00  0.00000000E+00  0.00000000E+00
  0.00000000E+00  0.00000000E+00  0.00000000E+00
  0.00000000E+00  0.00000000E+00  0.00000000E+00
  0.00000000E+00  0.00000000E+00  0.00000000E+00
  0.00000000E+00  0.00000000E+00  0.00000000E+00
  0.00000000E+00  0.00000000E+00  0.00000000E+00
  0.00000000E+00  0.00000000E+00  0.00000000E+00
  0.00000000E+00  0.00000000E+00  0.00000000E+00
  0.00000000E+00  0.00000000E+00  0.00000000E+00
  0.00000000E+00  0.00000000E+00  0.00000000E+00
  0.00000000E+00  0.00000000E+00  0.00000000E+00
  0.00000000E+00  0.00000000E+00  0.00000000E+00
  0.00000000E+00  0.00000000E+00  0.00000000E+00
  0.00000000E+00  0.00000000E+00  0.00000000E+00
  0.00000000E+00  0.00000000E+00  0.00000000E+00
  0.00000000E+00  0.00000000E+00  0.00000000E+00
  0.00000000E+00  0.00000000E+00  0.00000000E+00
  0.00000000E+00  0.00000000E+00  0.00000000E+00
  0.00000000E+00  0.00000000E+00  0.00000000E+00
  0.00000000E+00  0.00000000E+00  0.00000000E+00
  0.00000000E+00  0.00000000E+00  0.00000000E+00
  0.00000000E+00  0.00000000E+00  0.00000000E+00
  0.00000000E+00  0.00000000E+00  0.00000000E+00
  0.00000000E+00  0.00000000E+00  0.00000000E+00
  0.00000000E+00  0.00000000E+00  0.00000000E+00
  0.00000000E+00  0.00000000E+00  0.00000000E+00
  0.00000000E+00  0.00000000E+00  0.00000000E+00
  0.00000000E+00  0.00000000E+00  0.00000000E+00
  0.00000000E+00  0.00000000E+00  0.00000000E+00
  0.00000000E+00  0.00000000E+00  0.00000000E+00
  0.00000000E+00  0.00000000E+00  0.00000000E+00
  0.00000000E+00  0.00000000E+00  0.00000000E+00
  0.00000000E+00  0.00000000E+00  0.00000000E+00
  0.00000000E+00  0.00000000E+00  0.00000000E+00
  0.00000000E+00  0.00000000E+00  0.00000000E+00
  0.00000000E+00  0.00000000E+00  0.00000000E+00
  0.00000000E+00  0.00000000E+00  0.00000000E+00
  0.00000000E+00  0.00000000E+00  0.00000000E+00
  0.00000000E+00  0.00000000E+00  0.00000000E+00
  0.00000000E+00  0.00000000E+00  0.00000000E+00
  0.00000000E+00  0.00000000E+00  0.00000000E+00
  0.00000000E+00  0.00000000E+00  0.00000000E+00
  0.00000000E+00  0.00000000E+00  0.00000000E+00
  0.00000000E+00  0.00000000E+00  0.00000000E+00
  0.00000000E+00  0.00000000E+00  0.00000000E+00
  0.00000000E+00  0.00000000E+00  0.00000000E+00
  0.00000000E+00  0.00000000E+00  0.00000000E+00
  0.00000000E+00  0.00000000E+00  0.00000000E+00
  0.00000000E+00  0.00000000E+00  0.00000000E+00
