# Supplementary material for: The mechanisms underlying the enhanced high-temperature properties of GRX-810
Source: Nat Commun. 2025 Dec 14;17:963. doi: 10.1038/s41467-025-67687-4 (PMC12847880; doi:10.1038/s41467-025-67687-4)
Supplement: Supplementary file 3 — Supplementary Data 1 [file 41467_2025_67687_MOESM3_ESM.zip › DFT datasets/Y2O3_mono_Nb1_site2_relax.vasp]

POSCAR file written by OVITO Basic 3.10.
   1.00000000000000     
    14.0367047049150955   -0.0000041378398827    0.0094755405457561
    -0.0001474435289307   13.9948310836963739   -0.0002335126487633
    -3.1120611353956447    0.0001248406440611   17.0194439026168638
   Y    O    Nb
    95   144     1
Direct
  0.8647129711998336  0.1252574143185295  0.2561566302519197
  0.6348141355726474  0.0000187115975935  0.2448683497422737
  0.9664465251249830  0.0000083019229897  0.0947064899130729
  0.8091692590626252  0.1250697489504276  0.4321853002643219
  0.6924122549996888  0.0000126559679862  0.0695818617040563
  0.5314317910068386  0.1253467091971801  0.4082237595305135
  0.3644113962626793  0.0000068806221336  0.2557936765046360
  0.1360622025522499  0.1252860598364275  0.2431242987956871
  0.4682571262230680  0.1252152783615201  0.0929348501421692
  0.3084524229587967  0.9999898033972062  0.4307314030191530
  0.1919630741561316  0.1241063427741645  0.0669603069841729
  0.0312957541605499  0.0000172581169191  0.4062539429390541
  0.8657494408799662  0.1240951761877922  0.7558080188726664
  0.6314940642403082  0.0000040711086798  0.7441714589047759
  0.9664747488935140 -0.0000019594920822  0.5927867801529405
  0.8077356626949495  0.1247311151393877  0.9313928505254198
  0.6891782842121619  0.9999747609212053  0.5688467293834257
  0.5333611164480849  0.1262363555225400  0.9052625399322237
  0.1371454380007808  0.1245850406984755  0.7424485993334282
  0.4652172234955002  0.1235342116782673  0.5961978438018208
  0.3190222133728559  0.9999892513313667  0.9302357557105793
  0.1917951983132929  0.1232853979382886  0.5681708875521843
  0.0301884555226633  0.9999901615408533  0.9102352932440372
  0.8645916313510835  0.3751175610313883  0.2560386762168456
  0.6358881733989440  0.2498434351036962  0.2443232809962992
  0.9683755064215170  0.2501693082151972  0.0922897626441127
  0.8089911977993267  0.3749658189005551  0.4316121093640242
  0.6910031114644752  0.2500403370014213  0.0685658103322769
  0.5322493837558169  0.3751380500971625  0.4068416119727376
  0.3644222266515551  0.2499204885985038  0.2559764588199966
  0.1357749965376411  0.3751090440451035  0.2437306616527038
  0.4677680977530115  0.3751219901428259  0.0933172340271947
  0.3089075374507252  0.2497831287598880  0.4315262353371399
  0.1913477208339942  0.3749033405022346  0.0683984516842195
  0.0326303705215465  0.2499264944744967  0.4064960918081029
  0.8641610424824294  0.3744800709301216  0.7555029274024292
  0.6350434103225870  0.2496319334640667  0.7442933168314201
  0.9683180838704115  0.2497141538153773  0.5926013597596979
  0.8096002500130449  0.3747032498436910  0.9316202127412361
  0.6898135108668615  0.2500447281055497  0.5684077338420662
  0.5314442950225226  0.3754423623798150  0.9070396083892559
  0.3652715248569008  0.2452178895312380  0.7568132747062979
  0.1367539099304496  0.3744388254104785  0.7441637655529549
  0.4677207490999699  0.3746898951837618  0.5932258036409069
  0.3094267505143893  0.2500175137960712  0.9316199956709258
  0.1913841220198085  0.3745428225752690  0.5684077589507044
  0.0330848256131110  0.2486445844818930  0.9055756517843652
  0.8645889391368690  0.6249228675189958  0.2560232819758200
  0.6358556194604524  0.5000126712670201  0.2438759673876805
  0.9674133588167887  0.5000008691580686  0.0929159251441046
  0.8089916683593971  0.6250446513982353  0.4315935161078143
  0.6904182141881606  0.5000059283266899  0.0678889363089226
  0.5322595724318899  0.6248785072430662  0.4068413150261032
  0.3644721805186036  0.5000035858794371  0.2561743308770023
  0.1357731277447698  0.6249244710381276  0.2437304465323793
  0.4677630989234305  0.6248872638425460  0.0933140315963246
  0.3098502929388620  0.5000030523641033  0.4317911733786564
  0.1913370792724867  0.6251024812382365  0.0684045532449774
  0.0330016105046485  0.5000354047502935  0.4070273561258613
  0.8641795801652277  0.6255136115723116  0.7555116686978699
  0.6354025033255185  0.4999833330631996  0.7440761164593030
  0.9683590054539322  0.4999864693818368  0.5937749705891008
  0.8096109555008154  0.6253084507069215  0.9316337981516347
  0.6917573821845571  0.5000063793048158  0.5685521325409885
  0.5314752143674318  0.6245061984196975  0.9070082764733697
  0.3638389252018692  0.4999928593370184  0.7553501628372343
  0.1367650826935891  0.6255011993435184  0.7441611640468013
  0.4677147930505096  0.6252961394210279  0.5932436060232708
  0.3083416613966045  0.4999918358288181  0.9311840520648205
  0.1913821465949177  0.6254700167935374  0.5683958845066859
  0.0318675849631883  0.4999922385900431  0.9062132636198189
  0.8647140340703340  0.8747649253598019  0.2561518254065359
  0.6358651615904619  0.7501709690447265  0.2442956021048308
  0.9683497399486752  0.7498348339416879  0.0922995735234058
  0.8091690358482498  0.8749591448176824  0.4321479179752795
  0.6909842225801324  0.7499845083743789  0.0685560541998199
  0.5314927742363176  0.8746964057390166  0.4081472122625784
  0.3644120928057303  0.7500874837150246  0.2559745297119314
  0.1360611391415274  0.8747367836278098  0.2431281827715844
  0.4682477160961409  0.8747947689003783  0.0929322370533655
  0.3089143999051891  0.7502294973240136  0.4315353654183015
  0.1919214971590536  0.8759012335608881  0.0669696991063257
  0.0326445009406648  0.7501232363614794  0.4065011441743208
  0.8657638316751224  0.8759038686968219  0.7558063506362589
  0.6350602197974221  0.7503292356012271  0.7442840252319699
  0.9683397996980938  0.7502962428741545  0.5926229948605559
  0.8077249941411246  0.8752903266898026  0.9313853122792086
  0.6899033516767950  0.7499591220119652  0.5684091424437541
  0.5333660372472946  0.8737640257930427  0.9052522240894519
  0.3652361002099241  0.7548170541101528  0.7568545578745909
  0.1372433956485249  0.8753783521960966  0.7424727623922991
  0.4654285211052889  0.8763221777660986  0.5960235740068291
  0.3094385581954169  0.7499687846418005  0.9316616417381198
  0.1917434605482111  0.8767539170970180  0.5681973508803750
  0.0330486243994108  0.7513451486856834  0.9055944104207989
  0.8716762883761798 -0.0000007434266431  0.3593486281605114
  0.6740639333385298  0.1252255119578022  0.4851404268351120
  0.7082055758812658  0.1248354941625083  0.3109975054558010
  0.5296012564487970  0.0000516338597613  0.3294238326616654
  0.9705249738325107  0.1256879096497572  0.1713334278595968
  0.9993636421514698  0.1249441765616522  0.9990830082637761
  0.8258047163502625  0.0000189402051456  0.0150223489860972
  0.7962870950392180  0.0000239641629420  0.1875950922035992
  0.6283570440416538  0.1240883132900836  0.1411154640498311
  0.3717827080506871  0.1249452438408448  0.3597128978602760
  0.1739212194404835  0.0000159520797576  0.4833489936836560
  0.2077105312960051  0.0000107586995913  0.3100603637323813
  0.0299853692860385  0.1250138038115172  0.3282599557371146
  0.4703259203871310 -0.0000002972795779  0.1714126666500133
  0.4958633746992280  0.0000010946606428  0.9972552117669201
  0.3267658522161178  0.1261602530177541  0.0160828217067005
  0.2921128055491674  0.1248454603054349  0.1892709623308768
  0.1272048053949145  0.0000003135981113  0.1389647296785794
  0.8703199831089662 -0.0000000886051081  0.8587127027025705
  0.6733771314562889  0.1241373236509817  0.9854498127459158
  0.7001574028147055  0.1236511936537030  0.8144961973168345
  0.5172349622599598  0.0000218985985550  0.8252809482252400
  0.9700605148245022  0.1250564791816297  0.6715442294970509
  0.9974037102435491  0.1246825276672612  0.4990613182883172
  0.8239721713319882  0.0000015901301069  0.5158073290042081
  0.7919182276759426  0.0000000984558371  0.6896610972225351
  0.6251112377358494  0.1231724354584969  0.6421779097358427
  0.3727791660022520  0.1298490757873960  0.8589167697441602
  0.1766046111087666  0.0000057211867972  0.9813489592327140
  0.2259233994860135  0.0000214552044767  0.8033535434136156
  0.0330616794151431  0.1214496981298330  0.8287801987982657
  0.4650164630095155  0.9998280022137472  0.6768163252441605
  0.5009528370966903  0.9999930598399988  0.5024984169271171
  0.3258360411384600  0.1243123607390331  0.5153427136050686
  0.2940021047380360  0.1174761236945101  0.6892862574263363
  0.1259124079997084  0.0000015921112556  0.6391588543543546
  0.8727053372761394  0.2505604404723791  0.3598968221168024
  0.6744579948645317  0.3752199409575492  0.4846691732436247
  0.7077364485236647  0.3750705107739953  0.3110346084071043
  0.5299505091030621  0.2495840288852761  0.3288426004628326
  0.9699070570342042  0.3749553591746758  0.1711142788573707
  0.9979548391210197  0.3743616732474449  0.9986930353432512
  0.8251685970545306  0.2492337048744332  0.0153886586390032
  0.7922489966358646  0.2500824902747662  0.1895775235222184
  0.6277285074457684  0.3746848845434002  0.1405191822517129
  0.3724962309356009  0.3745614002034788  0.3595152067660426
  0.1745428836558426  0.2489697505523391  0.4846499065181788
  0.2077113684998246  0.2500505705948705  0.3105405534282044
  0.0301839855048348  0.3752450840230609  0.3285280417315493
  0.4703029508930359  0.2499421537576230  0.1714205716076915
  0.4998734106502897  0.2499701430883478  0.9991388785786843
  0.3255867540997303  0.3755186110495012  0.0157442591435411
  0.2923710199541322  0.3751436102103133  0.1894368001665030
  0.1281599332577908  0.2502280582118284  0.1402083334175348
  0.8725931506886966  0.2469130197953075  0.8585920029836159
  0.6746628560214497  0.3746202677384549  0.9842119619186007
  0.7084099475802232  0.3747270442608395  0.8103994557815245
  0.5300000997349278  0.2515660926461282  0.8285084187781008
  0.9705612973463235  0.3743430456138075  0.6712312702152921
  0.0022126025305438  0.3743868888471040  0.5009621354411006
  0.8250998466225796  0.2504312197282062  0.5161085791385811
  0.7913684930434672  0.2483005206337426  0.6894228558923309
  0.6278892313983204  0.3758409131537711  0.6406452229986604
  0.3716280379443950  0.3759534075654848  0.8597532682338456
  0.1741432983130133  0.2503786431108779  0.9844028788605474
  0.2069671848921373  0.2486481325203194  0.8106138604880513
  0.0297255832214492  0.3745878151144309  0.8283257876835468
  0.4698968315068543  0.2503196790222966  0.6714946659160858
  0.5007444371775555  0.2500010108401916  0.5010833237149693
  0.3256358808885665  0.3744473524642257  0.5153599708009283
  0.2921102573605109  0.3732523026701242  0.6891780388481366
  0.1288855505003584  0.2464750548556013  0.6411077200485631
  0.8729298952477847  0.5000033868797965  0.3598654406375920
  0.6744891786347856  0.6247814735355101  0.4846598024406077
  0.7077150822260521  0.6249676112521548  0.3110481841072609
  0.5299240456108204  0.4999991797317219  0.3284834350428608
  0.9699017197304742  0.6250489611328870  0.1711208241110104
  0.9979027462744817  0.6256625824925969  0.9987058005192833
  0.8251738361126182  0.4999995872593414  0.0150495286498736
  0.7920955609250041  0.5000088969061833  0.1892082037400564
  0.6276994216240066  0.6253311952130803  0.1405328010024412
  0.3724975084469104  0.6254397261315989  0.3595357290190651
  0.1754137077921603  0.5000014457444975  0.4845666399649296
  0.2080042466641467  0.5000116841541294  0.3107505490734024
  0.0301937084221889  0.6248136651189525  0.3285311955676561
  0.4702644646214800  0.5000004580757761  0.1714858773751042
  0.5014148441240999  0.4999991902161222  0.0010880931585927
  0.3255825020216001  0.6244796364552714  0.0157478628252452
  0.2923708416067403  0.6248568167850028  0.1894371644720592
  0.1271738534533147  0.5000027579241982  0.1401745510219577
  0.8720344826261608  0.4999998409589959  0.8588636927558382
  0.6746652585084831  0.6253861138426563  0.9842118067687243
  0.7084093814857437  0.6252612990284599  0.8104246609783611
  0.5301181004037222  0.4999228014408528  0.8284202701241646
  0.9705607179931418  0.6256563999520012  0.6712301100629705
  0.0022694941599189  0.6256605513272968  0.5008954894485447
  0.8265090682798254  0.5000000437908193  0.5151977652590631
  0.7947343394183621  0.4999997723569827  0.6880905459956087
  0.6278884092920436  0.6241591964554819  0.6406439866080801
  0.3716857870412779  0.6238492042938379  0.8597715812354533
  0.1737006437902142  0.5000009148602528  0.9844813463032731
  0.2067770763886445  0.4999574133959549  0.8107450474624710
  0.0297399072830234  0.6254089097535611  0.8283343961250884
  0.4698881645551100  0.5000004579601840  0.6711582985535224
  0.4990103470182884  0.5000003580371957  0.4988033381017634
  0.3256372472797806  0.6255525109274283  0.5153596857442918
  0.2921108707435331  0.6267200122494712  0.6891859864432526
  0.1285454172316811  0.4999616242202041  0.6406453671754828
  0.8727188267897398  0.7495761069771760  0.3598480345552583
  0.6741016467869279  0.8747344122989786  0.4850778928506057
  0.7081552098979053  0.8751694750766050  0.3109619563096113
  0.5299436579709972  0.7504198121792998  0.3288374946258125
  0.9705258952127175  0.8743123785026053  0.1713346874476592
  0.9993648111563018  0.8750566368220477  0.9990830589220348
  0.8251493108492902  0.7508182774921069  0.0153918389250692
  0.7922215343374730  0.7499276607155999  0.1895591846612392
  0.6283442639005467  0.8759086356687470  0.1411102554057789
  0.3718161124436139  0.8750728844886245  0.3597088160900341
  0.1745645007998040  0.7510607601905318  0.4846418439856595
  0.2077069849767113  0.7499933622571389  0.3105357390473438
  0.0299850763855419  0.8750144902334093  0.3282609343153881
  0.4703027196664799  0.7500612816512036  0.1714244576243418
  0.4998687894930088  0.7500238941856650  0.9991336965299337
  0.3266976917017445  0.8738188330735288  0.0161613332367947
  0.2921045638099378  0.8751443389411309  0.1893000044271798
  0.1281278877047762  0.7497104199038469  0.1402315712921045
  0.8725920042923209  0.7530839891736788  0.8585903101166042
  0.6733909385520879  0.8758942947775027  0.9854489936710854
  0.7001399107730176  0.8763329934694397  0.8144726609244952
  0.5299953184594511  0.7484312018908355  0.8285081087556231
  0.9700641721057801  0.8749472290460372  0.6715450602055530
  0.9975033086446288  0.8754669627683336  0.4991139380179761
  0.8251847055222261  0.7495728255386160  0.5160645962655840
  0.7913994746876852  0.7516941022282347  0.6894432627183448
  0.6253143376082722  0.8765717610209115  0.6419277730363374
  0.3727726097606672  0.8701534921018815  0.8590473636642512
  0.1741246196406459  0.7496320637499475  0.9844001821640704
  0.2071010441864711  0.7511715114985943  0.8105731128627114
  0.0330709866591348  0.8785429970366525  0.8287891182973091
  0.4698498530506535  0.7496817453625514  0.6715132038657505
  0.5007439070427262  0.7500006421988873  0.5010831414423436
  0.3257906213769776  0.8756673386696684  0.5154218902444675
  0.2935456173410956  0.8826576420217186  0.6896728946992989
  0.1288871759833844  0.7535255380170368  0.6411079430007496
  0.3627190091186225  0.9999906724331431  0.7634217892581849
 
  0.00000000E+00  0.00000000E+00  0.00000000E+00
  0.00000000E+00  0.00000000E+00  0.00000000E+00
  0.00000000E+00  0.00000000E+00  0.00000000E+00
  0.00000000E+00  0.00000000E+00  0.00000000E+00
  0.00000000E+00  0.00000000E+00  0.00000000E+00
  0.00000000E+00  0.00000000E+00  0.00000000E+00
  0.00000000E+00  0.00000000E+00  0.00000000E+00
  0.00000000E+00  0.00000000E+00  0.00000000E+00
  0.00000000E+00  0.00000000E+00  0.00000000E+00
  0.00000000E+00  0.00000000E+00  0.00000000E+00
  0.00000000E+00  0.00000000E+00  0.00000000E+00
  0.00000000E+00  0.00000000E+00  0.00000000E+00
  0.00000000E+00  0.00000000E+00  0.00000000E+00
  0.00000000E+00  0.00000000E+00  0.00000000E+00
  0.00000000E+00  0.00000000E+00  0.00000000E+00
  0.00000000E+00  0.00000000E+00  0.00000000E+00
  0.00000000E+00  0.00000000E+00  0.00000000E+00
  0.00000000E+00  0.00000000E+00  0.00000000E+00
  0.00000000E+00  0.00000000E+00  0.00000000E+00
  0.00000000E+00  0.00000000E+00  0.00000000E+00
  0.00000000E+00  0.00000000E+00  0.00000000E+00
  0.00000000E+00  0.00000000E+00  0.00000000E+00
  0.00000000E+00  0.00000000E+00  0.00000000E+00
  0.00000000E+00  0.00000000E+00  0.00000000E+00
  0.00000000E+00  0.00000000E+00  0.00000000E+00
  0.00000000E+00  0.00000000E+00  0.00000000E+00
  0.00000000E+00  0.00000000E+00  0.00000000E+00
  0.00000000E+00  0.00000000E+00  0.00000000E+00
  0.00000000E+00  0.00000000E+00  0.00000000E+00
  0.00000000E+00  0.00000000E+00  0.00000000E+00
  0.00000000E+00  0.00000000E+00  0.00000000E+00
  0.00000000E+00  0.00000000E+00  0.00000000E+00
  0.00000000E+00  0.00000000E+00  0.00000000E+00
  0.00000000E+00  0.00000000E+00  0.00000000E+00
  0.00000000E+00  0.00000000E+00  0.00000000E+00
  0.00000000E+00  0.00000000E+00  0.00000000E+00
  0.00000000E+00  0.00000000E+00  0.00000000E+00
  0.00000000E+00  0.00000000E+00  0.00000000E+00
  0.00000000E+00  0.00000000E+00  0.00000000E+00
  0.00000000E+00  0.00000000E+00  0.00000000E+00
  0.00000000E+00  0.00000000E+00  0.00000000E+00
  0.00000000E+00  0.00000000E+00  0.00000000E+00
  0.00000000E+00  0.00000000E+00  0.00000000E+00
  0.00000000E+00  0.00000000E+00  0.00000000E+00
  0.00000000E+00  0.00000000E+00  0.00000000E+00
  0.00000000E+00  0.00000000E+00  0.00000000E+00
  0.00000000E+00  0.00000000E+00  0.00000000E+00
  0.00000000E+00  0.00000000E+00  0.00000000E+00
  0.00000000E+00  0.00000000E+00  0.00000000E+00
  0.00000000E+00  0.00000000E+00  0.00000000E+00
  0.00000000E+00  0.00000000E+00  0.00000000E+00
  0.00000000E+00  0.00000000E+00  0.00000000E+00
  0.00000000E+00  0.00000000E+00  0.00000000E+00
  0.00000000E+00  0.00000000E+00  0.00000000E+00
  0.00000000E+00  0.00000000E+00  0.00000000E+00
  0.00000000E+00  0.00000000E+00  0.00000000E+00
  0.00000000E+00  0.00000000E+00  0.00000000E+00
  0.00000000E+00  0.00000000E+00  0.00000000E+00
  0.00000000E+00  0.00000000E+00  0.00000000E+00
  0.00000000E+00  0.00000000E+00  0.00000000E+00
  0.00000000E+00  0.00000000E+00  0.00000000E+00
  0.00000000E+00  0.00000000E+00  0.00000000E+00
  0.00000000E+00  0.00000000E+00  0.00000000E+00
  0.00000000E+00  0.00000000E+00  0.00000000E+00
  0.00000000E+00  0.00000000E+00  0.00000000E+00
  0.00000000E+00  0.00000000E+00  0.00000000E+00
  0.00000000E+00  0.00000000E+00  0.00000000E+00
  0.00000000E+00  0.00000000E+00  0.00000000E+00
  0.00000000E+00  0.00000000E+00  0.00000000E+00
  0.00000000E+00  0.00000000E+00  0.00000000E+00
  0.00000000E+00  0.00000000E+00  0.00000000E+00
  0.00000000E+00  0.00000000E+00  0.00000000E+00
  0.00000000E+00  0.00000000E+00  0.00000000E+00
  0.00000000E+00  0.00000000E+00  0.00000000E+00
  0.00000000E+00  0.00000000E+00  0.00000000E+00
  0.00000000E+00  0.00000000E+00  0.00000000E+00
  0.00000000E+00  0.00000000E+00  0.00000000E+00
  0.00000000E+00  0.00000000E+00  0.00000000E+00
  0.00000000E+00  0.00000000E+00  0.00000000E+00
  0.00000000E+00  0.00000000E+00  0.00000000E+00
  0.00000000E+00  0.00000000E+00  0.00000000E+00
  0.00000000E+00  0.00000000E+00  0.00000000E+00
  0.00000000E+00  0.00000000E+00  0.00000000E+00
  0.00000000E+00  0.00000000E+00  0.00000000E+00
  0.00000000E+00  0.00000000E+00  0.00000000E+00
  0.00000000E+00  0.00000000E+00  0.00000000E+00
  0.00000000E+00  0.00000000E+00  0.00000000E+00
  0.00000000E+00  0.00000000E+00  0.00000000E+00
  0.00000000E+00  0.00000000E+00  0.00000000E+00
  0.00000000E+00  0.00000000E+00  0.00000000E+00
  0.00000000E+00  0.00000000E+00  0.00000000E+00
  0.00000000E+00  0.00000000E+00  0.00000000E+00
  0.00000000E+00  0.00000000E+00  0.00000000E+00
  0.00000000E+00  0.00000000E+00  0.00000000E+00
  0.00000000E+00  0.00000000E+00  0.00000000E+00
  0.00000000E+00  0.00000000E+00  0.00000000E+00
  0.00000000E+00  0.00000000E+00  0.00000000E+00
  0.00000000E+00  0.00000000E+00  0.00000000E+00
  0.00000000E+00  0.00000000E+00  0.00000000E+00
  0.00000000E+00  0.00000000E+00  0.00000000E+00
  0.00000000E+00  0.00000000E+00  0.00000000E+00
  0.00000000E+00  0.00000000E+00  0.00000000E+00
  0.00000000E+00  0.00000000E+00  0.00000000E+00
  0.00000000E+00  0.00000000E+00  0.00000000E+00
  0.00000000E+00  0.00000000E+00  0.00000000E+00
  0.00000000E+00  0.00000000E+00  0.00000000E+00
  0.00000000E+00  0.00000000E+00  0.00000000E+00
  0.00000000E+00  0.00000000E+00  0.00000000E+00
  0.00000000E+00  0.00000000E+00  0.00000000E+00
  0.00000000E+00  0.00000000E+00  0.00000000E+00
  0.00000000E+00  0.00000000E+00  0.00000000E+00
  0.00000000E+00  0.00000000E+00  0.00000000E+00
  0.00000000E+00  0.00000000E+00  0.00000000E+00
  0.00000000E+00  0.00000000E+00  0.00000000E+00
  0.00000000E+00  0.00000000E+00  0.00000000E+00
  0.00000000E+00  0.00000000E+00  0.00000000E+00
  0.00000000E+00  0.00000000E+00  0.00000000E+00
  0.00000000E+00  0.00000000E+00  0.00000000E+00
  0.00000000E+00  0.00000000E+00  0.00000000E+00
  0.00000000E+00  0.00000000E+00  0.00000000E+00
  0.00000000E+00  0.00000000E+00  0.00000000E+00
  0.00000000E+00  0.00000000E+00  0.00000000E+00
  0.00000000E+00  0.00000000E+00  0.00000000E+00
  0.00000000E+00  0.00000000E+00  0.00000000E+00
  0.00000000E+00  0.00000000E+00  0.00000000E+00
  0.00000000E+00  0.00000000E+00  0.00000000E+00
  0.00000000E+00  0.00000000E+00  0.00000000E+00
  0.00000000E+00  0.00000000E+00  0.00000000E+00
  0.00000000E+00  0.00000000E+00  0.00000000E+00
  0.00000000E+00  0.00000000E+00  0.00000000E+00
  0.00000000E+00  0.00000000E+00  0.00000000E+00
  0.00000000E+00  0.00000000E+00  0.00000000E+00
  0.00000000E+00  0.00000000E+00  0.00000000E+00
  0.00000000E+00  0.00000000E+00  0.00000000E+00
  0.00000000E+00  0.00000000E+00  0.00000000E+00
  0.00000000E+00  0.00000000E+00  0.00000000E+00
  0.00000000E+00  0.00000000E+00  0.00000000E+00
  0.00000000E+00  0.00000000E+00  0.00000000E+00
  0.00000000E+00  0.00000000E+00  0.00000000E+00
  0.00000000E+00  0.00000000E+00  0.00000000E+00
  0.00000000E+00  0.00000000E+00  0.00000000E+00
  0.00000000E+00  0.00000000E+00  0.00000000E+00
  0.00000000E+00  0.00000000E+00  0.00000000E+00
  0.00000000E+00  0.00000000E+00  0.00000000E+00
  0.00000000E+00  0.00000000E+00  0.00000000E+00
  0.00000000E+00  0.00000000E+00  0.00000000E+00
  0.00000000E+00  0.00000000E+00  0.00000000E+00
  0.00000000E+00  0.00000000E+00  0.00000000E+00
  0.00000000E+00  0.00000000E+00  0.00000000E+00
  0.00000000E+00  0.00000000E+00  0.00000000E+00
  0.00000000E+00  0.00000000E+00  0.00000000E+00
  0.00000000E+00  0.00000000E+00  0.00000000E+00
  0.00000000E+00  0.00000000E+00  0.00000000E+00
  0.00000000E+00  0.00000000E+00  0.00000000E+00
  0.00000000E+00  0.00000000E+00  0.00000000E+00
  0.00000000E+00  0.00000000E+00  0.00000000E+00
  0.00000000E+00  0.00000000E+00  0.00000000E+00
  0.00000000E+00  0.00000000E+00  0.00000000E+00
  0.00000000E+00  0.00000000E+00  0.00000000E+00
  0.00000000E+00  0.00000000E+00  0.00000000E+00
  0.00000000E+00  0.00000000E+00  0.00000000E+00
  0.00000000E+00  0.00000000E+00  0.00000000E+00
  0.00000000E+00  0.00000000E+00  0.00000000E+00
  0.00000000E+00  0.00000000E+00  0.00000000E+00
  0.00000000E+00  0.00000000E+00  0.00000000E+00
  0.00000000E+00  0.00000000E+00  0.00000000E+00
  0.00000000E+00  0.00000000E+00  0.00000000E+00
  0.00000000E+00  0.00000000E+00  0.00000000E+00
  0.00000000E+00  0.00000000E+00  0.00000000E+00
  0.00000000E+00  0.00000000E+00  0.00000000E+00
  0.00000000E+00  0.00000000E+00  0.00000000E+00
  0.00000000E+00  0.00000000E+00  0.00000000E+00
  0.00000000E+00  0.00000000E+00  0.00000000E+00
  0.00000000E+00  0.00000000E+00  0.00000000E+00
  0.00000000E+00  0.00000000E+00  0.00000000E+00
  0.00000000E+00  0.00000000E+00  0.00000000E+00
  0.00000000E+00  0.00000000E+00  0.00000000E+00
  0.00000000E+00  0.00000000E+00  0.00000000E+00
  0.00000000E+00  0.00000000E+00  0.00000000E+00
  0.00000000E+00  0.00000000E+00  0.00000000E+00
  0.00000000E+00  0.00000000E+00  0.00000000E+00
  0.00000000E+00  0.00000000E+00  0.00000000E+00
  0.00000000E+00  0.00000000E+00  0.00000000E+00
  0.00000000E+00  0.00000000E+00  0.00000000E+00
  0.00000000E+00  0.00000000E+00  0.00000000E+00
  0.00000000E+00  0.00000000E+00  0.00000000E+00
  0.00000000E+00  0.00000000E+00  0.00000000E+00
  0.00000000E+00  0.00000000E+00  0.00000000E+00
  0.00000000E+00  0.00000000E+00  0.00000000E+00
  0.00000000E+00  0.00000000E+00  0.00000000E+00
  0.00000000E+00  0.00000000E+00  0.00000000E+00
  0.00000000E+00  0.00000000E+00  0.00000000E+00
  0.00000000E+00  0.00000000E+00  0.00000000E+00
  0.00000000E+00  0.00000000E+00  0.00000000E+00
  0.00000000E+00  0.00000000E+00  0.00000000E+00
  0.00000000E+00  0.00000000E+00  0.00000000E+00
  0.00000000E+00  0.00000000E+00  0.00000000E+00
  0.00000000E+00  0.00000000E+00  0.00000000E+00
  0.00000000E+00  0.00000000E+00  0.00000000E+00
  0.00000000E+00  0.00000000E+00  0.00000000E+00
  0.00000000E+00  0.00000000E+00  0.00000000E+00
  0.00000000E+00  0.00000000E+00  0.00000000E+00
  0.00000000E+00  0.00000000E+00  0.00000000E+00
  0.00000000E+00  0.00000000E+00  0.00000000E+00
  0.00000000E+00  0.00000000E+00  0.00000000E+00
  0.00000000E+00  0.00000000E+00  0.00000000E+00
  0.00000000E+00  0.00000000E+00  0.00000000E+00
  0.00000000E+00  0.00000000E+00  0.00000000E+00
  0.00000000E+00  0.00000000E+00  0.00000000E+00
  0.00000000E+00  0.00000000E+00  0.00000000E+00
  0.00000000E+00  0.00000000E+00  0.00000000E+00
  0.00000000E+00  0.00000000E+00  0.00000000E+00
  0.00000000E+00  0.00000000E+00  0.00000000E+00
  0.00000000E+00  0.00000000E+00  0.00000000E+00
  0.00000000E+00  0.00000000E+00  0.00000000E+00
  0.00000000E+00  0.00000000E+00  0.00000000E+00
  0.00000000E+00  0.00000000E+00  0.00000000E+00
  0.00000000E+00  0.00000000E+00  0.00000000E+00
  0.00000000E+00  0.00000000E+00  0.00000000E+00
  0.00000000E+00  0.00000000E+00  0.00000000E+00
  0.00000000E+00  0.00000000E+00  0.00000000E+00
  0.00000000E+00  0.00000000E+00  0.00000000E+00
  0.00000000E+00  0.00000000E+00  0.00000000E+00
  0.00000000E+00  0.00000000E+00  0.00000000E+00
  0.00000000E+00  0.00000000E+00  0.00000000E+00
  0.00000000E+00  0.00000000E+00  0.00000000E+00
  0.00000000E+00  0.00000000E+00  0.00000000E+00
  0.00000000E+00  0.00000000E+00  0.00000000E+00
  0.00000000E+00  0.00000000E+00  0.00000000E+00
  0.00000000E+00  0.00000000E+00  0.00000000E+00
  0.00000000E+00  0.00000000E+00  0.00000000E+00
  0.00000000E+00  0.00000000E+00  0.00000000E+00
  0.00000000E+00  0.00000000E+00  0.00000000E+00
  0.00000000E+00  0.00000000E+00  0.00000000E+00
  0.00000000E+00  0.00000000E+00  0.00000000E+00
  0.00000000E+00  0.00000000E+00  0.00000000E+00
  0.00000000E+00  0.00000000E+00  0.00000000E+00
  0.00000000E+00  0.00000000E+00  0.00000000E+00
  0.00000000E+00  0.00000000E+00  0.00000000E+00
  0.00000000E+00  0.00000000E+00  0.00000000E+00
