# Supplementary material for: The mechanisms underlying the enhanced high-temperature properties of GRX-810
Source: Nat Commun. 2025 Dec 14;17:963. doi: 10.1038/s41467-025-67687-4 (PMC12847880; doi:10.1038/s41467-025-67687-4)
Supplement: Supplementary file 3 — Supplementary Data 1 [file 41467_2025_67687_MOESM3_ESM.zip › DFT datasets/Y2O3_mono_Nb1_site3_relax.vasp]

POSCAR file written by OVITO Basic 3.10.
   1.00000000000000     
    14.0509963375143769    0.0001289833102989    0.0075037409391148
    -0.0000149834982309   13.9908244784866778   -0.0003492952584907
    -3.1176297245271494   -0.0000456086187038   17.0147580215523959
   Y    O    Nb
    95   144     1
Direct
  0.8643285109862852  0.1247909572507049  0.2561256203675236
  0.6365321703796885 -0.0000060980192169  0.2443125901209715
  0.9675962796572277 -0.0000066478640605  0.0922344496790786
  0.8087309610365063  0.1251401725908766  0.4319251120445603
  0.6887993311781896  0.9999848236016430  0.0671751044301886
  0.5316350459224483  0.1251189681801002  0.4072777908957463
  0.3656836109006471  0.9999894312685340  0.2558180080626527
  0.1352617735759816  0.1252318359865583  0.2437256167859986
  0.4678773391600421  0.1239667992828309  0.0933707399918173
  0.3081170696911174  0.0000088743750926  0.4312283804207157
  0.1920228865610113  0.1228970530288576  0.0675990443634353
  0.0320682516418470  0.9999861164484865  0.4072117809569292
  0.8635916949260961  0.1250551469292850  0.7557119256989561
  0.6347087163033849  0.0000042400608423  0.7444240759021429
  0.9676370511325048  0.0000004602089956  0.5935937749463852
  0.8094462923964707  0.1252743468150365  0.9313805988080358
  0.6899232007712324  0.0000502205217508  0.5683431343121975
  0.5324564727720674  0.1238483497564151  0.9089615908885942
  0.3628071861559719 -0.0000036675372209  0.7606119199701712
  0.1349244930770472  0.1254713845035398  0.7442389711143446
  0.4669099238948619  0.1242387071435978  0.5942199155378554
  0.1911879631919192  0.1249041828556363  0.5690329244344544
  0.0327742935460287  0.9999922905142417  0.9048911207796337
  0.8645606757232511  0.3750585920174262  0.2562160550450769
  0.6352732584065952  0.2498484169242252  0.2438452089157642
  0.9691068128157854  0.2498761435165949  0.0932935041008582
  0.8084251395832857  0.3749917639396820  0.4315312425061890
  0.6926629814649859  0.2501489271587698  0.0692276154289062
  0.5315922880400500  0.3750062280619389  0.4067935086059070
  0.3644589777644815  0.2498638511909917  0.2555733834142824
  0.1360839179941314  0.3750254999508791  0.2438398961418440
  0.4670631085046945  0.3747725688031577  0.0926866651659517
  0.3093465387714505  0.2497773697783591  0.4317009114424982
  0.1912754409698893  0.3742578777473856  0.0678231176315939
  0.0323930206683605  0.2499099078499334  0.4069911523342405
  0.8648015714243683  0.3749625078740575  0.7562219703582130
  0.6342085671299960  0.2496267430696779  0.7441935233601127
  0.9678108113157685  0.2501128542117828  0.5932453545506366
  0.8077765769254823  0.3749966834830318  0.9313179944040894
  0.6907778929948525  0.2502185992643892  0.5687871273153211
  0.5313401208387064  0.3742222637981968  0.9060734746459987
  0.3631375372241787  0.2508564006266219  0.7551355146668353
  0.1356665600863886  0.3751262836182273  0.7440663250220192
  0.4670483707800083  0.3749331380337750  0.5929872693033142
  0.3095134842780441  0.2448369420898209  0.9314077464822409
  0.1904858528975336  0.3750108303658210  0.5679392277073431
  0.0329731868125942  0.2498726562070602  0.9072903241780885
  0.8645611740650180  0.6249156208637497  0.2562120413289897
  0.6352486644297773  0.4999903048673660  0.2437632047915268
  0.9686600236415354  0.4999871263237206  0.0932417648324624
  0.8084116787457480  0.6250680918904743  0.4315330184858229
  0.6910333579610597  0.4999889257937434  0.0685165354990412
  0.5315738046662681  0.6249783014692880  0.4067979176897645
  0.3642290656048681  0.4999892547463873  0.2556761235507429
  0.1360820938864174  0.6249604977994786  0.2438350168910242
  0.4670447849981820  0.6251883618486909  0.0927160628342830
  0.3089937972490614  0.4999942627289261  0.4313313357787218
  0.1912934999201560  0.6257015136927909  0.0678146551033046
  0.0321733906217291  0.5000017335332885  0.4068082324706850
  0.8646996712503541  0.6250568182754976  0.7562025229025988
  0.6347926603765670  0.5000126315904421  0.7439196729918941
  0.9679040718842442  0.5000289514355254  0.5932035366127625
  0.8078539648259239  0.6249708325548099  0.9313291089094707
  0.6908334163583226  0.5000258104313430  0.5685313463877640
  0.5312242101879784  0.6257629135269248  0.9061623768609316
  0.3643871598699160  0.4999855517975525  0.7558764305124268
  0.1356001244609139  0.6248269940684084  0.7440185539615273
  0.4670079426499657  0.6250593801466543  0.5930246737545241
  0.3100799582273246  0.4999723261942421  0.9318517477862464
  0.1905258464220970  0.6250471901067641  0.5679336541289416
  0.0329318796566348  0.4999913306510742  0.9071811930929143
  0.8643207185242870  0.8751766433398761  0.2561137377232134
  0.6352664993302791  0.7501244424855339  0.2438310672006294
  0.9691217915792638  0.7501079121703729  0.0932911175157854
  0.8087150117272153  0.8749424967091193  0.4319174892624741
  0.6926813437360440  0.7498277043461995  0.0692156086315507
  0.5316204041259974  0.8748772225228060  0.4072751192871655
  0.3644562550114757  0.7501220257387575  0.2555588781391655
  0.1352727162430837  0.8747599023509223  0.2437171632242386
  0.4678959758307446  0.8759973621973960  0.0933429487424689
  0.3093116957572737  0.7502352874829828  0.4316546907249204
  0.1920233424245608  0.8770884371737860  0.0675967623526655
  0.0323826861085970  0.7500801983657175  0.4069762748582836
  0.8636022773666330  0.8749329731955517  0.7556976506920032
  0.6342483303380262  0.7503961338240958  0.7441588873915899
  0.9677831883831418  0.7498903949672489  0.5932282432978372
  0.8094851457721296  0.8747151070854611  0.9313753389406673
  0.6906785437781886  0.7498594156786079  0.5687362057961678
  0.5324807338041420  0.8761189344674193  0.9089310354706102
  0.3631492918883986  0.7490958622581687  0.7551117164970075
  0.1349575491396706  0.8745125405666445  0.7442131496256195
  0.4669167000748916  0.8757672472833549  0.5942161727869685
  0.3094704164926471  0.7551357649136767  0.9313704927068797
  0.1911920068864549  0.8750997527508780  0.5690124214862302
  0.0330060548211902  0.7501322691511878  0.9072433395220676
  0.8726873398078085  0.0000011596033935  0.3598208509271125
  0.6740737323244036  0.1255297998306800  0.4846512474630992
  0.7082300169076602  0.1252171535864384  0.3111366861954513
  0.5302730397299228  0.0000006622318274  0.3289811438995136
  0.9702186492959987  0.1247466125023378  0.1713617457955727
  0.0019163133911783  0.1240310878721127  0.0003938042380431
  0.8251743646167328 -0.0000005988293557  0.0149948903115164
  0.7917552901917937 -0.0000014274203181  0.1895568951715531
  0.6278359761854622  0.1265386662451225  0.1406731364574006
  0.3718448558554168  0.1243505247034385  0.3590753494835167
  0.1740039842187650  0.0000159646391173  0.4849310730203786
  0.2074407189427821  0.0000063972642646  0.3098214593398460
  0.0301147049216248  0.1249178691569261  0.3286594927568087
  0.4728986194735230  0.9999628593856507  0.1724473171302528
  0.5146033902008496 -0.0000008202701894  0.0049066630409646
  0.3269147467750798  0.1123541734097171  0.0124280495279977
  0.2954419873235652  0.1245880496247291  0.1868867145390543
  0.1283089689982067  0.0000001379533693  0.1388059488276201
  0.8723951535532808 -0.0000008412462774  0.8592003960358765
  0.6760065850588642  0.1271839389388434  0.9840725032116453
  0.7079422736647770  0.1253071801985239  0.8105513111965053
  0.5309418222699169 -0.0000022869093935  0.8298409124451649
  0.9697425859281912  0.1252810202368898  0.6714926592365339
  0.0006349489097272  0.1249744081945042  0.5010462043065226
  0.8250431335577565  0.0000757163672181  0.5158002817379455
  0.7917254071727776  0.0000008899926023  0.6886943831806089
  0.6269706368168575  0.1256038374603322  0.6405587527307702
  0.3702329704909769  0.1166602717563793  0.8635485478638453
  0.1757019792674161  0.0000006445572881  0.9802773822331806
  0.2066518530553868  0.0000012319042854  0.8135366625774512
  0.0290336137219442  0.1260338980282551  0.8281520324132298
  0.4696264529408974  0.0000171637056779  0.6726494108789449
  0.5006973686396317  0.0000100606863664  0.5011185183344088
  0.3254494705741593  0.1244447788806336  0.5155237901486337
  0.2917964208360851  0.1253892052872293  0.6898295137876219
  0.1277884283792924 -0.0000010472294119  0.6422779234941495
  0.8728246076358033  0.2501528047233295  0.3599044282076870
  0.6740428785451880  0.3750493442303958  0.4845394253238594
  0.7077556401579880  0.3750359033224216  0.3105234616310310
  0.5296992862481311  0.2498384541270169  0.3284879362097674
  0.9703650444544272  0.3749508160319808  0.1714122179297696
  0.0031874615226294  0.3746859113168372  0.0009132660336853
  0.8269461826284676  0.2508357260603793  0.0156422134938282
  0.7925324629112006  0.2501325296357501  0.1896660149300671
  0.6271160286718372  0.3750003598375367  0.1401044888567861
  0.3718228899358366  0.3749271652779967  0.3590582213688355
  0.1745640163950837  0.2494456839507393  0.4845812596134745
  0.2077368697613002  0.2495706615099350  0.3104307164850705
  0.0301431069276170  0.3749323057703596  0.3286650811535717
  0.4698592583863246  0.2499410472159581  0.1710785001756637
  0.4961336966797629  0.2477925870785451  0.9986531897754337
  0.3252556498674841  0.3728175623477125  0.0151121856675653
  0.2922209507331351  0.3748809437967812  0.1888439062127079
  0.1287339916539613  0.2489187019473277  0.1405915119605583
  0.8727958373753780  0.2510264826611850  0.8598922561616993
  0.6734986119236691  0.3746748010299343  0.9848581261599566
  0.7045338378024144  0.3746248132995663  0.8121238357623577
  0.5271795129551823  0.2476945888647120  0.8286196967628345
  0.9698182340858935  0.3751551940098879  0.6717333948527704
  0.0008652926690429  0.3750019748984836  0.5009819359556035
  0.8253551398790755  0.2503807527828986  0.5157768580741319
  0.7920331935876914  0.2504962435574885  0.6895738939563724
  0.6271238306002053  0.3750668053221907  0.6402959652973044
  0.3719941919309402  0.3742221260187897  0.8588824090152467
  0.1762572613683098  0.2469918343121367  0.9848075788511924
  0.2087760382897569  0.2500943391851542  0.8102189196750098
  0.0305605152155861  0.3749800880705776  0.8288663366803117
  0.4698024122548335  0.2503376707217371  0.6714115518354123
  0.4982142942026231  0.2503270667408752  0.4991269751911483
  0.3251006846694830  0.3750016547886038  0.5150856922935405
  0.2935523929447200  0.3751081261239343  0.6876650912073539
  0.1274397955463394  0.2505051245929703  0.6408465584117126
  0.8724896833757581  0.4999974932399703  0.3595623146872545
  0.6740359859234529  0.6249663016544742  0.4845305118354246
  0.7077612673383903  0.6249579267145076  0.3105232604125728
  0.5298521679578228  0.4999986333258551  0.3284038446709504
  0.9703698213580179  0.6250497384287330  0.1714120973972182
  0.0031063794506443  0.6252008856813697  0.0008497917180890
  0.8258498235743911  0.4999848955664198  0.0154218002186224
  0.7922557444719180  0.4999992812365384  0.1890643182493008
  0.6271151265363968  0.6249983055507052  0.1401031881178715
  0.3717890202042160  0.6250535882589103  0.3590292709329926
  0.1742794235878481  0.5000149935545293  0.4842766278475239
  0.2077213170123511  0.4999968874125712  0.3105119764840492
  0.0301421368151658  0.6250424330245958  0.3286531760812080
  0.4697809676518546  0.4999770548321290  0.1710948151663138
  0.4973333935325507  0.4999996294614498  0.9989401864430315
  0.3252709329795408  0.6271408966915465  0.0150819112827010
  0.2922300996046632  0.6250959750604992  0.1888233752241772
  0.1283141512590535  0.4999995022605246  0.1404901993463492
  0.8724116474946185  0.4998648984791467  0.8595748204388686
  0.6735223651199728  0.6253257169243492  0.9848412277774937
  0.7050921699504810  0.6254343443549125  0.8118560175388172
  0.5294591751382871  0.5000345045576082  0.8286655001873068
  0.9697975246957607  0.6248638333705346  0.6717258268267521
  0.0008600077833460  0.6249992064082133  0.5009776581820032
  0.8254752718122854  0.5000339937595513  0.5155263649951514
  0.7920166387601296  0.4999804619218892  0.6897603556724369
  0.6271134793352923  0.6249619885953197  0.6402503914876104
  0.3719202345663687  0.6257943740564937  0.8588571708695897
  0.1758121279763900  0.4999721165620190  0.9841756293786629
  0.2080954543281080  0.5000010506704139  0.8103376376402781
  0.0305469197899028  0.6249992718347196  0.8288610436108181
  0.4703042595779811  0.4999981438685475  0.6714128091632851
  0.4990023415641255  0.5000004788663071  0.4989990765124859
  0.3251462268291707  0.6250134178517510  0.5150146439053692
  0.2937962834362031  0.6247880793089834  0.6875731521997192
  0.1277131559948510  0.5002988385056657  0.6407650852557516
  0.8728180325244510  0.7499010873411122  0.3599052082836186
  0.6740823211066759  0.8747074949481352  0.4846180768811099
  0.7082255989363275  0.8747532781281023  0.3110866833425131
  0.5296873939867156  0.7501299906392486  0.3284861287683139
  0.9702384854740392  0.8752297154364339  0.1713526959588079
  0.0019173156354014  0.8759694710322464  0.0003908631333671
  0.8269819223142119  0.7491244656760381  0.0156435775315992
  0.7925450605009106  0.7498201992135308  0.1896446254644587
  0.6278458843128411  0.8734070117469299  0.1406455132297328
  0.3718064649610649  0.8756714716486023  0.3590357106625912
  0.1745627618235030  0.7505599930189445  0.4844973894773127
  0.2077360060071428  0.7504303009009664  0.3104313543159236
  0.0301296167523272  0.8750535686555546  0.3286378947607517
  0.4698607380921748  0.7500596230434909  0.1710778447273212
  0.4961317744262310  0.7522052906020561  0.9986514444506246
  0.3268898347457314  0.8876146386938741  0.0124097660982128
  0.2954263510792983  0.8753855895669950  0.1868958557372382
  0.1287425776239076  0.7510795067915211  0.1405923626567802
  0.8728861151521884  0.7491170262673409  0.8598923683187150
  0.6760239687984949  0.8727952519513626  0.9840311199718471
  0.7079414200436286  0.8746938971141797  0.8105483379402233
  0.5271624416318654  0.7522007421178203  0.8286072065091314
  0.9697397910468298  0.8747162351248169  0.6714906294733178
  0.0006357573093231  0.8750280653581103  0.5010473637318271
  0.8252668992432218  0.7497154534703038  0.5157911933389672
  0.7920030436570301  0.7495332692581443  0.6895221699185323
  0.6269689968058526  0.8744000722851005  0.6405533475858299
  0.3702319506190788  0.8833385245668723  0.8635504489529948
  0.1762373863812930  0.7529686411765910  0.9848141878502368
  0.2087353113112405  0.7498390025308138  0.8101597342045992
  0.0291642754742152  0.8739838430269647  0.8281394112006634
  0.4698111300133020  0.7496722781783732  0.6714087574158892
  0.4984081120453245  0.7497768665616689  0.4991793852484884
  0.3254606439390915  0.8755647760848971  0.5155112739230067
  0.2918023631110612  0.8746075666845164  0.6898269551642709
  0.1274741811463785  0.7495459643604757  0.6407604765181746
  0.3026878513865786  0.9999721986375724  0.9256682781087602
 
  0.00000000E+00  0.00000000E+00  0.00000000E+00
  0.00000000E+00  0.00000000E+00  0.00000000E+00
  0.00000000E+00  0.00000000E+00  0.00000000E+00
  0.00000000E+00  0.00000000E+00  0.00000000E+00
  0.00000000E+00  0.00000000E+00  0.00000000E+00
  0.00000000E+00  0.00000000E+00  0.00000000E+00
  0.00000000E+00  0.00000000E+00  0.00000000E+00
  0.00000000E+00  0.00000000E+00  0.00000000E+00
  0.00000000E+00  0.00000000E+00  0.00000000E+00
  0.00000000E+00  0.00000000E+00  0.00000000E+00
  0.00000000E+00  0.00000000E+00  0.00000000E+00
  0.00000000E+00  0.00000000E+00  0.00000000E+00
  0.00000000E+00  0.00000000E+00  0.00000000E+00
  0.00000000E+00  0.00000000E+00  0.00000000E+00
  0.00000000E+00  0.00000000E+00  0.00000000E+00
  0.00000000E+00  0.00000000E+00  0.00000000E+00
  0.00000000E+00  0.00000000E+00  0.00000000E+00
  0.00000000E+00  0.00000000E+00  0.00000000E+00
  0.00000000E+00  0.00000000E+00  0.00000000E+00
  0.00000000E+00  0.00000000E+00  0.00000000E+00
  0.00000000E+00  0.00000000E+00  0.00000000E+00
  0.00000000E+00  0.00000000E+00  0.00000000E+00
  0.00000000E+00  0.00000000E+00  0.00000000E+00
  0.00000000E+00  0.00000000E+00  0.00000000E+00
  0.00000000E+00  0.00000000E+00  0.00000000E+00
  0.00000000E+00  0.00000000E+00  0.00000000E+00
  0.00000000E+00  0.00000000E+00  0.00000000E+00
  0.00000000E+00  0.00000000E+00  0.00000000E+00
  0.00000000E+00  0.00000000E+00  0.00000000E+00
  0.00000000E+00  0.00000000E+00  0.00000000E+00
  0.00000000E+00  0.00000000E+00  0.00000000E+00
  0.00000000E+00  0.00000000E+00  0.00000000E+00
  0.00000000E+00  0.00000000E+00  0.00000000E+00
  0.00000000E+00  0.00000000E+00  0.00000000E+00
  0.00000000E+00  0.00000000E+00  0.00000000E+00
  0.00000000E+00  0.00000000E+00  0.00000000E+00
  0.00000000E+00  0.00000000E+00  0.00000000E+00
  0.00000000E+00  0.00000000E+00  0.00000000E+00
  0.00000000E+00  0.00000000E+00  0.00000000E+00
  0.00000000E+00  0.00000000E+00  0.00000000E+00
  0.00000000E+00  0.00000000E+00  0.00000000E+00
  0.00000000E+00  0.00000000E+00  0.00000000E+00
  0.00000000E+00  0.00000000E+00  0.00000000E+00
  0.00000000E+00  0.00000000E+00  0.00000000E+00
  0.00000000E+00  0.00000000E+00  0.00000000E+00
  0.00000000E+00  0.00000000E+00  0.00000000E+00
  0.00000000E+00  0.00000000E+00  0.00000000E+00
  0.00000000E+00  0.00000000E+00  0.00000000E+00
  0.00000000E+00  0.00000000E+00  0.00000000E+00
  0.00000000E+00  0.00000000E+00  0.00000000E+00
  0.00000000E+00  0.00000000E+00  0.00000000E+00
  0.00000000E+00  0.00000000E+00  0.00000000E+00
  0.00000000E+00  0.00000000E+00  0.00000000E+00
  0.00000000E+00  0.00000000E+00  0.00000000E+00
  0.00000000E+00  0.00000000E+00  0.00000000E+00
  0.00000000E+00  0.00000000E+00  0.00000000E+00
  0.00000000E+00  0.00000000E+00  0.00000000E+00
  0.00000000E+00  0.00000000E+00  0.00000000E+00
  0.00000000E+00  0.00000000E+00  0.00000000E+00
  0.00000000E+00  0.00000000E+00  0.00000000E+00
  0.00000000E+00  0.00000000E+00  0.00000000E+00
  0.00000000E+00  0.00000000E+00  0.00000000E+00
  0.00000000E+00  0.00000000E+00  0.00000000E+00
  0.00000000E+00  0.00000000E+00  0.00000000E+00
  0.00000000E+00  0.00000000E+00  0.00000000E+00
  0.00000000E+00  0.00000000E+00  0.00000000E+00
  0.00000000E+00  0.00000000E+00  0.00000000E+00
  0.00000000E+00  0.00000000E+00  0.00000000E+00
  0.00000000E+00  0.00000000E+00  0.00000000E+00
  0.00000000E+00  0.00000000E+00  0.00000000E+00
  0.00000000E+00  0.00000000E+00  0.00000000E+00
  0.00000000E+00  0.00000000E+00  0.00000000E+00
  0.00000000E+00  0.00000000E+00  0.00000000E+00
  0.00000000E+00  0.00000000E+00  0.00000000E+00
  0.00000000E+00  0.00000000E+00  0.00000000E+00
  0.00000000E+00  0.00000000E+00  0.00000000E+00
  0.00000000E+00  0.00000000E+00  0.00000000E+00
  0.00000000E+00  0.00000000E+00  0.00000000E+00
  0.00000000E+00  0.00000000E+00  0.00000000E+00
  0.00000000E+00  0.00000000E+00  0.00000000E+00
  0.00000000E+00  0.00000000E+00  0.00000000E+00
  0.00000000E+00  0.00000000E+00  0.00000000E+00
  0.00000000E+00  0.00000000E+00  0.00000000E+00
  0.00000000E+00  0.00000000E+00  0.00000000E+00
  0.00000000E+00  0.00000000E+00  0.00000000E+00
  0.00000000E+00  0.00000000E+00  0.00000000E+00
  0.00000000E+00  0.00000000E+00  0.00000000E+00
  0.00000000E+00  0.00000000E+00  0.00000000E+00
  0.00000000E+00  0.00000000E+00  0.00000000E+00
  0.00000000E+00  0.00000000E+00  0.00000000E+00
  0.00000000E+00  0.00000000E+00  0.00000000E+00
  0.00000000E+00  0.00000000E+00  0.00000000E+00
  0.00000000E+00  0.00000000E+00  0.00000000E+00
  0.00000000E+00  0.00000000E+00  0.00000000E+00
  0.00000000E+00  0.00000000E+00  0.00000000E+00
  0.00000000E+00  0.00000000E+00  0.00000000E+00
  0.00000000E+00  0.00000000E+00  0.00000000E+00
  0.00000000E+00  0.00000000E+00  0.00000000E+00
  0.00000000E+00  0.00000000E+00  0.00000000E+00
  0.00000000E+00  0.00000000E+00  0.00000000E+00
  0.00000000E+00  0.00000000E+00  0.00000000E+00
  0.00000000E+00  0.00000000E+00  0.00000000E+00
  0.00000000E+00  0.00000000E+00  0.00000000E+00
  0.00000000E+00  0.00000000E+00  0.00000000E+00
  0.00000000E+00  0.00000000E+00  0.00000000E+00
  0.00000000E+00  0.00000000E+00  0.00000000E+00
  0.00000000E+00  0.00000000E+00  0.00000000E+00
  0.00000000E+00  0.00000000E+00  0.00000000E+00
  0.00000000E+00  0.00000000E+00  0.00000000E+00
  0.00000000E+00  0.00000000E+00  0.00000000E+00
  0.00000000E+00  0.00000000E+00  0.00000000E+00
  0.00000000E+00  0.00000000E+00  0.00000000E+00
  0.00000000E+00  0.00000000E+00  0.00000000E+00
  0.00000000E+00  0.00000000E+00  0.00000000E+00
  0.00000000E+00  0.00000000E+00  0.00000000E+00
  0.00000000E+00  0.00000000E+00  0.00000000E+00
  0.00000000E+00  0.00000000E+00  0.00000000E+00
  0.00000000E+00  0.00000000E+00  0.00000000E+00
  0.00000000E+00  0.00000000E+00  0.00000000E+00
  0.00000000E+00  0.00000000E+00  0.00000000E+00
  0.00000000E+00  0.00000000E+00  0.00000000E+00
  0.00000000E+00  0.00000000E+00  0.00000000E+00
  0.00000000E+00  0.00000000E+00  0.00000000E+00
  0.00000000E+00  0.00000000E+00  0.00000000E+00
  0.00000000E+00  0.00000000E+00  0.00000000E+00
  0.00000000E+00  0.00000000E+00  0.00000000E+00
  0.00000000E+00  0.00000000E+00  0.00000000E+00
  0.00000000E+00  0.00000000E+00  0.00000000E+00
  0.00000000E+00  0.00000000E+00  0.00000000E+00
  0.00000000E+00  0.00000000E+00  0.00000000E+00
  0.00000000E+00  0.00000000E+00  0.00000000E+00
  0.00000000E+00  0.00000000E+00  0.00000000E+00
  0.00000000E+00  0.00000000E+00  0.00000000E+00
  0.00000000E+00  0.00000000E+00  0.00000000E+00
  0.00000000E+00  0.00000000E+00  0.00000000E+00
  0.00000000E+00  0.00000000E+00  0.00000000E+00
  0.00000000E+00  0.00000000E+00  0.00000000E+00
  0.00000000E+00  0.00000000E+00  0.00000000E+00
  0.00000000E+00  0.00000000E+00  0.00000000E+00
  0.00000000E+00  0.00000000E+00  0.00000000E+00
  0.00000000E+00  0.00000000E+00  0.00000000E+00
  0.00000000E+00  0.00000000E+00  0.00000000E+00
  0.00000000E+00  0.00000000E+00  0.00000000E+00
  0.00000000E+00  0.00000000E+00  0.00000000E+00
  0.00000000E+00  0.00000000E+00  0.00000000E+00
  0.00000000E+00  0.00000000E+00  0.00000000E+00
  0.00000000E+00  0.00000000E+00  0.00000000E+00
  0.00000000E+00  0.00000000E+00  0.00000000E+00
  0.00000000E+00  0.00000000E+00  0.00000000E+00
  0.00000000E+00  0.00000000E+00  0.00000000E+00
  0.00000000E+00  0.00000000E+00  0.00000000E+00
  0.00000000E+00  0.00000000E+00  0.00000000E+00
  0.00000000E+00  0.00000000E+00  0.00000000E+00
  0.00000000E+00  0.00000000E+00  0.00000000E+00
  0.00000000E+00  0.00000000E+00  0.00000000E+00
  0.00000000E+00  0.00000000E+00  0.00000000E+00
  0.00000000E+00  0.00000000E+00  0.00000000E+00
  0.00000000E+00  0.00000000E+00  0.00000000E+00
  0.00000000E+00  0.00000000E+00  0.00000000E+00
  0.00000000E+00  0.00000000E+00  0.00000000E+00
  0.00000000E+00  0.00000000E+00  0.00000000E+00
  0.00000000E+00  0.00000000E+00  0.00000000E+00
  0.00000000E+00  0.00000000E+00  0.00000000E+00
  0.00000000E+00  0.00000000E+00  0.00000000E+00
  0.00000000E+00  0.00000000E+00  0.00000000E+00
  0.00000000E+00  0.00000000E+00  0.00000000E+00
  0.00000000E+00  0.00000000E+00  0.00000000E+00
  0.00000000E+00  0.00000000E+00  0.00000000E+00
  0.00000000E+00  0.00000000E+00  0.00000000E+00
  0.00000000E+00  0.00000000E+00  0.00000000E+00
  0.00000000E+00  0.00000000E+00  0.00000000E+00
  0.00000000E+00  0.00000000E+00  0.00000000E+00
  0.00000000E+00  0.00000000E+00  0.00000000E+00
  0.00000000E+00  0.00000000E+00  0.00000000E+00
  0.00000000E+00  0.00000000E+00  0.00000000E+00
  0.00000000E+00  0.00000000E+00  0.00000000E+00
  0.00000000E+00  0.00000000E+00  0.00000000E+00
  0.00000000E+00  0.00000000E+00  0.00000000E+00
  0.00000000E+00  0.00000000E+00  0.00000000E+00
  0.00000000E+00  0.00000000E+00  0.00000000E+00
  0.00000000E+00  0.00000000E+00  0.00000000E+00
  0.00000000E+00  0.00000000E+00  0.00000000E+00
  0.00000000E+00  0.00000000E+00  0.00000000E+00
  0.00000000E+00  0.00000000E+00  0.00000000E+00
  0.00000000E+00  0.00000000E+00  0.00000000E+00
  0.00000000E+00  0.00000000E+00  0.00000000E+00
  0.00000000E+00  0.00000000E+00  0.00000000E+00
  0.00000000E+00  0.00000000E+00  0.00000000E+00
  0.00000000E+00  0.00000000E+00  0.00000000E+00
  0.00000000E+00  0.00000000E+00  0.00000000E+00
  0.00000000E+00  0.00000000E+00  0.00000000E+00
  0.00000000E+00  0.00000000E+00  0.00000000E+00
  0.00000000E+00  0.00000000E+00  0.00000000E+00
  0.00000000E+00  0.00000000E+00  0.00000000E+00
  0.00000000E+00  0.00000000E+00  0.00000000E+00
  0.00000000E+00  0.00000000E+00  0.00000000E+00
  0.00000000E+00  0.00000000E+00  0.00000000E+00
  0.00000000E+00  0.00000000E+00  0.00000000E+00
  0.00000000E+00  0.00000000E+00  0.00000000E+00
  0.00000000E+00  0.00000000E+00  0.00000000E+00
  0.00000000E+00  0.00000000E+00  0.00000000E+00
  0.00000000E+00  0.00000000E+00  0.00000000E+00
  0.00000000E+00  0.00000000E+00  0.00000000E+00
  0.00000000E+00  0.00000000E+00  0.00000000E+00
  0.00000000E+00  0.00000000E+00  0.00000000E+00
  0.00000000E+00  0.00000000E+00  0.00000000E+00
  0.00000000E+00  0.00000000E+00  0.00000000E+00
  0.00000000E+00  0.00000000E+00  0.00000000E+00
  0.00000000E+00  0.00000000E+00  0.00000000E+00
  0.00000000E+00  0.00000000E+00  0.00000000E+00
  0.00000000E+00  0.00000000E+00  0.00000000E+00
  0.00000000E+00  0.00000000E+00  0.00000000E+00
  0.00000000E+00  0.00000000E+00  0.00000000E+00
  0.00000000E+00  0.00000000E+00  0.00000000E+00
  0.00000000E+00  0.00000000E+00  0.00000000E+00
  0.00000000E+00  0.00000000E+00  0.00000000E+00
  0.00000000E+00  0.00000000E+00  0.00000000E+00
  0.00000000E+00  0.00000000E+00  0.00000000E+00
  0.00000000E+00  0.00000000E+00  0.00000000E+00
  0.00000000E+00  0.00000000E+00  0.00000000E+00
  0.00000000E+00  0.00000000E+00  0.00000000E+00
  0.00000000E+00  0.00000000E+00  0.00000000E+00
  0.00000000E+00  0.00000000E+00  0.00000000E+00
  0.00000000E+00  0.00000000E+00  0.00000000E+00
  0.00000000E+00  0.00000000E+00  0.00000000E+00
  0.00000000E+00  0.00000000E+00  0.00000000E+00
  0.00000000E+00  0.00000000E+00  0.00000000E+00
  0.00000000E+00  0.00000000E+00  0.00000000E+00
  0.00000000E+00  0.00000000E+00  0.00000000E+00
  0.00000000E+00  0.00000000E+00  0.00000000E+00
  0.00000000E+00  0.00000000E+00  0.00000000E+00
  0.00000000E+00  0.00000000E+00  0.00000000E+00
  0.00000000E+00  0.00000000E+00  0.00000000E+00
  0.00000000E+00  0.00000000E+00  0.00000000E+00
  0.00000000E+00  0.00000000E+00  0.00000000E+00
  0.00000000E+00  0.00000000E+00  0.00000000E+00
  0.00000000E+00  0.00000000E+00  0.00000000E+00
  0.00000000E+00  0.00000000E+00  0.00000000E+00
  0.00000000E+00  0.00000000E+00  0.00000000E+00
  0.00000000E+00  0.00000000E+00  0.00000000E+00
