# Supplementary material for: The mechanisms underlying the enhanced high-temperature properties of GRX-810
Source: Nat Commun. 2025 Dec 14;17:963. doi: 10.1038/s41467-025-67687-4 (PMC12847880; doi:10.1038/s41467-025-67687-4)
Supplement: Supplementary file 3 — Supplementary Data 1 [file 41467_2025_67687_MOESM3_ESM.zip › DFT datasets/Y2O3_mono_Nb8_relax.vasp]

B-Y2O3_Nb8                              
   1.00000000000000     
    14.0297577987231534    0.0021120641818329   -0.0859958860930116
     0.0018359663646298   13.9503166455346985   -0.0088790913175805
    -3.2278140476101718   -0.0107694489876734   16.9055883608506612
   Y    O    Nb
    88   144     8
Direct
  0.8649811969570942  0.1260610025302819  0.2554179013304864
  0.6319256629279497  0.0028228927858493  0.2482436472499679
  0.9642886109441514  0.9994913384949816  0.0957669185061324
  0.8127160832965629  0.1231608988731299  0.4315771704762940
  0.6910454805551758  0.9988118340183365  0.0694179801557962
  0.3689565265719156  0.0022783855920200  0.2567069900686035
  0.1380296580973192  0.1265304623675335  0.2459474095052543
  0.4712908691068678  0.1239108466942521  0.0851358817623108
  0.3146841564425417  0.0026462264655265  0.4348121762337665
  0.1889676020488279  0.1240230484193754  0.0691603316332778
  0.0333269796716756  0.0031232384360358  0.4116853749779986
  0.8610978644088274  0.1237376714437408  0.7512722045375133
  0.6328122766537849  0.0023389401544725  0.7465490508071637
  0.8058148833938132  0.1250299615070782  0.9272390814293757
  0.6898486871191334  0.0035976446791806  0.5680986911433805
  0.3661699719433288  0.9971933394470673  0.7558913698112280
  0.1332964741610728  0.1228347843732929  0.7423975316066317
  0.4663444012711520  0.1356690422172094  0.5850466254947380
  0.3076901658689907  0.9976355033693026  0.9333460922232131
  0.1828965104988199  0.1282160057630207  0.5640920199871053
  0.0295864524897037  0.0002755380568471  0.9069642310741224
  0.8669125546510072  0.3749970924467393  0.2573598297625957
  0.6352090371797969  0.2486751496293644  0.2442020264795508
  0.9666872561341450  0.2499403605587495  0.0939027732772183
  0.8110125684606412  0.3744214334570112  0.4318819385487608
  0.6891579375978198  0.2502475851977069  0.0685218999773375
  0.5354801036703176  0.3735111593355666  0.4079945179447318
  0.3679219603649928  0.2491842082025312  0.2536712396534369
  0.1313478732199934  0.3728031644492105  0.2494301336197881
  0.4645178250336253  0.3789895609624228  0.0947440777956984
  0.3090585087044254  0.2532830381866160  0.4285623170458155
  0.1914845705480293  0.3750324952604445  0.0699222721643941
  0.8669638078109431  0.3756132854521122  0.7539782711638241
  0.6304486931208124  0.2497824422490285  0.7440970490363249
  0.9628180690380024  0.2512106041799585  0.5919016138605711
  0.8087720006888093  0.3734507856965932  0.9307984147497498
  0.6851991911308457  0.2494772632461340  0.5641443486943034
  0.5314315814878278  0.3681541878743378  0.9062375057835247
  0.3621318253492490  0.2498538425033674  0.7544109151616236
  0.1341619242950024  0.3732381057088860  0.7434498138567891
  0.3069145800072249  0.2497559040212037  0.9330281503778048
  0.1958070676400576  0.3744769757656247  0.5684492195478682
  0.0305011507285032  0.2482640858797519  0.9065915175909225
  0.8692262847909030  0.6244203893328238  0.2561295891976906
  0.6346140020650830  0.4996010855481952  0.2435247743113852
  0.9705744386302687  0.4995391646198793  0.0917934969275613
  0.8117354007091531  0.6263680800173926  0.4308967593335126
  0.6914421687247890  0.4978896277480590  0.0670692290862490
  0.5401325890779920  0.6288869295186120  0.4010378109223103
  0.3677018718352099  0.5008737847131194  0.2546411094781391
  0.1377331274095319  0.6240793889435765  0.2475098742778444
  0.3121324257008909  0.4991627012922136  0.4309371722346612
  0.1951764593114329  0.6245660544757934  0.0728593472822833
  0.0308072884291565  0.4945987830904310  0.4154406465402581
  0.8617910028293732  0.6248376925837872  0.7538261439847604
  0.6320946610355048  0.4979535920616776  0.7457849348843517
  0.8111969902760120  0.6235872330663030  0.9314244665236875
  0.6960711460396656  0.4997119617506381  0.5724882757494391
  0.5276562839466666  0.6227313972361964  0.9162041629832527
  0.3679744263342031  0.4975541739544089  0.7531477804514596
  0.1341005126484487  0.6258345946108931  0.7436929321510088
  0.4708282038969440  0.6131886583406589  0.5869268342080474
  0.3088630003601651  0.4987652487300986  0.9298119688759253
  0.1924095322912536  0.6268568958868285  0.5670630460525102
  0.0343186614292051  0.4998330216408904  0.9047272924939995
  0.8664945029038705  0.8747217573039267  0.2565831626540054
  0.6348378267721347  0.7530984417900441  0.2434418339677799
  0.9699406729816340  0.7490235592043516  0.0921919076803630
  0.8100188131136065  0.8762407399574469  0.4336123853653135
  0.6921282747392085  0.7505877428577170  0.0662050643996843
  0.5298259553863621  0.8830881268402049  0.4136194786976889
  0.3674162689463588  0.7496146040144801  0.2550559471043752
  0.1374381384311461  0.8761109169542650  0.2474219853524429
  0.4694762346153464  0.8706469846668304  0.0911202639829808
  0.3181617517086199  0.7505242115796645  0.4346266832802281
  0.1903873010463512  0.8741558580101420  0.0701592128211304
  0.0372425656945335  0.7492077542160536  0.4070148855404657
  0.8664709358317817  0.8772030265649474  0.7513321933975095
  0.6329155916637479  0.7474749724377104  0.7482351154105968
  0.9658536290276333  0.7515955121698250  0.5922154464146041
  0.8096759406427239  0.8748999725565344  0.9303518113898582
  0.6844839380663207  0.7470958737371338  0.5653460413915841
  0.5347081470545655  0.8788710538825198  0.9022419846401135
  0.3678693748894227  0.7521697052086728  0.7562945635316843
  0.1322094906286395  0.8759143103760011  0.7430630324496991
  0.3087020992666473  0.7499791855578807  0.9311263009458777
  0.1923953901887130  0.8756476521755006  0.5707912349599743
  0.0330029897347854  0.7498213344951462  0.9049866799045061
  0.8745810868998155  0.0013043644192153  0.3608073852820851
  0.6709591408853672  0.1180666817853080  0.4754475161598469
  0.7180819455365020  0.1256065013302609  0.3063958919360306
  0.5325371043016759  0.0123304074133126  0.3361920663897748
  0.9741731172383783  0.1255751660428558  0.1741317520584187
  0.9989921980535359  0.1248691660425599  0.9994955532520713
  0.8222315348583547  0.0040516097875339  0.0134815762648004
  0.8029168832030474  0.9996737774825699  0.1844089840064290
  0.6316558992271449  0.1235911936803562  0.1387134858822767
  0.3745992083877081  0.1247188281905181  0.3615882335067852
  0.1810451633399740  0.9966137012460048  0.4857112141157099
  0.2085957427188782  0.0030397117065077  0.3140287362279710
  0.0334255009089018  0.1408604556339231  0.3346277549550706
  0.4728744833567701  0.9983535751217284  0.1728563544162929
  0.4966681028761429  0.9949034401880766  0.9969003280887003
  0.3220126984291405  0.1236174985024229  0.0165560338702564
  0.2910255849073531  0.1239196007457902  0.1902361647664673
  0.1259508284652845  0.9985926835676339  0.1412200759892691
  0.8699185993140092  0.9990932829767050  0.8578705577898802
  0.6595769390814054  0.1247577208356385  0.9745859795723345
  0.7124228379327006  0.1274809535915302  0.8052605328965275
  0.5285465246411971  0.0140449329423617  0.8296008074932213
  0.9654291805679674  0.1128296851582514  0.6642035892863319
  0.0021427229431530  0.1267923290160791  0.5011318327200792
  0.8313825823463105  0.9990394110882822  0.5243944867217993
  0.7782731297197338  0.9968830379595554  0.6911054013019483
  0.6248506949691605  0.1308781947211766  0.6384012125252666
  0.3772207110540167  0.1241305645115178  0.8659998301392272
  0.1725166742138091  0.9981458204113163  0.9848381839579098
  0.2078719087854873  0.0009526473697681  0.8116196801482016
  0.0258647254320586  0.1243897913192395  0.8252241066689440
  0.4635415627564305  0.0076793589732349  0.6628880698430764
  0.4945690206183817  0.0175231682200502  0.4911641727732846
  0.3188352142318875  0.1324300336045648  0.5145885798804311
  0.2890510593283402  0.1243684706331217  0.6899856514817173
  0.1245889976000293  0.9980656778764782  0.6391043143837131
  0.8731132858737589  0.2555693400459237  0.3606057321570271
  0.6804131289963682  0.3802453498320535  0.4856493987297910
  0.7048338412833921  0.3742446600296188  0.3126870754950312
  0.5343868128448791  0.2380019323872645  0.3320408830256389
  0.9709793809185761  0.3766972344096723  0.1735444440779605
 -0.0000538289383196  0.3737242929294626  0.0005733124873986
  0.8220158896795914  0.2451385223476246  0.0149253124236414
  0.7963546468029598  0.2517495391139210  0.1868256761754108
  0.6272535287476894  0.3744048831233497  0.1408733152423053
  0.3760733348063685  0.3734162299286560  0.3597950703700600
  0.1688473886436286  0.2598029333710076  0.4757011330939963
  0.2172249132863746  0.2510947942997553  0.3067046971788727
  0.0307090789488770  0.3630892265500834  0.3362430629064025
  0.4753658919388853  0.2481661733203475  0.1721013618750294
  0.4963352842588626  0.2535942726669544  0.9988141381770320
  0.3233347581606464  0.3751572929377623  0.0135305895817829
  0.3064963084029924  0.3751684638518372  0.1826544535833377
  0.1274870972686273  0.2518865635350703  0.1415060953101537
  0.8705937031455814  0.2505046078624530  0.8584317620522066
  0.6748007527772014  0.3732501908869005  0.9846258745504821
  0.7000329986780226  0.3721416212404281  0.8138591578757179
  0.5264088318588434  0.2369946932762113  0.8275669110581239
  0.9701864868037962  0.3849236590829160  0.6668963047333193
  0.9932816667726778  0.3675211431913341  0.4977571830342258
  0.8202481716905167  0.2471539857209701  0.5132287647502660
  0.7977886083557248  0.2516451676446707  0.6831597559459154
  0.6275122506450388  0.3769744656241206  0.6401510355768858
  0.3707236073969161  0.3739356893299345  0.8583815212776883
  0.1730191353085325  0.2497120692360324  0.9852551105531263
  0.2060410783357580  0.2464643278838491  0.8116410556777154
  0.0285123621817484  0.3722113747841800  0.8272285808494253
  0.4648023861798448  0.2663440726517703  0.6674243071478890
  0.5035629990082597  0.2536334173952898  0.4983700948581235
  0.3348411224550820  0.3762020160575463  0.5222881603019107
  0.2819757757763017  0.3750855853611580  0.6928289355973090
  0.1232827103602912  0.2482206792214393  0.6390032712544821
  0.8706978887698241  0.5008133331675377  0.3603530519988534
  0.6803903656107927  0.6190737947470284  0.4853987135571736
  0.6993459239051457  0.6270251870242404  0.3142927108436895
  0.5289768363596227  0.4971944654439240  0.3263058476441403
  0.9718529835705312  0.6241179174609475  0.1715343449357333
  0.9976627136272758  0.6237360406207745  0.9978862596250418
  0.8261588140334823  0.4975007541923377  0.0158838501533590
  0.7901966650903364  0.5019375620254432  0.1904963731911964
  0.6214599041500933  0.6256577989085294  0.1348032608620469
  0.3776752292113173  0.6257368607929190  0.3599261808543532
  0.1795291351410474  0.4984289509401671  0.4852315179752807
  0.2102839789172579  0.4967090193941714  0.3119118210788338
  0.0311733479712264  0.6208534058689125  0.3309298377641083
  0.4710150815600847  0.5116088422642957  0.1687153268216646
  0.5020344368041236  0.4939546751663642  0.0020224264733634
  0.3394265965616480  0.6249095039731272  0.0241466504646740
  0.2871570402898143  0.6255666727855838  0.1946797822208321
  0.1301973658833848  0.4983494103436235  0.1416359908717191
  0.8732553827946798  0.4967715192832052  0.8594756912712853
  0.6777623968884900  0.6235594804501310  0.9840502210210800
  0.7099172197670692  0.6240768884938996  0.8103953201286560
  0.5258038126517256  0.4988747522016344  0.8280640855766561
  0.9660214682788427  0.6168097750644711  0.6658919509689915
  0.0054332971438749  0.6314475277634602  0.5022648915598948
  0.8409542676905390  0.5017006471229913  0.5237854784734909
  0.7859720911587531  0.4982972721709805  0.6938514439258011
  0.6275543857622642  0.6237878089185400  0.6413552616996470
  0.3675896498378702  0.6245470403919906  0.8607957711219613
  0.1771612763661173  0.5040084011882158  0.9854629078661117
  0.1998308889079266  0.4991047111868174  0.8127086939828891
  0.0257557736079058  0.6250968161375964  0.8252280615668013
  0.4687794977212028  0.4861093941012726  0.6649990099287191
  0.5048807737493218  0.4942719280405953  0.5011251340271724
  0.3262153212344224  0.6239077927238239  0.5139595174796624
  0.2903918688566470  0.6228936966522340  0.6892213687149507
  0.1209283899988648  0.4997805715607528  0.6341300693548257
  0.8744550417900046  0.7490534925036337  0.3608206870185539
  0.6751620308625672  0.8777885412075727  0.4880392102321593
  0.7094083129261769  0.8774213769449917  0.3117615385909662
  0.5298945388851193  0.7601754665068542  0.3274828416533123
  0.9713942908390183  0.8719903915601043  0.1718941944552202
  0.9981681998713697  0.8743132087498516  0.9985252953079579
  0.8264117464082001  0.7503130825875435  0.0147178223430491
  0.7914105028713614  0.7475274383013834  0.1897959764287566
  0.6299834259415645  0.8754778483762962  0.1411119744515358
  0.3718836542068785  0.8776023826333883  0.3640147486125308
  0.1820201403637156  0.7546585608917687  0.4863761082650697
  0.2065544177671638  0.7500075071518643  0.3167540502233039
  0.0300786501123903  0.8763568126256722  0.3295490063650133
  0.4696387613421907  0.7416358477577223  0.1684498885630416
  0.5041619849722780  0.7546490309480367  0.0010098716024002
  0.3234583853392277  0.8733574870465659  0.0166429671834833
  0.2938305105031793  0.8753249310454441  0.1915662725967964
  0.1294397715807059  0.7497306469534983  0.1411668005839206
  0.8716498584850821  0.7509832720652797  0.8570334178139203
  0.6757223668404198  0.8755961363654000  0.9842744835522410
  0.6977914673449617  0.8753780961658686  0.8146672246308030
  0.5273135469752437  0.7438708805068792  0.8282975780877320
  0.9675762086349521  0.8860807416519613  0.6645466425923496
  0.0025927759098928  0.8761034419837733  0.5021933708323346
  0.8220835210412476  0.7503151318057729  0.5141226067232115
  0.7894548751449664  0.7534157243361687  0.6857579920239754
  0.6066827812095352  0.8753590781345294  0.6400076136779234
  0.3723433793350241  0.8734941610449011  0.8601287485774382
  0.1762406098816819  0.7452869955660731  0.9858256191356214
  0.2008937973092132  0.7502645985587294  0.8145361957120809
  0.0269264330539457  0.8757854573185010  0.8265137027056022
  0.4631823548884840  0.7416410531014993  0.6626964712045342
  0.5079842545032321  0.7365794247153512  0.4948860660951562
  0.3434347119521645  0.8761436976251771  0.5320365739468919
  0.2831380227305001  0.8748128611106475  0.6916238919164893
  0.1246759153640306  0.7487689390144379  0.6425068158636504
  0.9789744612605671  0.0074056194806880  0.5789333469526411
  0.0223365158331923  0.2420556946202243  0.4188376862663937
  0.9765407045158446  0.5014885588686018  0.5849421512033589
  0.4633635419791914  0.8750040058525211  0.6199569265947371
  0.5243812648982228  0.1363245958505933  0.4187363859442616
  0.4814266282844232  0.3662404946479929  0.5808018773081017
  0.4771946594851168  0.6253150105394982  0.0835343451185405
  0.5216368395010736  0.1251528558058704  0.9163411759608273
 
  0.00000000E+00  0.00000000E+00  0.00000000E+00
  0.00000000E+00  0.00000000E+00  0.00000000E+00
  0.00000000E+00  0.00000000E+00  0.00000000E+00
  0.00000000E+00  0.00000000E+00  0.00000000E+00
  0.00000000E+00  0.00000000E+00  0.00000000E+00
  0.00000000E+00  0.00000000E+00  0.00000000E+00
  0.00000000E+00  0.00000000E+00  0.00000000E+00
  0.00000000E+00  0.00000000E+00  0.00000000E+00
  0.00000000E+00  0.00000000E+00  0.00000000E+00
  0.00000000E+00  0.00000000E+00  0.00000000E+00
  0.00000000E+00  0.00000000E+00  0.00000000E+00
  0.00000000E+00  0.00000000E+00  0.00000000E+00
  0.00000000E+00  0.00000000E+00  0.00000000E+00
  0.00000000E+00  0.00000000E+00  0.00000000E+00
  0.00000000E+00  0.00000000E+00  0.00000000E+00
  0.00000000E+00  0.00000000E+00  0.00000000E+00
  0.00000000E+00  0.00000000E+00  0.00000000E+00
  0.00000000E+00  0.00000000E+00  0.00000000E+00
  0.00000000E+00  0.00000000E+00  0.00000000E+00
  0.00000000E+00  0.00000000E+00  0.00000000E+00
  0.00000000E+00  0.00000000E+00  0.00000000E+00
  0.00000000E+00  0.00000000E+00  0.00000000E+00
  0.00000000E+00  0.00000000E+00  0.00000000E+00
  0.00000000E+00  0.00000000E+00  0.00000000E+00
  0.00000000E+00  0.00000000E+00  0.00000000E+00
  0.00000000E+00  0.00000000E+00  0.00000000E+00
  0.00000000E+00  0.00000000E+00  0.00000000E+00
  0.00000000E+00  0.00000000E+00  0.00000000E+00
  0.00000000E+00  0.00000000E+00  0.00000000E+00
  0.00000000E+00  0.00000000E+00  0.00000000E+00
  0.00000000E+00  0.00000000E+00  0.00000000E+00
  0.00000000E+00  0.00000000E+00  0.00000000E+00
  0.00000000E+00  0.00000000E+00  0.00000000E+00
  0.00000000E+00  0.00000000E+00  0.00000000E+00
  0.00000000E+00  0.00000000E+00  0.00000000E+00
  0.00000000E+00  0.00000000E+00  0.00000000E+00
  0.00000000E+00  0.00000000E+00  0.00000000E+00
  0.00000000E+00  0.00000000E+00  0.00000000E+00
  0.00000000E+00  0.00000000E+00  0.00000000E+00
  0.00000000E+00  0.00000000E+00  0.00000000E+00
  0.00000000E+00  0.00000000E+00  0.00000000E+00
  0.00000000E+00  0.00000000E+00  0.00000000E+00
  0.00000000E+00  0.00000000E+00  0.00000000E+00
  0.00000000E+00  0.00000000E+00  0.00000000E+00
  0.00000000E+00  0.00000000E+00  0.00000000E+00
  0.00000000E+00  0.00000000E+00  0.00000000E+00
  0.00000000E+00  0.00000000E+00  0.00000000E+00
  0.00000000E+00  0.00000000E+00  0.00000000E+00
  0.00000000E+00  0.00000000E+00  0.00000000E+00
  0.00000000E+00  0.00000000E+00  0.00000000E+00
  0.00000000E+00  0.00000000E+00  0.00000000E+00
  0.00000000E+00  0.00000000E+00  0.00000000E+00
  0.00000000E+00  0.00000000E+00  0.00000000E+00
  0.00000000E+00  0.00000000E+00  0.00000000E+00
  0.00000000E+00  0.00000000E+00  0.00000000E+00
  0.00000000E+00  0.00000000E+00  0.00000000E+00
  0.00000000E+00  0.00000000E+00  0.00000000E+00
  0.00000000E+00  0.00000000E+00  0.00000000E+00
  0.00000000E+00  0.00000000E+00  0.00000000E+00
  0.00000000E+00  0.00000000E+00  0.00000000E+00
  0.00000000E+00  0.00000000E+00  0.00000000E+00
  0.00000000E+00  0.00000000E+00  0.00000000E+00
  0.00000000E+00  0.00000000E+00  0.00000000E+00
  0.00000000E+00  0.00000000E+00  0.00000000E+00
  0.00000000E+00  0.00000000E+00  0.00000000E+00
  0.00000000E+00  0.00000000E+00  0.00000000E+00
  0.00000000E+00  0.00000000E+00  0.00000000E+00
  0.00000000E+00  0.00000000E+00  0.00000000E+00
  0.00000000E+00  0.00000000E+00  0.00000000E+00
  0.00000000E+00  0.00000000E+00  0.00000000E+00
  0.00000000E+00  0.00000000E+00  0.00000000E+00
  0.00000000E+00  0.00000000E+00  0.00000000E+00
  0.00000000E+00  0.00000000E+00  0.00000000E+00
  0.00000000E+00  0.00000000E+00  0.00000000E+00
  0.00000000E+00  0.00000000E+00  0.00000000E+00
  0.00000000E+00  0.00000000E+00  0.00000000E+00
  0.00000000E+00  0.00000000E+00  0.00000000E+00
  0.00000000E+00  0.00000000E+00  0.00000000E+00
  0.00000000E+00  0.00000000E+00  0.00000000E+00
  0.00000000E+00  0.00000000E+00  0.00000000E+00
  0.00000000E+00  0.00000000E+00  0.00000000E+00
  0.00000000E+00  0.00000000E+00  0.00000000E+00
  0.00000000E+00  0.00000000E+00  0.00000000E+00
  0.00000000E+00  0.00000000E+00  0.00000000E+00
  0.00000000E+00  0.00000000E+00  0.00000000E+00
  0.00000000E+00  0.00000000E+00  0.00000000E+00
  0.00000000E+00  0.00000000E+00  0.00000000E+00
  0.00000000E+00  0.00000000E+00  0.00000000E+00
  0.00000000E+00  0.00000000E+00  0.00000000E+00
  0.00000000E+00  0.00000000E+00  0.00000000E+00
  0.00000000E+00  0.00000000E+00  0.00000000E+00
  0.00000000E+00  0.00000000E+00  0.00000000E+00
  0.00000000E+00  0.00000000E+00  0.00000000E+00
  0.00000000E+00  0.00000000E+00  0.00000000E+00
  0.00000000E+00  0.00000000E+00  0.00000000E+00
  0.00000000E+00  0.00000000E+00  0.00000000E+00
  0.00000000E+00  0.00000000E+00  0.00000000E+00
  0.00000000E+00  0.00000000E+00  0.00000000E+00
  0.00000000E+00  0.00000000E+00  0.00000000E+00
  0.00000000E+00  0.00000000E+00  0.00000000E+00
  0.00000000E+00  0.00000000E+00  0.00000000E+00
  0.00000000E+00  0.00000000E+00  0.00000000E+00
  0.00000000E+00  0.00000000E+00  0.00000000E+00
  0.00000000E+00  0.00000000E+00  0.00000000E+00
  0.00000000E+00  0.00000000E+00  0.00000000E+00
  0.00000000E+00  0.00000000E+00  0.00000000E+00
  0.00000000E+00  0.00000000E+00  0.00000000E+00
  0.00000000E+00  0.00000000E+00  0.00000000E+00
  0.00000000E+00  0.00000000E+00  0.00000000E+00
  0.00000000E+00  0.00000000E+00  0.00000000E+00
  0.00000000E+00  0.00000000E+00  0.00000000E+00
  0.00000000E+00  0.00000000E+00  0.00000000E+00
  0.00000000E+00  0.00000000E+00  0.00000000E+00
  0.00000000E+00  0.00000000E+00  0.00000000E+00
  0.00000000E+00  0.00000000E+00  0.00000000E+00
  0.00000000E+00  0.00000000E+00  0.00000000E+00
  0.00000000E+00  0.00000000E+00  0.00000000E+00
  0.00000000E+00  0.00000000E+00  0.00000000E+00
  0.00000000E+00  0.00000000E+00  0.00000000E+00
  0.00000000E+00  0.00000000E+00  0.00000000E+00
  0.00000000E+00  0.00000000E+00  0.00000000E+00
  0.00000000E+00  0.00000000E+00  0.00000000E+00
  0.00000000E+00  0.00000000E+00  0.00000000E+00
  0.00000000E+00  0.00000000E+00  0.00000000E+00
  0.00000000E+00  0.00000000E+00  0.00000000E+00
  0.00000000E+00  0.00000000E+00  0.00000000E+00
  0.00000000E+00  0.00000000E+00  0.00000000E+00
  0.00000000E+00  0.00000000E+00  0.00000000E+00
  0.00000000E+00  0.00000000E+00  0.00000000E+00
  0.00000000E+00  0.00000000E+00  0.00000000E+00
  0.00000000E+00  0.00000000E+00  0.00000000E+00
  0.00000000E+00  0.00000000E+00  0.00000000E+00
  0.00000000E+00  0.00000000E+00  0.00000000E+00
  0.00000000E+00  0.00000000E+00  0.00000000E+00
  0.00000000E+00  0.00000000E+00  0.00000000E+00
  0.00000000E+00  0.00000000E+00  0.00000000E+00
  0.00000000E+00  0.00000000E+00  0.00000000E+00
  0.00000000E+00  0.00000000E+00  0.00000000E+00
  0.00000000E+00  0.00000000E+00  0.00000000E+00
  0.00000000E+00  0.00000000E+00  0.00000000E+00
  0.00000000E+00  0.00000000E+00  0.00000000E+00
  0.00000000E+00  0.00000000E+00  0.00000000E+00
  0.00000000E+00  0.00000000E+00  0.00000000E+00
  0.00000000E+00  0.00000000E+00  0.00000000E+00
  0.00000000E+00  0.00000000E+00  0.00000000E+00
  0.00000000E+00  0.00000000E+00  0.00000000E+00
  0.00000000E+00  0.00000000E+00  0.00000000E+00
  0.00000000E+00  0.00000000E+00  0.00000000E+00
  0.00000000E+00  0.00000000E+00  0.00000000E+00
  0.00000000E+00  0.00000000E+00  0.00000000E+00
  0.00000000E+00  0.00000000E+00  0.00000000E+00
  0.00000000E+00  0.00000000E+00  0.00000000E+00
  0.00000000E+00  0.00000000E+00  0.00000000E+00
  0.00000000E+00  0.00000000E+00  0.00000000E+00
  0.00000000E+00  0.00000000E+00  0.00000000E+00
  0.00000000E+00  0.00000000E+00  0.00000000E+00
  0.00000000E+00  0.00000000E+00  0.00000000E+00
  0.00000000E+00  0.00000000E+00  0.00000000E+00
  0.00000000E+00  0.00000000E+00  0.00000000E+00
  0.00000000E+00  0.00000000E+00  0.00000000E+00
  0.00000000E+00  0.00000000E+00  0.00000000E+00
  0.00000000E+00  0.00000000E+00  0.00000000E+00
  0.00000000E+00  0.00000000E+00  0.00000000E+00
  0.00000000E+00  0.00000000E+00  0.00000000E+00
  0.00000000E+00  0.00000000E+00  0.00000000E+00
  0.00000000E+00  0.00000000E+00  0.00000000E+00
  0.00000000E+00  0.00000000E+00  0.00000000E+00
  0.00000000E+00  0.00000000E+00  0.00000000E+00
  0.00000000E+00  0.00000000E+00  0.00000000E+00
  0.00000000E+00  0.00000000E+00  0.00000000E+00
  0.00000000E+00  0.00000000E+00  0.00000000E+00
  0.00000000E+00  0.00000000E+00  0.00000000E+00
  0.00000000E+00  0.00000000E+00  0.00000000E+00
  0.00000000E+00  0.00000000E+00  0.00000000E+00
  0.00000000E+00  0.00000000E+00  0.00000000E+00
  0.00000000E+00  0.00000000E+00  0.00000000E+00
  0.00000000E+00  0.00000000E+00  0.00000000E+00
  0.00000000E+00  0.00000000E+00  0.00000000E+00
  0.00000000E+00  0.00000000E+00  0.00000000E+00
  0.00000000E+00  0.00000000E+00  0.00000000E+00
  0.00000000E+00  0.00000000E+00  0.00000000E+00
  0.00000000E+00  0.00000000E+00  0.00000000E+00
  0.00000000E+00  0.00000000E+00  0.00000000E+00
  0.00000000E+00  0.00000000E+00  0.00000000E+00
  0.00000000E+00  0.00000000E+00  0.00000000E+00
  0.00000000E+00  0.00000000E+00  0.00000000E+00
  0.00000000E+00  0.00000000E+00  0.00000000E+00
  0.00000000E+00  0.00000000E+00  0.00000000E+00
  0.00000000E+00  0.00000000E+00  0.00000000E+00
  0.00000000E+00  0.00000000E+00  0.00000000E+00
  0.00000000E+00  0.00000000E+00  0.00000000E+00
  0.00000000E+00  0.00000000E+00  0.00000000E+00
  0.00000000E+00  0.00000000E+00  0.00000000E+00
  0.00000000E+00  0.00000000E+00  0.00000000E+00
  0.00000000E+00  0.00000000E+00  0.00000000E+00
  0.00000000E+00  0.00000000E+00  0.00000000E+00
  0.00000000E+00  0.00000000E+00  0.00000000E+00
  0.00000000E+00  0.00000000E+00  0.00000000E+00
  0.00000000E+00  0.00000000E+00  0.00000000E+00
  0.00000000E+00  0.00000000E+00  0.00000000E+00
  0.00000000E+00  0.00000000E+00  0.00000000E+00
  0.00000000E+00  0.00000000E+00  0.00000000E+00
  0.00000000E+00  0.00000000E+00  0.00000000E+00
  0.00000000E+00  0.00000000E+00  0.00000000E+00
  0.00000000E+00  0.00000000E+00  0.00000000E+00
  0.00000000E+00  0.00000000E+00  0.00000000E+00
  0.00000000E+00  0.00000000E+00  0.00000000E+00
  0.00000000E+00  0.00000000E+00  0.00000000E+00
  0.00000000E+00  0.00000000E+00  0.00000000E+00
  0.00000000E+00  0.00000000E+00  0.00000000E+00
  0.00000000E+00  0.00000000E+00  0.00000000E+00
  0.00000000E+00  0.00000000E+00  0.00000000E+00
  0.00000000E+00  0.00000000E+00  0.00000000E+00
  0.00000000E+00  0.00000000E+00  0.00000000E+00
  0.00000000E+00  0.00000000E+00  0.00000000E+00
  0.00000000E+00  0.00000000E+00  0.00000000E+00
  0.00000000E+00  0.00000000E+00  0.00000000E+00
  0.00000000E+00  0.00000000E+00  0.00000000E+00
  0.00000000E+00  0.00000000E+00  0.00000000E+00
  0.00000000E+00  0.00000000E+00  0.00000000E+00
  0.00000000E+00  0.00000000E+00  0.00000000E+00
  0.00000000E+00  0.00000000E+00  0.00000000E+00
  0.00000000E+00  0.00000000E+00  0.00000000E+00
  0.00000000E+00  0.00000000E+00  0.00000000E+00
  0.00000000E+00  0.00000000E+00  0.00000000E+00
  0.00000000E+00  0.00000000E+00  0.00000000E+00
  0.00000000E+00  0.00000000E+00  0.00000000E+00
  0.00000000E+00  0.00000000E+00  0.00000000E+00
  0.00000000E+00  0.00000000E+00  0.00000000E+00
  0.00000000E+00  0.00000000E+00  0.00000000E+00
  0.00000000E+00  0.00000000E+00  0.00000000E+00
  0.00000000E+00  0.00000000E+00  0.00000000E+00
  0.00000000E+00  0.00000000E+00  0.00000000E+00
  0.00000000E+00  0.00000000E+00  0.00000000E+00
  0.00000000E+00  0.00000000E+00  0.00000000E+00
  0.00000000E+00  0.00000000E+00  0.00000000E+00
  0.00000000E+00  0.00000000E+00  0.00000000E+00
  0.00000000E+00  0.00000000E+00  0.00000000E+00
  0.00000000E+00  0.00000000E+00  0.00000000E+00
  0.00000000E+00  0.00000000E+00  0.00000000E+00
