# Supplementary material for: The mechanisms underlying the enhanced high-temperature properties of GRX-810
Source: Nat Commun. 2025 Dec 14;17:963. doi: 10.1038/s41467-025-67687-4 (PMC12847880; doi:10.1038/s41467-025-67687-4)
Supplement: Supplementary file 3 — Supplementary Data 1 [file 41467_2025_67687_MOESM3_ESM.zip › DFT datasets/Y2O3_mono_relax.vasp]

Y12 O18                                 
   1.00000000000000     
     0.0001019220462081   14.0512610100226354    0.0260118496782400
     3.5022859766214798    0.0000253229738917   -0.0000233883809262
     0.0000463270421088   -1.5458371578760552   -8.5170584938586948
   Y    O 
    12    18
Direct
  0.8643604994064376  0.4999962510586542  0.5120301357466914
  0.6356357597189017  0.9999740826573742  0.4879403870702816
  0.9679696876207231  0.0000133421777733  0.1864815756924472
  0.8089903595026229  0.5000057626919556  0.8632634195918314
  0.6910040820959580  0.0000223251062437  0.1367224317955618
  0.5320378024340897  0.5000049600990266  0.8135062243648221
  0.3643169737249536  0.0000274872780324  0.5120056172381950
  0.1356950359265454  0.5000401689343406  0.4880164239509526
  0.4678327046431647  0.5000023322022855  0.1863627567124766
  0.3091003891970630  0.9999788062745338  0.8633420865049573
  0.1908969729496661  0.4999712139935752  0.1366794398330882
  0.0321675112171604  0.0000034239292575  0.8136195319804713
  0.8724168098342417  0.0000071544037397  0.7192206835719404
  0.6743245839486889  0.5000159243734501  0.9690636718734780
  0.7077586789994257  0.4999865890632691  0.6213366169469623
  0.5298974890250889  0.0000101274784896  0.6570339789749156
  0.9701112146006139  0.4999891732797224  0.3429537483240495
  0.0003009394535312  0.4999573978867247  0.0005724805196650
  0.8256601052874046  0.9999552039911066  0.0309351058577505
  0.7922392070980493  0.0000000422356479  0.3786144909111542
  0.6275803791259307  0.5000028353793766  0.2807821212151538
  0.3723233475791972  0.5000443494926117  0.7190782462972436
  0.1744096566879207  0.9999738671377756  0.9690680211870983
  0.2077471269899505  0.9999777307925086  0.6213806701739841
  0.0298561662410748  0.4999846950832705  0.6571645463497404
  0.4701338134221018  0.0000330679554352  0.3428258018981865
  0.4997176496065521  0.0000676645132813  0.9994393944369477
  0.3255761581928738  0.4999508084671334  0.0309361390282419
  0.2922348335904559  0.5000254741594219  0.3786714947172314
  0.1277040618796192  0.9999777379040040  0.2809527572344734
 
  0.00000000E+00  0.00000000E+00  0.00000000E+00
  0.00000000E+00  0.00000000E+00  0.00000000E+00
  0.00000000E+00  0.00000000E+00  0.00000000E+00
  0.00000000E+00  0.00000000E+00  0.00000000E+00
  0.00000000E+00  0.00000000E+00  0.00000000E+00
  0.00000000E+00  0.00000000E+00  0.00000000E+00
  0.00000000E+00  0.00000000E+00  0.00000000E+00
  0.00000000E+00  0.00000000E+00  0.00000000E+00
  0.00000000E+00  0.00000000E+00  0.00000000E+00
  0.00000000E+00  0.00000000E+00  0.00000000E+00
  0.00000000E+00  0.00000000E+00  0.00000000E+00
  0.00000000E+00  0.00000000E+00  0.00000000E+00
  0.00000000E+00  0.00000000E+00  0.00000000E+00
  0.00000000E+00  0.00000000E+00  0.00000000E+00
  0.00000000E+00  0.00000000E+00  0.00000000E+00
  0.00000000E+00  0.00000000E+00  0.00000000E+00
  0.00000000E+00  0.00000000E+00  0.00000000E+00
  0.00000000E+00  0.00000000E+00  0.00000000E+00
  0.00000000E+00  0.00000000E+00  0.00000000E+00
  0.00000000E+00  0.00000000E+00  0.00000000E+00
  0.00000000E+00  0.00000000E+00  0.00000000E+00
  0.00000000E+00  0.00000000E+00  0.00000000E+00
  0.00000000E+00  0.00000000E+00  0.00000000E+00
  0.00000000E+00  0.00000000E+00  0.00000000E+00
  0.00000000E+00  0.00000000E+00  0.00000000E+00
  0.00000000E+00  0.00000000E+00  0.00000000E+00
  0.00000000E+00  0.00000000E+00  0.00000000E+00
  0.00000000E+00  0.00000000E+00  0.00000000E+00
  0.00000000E+00  0.00000000E+00  0.00000000E+00
  0.00000000E+00  0.00000000E+00  0.00000000E+00
