# Supplementary material for: The mechanisms underlying the enhanced high-temperature properties of GRX-810
Source: Nat Commun. 2025 Dec 14;17:963. doi: 10.1038/s41467-025-67687-4 (PMC12847880; doi:10.1038/s41467-025-67687-4)
Supplement: Supplementary file 3 — Supplementary Data 1 [file 41467_2025_67687_MOESM3_ESM.zip › DFT datasets/Y2O3_mono_Ti1_site1_relax.vasp]

POSCAR file written by OVITO Basic 3.10.
   1.00000000000000     
    14.0413013100001969    0.0000523213226800   -0.0173923498215229
    -0.0000915747489798   13.9971742443622382   -0.0002423028416006
    -3.1456424670551675    0.0001014367228904   17.0070043891027574
   Y    O    Ti
    95   144     1
Direct
  0.8654656995636743  0.1251555574901728  0.2568887471858061
  0.6369241823509700  0.0000216056353316  0.2450106730476562
  0.9675094744478779  0.0000031102727531  0.0933024093925882
  0.8128827501692115  0.1242711778550968  0.4335132218720135
  0.6906232650317780  0.9999839372128514  0.0689922783884825
  0.5347641461473200  0.1244689291126009  0.4071239760230826
  0.3645568506677133  0.0000230644756570  0.2562864612269813
  0.1354354649132366  0.1244098178544487  0.2451553407974274
  0.4678975901811554  0.1246779989717974  0.0934233246165347
  0.3119129498897532  0.9999816567565331  0.4322847561138175
  0.1908459882093096  0.1248535587556480  0.0687869294099470
  0.0307345689793532 -0.0000069961955876  0.4126238150774038
  0.8644688066725315  0.1234711580451076  0.7553460192583202
  0.6353828578560323 -0.0000419194379953  0.7450738829467811
  0.8085355601353896  0.1250494745101240  0.9317757933517209
  0.6986065670430819 -0.0000003307473372  0.5727436849505096
  0.5320332492968775  0.1252012853567175  0.9069618782601921
  0.3643019113844952 -0.0000097003669826  0.7560456115093674
  0.1335458128212630  0.1242566876748576  0.7425122645610338
  0.4687772546631946  0.1246134983347887  0.5925791440600323
  0.3079235184166563  0.0000017680568315  0.9312520272063696
  0.1893897465957743  0.1255796946002049  0.5666454106983787
  0.0310259829772255  0.0000027066185652  0.9063610359392290
  0.8645712099783515  0.3752066415775786  0.2559710937636258
  0.6364752076527450  0.2495413292503679  0.2445020304212996
  0.9677825900408841  0.2499649434960519  0.0929980659363787
  0.8100050918104613  0.3748494026969719  0.4317498362126996
  0.6910349596838484  0.2501727534907833  0.0686445885648095
  0.5331297446812298  0.3749899237759266  0.4067220672092752
  0.3650159631176705  0.2496788830652252  0.2562001197950860
  0.1356017133672180  0.3748597477091432  0.2440182861757279
  0.4672691991986174  0.3748153244607118  0.0932962865397776
  0.3094121567469351  0.2501017876492554  0.4313816205033107
  0.1905685403265407  0.3748872163927369  0.0683505914311427
  0.0323612692821189  0.2501969799331243  0.4072151358358070
  0.8647302069406066  0.3744510417859178  0.7549946564296710
  0.6344747502695672  0.2498048940734110  0.7443626797680041
  0.9659066050229145  0.2445369205897419  0.5936637793172186
  0.8086827620536187  0.3749033780270086  0.9310784148548243
  0.6908326623040532  0.2493197464706696  0.5679293696131248
  0.5308223273071536  0.3750441230464474  0.9069128905941005
  0.3631413030315206  0.2492109718823745  0.7555005002531975
  0.1344918703838535  0.3745069400966382  0.7435931116158392
  0.4685556622256913  0.3749092335056535  0.5932807228850515
  0.3082122615238004  0.2495973148681601  0.9315679839933135
  0.1902279283944068  0.3751009722581145  0.5679972394820146
  0.0316032572604531  0.2498766783684270  0.9061140663551575
  0.8645740195631985  0.6248029831138378  0.2559518705663795
  0.6357065572613174  0.5000050478832351  0.2438184548448104
  0.9671921551022259  0.5000081408399775  0.0930739535646644
  0.8100663892134754  0.6251445766656238  0.4317352402576760
  0.6908166962995084  0.5000093522309778  0.0680200636392860
  0.5331503005308919  0.6250490459588248  0.4067252481558123
  0.3643707387826981  0.5000108758184550  0.2560834583790469
  0.1356107900903546  0.6251529603765105  0.2440223725419862
  0.4672780750461110  0.6251849472730104  0.0932895761409661
  0.3094500802776958  0.4999984590657709  0.4317572151001400
  0.1905789084842237  0.6251395931097539  0.0683430067167389
  0.0318269049680079  0.5000062780436373  0.4070514017119741
  0.8647987893633963  0.6254546437920890  0.7549696284604057
  0.6355701028727027  0.5000015186803125  0.7441785774760853
  0.9671917526181359  0.4999412993624736  0.5932216982420038
  0.8086728660511802  0.6251023553223850  0.9310331496817932
  0.6912547328244830  0.5000191179634894  0.5680373588224088
  0.5308084163855843  0.6249786123089752  0.9069083982026737
  0.3630596044322806  0.5000017607352231  0.7555563128967626
  0.1345086814502560  0.6255070689046501  0.7436134498579918
  0.4685633243390541  0.6250973861177869  0.5932459170964004
  0.3082369504639387  0.5000096285329015  0.9314929195169868
  0.1902176941683152  0.6248542924467245  0.5680031198021034
  0.0310910478926490  0.4999975947363203  0.9068014636949875
  0.8654748769351922  0.8748396515468574  0.2568724943487516
  0.6365031669519299  0.7504770725748060  0.2444969159463615
  0.9678173737096135  0.7500488641859732  0.0929836639043778
  0.8129143886958069  0.8757728563902173  0.4334921222346722
  0.6910778139660396  0.7498160245496878  0.0686323926109720
  0.5348150198398418  0.8755360731808919  0.4070824935086465
  0.3650159494912222  0.7503480883616233  0.2562002961793048
  0.1354361761081168  0.8756037439711856  0.2451514950586289
  0.4679102685490226  0.8753386132473292  0.0934365517065827
  0.3093944902714589  0.7498781561518287  0.4313677494857477
  0.1908715425330230  0.8751584874630712  0.0687952034898694
  0.0322904698866124  0.7498093377229318  0.4072543490505011
  0.8644704780208334  0.8764753998587573  0.7552870788247453
  0.6343072806998005  0.7501327059790084  0.7442837575019977
  0.9657796745286997  0.7554818210231249  0.5938121075802802
  0.8085610066800781  0.8749166853239562  0.9317220505472933
  0.6909515116636346  0.7506832006009668  0.5678949908383980
  0.5319823672194135  0.8747755271158727  0.9070146446181435
  0.3631194477516624  0.7508152556307151  0.7554702054711733
  0.1335385797533304  0.8757940304468088  0.7425164277465344
  0.4688303485162651  0.8754170000783291  0.5924959114065441
  0.3082041556889942  0.7504161502812687  0.9315590980409448
  0.1893358703765964  0.8743862872824322  0.5666306061249480
  0.0316396403371529  0.7501241188434021  0.9060862006251219
  0.8715686714862541  0.0000004816062501  0.3621066670267462
  0.6790934040773897  0.1198895880205736  0.4855582789090600
  0.7082904200681913  0.1250345715812644  0.3126463254947334
  0.5305458224649064  0.0000418889816922  0.3286862564309516
  0.9703031598792486  0.1250692985058370  0.1715679425427321
  0.9989322123403286  0.1247899499789582  0.9986780830892220
  0.8247697246802589  0.0000024817124064  0.0161433463015819
  0.7931043077175366 -0.0000006218363673  0.1906100154309309
  0.6281418966863160  0.1250781772239912  0.1412394951052791
  0.3744078153433060  0.1258537118072120  0.3597281671383705
  0.1769519764870950  0.9999693209046052  0.4839285578548718
  0.2106728468357677  0.0000079383674414  0.3104474905829122
  0.0300755581559558  0.1236227841461393  0.3297891004887388
  0.4703323535159099  0.0000074248997293  0.1716145443281745
  0.5008022109878083 -0.0000196432000521  0.0012158999762900
  0.3251404948900197  0.1243141025529775  0.0154672203895537
  0.2925514301266213  0.1251695344615977  0.1891465335233270
  0.1274153230836846  0.0000051636792042  0.1404073398378713
  0.8713016391899057  0.0000032453505111  0.8598848023639880
  0.6739749871607349  0.1250934255339007  0.9852017372563933
  0.7051608756260473  0.1259183697006777  0.8125231231150553
  0.5289438609838827 -0.0000375534399677  0.8292583631329919
  0.9667099693013430  0.1119283015914030  0.6665073653581662
  0.0030088059945212  0.1276673658802591  0.5014918646850439
  0.8433764882355255  0.0000004613352064  0.5264619464334158
  0.7855024871287333 -0.0000030652362521  0.6947450669608835
  0.6285626128116764  0.1254132897265377  0.6404918126739338
  0.3713327784701712  0.1248801608059540  0.8591679093358041
  0.1735253413768822 -0.0000055452922059  0.9839977744562227
  0.2059799303015103  0.0000076272251374  0.8090988675943164
  0.0273198652395230  0.1250463195739543  0.8263282073657601
  0.4702789413997026 -0.0000100772112726  0.6715312203815126
  0.4967775273146033  0.0000087764058553  0.4985842003472337
  0.3257749598173066  0.1262491212464323  0.5155730122922894
  0.2894872259127751  0.1232850032071224  0.6886802728634428
  0.1178375089989833  0.0000985334689172  0.6346087240546257
  0.8725957458316566  0.2487276893839497  0.3599236428876175
  0.6752972069578946  0.3746417714483660  0.4845756789544234
  0.7080558351166696  0.3750751868921193  0.3107644353662309
  0.5309119422465122  0.2499456414756520  0.3288757316739505
  0.9697998846530791  0.3749346969568279  0.1711275596839922
  0.9989783729030037  0.3748621152179162  0.9988604433850719
  0.8251270424301920  0.2501993291605863  0.0154665399542937
  0.7923917783287709  0.2497955150408403  0.1897221454880433
  0.6273490389941596  0.3753053223101741  0.1402141349237517
  0.3731104099590673  0.3749878555252745  0.3599360011919744
  0.1751968343061442  0.2509916018330616  0.4843643714572008
  0.2078658926537905  0.2498459995619759  0.3110974907920924
  0.0298539029489458  0.3749891660529090  0.3282805717971616
  0.4703179813263146  0.2499931529497658  0.1715782778655964
  0.4984559499408596  0.2500169358088034  0.9993602894262712
  0.3246744163625637  0.3746722411547139  0.0153581759628860
  0.2923078533586830  0.3749156946507421  0.1893213176418165
  0.1274359907552789  0.2500760676855707  0.1404281653726068
  0.8713431627751288  0.2498186835152314  0.8587807711681582
  0.6738511767596462  0.3749027060689008  0.9842358574517448
  0.7076492887482768  0.3748258450699527  0.8100483944936619
  0.5293283456037959  0.2502263227567274  0.8285178259167389
  0.9705955047100944  0.3735254735771399  0.6707762109357485
  0.9992346085789767  0.3752247659049107  0.4987643084567009
  0.8252261674744092  0.2498924920982468  0.5148388423384319
  0.7966731451456492  0.2482775969755209  0.6864008174161170
  0.6287066879983003  0.3743181995430299  0.6409244930169042
  0.3706973419234523  0.3746056111662455  0.8588241415539790
  0.1737354818924124  0.2495096372493886  0.9846691743561388
  0.2049955673277870  0.2485666932050051  0.8110481980785389
  0.0295226988841712  0.3751427411411239  0.8283322347917248
  0.4695418552241475  0.2496308548468696  0.6714027256547875
  0.5038012349383408  0.2490134698514344  0.5009871008007798
  0.3261393327638353  0.3750101580161844  0.5155192406995066
  0.2914222727385591  0.3741249332695447  0.6885800991622831
  0.1255407507546371  0.2478028093793474  0.6408695866704386
  0.8722143079890530  0.4999531379952289  0.3588920369859916
  0.6753676563838329  0.6254151206438194  0.4845642741119925
  0.7080457914309966  0.6249225754033028  0.3107574539083640
  0.5303067366509165  0.5000043763640778  0.3285996008811424
  0.9698114001151863  0.6250678187017003  0.1711449589159219
  0.9990077707364066  0.6251397589678731  0.9988398586722197
  0.8250863850438440  0.4999878538520107  0.0149819228406828
  0.7927612625874857  0.4999898957618288  0.1884774154984850
  0.6273736888337577  0.6247214975910365  0.1402192891987536
  0.3731203137143553  0.6250064040429231  0.3599407169728965
  0.1750201895464003  0.5000089660004783  0.4846170239644313
  0.2080974019982132  0.5000027495244476  0.3108254120791988
  0.0298573689223151  0.6250208084256178  0.3282870871636399
  0.4698007686404278  0.5000042402190220  0.1713555353666728
  0.4978146726618599  0.5000807174756644  0.9990132905318236
  0.3246817536975847  0.6253394757058117  0.0153546307006878
  0.2923006549411535  0.6250851791997075  0.1893221349274575
  0.1271260647730047  0.4999962497701109  0.1402147845763170
  0.8712079412358222  0.4999982482946678  0.8589687906871225
  0.6738428309872575  0.6250825992286774  0.9842118781395833
  0.7076401353199876  0.6252737857366223  0.8099465732460935
  0.5295858445022550  0.5000012494538679  0.8284539748027823
  0.9707255719068202  0.6262589255378306  0.6708247434262903
  0.9991245927967953  0.6247154834826951  0.4987250565162051
  0.8252766122358606  0.5000011254106982  0.5149338671727585
  0.7944330068728319  0.4999385364157538  0.6878413645224549
  0.6287216619075618  0.6257546811190605  0.6409390832936743
  0.3706911448198327  0.6254360535469135  0.8588089257019520
  0.1738907703354823  0.5000121024987161  0.9844599392356359
  0.2073835317866280  0.5000010576175175  0.8100350946768228
  0.0294955062536710  0.6248120293570895  0.8283231871707590
  0.4698203826749577  0.5000184112280064  0.6713361402209126
  0.5018484330181997  0.5000896323127525  0.5009484690429875
  0.3261489675069595  0.6249988148831949  0.5155191660125933
  0.2913770706901994  0.6258709661610059  0.6886051010550132
  0.1271195310482504  0.4998453133858310  0.6400070943187840
  0.8725634273469408  0.7512642304919278  0.3598252228763878
  0.6791454453223222  0.8801057759120294  0.4855589974270402
  0.7082485678141662  0.8750418590287481  0.3126459753482336
  0.5309129910912611  0.7500558380574541  0.3288500126818056
  0.9703074710223618  0.8749391255005355  0.1715638923317839
  0.9989324456529962  0.8752051212666538  0.9986731782441768
  0.8251855989836656  0.7497712954132567  0.0154746202102923
  0.7923860985892137  0.7501909829606986  0.1897236686942083
  0.6281722134146980  0.8749443298141132  0.1412208339027651
  0.3744330384719844  0.8741304404017706  0.3597256910376708
  0.1751491471432150  0.7488935408839994  0.4843896118253476
  0.2078933406544685  0.7501841466896256  0.3110774020439230
  0.0300816406525714  0.8763798204889319  0.3297858103319707
  0.4703170096089722  0.7500288062174393  0.1715625271011455
  0.4985008584192920  0.7499970808198310  0.9993284754757277
  0.3251796893965169  0.8756941971939639  0.0154782717754790
  0.2925795890145710  0.8749035110481125  0.1891528183385341
  0.1274668274831753  0.7499518195815308  0.1404221545019880
  0.8713693083537106  0.7501979581691199  0.8587669888116093
  0.6740573045189380  0.8748321772560530  0.9851482714950727
  0.7052416390460412  0.8738620966533529  0.8122942833263106
  0.5293273361585418  0.7498069319482062  0.8284545739445189
  0.9668425585634227  0.8882946217172524  0.6665216675525494
  0.0029951867285707  0.8723063902302487  0.5014950598297108
  0.8253447971141534  0.7501697784460138  0.5147205386772548
  0.7972316340103059  0.7515399222558693  0.6861143626078023
  0.6286453624484661  0.8744426465704788  0.6404829021364975
  0.3712658955907098  0.8751151202998521  0.8591750416490473
  0.1737479294546778  0.7505055057403079  0.9846514060404783
  0.2048877292099645  0.7515064533684824  0.8111331565387527
  0.0273154745701013  0.8749645308560056  0.8263298006101957
  0.4694664698887645  0.7504021473802609  0.6713288560435136
  0.5038813246567827  0.7510237860375876  0.5008981693298352
  0.3257593158899586  0.8736981364543913  0.5155792297608076
  0.2893991882385267  0.8766896571627035  0.6886687364229543
  0.1255028381830682  0.7522013530022870  0.6408893500503654
  0.9751580716471109  0.0001103589491222  0.5924935629107612
 
  0.00000000E+00  0.00000000E+00  0.00000000E+00
  0.00000000E+00  0.00000000E+00  0.00000000E+00
  0.00000000E+00  0.00000000E+00  0.00000000E+00
  0.00000000E+00  0.00000000E+00  0.00000000E+00
  0.00000000E+00  0.00000000E+00  0.00000000E+00
  0.00000000E+00  0.00000000E+00  0.00000000E+00
  0.00000000E+00  0.00000000E+00  0.00000000E+00
  0.00000000E+00  0.00000000E+00  0.00000000E+00
  0.00000000E+00  0.00000000E+00  0.00000000E+00
  0.00000000E+00  0.00000000E+00  0.00000000E+00
  0.00000000E+00  0.00000000E+00  0.00000000E+00
  0.00000000E+00  0.00000000E+00  0.00000000E+00
  0.00000000E+00  0.00000000E+00  0.00000000E+00
  0.00000000E+00  0.00000000E+00  0.00000000E+00
  0.00000000E+00  0.00000000E+00  0.00000000E+00
  0.00000000E+00  0.00000000E+00  0.00000000E+00
  0.00000000E+00  0.00000000E+00  0.00000000E+00
  0.00000000E+00  0.00000000E+00  0.00000000E+00
  0.00000000E+00  0.00000000E+00  0.00000000E+00
  0.00000000E+00  0.00000000E+00  0.00000000E+00
  0.00000000E+00  0.00000000E+00  0.00000000E+00
  0.00000000E+00  0.00000000E+00  0.00000000E+00
  0.00000000E+00  0.00000000E+00  0.00000000E+00
  0.00000000E+00  0.00000000E+00  0.00000000E+00
  0.00000000E+00  0.00000000E+00  0.00000000E+00
  0.00000000E+00  0.00000000E+00  0.00000000E+00
  0.00000000E+00  0.00000000E+00  0.00000000E+00
  0.00000000E+00  0.00000000E+00  0.00000000E+00
  0.00000000E+00  0.00000000E+00  0.00000000E+00
  0.00000000E+00  0.00000000E+00  0.00000000E+00
  0.00000000E+00  0.00000000E+00  0.00000000E+00
  0.00000000E+00  0.00000000E+00  0.00000000E+00
  0.00000000E+00  0.00000000E+00  0.00000000E+00
  0.00000000E+00  0.00000000E+00  0.00000000E+00
  0.00000000E+00  0.00000000E+00  0.00000000E+00
  0.00000000E+00  0.00000000E+00  0.00000000E+00
  0.00000000E+00  0.00000000E+00  0.00000000E+00
  0.00000000E+00  0.00000000E+00  0.00000000E+00
  0.00000000E+00  0.00000000E+00  0.00000000E+00
  0.00000000E+00  0.00000000E+00  0.00000000E+00
  0.00000000E+00  0.00000000E+00  0.00000000E+00
  0.00000000E+00  0.00000000E+00  0.00000000E+00
  0.00000000E+00  0.00000000E+00  0.00000000E+00
  0.00000000E+00  0.00000000E+00  0.00000000E+00
  0.00000000E+00  0.00000000E+00  0.00000000E+00
  0.00000000E+00  0.00000000E+00  0.00000000E+00
  0.00000000E+00  0.00000000E+00  0.00000000E+00
  0.00000000E+00  0.00000000E+00  0.00000000E+00
  0.00000000E+00  0.00000000E+00  0.00000000E+00
  0.00000000E+00  0.00000000E+00  0.00000000E+00
  0.00000000E+00  0.00000000E+00  0.00000000E+00
  0.00000000E+00  0.00000000E+00  0.00000000E+00
  0.00000000E+00  0.00000000E+00  0.00000000E+00
  0.00000000E+00  0.00000000E+00  0.00000000E+00
  0.00000000E+00  0.00000000E+00  0.00000000E+00
  0.00000000E+00  0.00000000E+00  0.00000000E+00
  0.00000000E+00  0.00000000E+00  0.00000000E+00
  0.00000000E+00  0.00000000E+00  0.00000000E+00
  0.00000000E+00  0.00000000E+00  0.00000000E+00
  0.00000000E+00  0.00000000E+00  0.00000000E+00
  0.00000000E+00  0.00000000E+00  0.00000000E+00
  0.00000000E+00  0.00000000E+00  0.00000000E+00
  0.00000000E+00  0.00000000E+00  0.00000000E+00
  0.00000000E+00  0.00000000E+00  0.00000000E+00
  0.00000000E+00  0.00000000E+00  0.00000000E+00
  0.00000000E+00  0.00000000E+00  0.00000000E+00
  0.00000000E+00  0.00000000E+00  0.00000000E+00
  0.00000000E+00  0.00000000E+00  0.00000000E+00
  0.00000000E+00  0.00000000E+00  0.00000000E+00
  0.00000000E+00  0.00000000E+00  0.00000000E+00
  0.00000000E+00  0.00000000E+00  0.00000000E+00
  0.00000000E+00  0.00000000E+00  0.00000000E+00
  0.00000000E+00  0.00000000E+00  0.00000000E+00
  0.00000000E+00  0.00000000E+00  0.00000000E+00
  0.00000000E+00  0.00000000E+00  0.00000000E+00
  0.00000000E+00  0.00000000E+00  0.00000000E+00
  0.00000000E+00  0.00000000E+00  0.00000000E+00
  0.00000000E+00  0.00000000E+00  0.00000000E+00
  0.00000000E+00  0.00000000E+00  0.00000000E+00
  0.00000000E+00  0.00000000E+00  0.00000000E+00
  0.00000000E+00  0.00000000E+00  0.00000000E+00
  0.00000000E+00  0.00000000E+00  0.00000000E+00
  0.00000000E+00  0.00000000E+00  0.00000000E+00
  0.00000000E+00  0.00000000E+00  0.00000000E+00
  0.00000000E+00  0.00000000E+00  0.00000000E+00
  0.00000000E+00  0.00000000E+00  0.00000000E+00
  0.00000000E+00  0.00000000E+00  0.00000000E+00
  0.00000000E+00  0.00000000E+00  0.00000000E+00
  0.00000000E+00  0.00000000E+00  0.00000000E+00
  0.00000000E+00  0.00000000E+00  0.00000000E+00
  0.00000000E+00  0.00000000E+00  0.00000000E+00
  0.00000000E+00  0.00000000E+00  0.00000000E+00
  0.00000000E+00  0.00000000E+00  0.00000000E+00
  0.00000000E+00  0.00000000E+00  0.00000000E+00
  0.00000000E+00  0.00000000E+00  0.00000000E+00
  0.00000000E+00  0.00000000E+00  0.00000000E+00
  0.00000000E+00  0.00000000E+00  0.00000000E+00
  0.00000000E+00  0.00000000E+00  0.00000000E+00
  0.00000000E+00  0.00000000E+00  0.00000000E+00
  0.00000000E+00  0.00000000E+00  0.00000000E+00
  0.00000000E+00  0.00000000E+00  0.00000000E+00
  0.00000000E+00  0.00000000E+00  0.00000000E+00
  0.00000000E+00  0.00000000E+00  0.00000000E+00
  0.00000000E+00  0.00000000E+00  0.00000000E+00
  0.00000000E+00  0.00000000E+00  0.00000000E+00
  0.00000000E+00  0.00000000E+00  0.00000000E+00
  0.00000000E+00  0.00000000E+00  0.00000000E+00
  0.00000000E+00  0.00000000E+00  0.00000000E+00
  0.00000000E+00  0.00000000E+00  0.00000000E+00
  0.00000000E+00  0.00000000E+00  0.00000000E+00
  0.00000000E+00  0.00000000E+00  0.00000000E+00
  0.00000000E+00  0.00000000E+00  0.00000000E+00
  0.00000000E+00  0.00000000E+00  0.00000000E+00
  0.00000000E+00  0.00000000E+00  0.00000000E+00
  0.00000000E+00  0.00000000E+00  0.00000000E+00
  0.00000000E+00  0.00000000E+00  0.00000000E+00
  0.00000000E+00  0.00000000E+00  0.00000000E+00
  0.00000000E+00  0.00000000E+00  0.00000000E+00
  0.00000000E+00  0.00000000E+00  0.00000000E+00
  0.00000000E+00  0.00000000E+00  0.00000000E+00
  0.00000000E+00  0.00000000E+00  0.00000000E+00
  0.00000000E+00  0.00000000E+00  0.00000000E+00
  0.00000000E+00  0.00000000E+00  0.00000000E+00
  0.00000000E+00  0.00000000E+00  0.00000000E+00
  0.00000000E+00  0.00000000E+00  0.00000000E+00
  0.00000000E+00  0.00000000E+00  0.00000000E+00
  0.00000000E+00  0.00000000E+00  0.00000000E+00
  0.00000000E+00  0.00000000E+00  0.00000000E+00
  0.00000000E+00  0.00000000E+00  0.00000000E+00
  0.00000000E+00  0.00000000E+00  0.00000000E+00
  0.00000000E+00  0.00000000E+00  0.00000000E+00
  0.00000000E+00  0.00000000E+00  0.00000000E+00
  0.00000000E+00  0.00000000E+00  0.00000000E+00
  0.00000000E+00  0.00000000E+00  0.00000000E+00
  0.00000000E+00  0.00000000E+00  0.00000000E+00
  0.00000000E+00  0.00000000E+00  0.00000000E+00
  0.00000000E+00  0.00000000E+00  0.00000000E+00
  0.00000000E+00  0.00000000E+00  0.00000000E+00
  0.00000000E+00  0.00000000E+00  0.00000000E+00
  0.00000000E+00  0.00000000E+00  0.00000000E+00
  0.00000000E+00  0.00000000E+00  0.00000000E+00
  0.00000000E+00  0.00000000E+00  0.00000000E+00
  0.00000000E+00  0.00000000E+00  0.00000000E+00
  0.00000000E+00  0.00000000E+00  0.00000000E+00
  0.00000000E+00  0.00000000E+00  0.00000000E+00
  0.00000000E+00  0.00000000E+00  0.00000000E+00
  0.00000000E+00  0.00000000E+00  0.00000000E+00
  0.00000000E+00  0.00000000E+00  0.00000000E+00
  0.00000000E+00  0.00000000E+00  0.00000000E+00
  0.00000000E+00  0.00000000E+00  0.00000000E+00
  0.00000000E+00  0.00000000E+00  0.00000000E+00
  0.00000000E+00  0.00000000E+00  0.00000000E+00
  0.00000000E+00  0.00000000E+00  0.00000000E+00
  0.00000000E+00  0.00000000E+00  0.00000000E+00
  0.00000000E+00  0.00000000E+00  0.00000000E+00
  0.00000000E+00  0.00000000E+00  0.00000000E+00
  0.00000000E+00  0.00000000E+00  0.00000000E+00
  0.00000000E+00  0.00000000E+00  0.00000000E+00
  0.00000000E+00  0.00000000E+00  0.00000000E+00
  0.00000000E+00  0.00000000E+00  0.00000000E+00
  0.00000000E+00  0.00000000E+00  0.00000000E+00
  0.00000000E+00  0.00000000E+00  0.00000000E+00
  0.00000000E+00  0.00000000E+00  0.00000000E+00
  0.00000000E+00  0.00000000E+00  0.00000000E+00
  0.00000000E+00  0.00000000E+00  0.00000000E+00
  0.00000000E+00  0.00000000E+00  0.00000000E+00
  0.00000000E+00  0.00000000E+00  0.00000000E+00
  0.00000000E+00  0.00000000E+00  0.00000000E+00
  0.00000000E+00  0.00000000E+00  0.00000000E+00
  0.00000000E+00  0.00000000E+00  0.00000000E+00
  0.00000000E+00  0.00000000E+00  0.00000000E+00
  0.00000000E+00  0.00000000E+00  0.00000000E+00
  0.00000000E+00  0.00000000E+00  0.00000000E+00
  0.00000000E+00  0.00000000E+00  0.00000000E+00
  0.00000000E+00  0.00000000E+00  0.00000000E+00
  0.00000000E+00  0.00000000E+00  0.00000000E+00
  0.00000000E+00  0.00000000E+00  0.00000000E+00
  0.00000000E+00  0.00000000E+00  0.00000000E+00
  0.00000000E+00  0.00000000E+00  0.00000000E+00
  0.00000000E+00  0.00000000E+00  0.00000000E+00
  0.00000000E+00  0.00000000E+00  0.00000000E+00
  0.00000000E+00  0.00000000E+00  0.00000000E+00
  0.00000000E+00  0.00000000E+00  0.00000000E+00
  0.00000000E+00  0.00000000E+00  0.00000000E+00
  0.00000000E+00  0.00000000E+00  0.00000000E+00
  0.00000000E+00  0.00000000E+00  0.00000000E+00
  0.00000000E+00  0.00000000E+00  0.00000000E+00
  0.00000000E+00  0.00000000E+00  0.00000000E+00
  0.00000000E+00  0.00000000E+00  0.00000000E+00
  0.00000000E+00  0.00000000E+00  0.00000000E+00
  0.00000000E+00  0.00000000E+00  0.00000000E+00
  0.00000000E+00  0.00000000E+00  0.00000000E+00
  0.00000000E+00  0.00000000E+00  0.00000000E+00
  0.00000000E+00  0.00000000E+00  0.00000000E+00
  0.00000000E+00  0.00000000E+00  0.00000000E+00
  0.00000000E+00  0.00000000E+00  0.00000000E+00
  0.00000000E+00  0.00000000E+00  0.00000000E+00
  0.00000000E+00  0.00000000E+00  0.00000000E+00
  0.00000000E+00  0.00000000E+00  0.00000000E+00
  0.00000000E+00  0.00000000E+00  0.00000000E+00
  0.00000000E+00  0.00000000E+00  0.00000000E+00
  0.00000000E+00  0.00000000E+00  0.00000000E+00
  0.00000000E+00  0.00000000E+00  0.00000000E+00
  0.00000000E+00  0.00000000E+00  0.00000000E+00
  0.00000000E+00  0.00000000E+00  0.00000000E+00
  0.00000000E+00  0.00000000E+00  0.00000000E+00
  0.00000000E+00  0.00000000E+00  0.00000000E+00
  0.00000000E+00  0.00000000E+00  0.00000000E+00
  0.00000000E+00  0.00000000E+00  0.00000000E+00
  0.00000000E+00  0.00000000E+00  0.00000000E+00
  0.00000000E+00  0.00000000E+00  0.00000000E+00
  0.00000000E+00  0.00000000E+00  0.00000000E+00
  0.00000000E+00  0.00000000E+00  0.00000000E+00
  0.00000000E+00  0.00000000E+00  0.00000000E+00
  0.00000000E+00  0.00000000E+00  0.00000000E+00
  0.00000000E+00  0.00000000E+00  0.00000000E+00
  0.00000000E+00  0.00000000E+00  0.00000000E+00
  0.00000000E+00  0.00000000E+00  0.00000000E+00
  0.00000000E+00  0.00000000E+00  0.00000000E+00
  0.00000000E+00  0.00000000E+00  0.00000000E+00
  0.00000000E+00  0.00000000E+00  0.00000000E+00
  0.00000000E+00  0.00000000E+00  0.00000000E+00
  0.00000000E+00  0.00000000E+00  0.00000000E+00
  0.00000000E+00  0.00000000E+00  0.00000000E+00
  0.00000000E+00  0.00000000E+00  0.00000000E+00
  0.00000000E+00  0.00000000E+00  0.00000000E+00
  0.00000000E+00  0.00000000E+00  0.00000000E+00
  0.00000000E+00  0.00000000E+00  0.00000000E+00
  0.00000000E+00  0.00000000E+00  0.00000000E+00
  0.00000000E+00  0.00000000E+00  0.00000000E+00
  0.00000000E+00  0.00000000E+00  0.00000000E+00
  0.00000000E+00  0.00000000E+00  0.00000000E+00
  0.00000000E+00  0.00000000E+00  0.00000000E+00
  0.00000000E+00  0.00000000E+00  0.00000000E+00
  0.00000000E+00  0.00000000E+00  0.00000000E+00
  0.00000000E+00  0.00000000E+00  0.00000000E+00
  0.00000000E+00  0.00000000E+00  0.00000000E+00
  0.00000000E+00  0.00000000E+00  0.00000000E+00
  0.00000000E+00  0.00000000E+00  0.00000000E+00
  0.00000000E+00  0.00000000E+00  0.00000000E+00
