# Supplementary material for: The mechanisms underlying the enhanced high-temperature properties of GRX-810
Source: Nat Commun. 2025 Dec 14;17:963. doi: 10.1038/s41467-025-67687-4 (PMC12847880; doi:10.1038/s41467-025-67687-4)
Supplement: Supplementary file 3 — Supplementary Data 1 [file 41467_2025_67687_MOESM3_ESM.zip › DFT datasets/Y2O3_mono_Ti1_site2_relax.vasp]

POSCAR file written by OVITO Basic 3.10.
   1.00000000000000     
    14.0329844804315034   -0.0003409944175868   -0.0025155134768803
    -0.0004839532021126   14.0016815364793885   -0.0001014662584669
    -3.1257631720292030    0.0003605439237879   17.0167607812448978
   Y    O    Ti
    95   144     1
Direct
  0.8641915313189307  0.1250160200869774  0.2559424571763420
  0.6354316200477460  0.9999730257829652  0.2439750691115204
  0.9673117436220212 -0.0000136682352137  0.0930301611228239
  0.8090242154033043  0.1249895908135849  0.4318317126680762
  0.6902106663699268  0.0000142185612708  0.0683511938829813
  0.5323641953920025  0.1250211799251017  0.4073247282187286
  0.3645077709520756 -0.0000221764911832  0.2556126887354531
  0.1357352973140528  0.1250896781553886  0.2431199956419407
  0.4675654277342763  0.1250731035153449  0.0924811850995770
  0.3093822356074452 -0.0000135434334423  0.4309773475966978
  0.1916996247879681  0.1242386342773504  0.0671631099166062
  0.0322879109261773 -0.0000850499280757  0.4062878153640516
  0.8647131671065396  0.1244947639830724  0.7559071006866498
  0.6320172323994875  0.0000591313653532  0.7443111272126308
  0.9677888000971570 -0.0000917723717953  0.5931400080170554
  0.8074875867679526  0.1247492758721886  0.9316181884625043
  0.6903141088097895 -0.0000307491197090  0.5689474557703185
  0.5309463356636203  0.1243532414300113  0.9044844153426363
  0.1359124645693232  0.1235469303495605  0.7450412686572035
  0.4666555666034079  0.1249339550344767  0.5942734964712511
  0.3123541178038539  0.0000092320074269  0.9266153349235776
  0.1908653187033353  0.1233751411304390  0.5678495388271905
  0.0317186832124879 -0.0000218992169008  0.9075362932432535
  0.8643830577794999  0.3749346077919741  0.2561527882051859
  0.6358111514714460  0.2499248274808217  0.2441156618915521
  0.9671513466229356  0.2499602084984738  0.0929178902309858
  0.8094125448336981  0.3748658078163133  0.4318073051415495
  0.6891579676729401  0.2498436881722027  0.0677740600751674
  0.5324312763779218  0.3751013200417821  0.4070285501727915
  0.3645980683167636  0.2499107133299584  0.2559940980000906
  0.1356940852331166  0.3749668597471839  0.2438639797980914
  0.4677000504103507  0.3748864898527235  0.0934337840916908
  0.3091247486502754  0.2497364028481567  0.4314717222181044
  0.1908184017149298  0.3748770668325535  0.0685282230977439
  0.0330887607678567  0.2498559696522409  0.4063457461038320
  0.8646018158391703  0.3747026864222036  0.7557120629857639
  0.6353547684680037  0.2499345512724947  0.7443827814639333
  0.9697849288571740  0.2491559502562315  0.5927909315409512
  0.8089575626119966  0.3749006230561757  0.9317176815810797
  0.6908553258494101  0.2500054623030897  0.5686361097376998
  0.5314317147554314  0.3752686193426979  0.9072725571092908
  0.3661882592317661  0.2471091437009308  0.7579808864387750
  0.1367688210652475  0.3745380748300239  0.7444718887935383
  0.4677952492105727  0.3748380129686018  0.5934537329305850
  0.3082414431044601  0.2501927867755862  0.9316876799746659
  0.1915678728259793  0.3745227575762802  0.5683574270690279
  0.0312969095288289  0.2497138883281676  0.9066861899328372
  0.8643819616106954  0.6250465391297090  0.2561567584301901
  0.6357187789353004  0.4999944088619933  0.2440759137432530
  0.9672943279485767  0.4999890396380352  0.0932006627565530
  0.8094348486384858  0.6251385481132774  0.4318225317896670
  0.6911723305246166  0.5000025163882359  0.0686389984041116
  0.5324311220330623  0.6248939962808171  0.4070231648012500
  0.3643839096245864  0.5000062583468452  0.2560620036274376
  0.1356789696903444  0.6249719427718819  0.2438474334742909
  0.4676803289936165  0.6251338533234311  0.0934331649678367
  0.3100756403314500  0.4999643639144967  0.4317815728159249
  0.1908078834670249  0.6251174165491161  0.0685175723716584
  0.0331260536723246  0.4999838432357587  0.4071454384325155
  0.8645979497735228  0.6253560025153651  0.7556927405985400
  0.6348741689848988  0.5000137458706521  0.7442070195290268
  0.9685493825565430  0.5000186227766195  0.5941731233165035
  0.8089402583600185  0.6251238531002813  0.9317144540247452
  0.6920291893051835  0.5000195479583018  0.5686948974833882
  0.5314074723188265  0.6247870262972247  0.9071807016248664
  0.3637511093902538  0.4999711580484035  0.7556046170843795
  0.1366948323081057  0.6254558408858074  0.7444575743209007
  0.4678380738883806  0.6252014209602637  0.5934637179240130
  0.3091607314083605  0.5000427309410139  0.9320474527474170
  0.1915645281381387  0.6254090161477186  0.5683343024872463
  0.0314875252449537  0.5000183021469273  0.9065702983890621
  0.8641647286217400  0.8749565638419365  0.2559552076628568
  0.6358297121418035  0.7500653362261648  0.2441251246035223
  0.9671278539212069  0.7500187777417847  0.0929406450871182
  0.8091635905702662  0.8749788991855765  0.4319048744386825
  0.6891661518956849  0.7501483109511271  0.0677822911254038
  0.5323446289937127  0.8749427023002152  0.4073265094357834
  0.3645749323541882  0.7500820738286929  0.2559776288472446
  0.1357498360715694  0.8748703186921521  0.2431177200452914
  0.4675531442268514  0.8749441428536979  0.0924896127038085
  0.3091020421574983  0.7501522192878362  0.4314096935173776
  0.1916949905026559  0.8757579700833250  0.0671440674427393
  0.0331251740115498  0.7501261852285884  0.4064118560720759
  0.8647418815095125  0.8755334039875964  0.7558999644977821
  0.6352828708200267  0.7501222964701537  0.7443834439582591
  0.9698462875908188  0.7509039445254527  0.5927749861232056
  0.8074700241590461  0.8752859044080010  0.9316044450502666
  0.6908244181018949  0.7500294719548863  0.5686373946016771
  0.5308021628161819  0.8755947438518379  0.9045519417785887
  0.3655361533181280  0.7532438808736548  0.7573509817881529
  0.1366435295237768  0.8766182377500177  0.7449697320696516
  0.4662400055845361  0.8749388347270142  0.5943753476976111
  0.3082958856579652  0.7499222857944539  0.9315988747773944
  0.1919263808135804  0.8764371347441303  0.5684308159908493
  0.0312394666474286  0.7503357919877884  0.9067072530263272
  0.8726870206219037  0.0000314675247488  0.3598176340568352
  0.6746574085488706  0.1251704140956509  0.4851428564102786
  0.7079781444873879  0.1250197242335897  0.3111968853428199
  0.5301453185992224 -0.0000750866147921  0.3288991800494381
  0.9698441082093445  0.1249032281408039  0.1711323356273311
  0.9991066619808946  0.1248292536891959  0.9989038856367433
  0.8246496429090875  0.0000358961019009  0.0155156394353861
  0.7923161251277697 -0.0000099475702555  0.1895108469046678
  0.6275377871597483  0.1245403860988093  0.1407540924231135
  0.3726483336474002  0.1248791034373961  0.3597372370418579
  0.1749645666222968  0.9998824444757086  0.4837657695297241
  0.2077018183453009 -0.0000153357123659  0.3102540970351935
  0.0300514997775115  0.1249473728172423  0.3282618215737459
  0.4699063783483142 -0.0000076469433679  0.1711145887761736
  0.4987010148317063  0.0000336626550228  0.9979160789546775
  0.3259242765914481  0.1250740908261685  0.0149623793646728
  0.2920787379873025  0.1249945537750199  0.1892136852783604
  0.1274985546686509  0.0000081774470747  0.1393998210333764
  0.8706388511103630  0.0000322518509389  0.8588586831760184
  0.6726710323481213  0.1243759342470434  0.9842978412458646
  0.7018676777970619  0.1237786915535821  0.8133406257952568
  0.5165427772269029  0.0000625728318892  0.8235833406504780
  0.9698542894002284  0.1247239244576820  0.6715565800575001
  0.0017083498341561  0.1245389961869335  0.5007899217806605
  0.8254342936898958  0.0000737492031279  0.5155874069059788
  0.7920031168598074  0.0000111728197939  0.6895312055976240
  0.6263588348594028  0.1238741936842301  0.6414231381724482
  0.3714745184272693  0.1315509447746710  0.8604705068791496
  0.1758235524344175  0.0000028149283819  0.9825192439928958
  0.2093135445821014  0.0002171744151497  0.8100712853767231
  0.0298600502172248  0.1245755470340482  0.8284298157729113
  0.4667884186495168  0.0000122278394539  0.6730638988393804
  0.5007220550333991  0.0001165438770162  0.5012980622020353
  0.3255254260659119  0.1245649232884193  0.5155926985322469
  0.3014716873311744  0.1132697008827429  0.6918356696033886
  0.1281574133923267  0.9998481692249312  0.6402760297754237
  0.8730202315246366  0.2499663776820699  0.3600984595305913
  0.6749423918607642  0.3749532764298928  0.4849542452230589
  0.7080974213236878  0.3749024010683448  0.3112933274234836
  0.5301503292162091  0.2499437505490575  0.3288705814907528
  0.9697990139869385  0.3748875199810753  0.1712919009245150
  0.9974422600845350  0.3745634576370939  0.9990502745779642
  0.8241725532287113  0.2493655361019339  0.0155307490652833
  0.7920682069984499  0.2500334336383990  0.1894359758234345
  0.6277048425254914  0.3756238619604299  0.1408808359958731
  0.3725780772154098  0.3745006219358594  0.3595541694445416
  0.1749713866798669  0.2488817289818746  0.4846435082278980
  0.2074985325668141  0.2498554253252279  0.3107968554673378
  0.0302329063599531  0.3750829939511751  0.3286700438111612
  0.4701977809498392  0.2498179606710464  0.1715683110041022
  0.5019783270547181  0.2509897019101253  0.0014008978822679
  0.3250435166723568  0.3752481748884358  0.0161715691372055
  0.2921995616172333  0.3749465582074956  0.1894623614673141
  0.1271502435704057  0.2499952938941018  0.1401676567327789
  0.8710483493460996  0.2490486317672336  0.8588937700791159
  0.6742682548934773  0.3756220336887701  0.9844712438328270
  0.7077448901166413  0.3751440657748687  0.8103695374432580
  0.5294311918015102  0.2508654939201299  0.8284197156159725
  0.9718401545747840  0.3736221707238643  0.6714197475187990
  0.0028504005810487  0.3744555475878899  0.5011414580837321
  0.8264053571705986  0.2499317430852354  0.5161280739786929
  0.7914886496140663  0.2491605834859749  0.6896610674541916
  0.6279690277297141  0.3759134608240365  0.6407362818769674
  0.3715066182264352  0.3749596956445218  0.8595440177993252
  0.1734287782902062  0.2502384892941732  0.9845394854478654
  0.2069153615262781  0.2490304448970032  0.8102652986542925
  0.0296929145984974  0.3749482343384944  0.8285340015663053
  0.4699773373836438  0.2500555325116128  0.6717290934103003
  0.5007958478981603  0.2498860273001727  0.5011738980974898
  0.3257913942542524  0.3743885476539764  0.5153549890645508
  0.2928899034519302  0.3731930582893531  0.6892785747511612
  0.1311930053373530  0.2452201522539173  0.6411884987217501
  0.8731123206210477  0.4999445941253533  0.3600265547374769
  0.6749835176514605  0.6250156788786586  0.4849440661973849
  0.7081356810675925  0.6250242823250491  0.3112969115008235
  0.5301726173978338  0.5000104466024555  0.3288388056549191
  0.9697791202020676  0.6250500478326713  0.1712903435836929
  0.9974543509727362  0.6253755045698992  0.9990656945796320
  0.8253073061261839  0.4999981484780917  0.0154138834403122
  0.7924140304807732  0.4999893137895879  0.1896299052715246
  0.6276627420550009  0.6243616560588019  0.1408853477487499
  0.3725951983325939  0.6254185594992749  0.3595013077321645
  0.1758403498777855  0.4999727075583669  0.4845750394801557
  0.2079889207994597  0.4999783201665328  0.3107590998598441
  0.0302719671852478  0.6248543695941797  0.3286938127642136
  0.4700661756089395  0.4999910047864583  0.1716343885161981
  0.4984642193767606  0.4999589180373656  0.9992639484040552
  0.3250357177388040  0.6247500183488145  0.0161880771925780
  0.2922228284908654  0.6250178175668548  0.1894343476331860
  0.1272145680952777  0.4999831716593632  0.1402997839449179
  0.8716381422979241  0.5000288148040233  0.8589551921775596
  0.6742709460802284  0.6243877030151854  0.9844663651596592
  0.7077577891769448  0.6248661767318406  0.8103504574060326
  0.5296888537578898  0.4999946417828355  0.8285180354057724
  0.9718600370257239  0.6263726896670316  0.6714230878258223
  0.0028051113419494  0.6254091428614844  0.5011404138992293
  0.8267906700863453  0.4999840257822546  0.5151775706078485
  0.7961199069139607  0.5000117696786397  0.6874804325386070
  0.6279981446666092  0.6240470046445689  0.6406844953294859
  0.3715225981739685  0.6249077257840983  0.8596460672855697
  0.1737003493015773  0.4999977362855806  0.9845779362091830
  0.2076069668371927  0.5000059273502810  0.8106865862092066
  0.0296959159184318  0.6250947146085536  0.8285359832488043
  0.4697691972701536  0.4999936393999223  0.6712994795320355
  0.4990359050355559  0.4999744530091245  0.4989377703857186
  0.3257870554632359  0.6255337032727748  0.5153514926938291
  0.2928159443392642  0.6266661047029343  0.6892574672422409
  0.1290475742188998  0.4999725106328166  0.6408060205815772
  0.8730490494963439  0.7499322613778879  0.3601074720120235
  0.6746718885956106  0.8748561614334877  0.4851450817384338
  0.7080301430754840  0.8749623043747708  0.3112289848781754
  0.5301814663021411  0.7500821549965520  0.3288839755751309
  0.9698550396764447  0.8750652938096100  0.1711272916414094
  0.9990971598744619  0.8751877930597589  0.9989101683981030
  0.8241874436894815  0.7506657298503736  0.0155286859834804
  0.7920687391095375  0.7499359724017840  0.1894170537379835
  0.6275395281403238  0.8754911497831489  0.1407651423377773
  0.3726494117925538  0.8750803239233171  0.3596028471738612
  0.1750273768521337  0.7510005232433427  0.4846800787802316
  0.2075367034399495  0.7500277121587334  0.3107106092442253
  0.0300399785066244  0.8750268126345710  0.3282685771793055
  0.4701891770959201  0.7501868657352465  0.1715571180784127
  0.5020393342312045  0.7490512057027208  0.0014363733911407
  0.3258583133934919  0.8749815384899642  0.0149430011364274
  0.2919964049638043  0.8749922879885118  0.1891787406015304
  0.1271108324787587  0.7499719980770967  0.1401331092368095
  0.8710165341415649  0.7509658714057614  0.8589451259162875
  0.6727547127623301  0.8756373514873625  0.9843939191444385
  0.7018158507950256  0.8763108829096012  0.8133018290092535
  0.5293874891051188  0.7492001282213342  0.8284117358119193
  0.9698739300112112  0.8752392628109034  0.6715381902050589
  0.0012807616787570  0.8753986549417352  0.5006569771953521
  0.8263731602239655  0.7500015602317417  0.5161176546888836
  0.7914825659711308  0.7508684591407536  0.6896630590639536
  0.6262750417330001  0.8762172213057957  0.6413810466908365
  0.3712520920482497  0.8687656836131427  0.8606762734292254
  0.1734452256150179  0.7497767134872020  0.9845141663381503
  0.2071339870622108  0.7508037695171172  0.8100677473123066
  0.0300226788125607  0.8754341968878269  0.8284002458363041
  0.4701818516441741  0.7497817625387379  0.6716811483957099
  0.5007835957588128  0.7500223075781403  0.5011485313430686
  0.3257522771973756  0.8753148838047432  0.5151046864247381
  0.3026414990451277  0.8865255261668117  0.6906081979691190
  0.1312261292376525  0.7546112266708219  0.6411840154635312
  0.3662121409305191  0.0014957230261092  0.7467077589805767
 
  0.00000000E+00  0.00000000E+00  0.00000000E+00
  0.00000000E+00  0.00000000E+00  0.00000000E+00
  0.00000000E+00  0.00000000E+00  0.00000000E+00
  0.00000000E+00  0.00000000E+00  0.00000000E+00
  0.00000000E+00  0.00000000E+00  0.00000000E+00
  0.00000000E+00  0.00000000E+00  0.00000000E+00
  0.00000000E+00  0.00000000E+00  0.00000000E+00
  0.00000000E+00  0.00000000E+00  0.00000000E+00
  0.00000000E+00  0.00000000E+00  0.00000000E+00
  0.00000000E+00  0.00000000E+00  0.00000000E+00
  0.00000000E+00  0.00000000E+00  0.00000000E+00
  0.00000000E+00  0.00000000E+00  0.00000000E+00
  0.00000000E+00  0.00000000E+00  0.00000000E+00
  0.00000000E+00  0.00000000E+00  0.00000000E+00
  0.00000000E+00  0.00000000E+00  0.00000000E+00
  0.00000000E+00  0.00000000E+00  0.00000000E+00
  0.00000000E+00  0.00000000E+00  0.00000000E+00
  0.00000000E+00  0.00000000E+00  0.00000000E+00
  0.00000000E+00  0.00000000E+00  0.00000000E+00
  0.00000000E+00  0.00000000E+00  0.00000000E+00
  0.00000000E+00  0.00000000E+00  0.00000000E+00
  0.00000000E+00  0.00000000E+00  0.00000000E+00
  0.00000000E+00  0.00000000E+00  0.00000000E+00
  0.00000000E+00  0.00000000E+00  0.00000000E+00
  0.00000000E+00  0.00000000E+00  0.00000000E+00
  0.00000000E+00  0.00000000E+00  0.00000000E+00
  0.00000000E+00  0.00000000E+00  0.00000000E+00
  0.00000000E+00  0.00000000E+00  0.00000000E+00
  0.00000000E+00  0.00000000E+00  0.00000000E+00
  0.00000000E+00  0.00000000E+00  0.00000000E+00
  0.00000000E+00  0.00000000E+00  0.00000000E+00
  0.00000000E+00  0.00000000E+00  0.00000000E+00
  0.00000000E+00  0.00000000E+00  0.00000000E+00
  0.00000000E+00  0.00000000E+00  0.00000000E+00
  0.00000000E+00  0.00000000E+00  0.00000000E+00
  0.00000000E+00  0.00000000E+00  0.00000000E+00
  0.00000000E+00  0.00000000E+00  0.00000000E+00
  0.00000000E+00  0.00000000E+00  0.00000000E+00
  0.00000000E+00  0.00000000E+00  0.00000000E+00
  0.00000000E+00  0.00000000E+00  0.00000000E+00
  0.00000000E+00  0.00000000E+00  0.00000000E+00
  0.00000000E+00  0.00000000E+00  0.00000000E+00
  0.00000000E+00  0.00000000E+00  0.00000000E+00
  0.00000000E+00  0.00000000E+00  0.00000000E+00
  0.00000000E+00  0.00000000E+00  0.00000000E+00
  0.00000000E+00  0.00000000E+00  0.00000000E+00
  0.00000000E+00  0.00000000E+00  0.00000000E+00
  0.00000000E+00  0.00000000E+00  0.00000000E+00
  0.00000000E+00  0.00000000E+00  0.00000000E+00
  0.00000000E+00  0.00000000E+00  0.00000000E+00
  0.00000000E+00  0.00000000E+00  0.00000000E+00
  0.00000000E+00  0.00000000E+00  0.00000000E+00
  0.00000000E+00  0.00000000E+00  0.00000000E+00
  0.00000000E+00  0.00000000E+00  0.00000000E+00
  0.00000000E+00  0.00000000E+00  0.00000000E+00
  0.00000000E+00  0.00000000E+00  0.00000000E+00
  0.00000000E+00  0.00000000E+00  0.00000000E+00
  0.00000000E+00  0.00000000E+00  0.00000000E+00
  0.00000000E+00  0.00000000E+00  0.00000000E+00
  0.00000000E+00  0.00000000E+00  0.00000000E+00
  0.00000000E+00  0.00000000E+00  0.00000000E+00
  0.00000000E+00  0.00000000E+00  0.00000000E+00
  0.00000000E+00  0.00000000E+00  0.00000000E+00
  0.00000000E+00  0.00000000E+00  0.00000000E+00
  0.00000000E+00  0.00000000E+00  0.00000000E+00
  0.00000000E+00  0.00000000E+00  0.00000000E+00
  0.00000000E+00  0.00000000E+00  0.00000000E+00
  0.00000000E+00  0.00000000E+00  0.00000000E+00
  0.00000000E+00  0.00000000E+00  0.00000000E+00
  0.00000000E+00  0.00000000E+00  0.00000000E+00
  0.00000000E+00  0.00000000E+00  0.00000000E+00
  0.00000000E+00  0.00000000E+00  0.00000000E+00
  0.00000000E+00  0.00000000E+00  0.00000000E+00
  0.00000000E+00  0.00000000E+00  0.00000000E+00
  0.00000000E+00  0.00000000E+00  0.00000000E+00
  0.00000000E+00  0.00000000E+00  0.00000000E+00
  0.00000000E+00  0.00000000E+00  0.00000000E+00
  0.00000000E+00  0.00000000E+00  0.00000000E+00
  0.00000000E+00  0.00000000E+00  0.00000000E+00
  0.00000000E+00  0.00000000E+00  0.00000000E+00
  0.00000000E+00  0.00000000E+00  0.00000000E+00
  0.00000000E+00  0.00000000E+00  0.00000000E+00
  0.00000000E+00  0.00000000E+00  0.00000000E+00
  0.00000000E+00  0.00000000E+00  0.00000000E+00
  0.00000000E+00  0.00000000E+00  0.00000000E+00
  0.00000000E+00  0.00000000E+00  0.00000000E+00
  0.00000000E+00  0.00000000E+00  0.00000000E+00
  0.00000000E+00  0.00000000E+00  0.00000000E+00
  0.00000000E+00  0.00000000E+00  0.00000000E+00
  0.00000000E+00  0.00000000E+00  0.00000000E+00
  0.00000000E+00  0.00000000E+00  0.00000000E+00
  0.00000000E+00  0.00000000E+00  0.00000000E+00
  0.00000000E+00  0.00000000E+00  0.00000000E+00
  0.00000000E+00  0.00000000E+00  0.00000000E+00
  0.00000000E+00  0.00000000E+00  0.00000000E+00
  0.00000000E+00  0.00000000E+00  0.00000000E+00
  0.00000000E+00  0.00000000E+00  0.00000000E+00
  0.00000000E+00  0.00000000E+00  0.00000000E+00
  0.00000000E+00  0.00000000E+00  0.00000000E+00
  0.00000000E+00  0.00000000E+00  0.00000000E+00
  0.00000000E+00  0.00000000E+00  0.00000000E+00
  0.00000000E+00  0.00000000E+00  0.00000000E+00
  0.00000000E+00  0.00000000E+00  0.00000000E+00
  0.00000000E+00  0.00000000E+00  0.00000000E+00
  0.00000000E+00  0.00000000E+00  0.00000000E+00
  0.00000000E+00  0.00000000E+00  0.00000000E+00
  0.00000000E+00  0.00000000E+00  0.00000000E+00
  0.00000000E+00  0.00000000E+00  0.00000000E+00
  0.00000000E+00  0.00000000E+00  0.00000000E+00
  0.00000000E+00  0.00000000E+00  0.00000000E+00
  0.00000000E+00  0.00000000E+00  0.00000000E+00
  0.00000000E+00  0.00000000E+00  0.00000000E+00
  0.00000000E+00  0.00000000E+00  0.00000000E+00
  0.00000000E+00  0.00000000E+00  0.00000000E+00
  0.00000000E+00  0.00000000E+00  0.00000000E+00
  0.00000000E+00  0.00000000E+00  0.00000000E+00
  0.00000000E+00  0.00000000E+00  0.00000000E+00
  0.00000000E+00  0.00000000E+00  0.00000000E+00
  0.00000000E+00  0.00000000E+00  0.00000000E+00
  0.00000000E+00  0.00000000E+00  0.00000000E+00
  0.00000000E+00  0.00000000E+00  0.00000000E+00
  0.00000000E+00  0.00000000E+00  0.00000000E+00
  0.00000000E+00  0.00000000E+00  0.00000000E+00
  0.00000000E+00  0.00000000E+00  0.00000000E+00
  0.00000000E+00  0.00000000E+00  0.00000000E+00
  0.00000000E+00  0.00000000E+00  0.00000000E+00
  0.00000000E+00  0.00000000E+00  0.00000000E+00
  0.00000000E+00  0.00000000E+00  0.00000000E+00
  0.00000000E+00  0.00000000E+00  0.00000000E+00
  0.00000000E+00  0.00000000E+00  0.00000000E+00
  0.00000000E+00  0.00000000E+00  0.00000000E+00
  0.00000000E+00  0.00000000E+00  0.00000000E+00
  0.00000000E+00  0.00000000E+00  0.00000000E+00
  0.00000000E+00  0.00000000E+00  0.00000000E+00
  0.00000000E+00  0.00000000E+00  0.00000000E+00
  0.00000000E+00  0.00000000E+00  0.00000000E+00
  0.00000000E+00  0.00000000E+00  0.00000000E+00
  0.00000000E+00  0.00000000E+00  0.00000000E+00
  0.00000000E+00  0.00000000E+00  0.00000000E+00
  0.00000000E+00  0.00000000E+00  0.00000000E+00
  0.00000000E+00  0.00000000E+00  0.00000000E+00
  0.00000000E+00  0.00000000E+00  0.00000000E+00
  0.00000000E+00  0.00000000E+00  0.00000000E+00
  0.00000000E+00  0.00000000E+00  0.00000000E+00
  0.00000000E+00  0.00000000E+00  0.00000000E+00
  0.00000000E+00  0.00000000E+00  0.00000000E+00
  0.00000000E+00  0.00000000E+00  0.00000000E+00
  0.00000000E+00  0.00000000E+00  0.00000000E+00
  0.00000000E+00  0.00000000E+00  0.00000000E+00
  0.00000000E+00  0.00000000E+00  0.00000000E+00
  0.00000000E+00  0.00000000E+00  0.00000000E+00
  0.00000000E+00  0.00000000E+00  0.00000000E+00
  0.00000000E+00  0.00000000E+00  0.00000000E+00
  0.00000000E+00  0.00000000E+00  0.00000000E+00
  0.00000000E+00  0.00000000E+00  0.00000000E+00
  0.00000000E+00  0.00000000E+00  0.00000000E+00
  0.00000000E+00  0.00000000E+00  0.00000000E+00
  0.00000000E+00  0.00000000E+00  0.00000000E+00
  0.00000000E+00  0.00000000E+00  0.00000000E+00
  0.00000000E+00  0.00000000E+00  0.00000000E+00
  0.00000000E+00  0.00000000E+00  0.00000000E+00
  0.00000000E+00  0.00000000E+00  0.00000000E+00
  0.00000000E+00  0.00000000E+00  0.00000000E+00
  0.00000000E+00  0.00000000E+00  0.00000000E+00
  0.00000000E+00  0.00000000E+00  0.00000000E+00
  0.00000000E+00  0.00000000E+00  0.00000000E+00
  0.00000000E+00  0.00000000E+00  0.00000000E+00
  0.00000000E+00  0.00000000E+00  0.00000000E+00
  0.00000000E+00  0.00000000E+00  0.00000000E+00
  0.00000000E+00  0.00000000E+00  0.00000000E+00
  0.00000000E+00  0.00000000E+00  0.00000000E+00
  0.00000000E+00  0.00000000E+00  0.00000000E+00
  0.00000000E+00  0.00000000E+00  0.00000000E+00
  0.00000000E+00  0.00000000E+00  0.00000000E+00
  0.00000000E+00  0.00000000E+00  0.00000000E+00
  0.00000000E+00  0.00000000E+00  0.00000000E+00
  0.00000000E+00  0.00000000E+00  0.00000000E+00
  0.00000000E+00  0.00000000E+00  0.00000000E+00
  0.00000000E+00  0.00000000E+00  0.00000000E+00
  0.00000000E+00  0.00000000E+00  0.00000000E+00
  0.00000000E+00  0.00000000E+00  0.00000000E+00
  0.00000000E+00  0.00000000E+00  0.00000000E+00
  0.00000000E+00  0.00000000E+00  0.00000000E+00
  0.00000000E+00  0.00000000E+00  0.00000000E+00
  0.00000000E+00  0.00000000E+00  0.00000000E+00
  0.00000000E+00  0.00000000E+00  0.00000000E+00
  0.00000000E+00  0.00000000E+00  0.00000000E+00
  0.00000000E+00  0.00000000E+00  0.00000000E+00
  0.00000000E+00  0.00000000E+00  0.00000000E+00
  0.00000000E+00  0.00000000E+00  0.00000000E+00
  0.00000000E+00  0.00000000E+00  0.00000000E+00
  0.00000000E+00  0.00000000E+00  0.00000000E+00
  0.00000000E+00  0.00000000E+00  0.00000000E+00
  0.00000000E+00  0.00000000E+00  0.00000000E+00
  0.00000000E+00  0.00000000E+00  0.00000000E+00
  0.00000000E+00  0.00000000E+00  0.00000000E+00
  0.00000000E+00  0.00000000E+00  0.00000000E+00
  0.00000000E+00  0.00000000E+00  0.00000000E+00
  0.00000000E+00  0.00000000E+00  0.00000000E+00
  0.00000000E+00  0.00000000E+00  0.00000000E+00
  0.00000000E+00  0.00000000E+00  0.00000000E+00
  0.00000000E+00  0.00000000E+00  0.00000000E+00
  0.00000000E+00  0.00000000E+00  0.00000000E+00
  0.00000000E+00  0.00000000E+00  0.00000000E+00
  0.00000000E+00  0.00000000E+00  0.00000000E+00
  0.00000000E+00  0.00000000E+00  0.00000000E+00
  0.00000000E+00  0.00000000E+00  0.00000000E+00
  0.00000000E+00  0.00000000E+00  0.00000000E+00
  0.00000000E+00  0.00000000E+00  0.00000000E+00
  0.00000000E+00  0.00000000E+00  0.00000000E+00
  0.00000000E+00  0.00000000E+00  0.00000000E+00
  0.00000000E+00  0.00000000E+00  0.00000000E+00
  0.00000000E+00  0.00000000E+00  0.00000000E+00
  0.00000000E+00  0.00000000E+00  0.00000000E+00
  0.00000000E+00  0.00000000E+00  0.00000000E+00
  0.00000000E+00  0.00000000E+00  0.00000000E+00
  0.00000000E+00  0.00000000E+00  0.00000000E+00
  0.00000000E+00  0.00000000E+00  0.00000000E+00
  0.00000000E+00  0.00000000E+00  0.00000000E+00
  0.00000000E+00  0.00000000E+00  0.00000000E+00
  0.00000000E+00  0.00000000E+00  0.00000000E+00
  0.00000000E+00  0.00000000E+00  0.00000000E+00
  0.00000000E+00  0.00000000E+00  0.00000000E+00
  0.00000000E+00  0.00000000E+00  0.00000000E+00
  0.00000000E+00  0.00000000E+00  0.00000000E+00
  0.00000000E+00  0.00000000E+00  0.00000000E+00
  0.00000000E+00  0.00000000E+00  0.00000000E+00
  0.00000000E+00  0.00000000E+00  0.00000000E+00
  0.00000000E+00  0.00000000E+00  0.00000000E+00
  0.00000000E+00  0.00000000E+00  0.00000000E+00
  0.00000000E+00  0.00000000E+00  0.00000000E+00
  0.00000000E+00  0.00000000E+00  0.00000000E+00
  0.00000000E+00  0.00000000E+00  0.00000000E+00
  0.00000000E+00  0.00000000E+00  0.00000000E+00
  0.00000000E+00  0.00000000E+00  0.00000000E+00
  0.00000000E+00  0.00000000E+00  0.00000000E+00
  0.00000000E+00  0.00000000E+00  0.00000000E+00
  0.00000000E+00  0.00000000E+00  0.00000000E+00
  0.00000000E+00  0.00000000E+00  0.00000000E+00
  0.00000000E+00  0.00000000E+00  0.00000000E+00
