# Supplementary material for: The mechanisms underlying the enhanced high-temperature properties of GRX-810
Source: Nat Commun. 2025 Dec 14;17:963. doi: 10.1038/s41467-025-67687-4 (PMC12847880; doi:10.1038/s41467-025-67687-4)
Supplement: Supplementary file 3 — Supplementary Data 1 [file 41467_2025_67687_MOESM3_ESM.zip › DFT datasets/Y2O3_mono_Ti1_site3_relax.vasp]

POSCAR file written by OVITO Basic 3.10.
   1.00000000000000     
    14.0502874446369930    0.0000997804376122    0.0049651854223898
    -0.0000442828941423   13.9898563904037747    0.0001559200610944
    -3.1205480843955451    0.0005751615610264   17.0034452764449568
   Y    O    Ti
    95   144     1
Direct
  0.8641009289340339  0.1245940888725150  0.2558727459401145
  0.6359334509132928 -0.0000110073709042  0.2437308779875282
  0.9676118780685449 -0.0000369717745305  0.0920175588579678
  0.8086661971280169  0.1250879768583857  0.4316859188946587
  0.6877112670069160 -0.0000348496732188  0.0665000782033855
  0.5314818823743022  0.1250289290294825  0.4069898826081413
  0.3650934842524714 -0.0000156090166732  0.2554333993357813
  0.1349843233794216  0.1251451060532393  0.2434149585123035
  0.4665044619685002  0.1236302888464345  0.0927314646731265
  0.3086099548903176  0.0000338558496255  0.4314858085059625
  0.1920113767448512  0.1227071415295370  0.0668748987584451
  0.0321792939403917  0.0000082026182678  0.4072778082847344
  0.8638674898820866  0.1250891740304728  0.7558730411203037
  0.6350698517478779  0.0000006856409889  0.7443654131317532
  0.9678708442234665  0.0000149738735847  0.5937858663987331
  0.8090612154467607  0.1252002191334319  0.9313155117208766
  0.6908954253908590  0.0000236777274097  0.5685262331467269
  0.5305802665281405  0.1232571631737179  0.9093359176796660
  0.3647833282087742  0.0000013482424573  0.7616082613503162
  0.1361596254202681  0.1248390929696603  0.7452481358368952
  0.4670656371362302  0.1243001021245063  0.5939374726788257
  0.1912848225916878  0.1249882673885717  0.5693605458978220
  0.0330601384687847  0.9999253280033145  0.9048408188817053
  0.8645589387983448  0.3749512132363391  0.2561957318187853
  0.6349450264952154  0.2497212976818537  0.2435300445612799
  0.9691544019820312  0.2498107846727046  0.0933029207141369
  0.8086013356310395  0.3749493878270257  0.4315743662590732
  0.6925157175116059  0.2499131415773201  0.0690803706571700
  0.5317671234477072  0.3749365793084354  0.4066253852555031
  0.3644270118979462  0.2497469686890697  0.2553326723696965
  0.1361570451306912  0.3750255228820484  0.2438819532296815
  0.4672475271477334  0.3747761529337786  0.0926578788613119
  0.3091422571200986  0.2498498969732012  0.4316040015018124
  0.1913972268493876  0.3741632657443965  0.0678252675070314
  0.0324274373590686  0.2497862147944486  0.4069627420257687
  0.8650781657914053  0.3748956687162361  0.7562067320747765
  0.6344802038594205  0.2495089956623627  0.7443624182852955
  0.9681190650173721  0.2498677310791483  0.5934066095140417
  0.8079988748057341  0.3749593846541620  0.9314066723134996
  0.6908866992557370  0.2500596547168509  0.5686953984534905
  0.5318834992532006  0.3740432180878516  0.9058159982088912
  0.3635853666855627  0.2502539403684460  0.7553902457408032
  0.1361354901709770  0.3750541686259771  0.7443049048248443
  0.4674551966911484  0.3749473793713815  0.5927995550847424
  0.3102128251829167  0.2451590180201809  0.9311406609804281
  0.1904734827286524  0.3749864432288392  0.5681735603194589
  0.0330866790808645  0.2499586896616490  0.9073354290999391
  0.8645587519996611  0.6250251004132866  0.2562125826083092
  0.6354120189240038  0.5000068753528476  0.2438041651770330
  0.9688047949474730  0.4999945894359656  0.0933045688888004
  0.8085795984472397  0.6251568543958890  0.4315729358538213
  0.6910858796287868  0.4999663508526057  0.0685609170057902
  0.5317488467799202  0.6250560804644640  0.4066173247631741
  0.3643800831243366  0.4999806146548035  0.2557239610097698
  0.1361759781199499  0.6249710824693054  0.2438889827230058
  0.4672773879524597  0.6252226325221897  0.0926521708246397
  0.3091066507164941  0.5000136366729589  0.4315248167198921
  0.1914439504730706  0.6257971237934886  0.0678369615834028
  0.0323383640504118  0.5000014699651714  0.4068364972449945
  0.8650944021993906  0.6250848176457230  0.7562085824759487
  0.6348282569845332  0.4999831015895288  0.7439531399526179
  0.9680805301895909  0.5000210088219595  0.5932860359656962
  0.8079662480175234  0.6249344740411843  0.9313974048932293
  0.6911165104905630  0.5000586393326528  0.5685753652075277
  0.5319218136363052  0.6259806878771070  0.9057623935230368
  0.3642457742839144  0.5000332192262652  0.7560605086111267
  0.1361352639523505  0.6249669900381528  0.7442985209251639
  0.4674418508916383  0.6250795530659494  0.5928075217521462
  0.3106381556971864  0.4999832355908741  0.9321876201690424
  0.1904743775088071  0.6250967455872389  0.5681736323844631
  0.0332365268167060  0.4999756468299929  0.9071827761506870
  0.8640983835990866  0.8753729050700017  0.2558790123158271
  0.6349485562511391  0.7502831065379464  0.2435107406914892
  0.9692100459370556  0.7501474476319531  0.0932667281053166
  0.8086571574770811  0.8749758967806094  0.4316729233539170
  0.6925186969673134  0.7500274217085663  0.0690936121269002
  0.5314767641620640  0.8749893809254190  0.4069943569552479
  0.3644647632943868  0.7502119276070528  0.2553443243907350
  0.1349804753430588  0.8748102649662857  0.2434293347708430
  0.4664192900199496  0.8763877003537131  0.0927431798568736
  0.3091894135872292  0.7502003790097124  0.4316286664337328
  0.1920823368149073  0.8772723140962345  0.0668850759663371
  0.0324541167502375  0.7502081321286789  0.4069668780660030
  0.8638632152646875  0.8748999952932279  0.7558709710569341
  0.6344566560046485  0.7504904948185785  0.7443857558568530
  0.9681154791266176  0.7501661426838993  0.5933999109774551
  0.8090105637128403  0.8746745164236275  0.9313067117434977
  0.6908967223631908  0.7500349679914946  0.5687246779103534
  0.5305135641567563  0.8767875611637961  0.9093688233398181
  0.3635792462189766  0.7498173222950247  0.7553770710420686
  0.1361720307359286  0.8751688968549577  0.7452085806334391
  0.4670535886147431  0.8757248500788295  0.5939253906061087
  0.3102508171385396  0.7548437002051284  0.9311529620628093
  0.1912458110110033  0.8751222470092908  0.5693154932947792
  0.0330668606634982  0.7499461917630795  0.9073225747239594
  0.8727110110113787  0.0000148003952627  0.3597592500837947
  0.6740294430084474  0.1250400135533896  0.4845103413079885
  0.7079857957590012  0.1250657617902033  0.3108076656217454
  0.5297538681773517  0.0000027981011432  0.3285755012632072
  0.9702238906040890  0.1245941645736271  0.1713200265454283
  0.0024254404845234  0.1242620895716425  0.0006336621355768
  0.8250940150726050  0.9999033486698373  0.0148308668347567
  0.7911211458643271 -0.0000011246824357  0.1891133394259258
  0.6265722023486762  0.1270147329041078  0.1406320806413864
  0.3715124931267788  0.1248476741393961  0.3587913984378515
  0.1742350746796284  0.0001408527567009  0.4851540965863839
  0.2076639630790516  0.9999711567029916  0.3094751384350016
  0.0301894820006498  0.1247537525207078  0.3285296170505797
  0.4713336992481286  0.0000039325838487  0.1718042500334706
  0.5171235379745478  0.0000212522368540  0.0061523524969199
  0.3257137099360577  0.1108228783951765  0.0090573473319005
  0.2958294652579400  0.1246611475009420  0.1854883923048109
  0.1283258166137954 -0.0000340488573251  0.1387990700904455
  0.8726796362858230  0.9999239751847542  0.8591626741979066
  0.6757061940283708  0.1274503445195543  0.9838074930311311
  0.7083609760010210  0.1251592709349400  0.8102204323985278
  0.5310635432608876  0.0000019223077424  0.8296755327039035
  0.9699873862406907  0.1251116929658663  0.6716748522242557
  0.0007610318827513  0.1249667687423716  0.5011338700403623
  0.8255847594557262  0.0000031010056824  0.5155677779191121
  0.7922019423688053 -0.0000026285926657  0.6886776772965856
  0.6271195651800721  0.1250888631374271  0.6403028636570489
  0.3696855626901732  0.1173352688370209  0.8622036009752080
  0.1758386130390505 -0.0000053873523144  0.9803607608230065
  0.2059243657533999 -0.0000089293609633  0.8184073136566907
  0.0293330678979614  0.1258817153615959  0.8283378152203709
  0.4694895680916171  0.0000057627989132  0.6724483973101617
  0.4984198046857966  0.0000098060358416  0.4997819376463647
  0.3252552439096718  0.1247428103405530  0.5157945014158891
  0.2919840270785350  0.1245257463591207  0.6904911247299095
  0.1280729781668620  0.0000042888565097  0.6432516539505382
  0.8728311561540489  0.2499996799167975  0.3598997534077650
  0.6740993928463318  0.3751236725674066  0.4845660345364416
  0.7077756824642698  0.3749792548302827  0.3105603354401540
  0.5296640474965089  0.2498243139639361  0.3283862637273203
  0.9704011630727319  0.3749504776974161  0.1714406300458624
  0.0033319131480358  0.3745855015073959  0.0009122883513183
  0.8270131513376425  0.2507373389283457  0.0155712423814508
  0.7926617799485319  0.2500166753001103  0.1893957760480082
  0.6271331187247138  0.3749849830009148  0.1401025274084347
  0.3719347579011093  0.3748733412321331  0.3591420133448990
  0.1744866141854749  0.2495234019615898  0.4847282471160174
  0.2077055828596792  0.2493836948985187  0.3102999475061848
  0.0301727415320507  0.3748637071520177  0.3287268606137784
  0.4696289379234074  0.2498712326619531  0.1709059510832086
  0.4955011168202798  0.2478180174871151  0.9988243851414965
  0.3253846817107948  0.3726895295244367  0.0150708612570178
  0.2922604652044390  0.3749645435717961  0.1889095900428026
  0.1288094586176223  0.2489426196764171  0.1405907230525096
  0.8729557287118695  0.2508669931674524  0.8597086041843603
  0.6736525933449828  0.3746365352498510  0.9849070533729940
  0.7043638437209474  0.3746279030857037  0.8123474891639337
  0.5276787999406224  0.2471339994290533  0.8286998595888216
  0.9700395413056976  0.3750311654452634  0.6717559034849510
  0.0008878597726611  0.3749967480657435  0.5010201453463383
  0.8254350427294178  0.2501646719242485  0.5158178601088953
  0.7920672680718750  0.2504661916217291  0.6894516200620893
  0.6272718596458688  0.3750199083848944  0.6404116308893517
  0.3725864730686368  0.3739253485342865  0.8589572262686712
  0.1767951188040356  0.2469386243488280  0.9845052534369820
  0.2085329089271172  0.2498665827500659  0.8110826618306589
  0.0305842709380588  0.3749644692025441  0.8288998109670999
  0.4697581638336146  0.2503084300679185  0.6713840708870004
  0.4986048936948732  0.2500683017207600  0.4990815885099262
  0.3250678788254018  0.3749717575844590  0.5153620682553018
  0.2922840415526096  0.3749824686986373  0.6887803284219584
  0.1279786865535718  0.2499973031310536  0.6412219754502430
  0.8726557691606022  0.5000125913860373  0.3596487906244806
  0.6740618838294117  0.6250726877824325  0.4845548811287846
  0.7077786033316122  0.6250299339021614  0.3105648785998504
  0.5298618971677350  0.5000054273466249  0.3283733224119575
  0.9704016438507368  0.6250448646044201  0.1714382734864323
  0.0032812074772704  0.6252683140801304  0.0008198006863645
  0.8259534811527386  0.4999486461501844  0.0154528203806940
  0.7922551717485543  0.5000040372651758  0.1891934985345859
  0.6271350792476860  0.6250066876280473  0.1400949429334375
  0.3719472936215271  0.6251336906361444  0.3591521907467741
  0.1743660518141515  0.5000381758991997  0.4844819720500170
  0.2077364533739146  0.4999975935329605  0.3108002809803064
  0.0301948645815920  0.6251348917350464  0.3287323728538905
  0.4698281464613659  0.4999992781749297  0.1710900527273699
  0.4973629334403887  0.4999295104758203  0.9988749378974676
  0.3254308659226541  0.6272388186918285  0.0150797669219837
  0.2922686409777163  0.6250063852477640  0.1889363921622110
  0.1283790039689700  0.5000082126365527  0.1405782130623172
  0.8726035528242029  0.4999860870887659  0.8595797068092207
  0.6736002764098833  0.6253124640380679  0.9849276605597198
  0.7042402125280517  0.6252745653645192  0.8124392199162005
  0.5294373452939004  0.5000008482611458  0.8285242183678331
  0.9700153556773762  0.6249917751401287  0.6717583230453652
  0.0009327544474845  0.6250692682662653  0.5010180190861018
  0.8256112048954054  0.5000398825052110  0.5155277309526753
  0.7921445216261948  0.4999988939322693  0.6898190592887213
  0.6272756966608045  0.6249838091186576  0.6404124592622760
  0.3726014994197744  0.6260139848425876  0.8589505496871792
  0.1760141108807778  0.4999983394067675  0.9843130798809581
  0.2084343666740680  0.5000029455171554  0.8111339135274386
  0.0305894325753743  0.6249746384976506  0.8289004918478087
  0.4699090722270765  0.4999986661462034  0.6711931807991498
  0.4990445978685253  0.4999994431298776  0.4990331224101677
  0.3250743181990963  0.6250276287408577  0.5153503012663576
  0.2923206442688664  0.6251039695252356  0.6887732516790065
  0.1277572449566887  0.5000997223380853  0.6409107108640242
  0.8728653498656687  0.7500001722513265  0.3599188345564363
  0.6740158758508179  0.8750070618870800  0.4845103596706428
  0.7080167285239626  0.8749197210955397  0.3107992354632467
  0.5296646514843240  0.7501781636519600  0.3283855281590320
  0.9702734678730667  0.8752688937501276  0.1713204622229196
  0.0024346782702485  0.8756874062820038  0.0006079342954217
  0.8270310868529976  0.7490984202134556  0.0155752407275713
  0.7925310680880676  0.7499626178976825  0.1895000355261863
  0.6265052421157596  0.8729468268601994  0.1406323603290376
  0.3714964037050218  0.8752700696864070  0.3587697711289493
  0.1745519562113347  0.7505842328273873  0.4847074612159501
  0.2077306617993860  0.7505980294282957  0.3103164598171426
  0.0301831725848455  0.8752524148803719  0.3285286404040436
  0.4696071216898704  0.7501169496615195  0.1708919307040185
  0.4954386827659791  0.7521721781087044  0.9987813401032324
  0.3256932276838061  0.8892152927996155  0.0090265574741542
  0.2959938892904095  0.8753088975041359  0.1854731161099288
  0.1288572775399268  0.7510303817929280  0.1406015607921947
  0.8728584311104033  0.7489463658599171  0.8597307224645981
  0.6756725447428854  0.8724823272886497  0.9838241380453935
  0.7083281787513619  0.8748443436318899  0.8102411621891045
  0.5276578009369144  0.7529550160731638  0.8287114782163169
  0.9699720941787323  0.8749021330928934  0.6716634949747142
  0.0007827007746983  0.8750536542426853  0.5011226152939973
  0.8254124743195299  0.7500074416750916  0.5158120108498954
  0.7920559392619673  0.7495142083116062  0.6894940912520330
  0.6271080535231540  0.8749258377366904  0.6403140483993558
  0.3696752944234116  0.8827236919924266  0.8621427730436387
  0.1768002620046889  0.7530284914610373  0.9845044141684207
  0.2085340079158666  0.7501349263219153  0.8110884490074668
  0.0293054970131204  0.8739869944037025  0.8282623912060951
  0.4697593898451574  0.7497019952007336  0.6713770405651278
  0.4985040106566293  0.7499928196240330  0.4991319689748487
  0.3252455015896712  0.8753008434257065  0.5158223083918257
  0.2919684257795180  0.8755239993535822  0.6904467511935140
  0.1279687904402283  0.7500160540098939  0.6412152157082389
  0.2972010367336625  0.0001490927710165  0.9291251885960632
 
  0.00000000E+00  0.00000000E+00  0.00000000E+00
  0.00000000E+00  0.00000000E+00  0.00000000E+00
  0.00000000E+00  0.00000000E+00  0.00000000E+00
  0.00000000E+00  0.00000000E+00  0.00000000E+00
  0.00000000E+00  0.00000000E+00  0.00000000E+00
  0.00000000E+00  0.00000000E+00  0.00000000E+00
  0.00000000E+00  0.00000000E+00  0.00000000E+00
  0.00000000E+00  0.00000000E+00  0.00000000E+00
  0.00000000E+00  0.00000000E+00  0.00000000E+00
  0.00000000E+00  0.00000000E+00  0.00000000E+00
  0.00000000E+00  0.00000000E+00  0.00000000E+00
  0.00000000E+00  0.00000000E+00  0.00000000E+00
  0.00000000E+00  0.00000000E+00  0.00000000E+00
  0.00000000E+00  0.00000000E+00  0.00000000E+00
  0.00000000E+00  0.00000000E+00  0.00000000E+00
  0.00000000E+00  0.00000000E+00  0.00000000E+00
  0.00000000E+00  0.00000000E+00  0.00000000E+00
  0.00000000E+00  0.00000000E+00  0.00000000E+00
  0.00000000E+00  0.00000000E+00  0.00000000E+00
  0.00000000E+00  0.00000000E+00  0.00000000E+00
  0.00000000E+00  0.00000000E+00  0.00000000E+00
  0.00000000E+00  0.00000000E+00  0.00000000E+00
  0.00000000E+00  0.00000000E+00  0.00000000E+00
  0.00000000E+00  0.00000000E+00  0.00000000E+00
  0.00000000E+00  0.00000000E+00  0.00000000E+00
  0.00000000E+00  0.00000000E+00  0.00000000E+00
  0.00000000E+00  0.00000000E+00  0.00000000E+00
  0.00000000E+00  0.00000000E+00  0.00000000E+00
  0.00000000E+00  0.00000000E+00  0.00000000E+00
  0.00000000E+00  0.00000000E+00  0.00000000E+00
  0.00000000E+00  0.00000000E+00  0.00000000E+00
  0.00000000E+00  0.00000000E+00  0.00000000E+00
  0.00000000E+00  0.00000000E+00  0.00000000E+00
  0.00000000E+00  0.00000000E+00  0.00000000E+00
  0.00000000E+00  0.00000000E+00  0.00000000E+00
  0.00000000E+00  0.00000000E+00  0.00000000E+00
  0.00000000E+00  0.00000000E+00  0.00000000E+00
  0.00000000E+00  0.00000000E+00  0.00000000E+00
  0.00000000E+00  0.00000000E+00  0.00000000E+00
  0.00000000E+00  0.00000000E+00  0.00000000E+00
  0.00000000E+00  0.00000000E+00  0.00000000E+00
  0.00000000E+00  0.00000000E+00  0.00000000E+00
  0.00000000E+00  0.00000000E+00  0.00000000E+00
  0.00000000E+00  0.00000000E+00  0.00000000E+00
  0.00000000E+00  0.00000000E+00  0.00000000E+00
  0.00000000E+00  0.00000000E+00  0.00000000E+00
  0.00000000E+00  0.00000000E+00  0.00000000E+00
  0.00000000E+00  0.00000000E+00  0.00000000E+00
  0.00000000E+00  0.00000000E+00  0.00000000E+00
  0.00000000E+00  0.00000000E+00  0.00000000E+00
  0.00000000E+00  0.00000000E+00  0.00000000E+00
  0.00000000E+00  0.00000000E+00  0.00000000E+00
  0.00000000E+00  0.00000000E+00  0.00000000E+00
  0.00000000E+00  0.00000000E+00  0.00000000E+00
  0.00000000E+00  0.00000000E+00  0.00000000E+00
  0.00000000E+00  0.00000000E+00  0.00000000E+00
  0.00000000E+00  0.00000000E+00  0.00000000E+00
  0.00000000E+00  0.00000000E+00  0.00000000E+00
  0.00000000E+00  0.00000000E+00  0.00000000E+00
  0.00000000E+00  0.00000000E+00  0.00000000E+00
  0.00000000E+00  0.00000000E+00  0.00000000E+00
  0.00000000E+00  0.00000000E+00  0.00000000E+00
  0.00000000E+00  0.00000000E+00  0.00000000E+00
  0.00000000E+00  0.00000000E+00  0.00000000E+00
  0.00000000E+00  0.00000000E+00  0.00000000E+00
  0.00000000E+00  0.00000000E+00  0.00000000E+00
  0.00000000E+00  0.00000000E+00  0.00000000E+00
  0.00000000E+00  0.00000000E+00  0.00000000E+00
  0.00000000E+00  0.00000000E+00  0.00000000E+00
  0.00000000E+00  0.00000000E+00  0.00000000E+00
  0.00000000E+00  0.00000000E+00  0.00000000E+00
  0.00000000E+00  0.00000000E+00  0.00000000E+00
  0.00000000E+00  0.00000000E+00  0.00000000E+00
  0.00000000E+00  0.00000000E+00  0.00000000E+00
  0.00000000E+00  0.00000000E+00  0.00000000E+00
  0.00000000E+00  0.00000000E+00  0.00000000E+00
  0.00000000E+00  0.00000000E+00  0.00000000E+00
  0.00000000E+00  0.00000000E+00  0.00000000E+00
  0.00000000E+00  0.00000000E+00  0.00000000E+00
  0.00000000E+00  0.00000000E+00  0.00000000E+00
  0.00000000E+00  0.00000000E+00  0.00000000E+00
  0.00000000E+00  0.00000000E+00  0.00000000E+00
  0.00000000E+00  0.00000000E+00  0.00000000E+00
  0.00000000E+00  0.00000000E+00  0.00000000E+00
  0.00000000E+00  0.00000000E+00  0.00000000E+00
  0.00000000E+00  0.00000000E+00  0.00000000E+00
  0.00000000E+00  0.00000000E+00  0.00000000E+00
  0.00000000E+00  0.00000000E+00  0.00000000E+00
  0.00000000E+00  0.00000000E+00  0.00000000E+00
  0.00000000E+00  0.00000000E+00  0.00000000E+00
  0.00000000E+00  0.00000000E+00  0.00000000E+00
  0.00000000E+00  0.00000000E+00  0.00000000E+00
  0.00000000E+00  0.00000000E+00  0.00000000E+00
  0.00000000E+00  0.00000000E+00  0.00000000E+00
  0.00000000E+00  0.00000000E+00  0.00000000E+00
  0.00000000E+00  0.00000000E+00  0.00000000E+00
  0.00000000E+00  0.00000000E+00  0.00000000E+00
  0.00000000E+00  0.00000000E+00  0.00000000E+00
  0.00000000E+00  0.00000000E+00  0.00000000E+00
  0.00000000E+00  0.00000000E+00  0.00000000E+00
  0.00000000E+00  0.00000000E+00  0.00000000E+00
  0.00000000E+00  0.00000000E+00  0.00000000E+00
  0.00000000E+00  0.00000000E+00  0.00000000E+00
  0.00000000E+00  0.00000000E+00  0.00000000E+00
  0.00000000E+00  0.00000000E+00  0.00000000E+00
  0.00000000E+00  0.00000000E+00  0.00000000E+00
  0.00000000E+00  0.00000000E+00  0.00000000E+00
  0.00000000E+00  0.00000000E+00  0.00000000E+00
  0.00000000E+00  0.00000000E+00  0.00000000E+00
  0.00000000E+00  0.00000000E+00  0.00000000E+00
  0.00000000E+00  0.00000000E+00  0.00000000E+00
  0.00000000E+00  0.00000000E+00  0.00000000E+00
  0.00000000E+00  0.00000000E+00  0.00000000E+00
  0.00000000E+00  0.00000000E+00  0.00000000E+00
  0.00000000E+00  0.00000000E+00  0.00000000E+00
  0.00000000E+00  0.00000000E+00  0.00000000E+00
  0.00000000E+00  0.00000000E+00  0.00000000E+00
  0.00000000E+00  0.00000000E+00  0.00000000E+00
  0.00000000E+00  0.00000000E+00  0.00000000E+00
  0.00000000E+00  0.00000000E+00  0.00000000E+00
  0.00000000E+00  0.00000000E+00  0.00000000E+00
  0.00000000E+00  0.00000000E+00  0.00000000E+00
  0.00000000E+00  0.00000000E+00  0.00000000E+00
  0.00000000E+00  0.00000000E+00  0.00000000E+00
  0.00000000E+00  0.00000000E+00  0.00000000E+00
  0.00000000E+00  0.00000000E+00  0.00000000E+00
  0.00000000E+00  0.00000000E+00  0.00000000E+00
  0.00000000E+00  0.00000000E+00  0.00000000E+00
  0.00000000E+00  0.00000000E+00  0.00000000E+00
  0.00000000E+00  0.00000000E+00  0.00000000E+00
  0.00000000E+00  0.00000000E+00  0.00000000E+00
  0.00000000E+00  0.00000000E+00  0.00000000E+00
  0.00000000E+00  0.00000000E+00  0.00000000E+00
  0.00000000E+00  0.00000000E+00  0.00000000E+00
  0.00000000E+00  0.00000000E+00  0.00000000E+00
  0.00000000E+00  0.00000000E+00  0.00000000E+00
  0.00000000E+00  0.00000000E+00  0.00000000E+00
  0.00000000E+00  0.00000000E+00  0.00000000E+00
  0.00000000E+00  0.00000000E+00  0.00000000E+00
  0.00000000E+00  0.00000000E+00  0.00000000E+00
  0.00000000E+00  0.00000000E+00  0.00000000E+00
  0.00000000E+00  0.00000000E+00  0.00000000E+00
  0.00000000E+00  0.00000000E+00  0.00000000E+00
  0.00000000E+00  0.00000000E+00  0.00000000E+00
  0.00000000E+00  0.00000000E+00  0.00000000E+00
  0.00000000E+00  0.00000000E+00  0.00000000E+00
  0.00000000E+00  0.00000000E+00  0.00000000E+00
  0.00000000E+00  0.00000000E+00  0.00000000E+00
  0.00000000E+00  0.00000000E+00  0.00000000E+00
  0.00000000E+00  0.00000000E+00  0.00000000E+00
  0.00000000E+00  0.00000000E+00  0.00000000E+00
  0.00000000E+00  0.00000000E+00  0.00000000E+00
  0.00000000E+00  0.00000000E+00  0.00000000E+00
  0.00000000E+00  0.00000000E+00  0.00000000E+00
  0.00000000E+00  0.00000000E+00  0.00000000E+00
  0.00000000E+00  0.00000000E+00  0.00000000E+00
  0.00000000E+00  0.00000000E+00  0.00000000E+00
  0.00000000E+00  0.00000000E+00  0.00000000E+00
  0.00000000E+00  0.00000000E+00  0.00000000E+00
  0.00000000E+00  0.00000000E+00  0.00000000E+00
  0.00000000E+00  0.00000000E+00  0.00000000E+00
  0.00000000E+00  0.00000000E+00  0.00000000E+00
  0.00000000E+00  0.00000000E+00  0.00000000E+00
  0.00000000E+00  0.00000000E+00  0.00000000E+00
  0.00000000E+00  0.00000000E+00  0.00000000E+00
  0.00000000E+00  0.00000000E+00  0.00000000E+00
  0.00000000E+00  0.00000000E+00  0.00000000E+00
  0.00000000E+00  0.00000000E+00  0.00000000E+00
  0.00000000E+00  0.00000000E+00  0.00000000E+00
  0.00000000E+00  0.00000000E+00  0.00000000E+00
  0.00000000E+00  0.00000000E+00  0.00000000E+00
  0.00000000E+00  0.00000000E+00  0.00000000E+00
  0.00000000E+00  0.00000000E+00  0.00000000E+00
  0.00000000E+00  0.00000000E+00  0.00000000E+00
  0.00000000E+00  0.00000000E+00  0.00000000E+00
  0.00000000E+00  0.00000000E+00  0.00000000E+00
  0.00000000E+00  0.00000000E+00  0.00000000E+00
  0.00000000E+00  0.00000000E+00  0.00000000E+00
  0.00000000E+00  0.00000000E+00  0.00000000E+00
  0.00000000E+00  0.00000000E+00  0.00000000E+00
  0.00000000E+00  0.00000000E+00  0.00000000E+00
  0.00000000E+00  0.00000000E+00  0.00000000E+00
  0.00000000E+00  0.00000000E+00  0.00000000E+00
  0.00000000E+00  0.00000000E+00  0.00000000E+00
  0.00000000E+00  0.00000000E+00  0.00000000E+00
  0.00000000E+00  0.00000000E+00  0.00000000E+00
  0.00000000E+00  0.00000000E+00  0.00000000E+00
  0.00000000E+00  0.00000000E+00  0.00000000E+00
  0.00000000E+00  0.00000000E+00  0.00000000E+00
  0.00000000E+00  0.00000000E+00  0.00000000E+00
  0.00000000E+00  0.00000000E+00  0.00000000E+00
  0.00000000E+00  0.00000000E+00  0.00000000E+00
  0.00000000E+00  0.00000000E+00  0.00000000E+00
  0.00000000E+00  0.00000000E+00  0.00000000E+00
  0.00000000E+00  0.00000000E+00  0.00000000E+00
  0.00000000E+00  0.00000000E+00  0.00000000E+00
  0.00000000E+00  0.00000000E+00  0.00000000E+00
  0.00000000E+00  0.00000000E+00  0.00000000E+00
  0.00000000E+00  0.00000000E+00  0.00000000E+00
  0.00000000E+00  0.00000000E+00  0.00000000E+00
  0.00000000E+00  0.00000000E+00  0.00000000E+00
  0.00000000E+00  0.00000000E+00  0.00000000E+00
  0.00000000E+00  0.00000000E+00  0.00000000E+00
  0.00000000E+00  0.00000000E+00  0.00000000E+00
  0.00000000E+00  0.00000000E+00  0.00000000E+00
  0.00000000E+00  0.00000000E+00  0.00000000E+00
  0.00000000E+00  0.00000000E+00  0.00000000E+00
  0.00000000E+00  0.00000000E+00  0.00000000E+00
  0.00000000E+00  0.00000000E+00  0.00000000E+00
  0.00000000E+00  0.00000000E+00  0.00000000E+00
  0.00000000E+00  0.00000000E+00  0.00000000E+00
  0.00000000E+00  0.00000000E+00  0.00000000E+00
  0.00000000E+00  0.00000000E+00  0.00000000E+00
  0.00000000E+00  0.00000000E+00  0.00000000E+00
  0.00000000E+00  0.00000000E+00  0.00000000E+00
  0.00000000E+00  0.00000000E+00  0.00000000E+00
  0.00000000E+00  0.00000000E+00  0.00000000E+00
  0.00000000E+00  0.00000000E+00  0.00000000E+00
  0.00000000E+00  0.00000000E+00  0.00000000E+00
  0.00000000E+00  0.00000000E+00  0.00000000E+00
  0.00000000E+00  0.00000000E+00  0.00000000E+00
  0.00000000E+00  0.00000000E+00  0.00000000E+00
  0.00000000E+00  0.00000000E+00  0.00000000E+00
  0.00000000E+00  0.00000000E+00  0.00000000E+00
  0.00000000E+00  0.00000000E+00  0.00000000E+00
  0.00000000E+00  0.00000000E+00  0.00000000E+00
  0.00000000E+00  0.00000000E+00  0.00000000E+00
  0.00000000E+00  0.00000000E+00  0.00000000E+00
  0.00000000E+00  0.00000000E+00  0.00000000E+00
  0.00000000E+00  0.00000000E+00  0.00000000E+00
  0.00000000E+00  0.00000000E+00  0.00000000E+00
  0.00000000E+00  0.00000000E+00  0.00000000E+00
  0.00000000E+00  0.00000000E+00  0.00000000E+00
  0.00000000E+00  0.00000000E+00  0.00000000E+00
  0.00000000E+00  0.00000000E+00  0.00000000E+00
  0.00000000E+00  0.00000000E+00  0.00000000E+00
  0.00000000E+00  0.00000000E+00  0.00000000E+00
  0.00000000E+00  0.00000000E+00  0.00000000E+00
  0.00000000E+00  0.00000000E+00  0.00000000E+00
  0.00000000E+00  0.00000000E+00  0.00000000E+00
