# Supplementary material for: The mechanisms underlying the enhanced high-temperature properties of GRX-810
Source: Nat Commun. 2025 Dec 14;17:963. doi: 10.1038/s41467-025-67687-4 (PMC12847880; doi:10.1038/s41467-025-67687-4)
Supplement: Supplementary file 3 — Supplementary Data 1 [file 41467_2025_67687_MOESM3_ESM.zip › DFT datasets/Y2O3_mono_Ti8_relax.vasp]

B-Y2O3_Ti8                              
   1.00000000000000     
    13.9849383229865509   -0.0001966528639440   -0.0984786089351823
    -0.0003970402938982   13.8917953439224888    0.0043454748172146
    -3.2329549933611617    0.0057545893388526   16.8639061436834723
   Y    O    Ti
    88   144     8
Direct
  0.8673908531509540  0.1255734618505854  0.2568674844120907
  0.6363784935458093  0.0015124415997736  0.2457868429424434
  0.9648125435890849  0.0000739472174901  0.0944308893279599
  0.8081255407650070  0.1254807323130788  0.4307376381282186
  0.6878152259629013  0.9998109034932851  0.0664252077716945
  0.3690461529642736  0.0003383778199891  0.2566267294645614
  0.1379697723322907  0.1265310153042580  0.2468759675321892
  0.4699159252562542  0.1235413101865819  0.0887465560594703
  0.3158654133894647  0.0014801809015861  0.4352090829471932
  0.1890923674202670  0.1240970038331670  0.0692548221997502
  0.0323447568849347  0.0051681983813300  0.4127231685843255
  0.8595353536550935  0.1244786805229774  0.7516656422945276
  0.6306478714345779  0.0008960754748571  0.7417539406151399
  0.7994742642449184  0.1249605340648638  0.9263869678509903
  0.6898568346270186  0.0030439150131540  0.5671268221164339
  0.3639116889826982  0.0008135309183320  0.7549642858647032
  0.1298943088745388  0.1241601720419318  0.7414480725713544
  0.4669712851150643  0.1293289629970466  0.5859826193348210
  0.3083394610298327  0.9987276707721338  0.9324168441581664
  0.1844715940390242  0.1278135662562626  0.5642403286324312
  0.0286702089487284  0.0002447894825290  0.9067272222320210
  0.8661624616359115  0.3743521098465616  0.2586023793718841
  0.6358910666431282  0.2494801910079322  0.2466909495234862
  0.9662783661710979  0.2497623833502883  0.0942316962296845
  0.8153243996005870  0.3775784288712702  0.4359914783384175
  0.6858522930809340  0.2483814661255093  0.0678711836531974
  0.5334096373869603  0.3714007313766393  0.4133864668261918
  0.3708408403393924  0.2487763108908433  0.2570003225587965
  0.1333384727468526  0.3725643592791039  0.2485721336451746
  0.4637494361949506  0.3807662924621096  0.0969182453418475
  0.3078148066639001  0.2532718242556430  0.4305514476591887
  0.1924783473981659  0.3744645685193973  0.0699110890940455
  0.8660447222554393  0.3746814031159320  0.7549657593170750
  0.6281534420451274  0.2491320688709387  0.7426718783182126
  0.9678159725786150  0.2505469353471307  0.5853714883344233
  0.8067757660061782  0.3735829603188854  0.9317594438018968
  0.6852243476170302  0.2507156187647487  0.5653900187233057
  0.5320614871274730  0.3683387116274419  0.9063712514596701
  0.3616705158434273  0.2495268444184955  0.7543817943627557
  0.1342106259233543  0.3738982628595928  0.7442496641258610
  0.3092984975940082  0.2489399199990483  0.9328746963107390
  0.1923839004775480  0.3745915009022114  0.5690511537023767
  0.0297780522660251  0.2479905498634629  0.9073946176391070
  0.8692164142062178  0.6242692625203496  0.2568192605135770
  0.6354959722334446  0.4995270426290751  0.2444556678267322
  0.9698826849115861  0.4990787644938284  0.0927101779880344
  0.8155219807611436  0.6251555336165234  0.4335133450074602
  0.6887996779248226  0.4990361452633122  0.0681164541112552
  0.5387955671384571  0.6254587070617962  0.4034686510741396
  0.3685339376272869  0.5007009812452933  0.2552537023544526
  0.1386069847799821  0.6237681518290870  0.2473846858968999
  0.3174476766827500  0.4997169019392680  0.4341952215715078
  0.1987357563795083  0.6242922648033027  0.0731970655928890
  0.0346582255162844  0.4950727198665361  0.4126668339200478
  0.8602141260750398  0.6234467886305439  0.7526662242998640
  0.6294119161727689  0.4983498752329762  0.7445298210921512
  0.8097439069156808  0.6236323074588456  0.9308802062028768
  0.6940927633249671  0.5011677650411777  0.5711299474158126
  0.5279949239145915  0.6243859387828283  0.9126461245654429
  0.3651949700332033  0.4975485826695008  0.7542694452990283
  0.1320334574709945  0.6237152423017971  0.7430872830385936
  0.4684629775425279  0.6225394795921537  0.5894711989918581
  0.3126433736284756  0.5002436162776291  0.9330951621481364
  0.1888770907962952  0.6260972669177048  0.5660631735162350
  0.0333096919851253  0.4994945356052908  0.9062189470411546
  0.8655354875799666  0.8744942428406663  0.2553608294893190
  0.6353596335796765  0.7502826417395352  0.2437675761526699
  0.9697575927487473  0.7487114418521590  0.0916495896516400
  0.8166939745705042  0.8766782794594071  0.4336312764968337
  0.6900515427692384  0.7495992201854651  0.0666629657816125
  0.5318409824843562  0.8810509421216098  0.4141351010272882
  0.3698729358643687  0.7485818756838041  0.2550223618219626
  0.1366277439703745  0.8768373061380494  0.2464819977837231
  0.4677408401608760  0.8681561538413963  0.0932497242443945
  0.3166505416643687  0.7516559907311546  0.4339007408403823
  0.1908659097783373  0.8740505252310239  0.0693022293225180
  0.0389669905657434  0.7514220402386489  0.4052259079849166
  0.8637779200589257  0.8767869918339246  0.7524596621912076
  0.6294519826849488  0.7492829437902832  0.7431262777928860
  0.9675033455288838  0.7498307862336772  0.5897153624765090
  0.8081739279694726  0.8744329193438545  0.9296980938212792
  0.6867600691375545  0.7505366443873009  0.5648418277748742
  0.5317015315278130  0.8785865708928257  0.9056744341834122
  0.3636531544556695  0.7511286592748484  0.7539357450322537
  0.1330296680203207  0.8753747704717139  0.7434240282929123
  0.3107959412053519  0.7486391214559229  0.9327612313825725
  0.1940991025847206  0.8765694092012517  0.5702658563532592
  0.0332447482886585  0.7492344352846646  0.9043137999287461
  0.8741387538444761  0.0028130679880980  0.3609705668893959
  0.6638540543416968  0.1231884501266234  0.4752055451444656
  0.7187911156615029  0.1264741724756260  0.3070046993110569
  0.5352655954999993  0.0132971349190870  0.3354752644085240
  0.9742997314671061  0.1249049668101760  0.1742977328986249
  0.0024272835786995  0.1248773084924572  0.0016007767875400
  0.8216049724229819  0.0036628863793775  0.0129205593460270
  0.7989501133899375  0.0002008328273199  0.1851741879870968
  0.6306177715157100  0.1227478048588724  0.1392467726690452
  0.3838454076616295  0.1278626210058349  0.3677925060918154
  0.1807263085816446  0.9971342065744461  0.4853933577744600
  0.2140720714313573  0.0028821454988991  0.3133235538648345
  0.0355122990694187  0.1378204142529453  0.3361414838450981
  0.4744788653685962  0.9977251850472022  0.1733872346545351
  0.4968150340030578  0.9977283195310901  0.9975788450023008
  0.3227516716393777  0.1233639970068975  0.0171268274728384
  0.2936327784782429  0.1243122138533037  0.1912759526223536
  0.1270955124089915  0.9982326289839284  0.1415126203285618
  0.8687324583406224  0.9992658100909927  0.8576535089393630
  0.6555251184232053  0.1243801718378755  0.9728271163824375
  0.7096194385047946  0.1257858303351426  0.8037192342786321
  0.5275180376984894  0.0125860104646182  0.8299823075198441
  0.9636238504757785  0.1153894095607397  0.6634291803732540
  0.0050093366574887  0.1295308688706391  0.5001720617349676
  0.8388696346116007  0.0054750104680861  0.5244678094334962
  0.7798128341389671  0.9978106544757471  0.6897687668227208
  0.6246599390305864  0.1271515574449180  0.6380266949509401
  0.3778750698833858  0.1226405605845129  0.8643932617955338
  0.1725060510217430  0.9984640638710074  0.9839093398674094
  0.2056027357111143  0.0019188545054701  0.8096198938640874
  0.0239524372912091  0.1248911828906696  0.8248285057404069
  0.4666891698709989  0.9931011357975413  0.6664454358424693
  0.4974312511485204  0.0079703322546958  0.4974300435945102
  0.3193774604391147  0.1314847158023183  0.5150550964432845
  0.2886409333519632  0.1237111412496223  0.6878420015402658
  0.1159992613159001  0.0034037372573006  0.6338513941459730
  0.8822601690381208  0.2511093851403323  0.3671381268542978
  0.6808591176084080  0.3811861587169198  0.4860834881187988
  0.7125150497836109  0.3730563898311898  0.3139003002894996
  0.5358075753202378  0.2376857756413665  0.3367067831247645
  0.9714954297817254  0.3758847251860296  0.1745725962522761
  0.9996203091557521  0.3736795256021705  0.0007642560320084
  0.8206465523201000  0.2446259197383346  0.0154137190882636
  0.7955098325596123  0.2512858236528295  0.1886116852470330
  0.6252544534296330  0.3755851905585286  0.1429834991682309
  0.3750558525594490  0.3735431702670883  0.3614392948821826
  0.1634348608410861  0.2564723332870861  0.4753046741475576
  0.2190164440449764  0.2498896668713404  0.3077222093768605
  0.0330465135578588  0.3627941611786660  0.3363093741674957
  0.4761700405937868  0.2470774583628566  0.1735249892388116
  0.4966851779974186  0.2503923660514582 -0.0009875871080789
  0.3244586757521625  0.3748691195573955  0.0138902681840104
  0.3091596909165961  0.3744029872047689  0.1829695199400692
  0.1278977680531974  0.2520989975088176  0.1420277807554063
  0.8689594735990167  0.2508200144859225  0.8585900697591083
  0.6733961230333889  0.3740163039455895  0.9860777160092367
  0.6935959803168898  0.3715378366294280  0.8153406712893728
  0.5257151607288734  0.2340738845714604  0.8304228746807333
  0.9672430751755352  0.3850931586360600  0.6667137363759551
  0.9977834672123483  0.3810860701998781  0.5041241053178652
  0.8200444125090743  0.2474166553457512  0.5147724908975334
  0.7900529388948336  0.2533134751844053  0.6857306500066269
  0.6165363040415284  0.3740303533030865  0.6356527232513415
  0.3717391897564206  0.3732548689724670  0.8584538719963519
  0.1734257847542753  0.2497939349316401  0.9847107653486143
  0.2056677572649069  0.2460696036511342  0.8113486951117799
  0.0278478720025304  0.3727607671745243  0.8274568756897462
  0.4653219303057731  0.2620445696608390  0.6683680529632687
  0.5057975258584204  0.2549359456622706  0.5047496305229439
  0.3390883011584074  0.3714897349999323  0.5256095763170968
  0.2815832510106701  0.3749457612644779  0.6927861830369775
  0.1253883711399792  0.2496158842853789  0.6389501052752561
  0.8742432323732162  0.4998325982461336  0.3616924062700745
  0.6805665448876351  0.6209983903633882  0.4853159916692654
  0.7032339219201555  0.6253251411329079  0.3146076684365807
  0.5305020729956729  0.4941868118524344  0.3275043543168336
  0.9727919867579673  0.6240419905836351  0.1718376360884669
  0.9969716079759170  0.6232870866987660  0.9974211908047802
  0.8248097104574427  0.4979132049315569  0.0166873248227792
  0.7908648888681052  0.5009985076036360  0.1908339645735500
  0.6203807565588439  0.6251268241764458  0.1350205883025279
  0.3771929569139088  0.6262614237814923  0.3598917588589514
  0.1818740116212006  0.4966748362365803  0.4858697587128055
  0.2102024938163451  0.4963422967331588  0.3137841119667502
  0.0319304435842865  0.6202121909992860  0.3303608844005841
  0.4696607598226633  0.5155416585694842  0.1674096919437588
  0.5008205502595797  0.4981814596125840  0.0018728374551613
  0.3421330182043639  0.6250606047295253  0.0261510675469001
  0.2868737101670790  0.6252894583656075  0.1955227004572063
  0.1308267296233994  0.4960326716261909  0.1418855385173016
  0.8712094218228744  0.4958437802183476  0.8591671866091345
  0.6759655050401755  0.6237844528902449  0.9830683543488750
  0.7054457073417183  0.6248872285874503  0.8099047978989333
  0.5235881161985907  0.4996743813041631  0.8277090685705448
  0.9650923821371997  0.6125382612091766  0.6632922455290988
  0.0077364880567117  0.6307344151293787  0.4996916505428704
  0.8425318287386599  0.5029325643542313  0.5271734501991162
  0.7814700967743399  0.4959252485829225  0.6939198865382137
  0.6257473445855741  0.6264329971125191  0.6412034392531667
  0.3685180534219959  0.6256525081951445  0.8601101557377407
  0.1781097988332602  0.5040840747903382  0.9851943909334382
  0.2029045846555717  0.4996816927562628  0.8128778672086916
  0.0237439364126949  0.6238464556461970  0.8242727043922002
  0.4661089181373234  0.4880914150746797  0.6647482806741979
  0.4991865938532943  0.5023677342531675  0.4983895940683048
  0.3249595603223173  0.6262147961966861  0.5148285526342756
  0.2911852675719748  0.6234830041519153  0.6877444581813583
  0.1184144697347651  0.4996106497088386  0.6354766342714561
  0.8767924241140727  0.7489388872407058  0.3590899532282527
  0.6805699200220399  0.8807572789078951  0.4846784417421395
  0.7120116888883381  0.8761830770923853  0.3106189907577208
  0.5308322228214529  0.7567162163068916  0.3277259213500331
  0.9710104328603625  0.8723913474159370  0.1710102522877306
  0.9984905123430861  0.8747057725997903  0.9980051592873782
  0.8254747182295681  0.7498690587823794  0.0145182927723251
  0.7912812476476918  0.7468077581277595  0.1887470728828421
  0.6285095741348120  0.8744380624497524  0.1406035677376143
  0.3740125585375041  0.8775132587423493  0.3614963640244074
  0.1817525994655482  0.7558222061454161  0.4868820435245522
  0.2043430002883558  0.7512698716498345  0.3171321489667281
  0.0306921320140957  0.8812456576680646  0.3286013068505029
  0.4693714786625405  0.7363463720110629  0.1671175146253372
  0.5029481772302662  0.7514695082321523  0.0007848340528616
  0.3240141138292536  0.8734686195938191  0.0157328350142272
  0.2988078187078578  0.8749343852290683  0.1882324998282623
  0.1299441860448144  0.7504092077345766  0.1413922206911104
  0.8712631891476037  0.7504218998145845  0.8566232158005750
  0.6745749714643759  0.8744809301063792  0.9831159318621258
  0.6987747086853354  0.8751430890577332  0.8105476834592860
  0.5244261597599699  0.7487816062476401  0.8254094249085980
  0.9658679881795307  0.8875308496636553  0.6627759108634325
  0.9988336538714504  0.8715797509740765  0.4980833503658369
  0.8238421903286731  0.7505098084280538  0.5143381590924115
  0.7918988247758280  0.7519797208557535  0.6849758440076564
  0.6149957367437970  0.8765369683810972  0.6341602468050923
  0.3711854916308343  0.8741666677224120  0.8588909453191160
  0.1766751947429195  0.7447788203989468  0.9853693776099858
  0.2001057227675653  0.7494148825225981  0.8144017513877005
  0.0257294429807224  0.8756537056049077  0.8252328351457632
  0.4640715025145256  0.7594410359411984  0.6635936007138262
  0.5069266965182279  0.7430012713881523  0.4975662408238524
  0.3431891846275926  0.8762649720164862  0.5263940166647026
  0.2827833995504116  0.8776181595287917  0.6931372759064144
  0.1252347293642349  0.7500992684065826  0.6429644152039999
  0.9722905729487024  0.0032945352524901  0.5923373708069736
  0.0259747864145313  0.2474161887281013  0.4109155836037489
  0.9745296201702913  0.4950293424859687  0.5940459213786315
  0.4728964016824663  0.8780509425650090  0.5946167700044660
  0.5271503576606074  0.1234830080640407  0.4103507362003292
  0.4745376395359054  0.3719104296133472  0.5893753994682024
  0.4782857567458724  0.6248961177494672  0.0870006375943609
  0.5219775375141285  0.1225683919623707  0.9068303339925797
 
  0.00000000E+00  0.00000000E+00  0.00000000E+00
  0.00000000E+00  0.00000000E+00  0.00000000E+00
  0.00000000E+00  0.00000000E+00  0.00000000E+00
  0.00000000E+00  0.00000000E+00  0.00000000E+00
  0.00000000E+00  0.00000000E+00  0.00000000E+00
  0.00000000E+00  0.00000000E+00  0.00000000E+00
  0.00000000E+00  0.00000000E+00  0.00000000E+00
  0.00000000E+00  0.00000000E+00  0.00000000E+00
  0.00000000E+00  0.00000000E+00  0.00000000E+00
  0.00000000E+00  0.00000000E+00  0.00000000E+00
  0.00000000E+00  0.00000000E+00  0.00000000E+00
  0.00000000E+00  0.00000000E+00  0.00000000E+00
  0.00000000E+00  0.00000000E+00  0.00000000E+00
  0.00000000E+00  0.00000000E+00  0.00000000E+00
  0.00000000E+00  0.00000000E+00  0.00000000E+00
  0.00000000E+00  0.00000000E+00  0.00000000E+00
  0.00000000E+00  0.00000000E+00  0.00000000E+00
  0.00000000E+00  0.00000000E+00  0.00000000E+00
  0.00000000E+00  0.00000000E+00  0.00000000E+00
  0.00000000E+00  0.00000000E+00  0.00000000E+00
  0.00000000E+00  0.00000000E+00  0.00000000E+00
  0.00000000E+00  0.00000000E+00  0.00000000E+00
  0.00000000E+00  0.00000000E+00  0.00000000E+00
  0.00000000E+00  0.00000000E+00  0.00000000E+00
  0.00000000E+00  0.00000000E+00  0.00000000E+00
  0.00000000E+00  0.00000000E+00  0.00000000E+00
  0.00000000E+00  0.00000000E+00  0.00000000E+00
  0.00000000E+00  0.00000000E+00  0.00000000E+00
  0.00000000E+00  0.00000000E+00  0.00000000E+00
  0.00000000E+00  0.00000000E+00  0.00000000E+00
  0.00000000E+00  0.00000000E+00  0.00000000E+00
  0.00000000E+00  0.00000000E+00  0.00000000E+00
  0.00000000E+00  0.00000000E+00  0.00000000E+00
  0.00000000E+00  0.00000000E+00  0.00000000E+00
  0.00000000E+00  0.00000000E+00  0.00000000E+00
  0.00000000E+00  0.00000000E+00  0.00000000E+00
  0.00000000E+00  0.00000000E+00  0.00000000E+00
  0.00000000E+00  0.00000000E+00  0.00000000E+00
  0.00000000E+00  0.00000000E+00  0.00000000E+00
  0.00000000E+00  0.00000000E+00  0.00000000E+00
  0.00000000E+00  0.00000000E+00  0.00000000E+00
  0.00000000E+00  0.00000000E+00  0.00000000E+00
  0.00000000E+00  0.00000000E+00  0.00000000E+00
  0.00000000E+00  0.00000000E+00  0.00000000E+00
  0.00000000E+00  0.00000000E+00  0.00000000E+00
  0.00000000E+00  0.00000000E+00  0.00000000E+00
  0.00000000E+00  0.00000000E+00  0.00000000E+00
  0.00000000E+00  0.00000000E+00  0.00000000E+00
  0.00000000E+00  0.00000000E+00  0.00000000E+00
  0.00000000E+00  0.00000000E+00  0.00000000E+00
  0.00000000E+00  0.00000000E+00  0.00000000E+00
  0.00000000E+00  0.00000000E+00  0.00000000E+00
  0.00000000E+00  0.00000000E+00  0.00000000E+00
  0.00000000E+00  0.00000000E+00  0.00000000E+00
  0.00000000E+00  0.00000000E+00  0.00000000E+00
  0.00000000E+00  0.00000000E+00  0.00000000E+00
  0.00000000E+00  0.00000000E+00  0.00000000E+00
  0.00000000E+00  0.00000000E+00  0.00000000E+00
  0.00000000E+00  0.00000000E+00  0.00000000E+00
  0.00000000E+00  0.00000000E+00  0.00000000E+00
  0.00000000E+00  0.00000000E+00  0.00000000E+00
  0.00000000E+00  0.00000000E+00  0.00000000E+00
  0.00000000E+00  0.00000000E+00  0.00000000E+00
  0.00000000E+00  0.00000000E+00  0.00000000E+00
  0.00000000E+00  0.00000000E+00  0.00000000E+00
  0.00000000E+00  0.00000000E+00  0.00000000E+00
  0.00000000E+00  0.00000000E+00  0.00000000E+00
  0.00000000E+00  0.00000000E+00  0.00000000E+00
  0.00000000E+00  0.00000000E+00  0.00000000E+00
  0.00000000E+00  0.00000000E+00  0.00000000E+00
  0.00000000E+00  0.00000000E+00  0.00000000E+00
  0.00000000E+00  0.00000000E+00  0.00000000E+00
  0.00000000E+00  0.00000000E+00  0.00000000E+00
  0.00000000E+00  0.00000000E+00  0.00000000E+00
  0.00000000E+00  0.00000000E+00  0.00000000E+00
  0.00000000E+00  0.00000000E+00  0.00000000E+00
  0.00000000E+00  0.00000000E+00  0.00000000E+00
  0.00000000E+00  0.00000000E+00  0.00000000E+00
  0.00000000E+00  0.00000000E+00  0.00000000E+00
  0.00000000E+00  0.00000000E+00  0.00000000E+00
  0.00000000E+00  0.00000000E+00  0.00000000E+00
  0.00000000E+00  0.00000000E+00  0.00000000E+00
  0.00000000E+00  0.00000000E+00  0.00000000E+00
  0.00000000E+00  0.00000000E+00  0.00000000E+00
  0.00000000E+00  0.00000000E+00  0.00000000E+00
  0.00000000E+00  0.00000000E+00  0.00000000E+00
  0.00000000E+00  0.00000000E+00  0.00000000E+00
  0.00000000E+00  0.00000000E+00  0.00000000E+00
  0.00000000E+00  0.00000000E+00  0.00000000E+00
  0.00000000E+00  0.00000000E+00  0.00000000E+00
  0.00000000E+00  0.00000000E+00  0.00000000E+00
  0.00000000E+00  0.00000000E+00  0.00000000E+00
  0.00000000E+00  0.00000000E+00  0.00000000E+00
  0.00000000E+00  0.00000000E+00  0.00000000E+00
  0.00000000E+00  0.00000000E+00  0.00000000E+00
  0.00000000E+00  0.00000000E+00  0.00000000E+00
  0.00000000E+00  0.00000000E+00  0.00000000E+00
  0.00000000E+00  0.00000000E+00  0.00000000E+00
  0.00000000E+00  0.00000000E+00  0.00000000E+00
  0.00000000E+00  0.00000000E+00  0.00000000E+00
  0.00000000E+00  0.00000000E+00  0.00000000E+00
  0.00000000E+00  0.00000000E+00  0.00000000E+00
  0.00000000E+00  0.00000000E+00  0.00000000E+00
  0.00000000E+00  0.00000000E+00  0.00000000E+00
  0.00000000E+00  0.00000000E+00  0.00000000E+00
  0.00000000E+00  0.00000000E+00  0.00000000E+00
  0.00000000E+00  0.00000000E+00  0.00000000E+00
  0.00000000E+00  0.00000000E+00  0.00000000E+00
  0.00000000E+00  0.00000000E+00  0.00000000E+00
  0.00000000E+00  0.00000000E+00  0.00000000E+00
  0.00000000E+00  0.00000000E+00  0.00000000E+00
  0.00000000E+00  0.00000000E+00  0.00000000E+00
  0.00000000E+00  0.00000000E+00  0.00000000E+00
  0.00000000E+00  0.00000000E+00  0.00000000E+00
  0.00000000E+00  0.00000000E+00  0.00000000E+00
  0.00000000E+00  0.00000000E+00  0.00000000E+00
  0.00000000E+00  0.00000000E+00  0.00000000E+00
  0.00000000E+00  0.00000000E+00  0.00000000E+00
  0.00000000E+00  0.00000000E+00  0.00000000E+00
  0.00000000E+00  0.00000000E+00  0.00000000E+00
  0.00000000E+00  0.00000000E+00  0.00000000E+00
  0.00000000E+00  0.00000000E+00  0.00000000E+00
  0.00000000E+00  0.00000000E+00  0.00000000E+00
  0.00000000E+00  0.00000000E+00  0.00000000E+00
  0.00000000E+00  0.00000000E+00  0.00000000E+00
  0.00000000E+00  0.00000000E+00  0.00000000E+00
  0.00000000E+00  0.00000000E+00  0.00000000E+00
  0.00000000E+00  0.00000000E+00  0.00000000E+00
  0.00000000E+00  0.00000000E+00  0.00000000E+00
  0.00000000E+00  0.00000000E+00  0.00000000E+00
  0.00000000E+00  0.00000000E+00  0.00000000E+00
  0.00000000E+00  0.00000000E+00  0.00000000E+00
  0.00000000E+00  0.00000000E+00  0.00000000E+00
  0.00000000E+00  0.00000000E+00  0.00000000E+00
  0.00000000E+00  0.00000000E+00  0.00000000E+00
  0.00000000E+00  0.00000000E+00  0.00000000E+00
  0.00000000E+00  0.00000000E+00  0.00000000E+00
  0.00000000E+00  0.00000000E+00  0.00000000E+00
  0.00000000E+00  0.00000000E+00  0.00000000E+00
  0.00000000E+00  0.00000000E+00  0.00000000E+00
  0.00000000E+00  0.00000000E+00  0.00000000E+00
  0.00000000E+00  0.00000000E+00  0.00000000E+00
  0.00000000E+00  0.00000000E+00  0.00000000E+00
  0.00000000E+00  0.00000000E+00  0.00000000E+00
  0.00000000E+00  0.00000000E+00  0.00000000E+00
  0.00000000E+00  0.00000000E+00  0.00000000E+00
  0.00000000E+00  0.00000000E+00  0.00000000E+00
  0.00000000E+00  0.00000000E+00  0.00000000E+00
  0.00000000E+00  0.00000000E+00  0.00000000E+00
  0.00000000E+00  0.00000000E+00  0.00000000E+00
  0.00000000E+00  0.00000000E+00  0.00000000E+00
  0.00000000E+00  0.00000000E+00  0.00000000E+00
  0.00000000E+00  0.00000000E+00  0.00000000E+00
  0.00000000E+00  0.00000000E+00  0.00000000E+00
  0.00000000E+00  0.00000000E+00  0.00000000E+00
  0.00000000E+00  0.00000000E+00  0.00000000E+00
  0.00000000E+00  0.00000000E+00  0.00000000E+00
  0.00000000E+00  0.00000000E+00  0.00000000E+00
  0.00000000E+00  0.00000000E+00  0.00000000E+00
  0.00000000E+00  0.00000000E+00  0.00000000E+00
  0.00000000E+00  0.00000000E+00  0.00000000E+00
  0.00000000E+00  0.00000000E+00  0.00000000E+00
  0.00000000E+00  0.00000000E+00  0.00000000E+00
  0.00000000E+00  0.00000000E+00  0.00000000E+00
  0.00000000E+00  0.00000000E+00  0.00000000E+00
  0.00000000E+00  0.00000000E+00  0.00000000E+00
  0.00000000E+00  0.00000000E+00  0.00000000E+00
  0.00000000E+00  0.00000000E+00  0.00000000E+00
  0.00000000E+00  0.00000000E+00  0.00000000E+00
  0.00000000E+00  0.00000000E+00  0.00000000E+00
  0.00000000E+00  0.00000000E+00  0.00000000E+00
  0.00000000E+00  0.00000000E+00  0.00000000E+00
  0.00000000E+00  0.00000000E+00  0.00000000E+00
  0.00000000E+00  0.00000000E+00  0.00000000E+00
  0.00000000E+00  0.00000000E+00  0.00000000E+00
  0.00000000E+00  0.00000000E+00  0.00000000E+00
  0.00000000E+00  0.00000000E+00  0.00000000E+00
  0.00000000E+00  0.00000000E+00  0.00000000E+00
  0.00000000E+00  0.00000000E+00  0.00000000E+00
  0.00000000E+00  0.00000000E+00  0.00000000E+00
  0.00000000E+00  0.00000000E+00  0.00000000E+00
  0.00000000E+00  0.00000000E+00  0.00000000E+00
  0.00000000E+00  0.00000000E+00  0.00000000E+00
  0.00000000E+00  0.00000000E+00  0.00000000E+00
  0.00000000E+00  0.00000000E+00  0.00000000E+00
  0.00000000E+00  0.00000000E+00  0.00000000E+00
  0.00000000E+00  0.00000000E+00  0.00000000E+00
  0.00000000E+00  0.00000000E+00  0.00000000E+00
  0.00000000E+00  0.00000000E+00  0.00000000E+00
  0.00000000E+00  0.00000000E+00  0.00000000E+00
  0.00000000E+00  0.00000000E+00  0.00000000E+00
  0.00000000E+00  0.00000000E+00  0.00000000E+00
  0.00000000E+00  0.00000000E+00  0.00000000E+00
  0.00000000E+00  0.00000000E+00  0.00000000E+00
  0.00000000E+00  0.00000000E+00  0.00000000E+00
  0.00000000E+00  0.00000000E+00  0.00000000E+00
  0.00000000E+00  0.00000000E+00  0.00000000E+00
  0.00000000E+00  0.00000000E+00  0.00000000E+00
  0.00000000E+00  0.00000000E+00  0.00000000E+00
  0.00000000E+00  0.00000000E+00  0.00000000E+00
  0.00000000E+00  0.00000000E+00  0.00000000E+00
  0.00000000E+00  0.00000000E+00  0.00000000E+00
  0.00000000E+00  0.00000000E+00  0.00000000E+00
  0.00000000E+00  0.00000000E+00  0.00000000E+00
  0.00000000E+00  0.00000000E+00  0.00000000E+00
  0.00000000E+00  0.00000000E+00  0.00000000E+00
  0.00000000E+00  0.00000000E+00  0.00000000E+00
  0.00000000E+00  0.00000000E+00  0.00000000E+00
  0.00000000E+00  0.00000000E+00  0.00000000E+00
  0.00000000E+00  0.00000000E+00  0.00000000E+00
  0.00000000E+00  0.00000000E+00  0.00000000E+00
  0.00000000E+00  0.00000000E+00  0.00000000E+00
  0.00000000E+00  0.00000000E+00  0.00000000E+00
  0.00000000E+00  0.00000000E+00  0.00000000E+00
  0.00000000E+00  0.00000000E+00  0.00000000E+00
  0.00000000E+00  0.00000000E+00  0.00000000E+00
  0.00000000E+00  0.00000000E+00  0.00000000E+00
  0.00000000E+00  0.00000000E+00  0.00000000E+00
  0.00000000E+00  0.00000000E+00  0.00000000E+00
  0.00000000E+00  0.00000000E+00  0.00000000E+00
  0.00000000E+00  0.00000000E+00  0.00000000E+00
  0.00000000E+00  0.00000000E+00  0.00000000E+00
  0.00000000E+00  0.00000000E+00  0.00000000E+00
  0.00000000E+00  0.00000000E+00  0.00000000E+00
  0.00000000E+00  0.00000000E+00  0.00000000E+00
  0.00000000E+00  0.00000000E+00  0.00000000E+00
  0.00000000E+00  0.00000000E+00  0.00000000E+00
  0.00000000E+00  0.00000000E+00  0.00000000E+00
  0.00000000E+00  0.00000000E+00  0.00000000E+00
  0.00000000E+00  0.00000000E+00  0.00000000E+00
  0.00000000E+00  0.00000000E+00  0.00000000E+00
  0.00000000E+00  0.00000000E+00  0.00000000E+00
  0.00000000E+00  0.00000000E+00  0.00000000E+00
  0.00000000E+00  0.00000000E+00  0.00000000E+00
  0.00000000E+00  0.00000000E+00  0.00000000E+00
  0.00000000E+00  0.00000000E+00  0.00000000E+00
  0.00000000E+00  0.00000000E+00  0.00000000E+00
  0.00000000E+00  0.00000000E+00  0.00000000E+00
  0.00000000E+00  0.00000000E+00  0.00000000E+00
  0.00000000E+00  0.00000000E+00  0.00000000E+00
