# Supplementary material for: The mechanisms underlying the enhanced high-temperature properties of GRX-810
Source: Nat Commun. 2025 Dec 14;17:963. doi: 10.1038/s41467-025-67687-4 (PMC12847880; doi:10.1038/s41467-025-67687-4)
Supplement: Supplementary file 3 — Supplementary Data 1 [file 41467_2025_67687_MOESM3_ESM.zip › DFT datasets/Y2O3_trig_Al1_relax (1).vasp]

POSCAR file written by OVITO Basic 3.10.
   1.00000000000000     
     7.3232612940737747  -12.6884850683456243    0.0012461569737056
     7.3231587028714902   12.6884258750729835   -0.0012304030764654
     0.0000191411951630   -0.0017230041305780   17.7297418899653607
   Y    O    Al
    95   144     1
Direct
  0.0821221190439237  0.1678744782591984  0.0759693359641812
  0.1666969288712322  0.0833596232963668  0.5827268962700852
  0.0832797004808356  0.1667244229584909  0.4144461978553903
  0.1667175813807599  0.0833624589360977  0.9141638923386165
  0.0836093008443903  0.1663885131220288  0.7490329276811847
  0.1691148191057275  0.3284130330311815  0.2520663399207150
  0.0845353765564359  0.4155929355585855  0.0851842598340296
  0.1654160807649414  0.3324485440276458  0.5830331938540708
  0.0855816943937510  0.4180812977167525  0.4167478465918517
  0.1679119836045685  0.3346226398193411  0.9153821611196744
  0.0831723666448779  0.4164797804394491  0.7496494244056998
  0.1662683525825484  0.5831659207749749  0.2508275556410479
  0.0845760121360027  0.6689265864721984  0.0851658112900874
  0.1663638499796866  0.5831682375676883  0.5840370205384273
  0.0855905060673500  0.6673536705084656  0.4167550946665894
  0.1646855435605270  0.5823278287910665  0.9173857386442518
  0.0831960726980476  0.6665866251761465  0.7496528651087525
  0.1690798796002837  0.8407468401897549  0.2520447360317243
  0.0821186050455647  0.9142177920633077  0.0759700465972642
  0.1653862209732857  0.8329902989872618  0.5830275648372325
  0.0832491911929838  0.9164801481230037  0.4144629537893717
  0.1678614510963756  0.8332785869917945  0.9153848372540896
  0.0835811975969446  0.9171372435440543  0.7490366697842266
  0.4092420686318331  0.0808963852678368  0.2520581081185515
  0.3357772638873041  0.1678684544674548  0.0759784186185999
  0.4170112044851562  0.0845690160590435  0.5830314169849200
  0.3335465253864134  0.1667600544807366  0.4144813060264409
  0.4167230744648727  0.0820758313505932  0.9153800385577185
  0.3329194889334705  0.1664387227485483  0.7490338583161527
  0.4092486066993929  0.3284116062421607  0.2520680392784415
  0.3329417350599804  0.4158717279890807  0.0838742580164318
  0.4170180096277247  0.3324987340132143  0.5830206433340607
  0.3331118058985015  0.4161912328834225  0.4181429267484696
  0.4167139291737506  0.3346614583328748  0.9153764363712533
  0.3337899398252352  0.4175480583332042  0.7489972315704320
  0.4166180836839124  0.5833207804076275  0.2506342936990020
  0.3328252572688506  0.6664141970702681  0.0839796191139299
  0.4170935316539013  0.5842068141137010  0.5834886848981210
  0.3337915367300636  0.6668857314942456  0.4171557413779955
  0.4172042737411285  0.5844283649282173  0.9168926778947332
  0.3321594123114088  0.6660411222557493  0.7497965105443819
  0.4166340553674604  0.8333733164210292  0.2506400507905027
  0.3329457594879873  0.9170444452363229  0.0838746334308047
  0.4170896580358512  0.8329529670582511  0.5834963294050731
  0.3330797581595685  0.9168787793862641  0.4181474213570351
  0.4172072655299076  0.8327636597574620  0.9169061261272754
  0.3337689661962593  0.9161603420349413  0.7490236930120305
  0.6668412656283531  0.0837446288248840  0.2508250594766493
  0.5810676230082557  0.1654531312057782  0.0851796034428654
  0.6668192385915040  0.0836327354662740  0.5840072424598884
  0.5826209335128223  0.1643817421588944  0.4167551526548923
  0.6676586905666562  0.0853059670635636  0.9173858966690248
  0.5834100294466713  0.1668201587806580  0.7496434046457188
  0.6650817367016116  0.3325788284141831  0.2495403927598146
  0.5810770915316017  0.4156130338483301  0.0851747601713163
  0.6673451950402232  0.3336933261596765  0.5823051318384087
  0.5826113462119124  0.4181396236996180  0.4167346223934088
  0.6672080593622490  0.3336094305247934  0.9171637640152761
  0.5833968356867656  0.4165250140452140  0.7496371389382903
  0.6668289828864182  0.5831904263960430  0.2508216110661342
  0.5835864864193339  0.6664212098466341  0.0839806426377870
  0.6668011013704122  0.5832130835155165  0.5839712845870759
  0.5831199932391112  0.6668834473484865  0.4171293151219914
  0.6676535035762147  0.5823720004969244  0.9173769850696176
  0.5839367512223904  0.6660640893683237  0.7497860375454811
  0.6667037713144235  0.8334003593232278  0.2506338978918691
  0.5836110650550544  0.9171758128101454  0.0839829763073308
  0.6657880163474174  0.8329202224408786  0.5834727022665250
  0.5831179680155119  0.9162029458224761  0.4171388208879577
  0.6655426934496006  0.8327877060679287  0.9168985532252694
  0.5839314850613916  0.9178094456417454  0.7497918103193663
  0.9215839342273325  0.0808752666549236  0.2520642631740215
  0.8344038557668441  0.1654624640853831  0.0851832991967578
  0.9175519865304560  0.0845911326948938  0.5830279831652665
  0.8319202563220915  0.1644108133757124  0.4167397699884852
  0.9153769225874957  0.0820937326123363  0.9153785462212805
  0.8334992713706029  0.1668235130426642  0.7496440028636939
  0.9174044849087333  0.3325973596728402  0.2495259918707291
  0.8333454428268834  0.4166956683645385  0.0835291320693630
  0.9162865845252975  0.3337019521064192  0.5823182233469648
  0.8333516112052647  0.4166774438730642  0.4147202770929749
  0.9163693485305643  0.3336247586919495  0.9171648501576434
  0.8333399460469729  0.4166541790002998  0.7495429083206262
  0.9174389963645024  0.5849526971427753  0.2495312935387072
  0.8343845797392649  0.6689285512841413  0.0851577196937831
  0.9163036480341183  0.5826566628987917  0.5823161518774180
  0.8319116395840154  0.6674412705218309  0.4167301215305184
  0.9163878316312825  0.5827923342345536  0.9171636894257574
  0.8334846896361657  0.6666100858052957  0.7496386579913964
  0.9215710566845469  0.8407292974328793  0.2520684498883486
  0.8341556773333899  0.9170563883471293  0.0838748045126139
  0.9175253587044377  0.8330109717308773  0.5830282424469994
  0.8338111869561157  0.9168854172513372  0.4181363968264255
  0.9153562854783860  0.8333146044260588  0.9153775631448235
  0.8324319757575123  0.9161981089856702  0.7489923669507659
  0.1666615083327908  0.0833440075635851  0.1074011212617732
  0.0967177450392792  0.1532856616413453  0.2199350023558942
  0.0060061292712155  0.2439884157734945  0.3301759009728635
  0.1666727653389577  0.0833370849452362  0.4456099964237630
  0.0842766860881510  0.1657263683757326  0.5478684271058902
  0.0002661956014725  0.2497115593162054  0.6655282142811940
  0.1667403161526112  0.0833519114684247  0.7854521019801962
  0.0829710427277010  0.1670035831030972  0.8823037930478214
  0.0011093863695971  0.2488571746514851  0.0012752482569972
  0.1643740347004214  0.3275277303777723  0.1202073277837372
  0.0850640013047752  0.4148204651795804  0.2167836754660880
  0.0022357360990718  0.5011859669676003  0.3322660136165691
  0.1649142308136356  0.3330120851143404  0.4535990652819182
  0.0823483511121820  0.4168966418828429  0.5487946127596277
  0.9979845842897097  0.4989980758149835  0.6661736538880658
  0.1670144184253849  0.3334555774029908  0.7843201302112437
  0.0828431880503491  0.4160684307950068  0.8823068376103975
  0.9991960835036166  0.4995837333286900 -0.0000478837971603
  0.1652014530181866  0.5826141507041110  0.1184068764954798
  0.0851003479464204  0.6702646703627427  0.2167842698591740
  0.0058651553625643  0.7619344208524195  0.3300503102050240
  0.1668531080407320  0.5833820975630193  0.4522367660800011
  0.0824162903209213  0.6654530291792072  0.5488075642292868
  0.0002228919787008  0.7505768435586587  0.6655448674067469
  0.1652811835190436  0.5826099706073284  0.7852501879200514
  0.0828956480346642  0.6666878335603998  0.8822925289290535
  0.0011287424067255  0.7522529006209195  0.0012180799841649
  0.1644153639097780  0.8368566253748135  0.1202240507648869
  0.0967378286177241  0.9434992387602804  0.2199117980946667
  0.9755345843909095  0.9877840155730806  0.3377394522527528
  0.1648841284297334  0.8318717607326923  0.4535818879194615
  0.0842433842624773  0.9184809929239015  0.5478733563684446
  0.0024088085612458  0.0012028225156345  0.6675937615421271
  0.1669885799660210  0.8335150391061563  0.7843400625328522
  0.0829594360897763  0.9159211531452969  0.8822723089981184
  0.9978936438331930  0.9989109522423768  0.9980866923979855
  0.4131249601385140  0.0855692555237616  0.1202362754508826
  0.3064990798049139  0.1532615913239886  0.2199061224145936
  0.2622035429205583  0.2744715571659282  0.3377318923482685
  0.4181147991835291  0.0850668383065077  0.4535963013759597
  0.3315912199601802  0.1657931109376497  0.5478663094778017
  0.2488079864425143  0.2476064095515512  0.6676230770156432
  0.4165350216254708  0.0830035606949870  0.7843406360196431
  0.3342119985996128  0.1670717265475140  0.8822784968572424
  0.2510820744378709  0.2521113379771914  0.9980760897286796
  0.4131281251406547  0.3275440686731254  0.1202128645475263
  0.3342822224713400  0.4185564785448435  0.2132250568096863
  0.2506982527798853  0.5013108006767828  0.3347895808482934
  0.4180897367179441  0.3330575420210722  0.4535897749711694
  0.3331933098355871  0.4164222743154754  0.5514150435499031
  0.2485372849460508  0.5004646144701873  0.6677067606654998
  0.4164935740185730  0.3335385881084832  0.7843213485389484
  0.3343769597625667  0.4187435333748487  0.8809880031481825
  0.2486161905865703  0.4974172454730797  0.0014953847639629
  0.4168670700071328  0.5837794447367498  0.1169993687180283
  0.3333007831663019  0.6666702629853934  0.2149746478882434
  0.2506968333127217  0.7493029317182270  0.3347996131371939
  0.4174613881797049  0.5849982738126933  0.4530483271565689
  0.3323681629654538  0.6662086116498711  0.5498114164788345
  0.2485223590640539  0.7480279154685565  0.6678233753533103
  0.4172699013925456  0.5845034965677405  0.7846104997065675
  0.3316050870243837  0.6657688466893079  0.8830083805724850
  0.2486022417938850  0.7510978190038184  0.0015362178646005
  0.4168668300006192  0.8331352888151533  0.1169921498975521
  0.3342514438436931  0.9157169920856038  0.2132526027976313
  0.2622622651439086  0.9877614451328519  0.3377449011974298
  0.4175228510513329  0.8324737078392631  0.4530537605529679
  0.3331592560367999  0.9167493666917255  0.5514164990182323
  0.2487930166826515  0.0011993994684172  0.6675880069410913
  0.4172363048084030  0.8327592843160807  0.7846465281242319
  0.3343341028606263  0.9155432615810687  0.8810689849929103
  0.2510434130652483  0.9989545489692023  0.9980689014590777
  0.6673691419027568  0.0848125680478511  0.1184019604633625
  0.5797262437338195  0.1649139275980741  0.2167938418296059
  0.4880277382965164  0.2440691650485843  0.3300890763594847
  0.6666363242693240  0.0831543152020921  0.4522481227034628
  0.5845650179678775  0.1676075136206271  0.5487959332397470
  0.4994408907663866  0.2497797190320185  0.6655615624896393
  0.6673648592022352  0.0847074658901950  0.7852266197655368
  0.5833216647788485  0.1671117421425774  0.8822947396547750
  0.4977451379627573  0.2488570077483724  0.0012419768658390
  0.6656914536943673  0.3328591818761889  0.1184580062268776
  0.5797327687304434  0.4148896177238519  0.2167816549325454
  0.5006361489937377  0.5013526117722362  0.3347772737763229
  0.6652150207570330  0.3325764617054534  0.4479157298221551
  0.5845410480110437  0.4168864755694903  0.5487489748284684
  0.5019119863131939  0.5005143958722887  0.6676453172352266
  0.6665497607069687  0.3332739057969176  0.7849804446860356
  0.5833173772929513  0.4161485164623479  0.8823029721622314
  0.4987653280123166  0.4974137720564599  0.0014831332703024
  0.6673433351037775  0.5826360484809524  0.1183771682847465
  0.5833379066981087  0.6666807482201452  0.2149713073703452
  0.5000171195195477  0.7499913432521828  0.3339278003422199
  0.6666386097850120  0.5834414426682445  0.4522212832405343
  0.5838380872522144  0.6661803711487808  0.5496757445361086
  0.5000016625001215  0.7499739047438727  0.6654654947831490
  0.6673690827704847  0.5826496241867156  0.7852340342550963
  0.5841896132570118  0.6658178106194734  0.8830110641846742
  0.4999630791028783  0.7500097348254235  0.9987761480811814
  0.6662464978314002  0.8331402922504312  0.1169958861286080
  0.5833564149787477  0.9167089782085831  0.2149647965722435
  0.5006628230670468  0.9992966559932823  0.3347939789349879
  0.6650147376107512  0.8325326806700445  0.4530351329622594
  0.5838001380931992  0.9176364798700141  0.5497433799032434
  0.5018834079409182  0.0014023426741115  0.6676530636009875
  0.6654979002222579  0.8327508183993002  0.7846421988116778
  0.5841985415049624  0.9183711226259935  0.8830125316288608
  0.4987929448209664  0.0013723354391862  0.0014896382545103
  0.9224658433747556  0.0856171837291809  0.1202142545579754
  0.8351813033576229  0.1649407864123417  0.2167776549571457
  0.7488060771784490  0.2477067830022180  0.3322283611846020
  0.9169968324038171  0.0850818337398719  0.4535989425151822
  0.8330953222342465  0.1676436211515430  0.5487748668667445
  0.7509980903193516  0.2520167400764503  0.6661542284187314
  0.9165157145982523  0.0829753197688015  0.7843199133787514
  0.8338934185737618  0.1671317645610017  0.8823019337091481
  0.7504184245336432  0.2508249388566429  0.9999517930643362
  0.9170982857843891  0.3329004888759479  0.1184906723187723
  0.8333131664291081  0.4167285820911446  0.2156536341234609
  0.7489201329817965  0.5010731710041911  0.3323413169993016
  0.9173649871258382  0.3326275952363641  0.4479122140210853
  0.8333586468296855  0.4166671374865775  0.5455097092681261
  0.7510028791172924  0.4989817851192527  0.6661265463644349
  0.9167143349916834  0.3332621395765810  0.7850001807922355
  0.8333309478916876  0.4166624871270974  0.8821642498629361
  0.7504127369670961  0.4996457209290556  0.9999602320736533
  0.9171830579296230  0.5843760578257416  0.1184173062783499
  0.8351039450959519  0.6702409180888421  0.2167484920216404
  0.7487040028665545  0.7493866113546924  0.3347760968392401
  0.9173996608444535  0.5848112607124850  0.4479270061128603
  0.8330883623963860  0.6654506060908251  0.5487932767211724
  0.7495027562742671  0.7481184937608724  0.6676777591472700
  0.9167316580883027  0.5834659734389891  0.7849809164180631
  0.8338808057755004  0.6667175035048369  0.8823049201202315
  0.7525822102063294  0.7512212949119158  0.0014776573078216
  0.9224571396736487  0.8368634994773654  0.1202146339451062
  0.8314617256393185  0.9157287703901762  0.2132105287486467
  0.7486737158442138  0.9992476921279746  0.3347867664756582
  0.9169490091458874  0.8319357609768281  0.4535872030321059
  0.8335772660293324  0.9168070060190413  0.5514272278606835
  0.7495343819005038  0.0014340653544053  0.6676915956281541
  0.9164913761641827  0.8335272444915764  0.7843322579153919
  0.8312208635742182  0.9156184995121600  0.8810117753106205
  0.7525019299285067  0.0013536954711429  0.0015037358748251
  0.1666500686542592  0.0833390910055381  0.2100775414042738
 
  0.00000000E+00  0.00000000E+00  0.00000000E+00
  0.00000000E+00  0.00000000E+00  0.00000000E+00
  0.00000000E+00  0.00000000E+00  0.00000000E+00
  0.00000000E+00  0.00000000E+00  0.00000000E+00
  0.00000000E+00  0.00000000E+00  0.00000000E+00
  0.00000000E+00  0.00000000E+00  0.00000000E+00
  0.00000000E+00  0.00000000E+00  0.00000000E+00
  0.00000000E+00  0.00000000E+00  0.00000000E+00
  0.00000000E+00  0.00000000E+00  0.00000000E+00
  0.00000000E+00  0.00000000E+00  0.00000000E+00
  0.00000000E+00  0.00000000E+00  0.00000000E+00
  0.00000000E+00  0.00000000E+00  0.00000000E+00
  0.00000000E+00  0.00000000E+00  0.00000000E+00
  0.00000000E+00  0.00000000E+00  0.00000000E+00
  0.00000000E+00  0.00000000E+00  0.00000000E+00
  0.00000000E+00  0.00000000E+00  0.00000000E+00
  0.00000000E+00  0.00000000E+00  0.00000000E+00
  0.00000000E+00  0.00000000E+00  0.00000000E+00
  0.00000000E+00  0.00000000E+00  0.00000000E+00
  0.00000000E+00  0.00000000E+00  0.00000000E+00
  0.00000000E+00  0.00000000E+00  0.00000000E+00
  0.00000000E+00  0.00000000E+00  0.00000000E+00
  0.00000000E+00  0.00000000E+00  0.00000000E+00
  0.00000000E+00  0.00000000E+00  0.00000000E+00
  0.00000000E+00  0.00000000E+00  0.00000000E+00
  0.00000000E+00  0.00000000E+00  0.00000000E+00
  0.00000000E+00  0.00000000E+00  0.00000000E+00
  0.00000000E+00  0.00000000E+00  0.00000000E+00
  0.00000000E+00  0.00000000E+00  0.00000000E+00
  0.00000000E+00  0.00000000E+00  0.00000000E+00
  0.00000000E+00  0.00000000E+00  0.00000000E+00
  0.00000000E+00  0.00000000E+00  0.00000000E+00
  0.00000000E+00  0.00000000E+00  0.00000000E+00
  0.00000000E+00  0.00000000E+00  0.00000000E+00
  0.00000000E+00  0.00000000E+00  0.00000000E+00
  0.00000000E+00  0.00000000E+00  0.00000000E+00
  0.00000000E+00  0.00000000E+00  0.00000000E+00
  0.00000000E+00  0.00000000E+00  0.00000000E+00
  0.00000000E+00  0.00000000E+00  0.00000000E+00
  0.00000000E+00  0.00000000E+00  0.00000000E+00
  0.00000000E+00  0.00000000E+00  0.00000000E+00
  0.00000000E+00  0.00000000E+00  0.00000000E+00
  0.00000000E+00  0.00000000E+00  0.00000000E+00
  0.00000000E+00  0.00000000E+00  0.00000000E+00
  0.00000000E+00  0.00000000E+00  0.00000000E+00
  0.00000000E+00  0.00000000E+00  0.00000000E+00
  0.00000000E+00  0.00000000E+00  0.00000000E+00
  0.00000000E+00  0.00000000E+00  0.00000000E+00
  0.00000000E+00  0.00000000E+00  0.00000000E+00
  0.00000000E+00  0.00000000E+00  0.00000000E+00
  0.00000000E+00  0.00000000E+00  0.00000000E+00
  0.00000000E+00  0.00000000E+00  0.00000000E+00
  0.00000000E+00  0.00000000E+00  0.00000000E+00
  0.00000000E+00  0.00000000E+00  0.00000000E+00
  0.00000000E+00  0.00000000E+00  0.00000000E+00
  0.00000000E+00  0.00000000E+00  0.00000000E+00
  0.00000000E+00  0.00000000E+00  0.00000000E+00
  0.00000000E+00  0.00000000E+00  0.00000000E+00
  0.00000000E+00  0.00000000E+00  0.00000000E+00
  0.00000000E+00  0.00000000E+00  0.00000000E+00
  0.00000000E+00  0.00000000E+00  0.00000000E+00
  0.00000000E+00  0.00000000E+00  0.00000000E+00
  0.00000000E+00  0.00000000E+00  0.00000000E+00
  0.00000000E+00  0.00000000E+00  0.00000000E+00
  0.00000000E+00  0.00000000E+00  0.00000000E+00
  0.00000000E+00  0.00000000E+00  0.00000000E+00
  0.00000000E+00  0.00000000E+00  0.00000000E+00
  0.00000000E+00  0.00000000E+00  0.00000000E+00
  0.00000000E+00  0.00000000E+00  0.00000000E+00
  0.00000000E+00  0.00000000E+00  0.00000000E+00
  0.00000000E+00  0.00000000E+00  0.00000000E+00
  0.00000000E+00  0.00000000E+00  0.00000000E+00
  0.00000000E+00  0.00000000E+00  0.00000000E+00
  0.00000000E+00  0.00000000E+00  0.00000000E+00
  0.00000000E+00  0.00000000E+00  0.00000000E+00
  0.00000000E+00  0.00000000E+00  0.00000000E+00
  0.00000000E+00  0.00000000E+00  0.00000000E+00
  0.00000000E+00  0.00000000E+00  0.00000000E+00
  0.00000000E+00  0.00000000E+00  0.00000000E+00
  0.00000000E+00  0.00000000E+00  0.00000000E+00
  0.00000000E+00  0.00000000E+00  0.00000000E+00
  0.00000000E+00  0.00000000E+00  0.00000000E+00
  0.00000000E+00  0.00000000E+00  0.00000000E+00
  0.00000000E+00  0.00000000E+00  0.00000000E+00
  0.00000000E+00  0.00000000E+00  0.00000000E+00
  0.00000000E+00  0.00000000E+00  0.00000000E+00
  0.00000000E+00  0.00000000E+00  0.00000000E+00
  0.00000000E+00  0.00000000E+00  0.00000000E+00
  0.00000000E+00  0.00000000E+00  0.00000000E+00
  0.00000000E+00  0.00000000E+00  0.00000000E+00
  0.00000000E+00  0.00000000E+00  0.00000000E+00
  0.00000000E+00  0.00000000E+00  0.00000000E+00
  0.00000000E+00  0.00000000E+00  0.00000000E+00
  0.00000000E+00  0.00000000E+00  0.00000000E+00
  0.00000000E+00  0.00000000E+00  0.00000000E+00
  0.00000000E+00  0.00000000E+00  0.00000000E+00
  0.00000000E+00  0.00000000E+00  0.00000000E+00
  0.00000000E+00  0.00000000E+00  0.00000000E+00
  0.00000000E+00  0.00000000E+00  0.00000000E+00
  0.00000000E+00  0.00000000E+00  0.00000000E+00
  0.00000000E+00  0.00000000E+00  0.00000000E+00
  0.00000000E+00  0.00000000E+00  0.00000000E+00
  0.00000000E+00  0.00000000E+00  0.00000000E+00
  0.00000000E+00  0.00000000E+00  0.00000000E+00
  0.00000000E+00  0.00000000E+00  0.00000000E+00
  0.00000000E+00  0.00000000E+00  0.00000000E+00
  0.00000000E+00  0.00000000E+00  0.00000000E+00
  0.00000000E+00  0.00000000E+00  0.00000000E+00
  0.00000000E+00  0.00000000E+00  0.00000000E+00
  0.00000000E+00  0.00000000E+00  0.00000000E+00
  0.00000000E+00  0.00000000E+00  0.00000000E+00
  0.00000000E+00  0.00000000E+00  0.00000000E+00
  0.00000000E+00  0.00000000E+00  0.00000000E+00
  0.00000000E+00  0.00000000E+00  0.00000000E+00
  0.00000000E+00  0.00000000E+00  0.00000000E+00
  0.00000000E+00  0.00000000E+00  0.00000000E+00
  0.00000000E+00  0.00000000E+00  0.00000000E+00
  0.00000000E+00  0.00000000E+00  0.00000000E+00
  0.00000000E+00  0.00000000E+00  0.00000000E+00
  0.00000000E+00  0.00000000E+00  0.00000000E+00
  0.00000000E+00  0.00000000E+00  0.00000000E+00
  0.00000000E+00  0.00000000E+00  0.00000000E+00
  0.00000000E+00  0.00000000E+00  0.00000000E+00
  0.00000000E+00  0.00000000E+00  0.00000000E+00
  0.00000000E+00  0.00000000E+00  0.00000000E+00
  0.00000000E+00  0.00000000E+00  0.00000000E+00
  0.00000000E+00  0.00000000E+00  0.00000000E+00
  0.00000000E+00  0.00000000E+00  0.00000000E+00
  0.00000000E+00  0.00000000E+00  0.00000000E+00
  0.00000000E+00  0.00000000E+00  0.00000000E+00
  0.00000000E+00  0.00000000E+00  0.00000000E+00
  0.00000000E+00  0.00000000E+00  0.00000000E+00
  0.00000000E+00  0.00000000E+00  0.00000000E+00
  0.00000000E+00  0.00000000E+00  0.00000000E+00
  0.00000000E+00  0.00000000E+00  0.00000000E+00
  0.00000000E+00  0.00000000E+00  0.00000000E+00
  0.00000000E+00  0.00000000E+00  0.00000000E+00
  0.00000000E+00  0.00000000E+00  0.00000000E+00
  0.00000000E+00  0.00000000E+00  0.00000000E+00
  0.00000000E+00  0.00000000E+00  0.00000000E+00
  0.00000000E+00  0.00000000E+00  0.00000000E+00
  0.00000000E+00  0.00000000E+00  0.00000000E+00
  0.00000000E+00  0.00000000E+00  0.00000000E+00
  0.00000000E+00  0.00000000E+00  0.00000000E+00
  0.00000000E+00  0.00000000E+00  0.00000000E+00
  0.00000000E+00  0.00000000E+00  0.00000000E+00
  0.00000000E+00  0.00000000E+00  0.00000000E+00
  0.00000000E+00  0.00000000E+00  0.00000000E+00
  0.00000000E+00  0.00000000E+00  0.00000000E+00
  0.00000000E+00  0.00000000E+00  0.00000000E+00
  0.00000000E+00  0.00000000E+00  0.00000000E+00
  0.00000000E+00  0.00000000E+00  0.00000000E+00
  0.00000000E+00  0.00000000E+00  0.00000000E+00
  0.00000000E+00  0.00000000E+00  0.00000000E+00
  0.00000000E+00  0.00000000E+00  0.00000000E+00
  0.00000000E+00  0.00000000E+00  0.00000000E+00
  0.00000000E+00  0.00000000E+00  0.00000000E+00
  0.00000000E+00  0.00000000E+00  0.00000000E+00
  0.00000000E+00  0.00000000E+00  0.00000000E+00
  0.00000000E+00  0.00000000E+00  0.00000000E+00
  0.00000000E+00  0.00000000E+00  0.00000000E+00
  0.00000000E+00  0.00000000E+00  0.00000000E+00
  0.00000000E+00  0.00000000E+00  0.00000000E+00
  0.00000000E+00  0.00000000E+00  0.00000000E+00
  0.00000000E+00  0.00000000E+00  0.00000000E+00
  0.00000000E+00  0.00000000E+00  0.00000000E+00
  0.00000000E+00  0.00000000E+00  0.00000000E+00
  0.00000000E+00  0.00000000E+00  0.00000000E+00
  0.00000000E+00  0.00000000E+00  0.00000000E+00
  0.00000000E+00  0.00000000E+00  0.00000000E+00
  0.00000000E+00  0.00000000E+00  0.00000000E+00
  0.00000000E+00  0.00000000E+00  0.00000000E+00
  0.00000000E+00  0.00000000E+00  0.00000000E+00
  0.00000000E+00  0.00000000E+00  0.00000000E+00
  0.00000000E+00  0.00000000E+00  0.00000000E+00
  0.00000000E+00  0.00000000E+00  0.00000000E+00
  0.00000000E+00  0.00000000E+00  0.00000000E+00
  0.00000000E+00  0.00000000E+00  0.00000000E+00
  0.00000000E+00  0.00000000E+00  0.00000000E+00
  0.00000000E+00  0.00000000E+00  0.00000000E+00
  0.00000000E+00  0.00000000E+00  0.00000000E+00
  0.00000000E+00  0.00000000E+00  0.00000000E+00
  0.00000000E+00  0.00000000E+00  0.00000000E+00
  0.00000000E+00  0.00000000E+00  0.00000000E+00
  0.00000000E+00  0.00000000E+00  0.00000000E+00
  0.00000000E+00  0.00000000E+00  0.00000000E+00
  0.00000000E+00  0.00000000E+00  0.00000000E+00
  0.00000000E+00  0.00000000E+00  0.00000000E+00
  0.00000000E+00  0.00000000E+00  0.00000000E+00
  0.00000000E+00  0.00000000E+00  0.00000000E+00
  0.00000000E+00  0.00000000E+00  0.00000000E+00
  0.00000000E+00  0.00000000E+00  0.00000000E+00
  0.00000000E+00  0.00000000E+00  0.00000000E+00
  0.00000000E+00  0.00000000E+00  0.00000000E+00
  0.00000000E+00  0.00000000E+00  0.00000000E+00
  0.00000000E+00  0.00000000E+00  0.00000000E+00
  0.00000000E+00  0.00000000E+00  0.00000000E+00
  0.00000000E+00  0.00000000E+00  0.00000000E+00
  0.00000000E+00  0.00000000E+00  0.00000000E+00
  0.00000000E+00  0.00000000E+00  0.00000000E+00
  0.00000000E+00  0.00000000E+00  0.00000000E+00
  0.00000000E+00  0.00000000E+00  0.00000000E+00
  0.00000000E+00  0.00000000E+00  0.00000000E+00
  0.00000000E+00  0.00000000E+00  0.00000000E+00
  0.00000000E+00  0.00000000E+00  0.00000000E+00
  0.00000000E+00  0.00000000E+00  0.00000000E+00
  0.00000000E+00  0.00000000E+00  0.00000000E+00
  0.00000000E+00  0.00000000E+00  0.00000000E+00
  0.00000000E+00  0.00000000E+00  0.00000000E+00
  0.00000000E+00  0.00000000E+00  0.00000000E+00
  0.00000000E+00  0.00000000E+00  0.00000000E+00
  0.00000000E+00  0.00000000E+00  0.00000000E+00
  0.00000000E+00  0.00000000E+00  0.00000000E+00
  0.00000000E+00  0.00000000E+00  0.00000000E+00
  0.00000000E+00  0.00000000E+00  0.00000000E+00
  0.00000000E+00  0.00000000E+00  0.00000000E+00
  0.00000000E+00  0.00000000E+00  0.00000000E+00
  0.00000000E+00  0.00000000E+00  0.00000000E+00
  0.00000000E+00  0.00000000E+00  0.00000000E+00
  0.00000000E+00  0.00000000E+00  0.00000000E+00
  0.00000000E+00  0.00000000E+00  0.00000000E+00
  0.00000000E+00  0.00000000E+00  0.00000000E+00
  0.00000000E+00  0.00000000E+00  0.00000000E+00
  0.00000000E+00  0.00000000E+00  0.00000000E+00
  0.00000000E+00  0.00000000E+00  0.00000000E+00
  0.00000000E+00  0.00000000E+00  0.00000000E+00
  0.00000000E+00  0.00000000E+00  0.00000000E+00
  0.00000000E+00  0.00000000E+00  0.00000000E+00
  0.00000000E+00  0.00000000E+00  0.00000000E+00
  0.00000000E+00  0.00000000E+00  0.00000000E+00
  0.00000000E+00  0.00000000E+00  0.00000000E+00
  0.00000000E+00  0.00000000E+00  0.00000000E+00
  0.00000000E+00  0.00000000E+00  0.00000000E+00
  0.00000000E+00  0.00000000E+00  0.00000000E+00
  0.00000000E+00  0.00000000E+00  0.00000000E+00
  0.00000000E+00  0.00000000E+00  0.00000000E+00
  0.00000000E+00  0.00000000E+00  0.00000000E+00
  0.00000000E+00  0.00000000E+00  0.00000000E+00
  0.00000000E+00  0.00000000E+00  0.00000000E+00
  0.00000000E+00  0.00000000E+00  0.00000000E+00
