# Supplementary material for: The mechanisms underlying the enhanced high-temperature properties of GRX-810
Source: Nat Commun. 2025 Dec 14;17:963. doi: 10.1038/s41467-025-67687-4 (PMC12847880; doi:10.1038/s41467-025-67687-4)
Supplement: Supplementary file 3 — Supplementary Data 1 [file 41467_2025_67687_MOESM3_ESM.zip › DFT datasets/Y2O3_trig_relax.vasp]

Y2 O3                                   
   1.00000000000000     
     1.8336055222509771   -3.1767597874492606    0.0002350443986413
     1.8335981868101929    3.1767555560819716   -0.0002378701359878
    -0.0000045630100364   -0.0004388704354884    5.9105606437706477
   Y    O 
     2     3
Direct
  0.6666344818824683  0.3333666491128895  0.7499545873809694
  0.3333654959710941  0.6666337517686500  0.2500456763830599
  0.6666448228198263  0.3333556652037117  0.3541472581341978
  0.3333550386877704  0.6666445985750542  0.6458527525256699
  0.0000001606388480  0.9999993353397016  0.9999997255761031
 
  0.00000000E+00  0.00000000E+00  0.00000000E+00
  0.00000000E+00  0.00000000E+00  0.00000000E+00
  0.00000000E+00  0.00000000E+00  0.00000000E+00
  0.00000000E+00  0.00000000E+00  0.00000000E+00
  0.00000000E+00  0.00000000E+00  0.00000000E+00
