# Supplementary material for: The mechanisms underlying the enhanced high-temperature properties of GRX-810
Source: Nat Commun. 2025 Dec 14;17:963. doi: 10.1038/s41467-025-67687-4 (PMC12847880; doi:10.1038/s41467-025-67687-4)
Supplement: Supplementary file 5 — Source data 1 [file 41467_2025_67687_MOESM5_ESM.zip]

Archive with 7 entries (7 files):
- Data/Figure 1 source data.xlsx
- Data/Figure 2 source data.xlsx
- Data/Figure 3 source data.xlsx
- Data/Figure 4 source data.xlsx
- Data/Figure 5 source data.xlsx
- Data/Figure 8 source data.xlsx
- Data/Figure 9 source data.xlsx
