# Supplementary material for: The mechanisms underlying the enhanced high-temperature properties of GRX-810
Source: Nat Commun. 2025 Dec 14;17:963. doi: 10.1038/s41467-025-67687-4 (PMC12847880; doi:10.1038/s41467-025-67687-4)
Supplement: Supplementary file 5 — Source data 1 [file 41467_2025_67687_MOESM5_ESM.zip › Data/Figure 2 source data.xlsx]

## Sheet: Sheet1
Mpa
	Temp	GRX-810		Temp	625		Temp	718		Temp	H230		Temp	CMSX-4		Temp GRX-810- HIP	GRX-810 HIP
	20	580.5		20	365.4		20	1186		20	383		20	805		20	458
	648.9	426		648.9	268.9		648.9	1020		648.9	267		600	867.2		648.9	319.9
	871.111	248.9		760	255		760	737		760	260		700	956.9		871.111	186.8
	1032	168		871.111	248		871.111	330		871.111	234		900	658.6		1032	132.4
	1093.33	113		1032	131		954	167.5		1032	116		1000	448.3		1093.33	103
	1200	73.1		1093.33	62		1032	103.4		1093.33	63		1100	274.1		1200	70
	1260	61.4					1093.33	55.2					1200	74.1		1260	60
	1316	46.9											1300	5		1316	40
