# Supplementary material for: The mechanisms underlying the enhanced high-temperature properties of GRX-810
Source: Nat Commun. 2025 Dec 14;17:963. doi: 10.1038/s41467-025-67687-4 (PMC12847880; doi:10.1038/s41467-025-67687-4)
Supplement: Supplementary file 5 — Source data 1 [file 41467_2025_67687_MOESM5_ESM.zip › Data/Figure 3 source data.xlsx]

## Sheet: 3ksi
	M280 vertical			M100 vertical
	Time	Strain		Run Time	Creep strain
	0	0		0	0
	1.072	0.0612		1.00083	0.0412
	2.071	0.0754		2.00194	0.0506
	3.071	0.0861		3.00306	0.0633
	4.071	0.0905		4.00417	0.071
	5.072	0.0997		5.00528	0.0804
	10.072	0.1144		10.0103	0.1176
	20.072	0.122		20.0042	0.1614
	30.073	0.1429		27.5	0.2
	40.074	0.1455		40.0083	0.2273
	100.078	0.1905		100.004	0.2675
	300.156	0.2306		300.012	0.3421
	900.164	0.306		1078	0.5
	1500.67	0.3443		1846	0.73
	2000.17	0.4097		1967	0.76
	3000.19	0.4865		2304	0.87
	4000.21	0.5978		2638	0.96
	4500.22	0.8049		2804	1.03
	4736.23	1.0023

## Sheet: 6 ksi
	Time (Hr)	Creep GRX-810 FG			Time	GRX-810 - CG
	0	0			0	0
	1.2	0.1			6.4	0.1
	4.4	0.2			24.1	0.2
	18	0.5			133	0.5
	45	1			457	1
	70.8	1.32			793	1.33
	100	2			962	1.53
	173	5			1273	2.19
	181	6.7			1632	3.9
					1800	5.68

## Sheet: 9ksi
	CG				FG
	0	0			0	0
	0.35	0.1			0.2	0.1
	1	0.2			0.4	0.2
	2.3	0.5			1.4	0.5
	4	1			2.8	1
	6.4	2			5.2	2
	9.9	5			9.3	5
	11	8.65			10.5	7.93
