# Supplementary material for: The mechanisms underlying the enhanced high-temperature properties of GRX-810
Source: Nat Commun. 2025 Dec 14;17:963. doi: 10.1038/s41467-025-67687-4 (PMC12847880; doi:10.1038/s41467-025-67687-4)
Supplement: Supplementary file 5 — Source data 1 [file 41467_2025_67687_MOESM5_ESM.zip › Data/Figure 4 source data.xlsx]

## Sheet: Sheet1
	7.5 Ksi					3ksi HIP			6ksi HIP				4.5 ksi
	0	0				0	0		0	0			0	0
	0.5	0.5				0	-0.0022		0.0166662	0.120773			0.0833339	0.0354376
	1	0.85				0	0.0004		0.0333331	0.163597			0.166669	0.0480018
	1.5	1.2				0.001	-0.0013		0.0500003	0.111433			0.250003	0.0579687
	2	1.6				0.001	-0.0015		0.0666672	0.199566			0.333336	0.0568427
	2.5	2.1				0.001	-0.0001		0.0833344	0.201379			0.416669	0.0921318
	3	2.75				0.001	0.0017		0.100001	0.219215			0.500006	0.0516572
	3.5	4				0.001	0.002		0.116668	0.259516			0.583339	0.0970678
	4	6.5				0.002	0.0015		0.133334	0.24183			0.666672	0.0611489
	4.1	7.2				0.002	0.002		0.150001	0.192393			0.750008	0.104362
						0.002	0.0019		0.166667	0.270774			0.833342	0.031398
						0.003	0.0035		0.183334	0.245952			0.916675	0.0773883
						0.003	0.0018		0.200001	0.287211			1.00001	0.0877414
						0.003	0.0027		0.216668	0.271141			1.08334	0.135088
						0.003	0.0044		0.233334	0.265373			1.16668	0.0789485
						0.004	0.0022		0.250001	0.254247			1.25001	0.114359
						0.004	0.0016		0.266668	0.248085			1.33335	0.144026
						0.004	0.0004		0.283333	0.296243			1.41668	0.150765
						0.004	0.0022		0.300003	0.316653			1.50001	0.158643
						0.005	0.0055		0.316669	0.302463			1.58335	0.141726
						0.005	0.0055		0.333336	0.320993			1.66668	0.165218
						0.005	0.0042		0.350003	0.328874			1.75002	0.173276
						0.005	0.0068		0.366669	0.295411			1.83335	0.2007
						0.006	0.0076		0.383336	0.341027			1.91668	0.190444
						0.022	0.0219		0.400003	0.323611			2.00002	0.166545
						0.039	0.0307		0.416669	0.354502			2.08335	0.2131
						0.056	0.0386		0.433336	0.32702			2.16669	0.247778
						0.072	0.0473		0.450003	0.349407			2.25002	0.241598
						0.089	0.0492		0.466669	0.300467			2.33335	0.285529
						0.106	0.0599		0.483336	0.347951			2.41669	0.287755
						0.122	0.0597		0.500006	0.362379			2.50002	0.310608
						0.139	0.0676		0.516669	0.355736			2.58336	0.2537
						0.156	0.0695		0.533336	0.378524			2.66669	0.313993
						0.173	0.0747		0.550003	0.359081			2.75002	0.288585
						0.189	0.078		0.566669	0.38906			2.83336	0.283468
						0.206	0.0778		0.583336	0.40074			2.91669	0.328493
						0.223	0.0814		0.600003	0.477909			3.00003	0.284194
						0.239	0.0815		0.616672	0.384526			3.08336	0.347095
						0.256	0.0855		0.633339	0.512658			3.16669	0.365738
						0.273	0.0921		0.650006	0.401384			3.25003	0.358701
						0.29	0.0943		0.666672	0.382383			3.33336	0.453745
						0.306	0.0977		0.683339	0.395355			3.41669	0.460808
						0.323	0.1026		0.700006	0.393876			3.50003	0.409865
						0.34	0.1047		0.716672	0.39037			3.58336	0.450691
						0.357	0.1066		0.733339	0.359006			3.66669	0.424089
						0.373	0.113		0.750006	0.384527			3.75003	0.446128
						0.39	0.1166		0.766672	0.411576			3.83336	0.481304
						0.407	0.1158		0.783339	0.427376			3.91669	0.453391
						0.424	0.1218		0.800006	0.404619			4.00003	0.436408
						0.44	0.1287		0.816672	0.407994			4.08336	0.466104
						0.457	0.1296		0.833339	0.477335			4.16669	0.505499
						0.474	0.1284		0.850006	0.390601			4.25003	0.517691
						0.491	0.1315		0.866672	0.427336			4.33336	0.504022
						0.507	0.1349		0.883342	0.426833			4.41669	0.540076
						0.524	0.1355		0.900006	0.433712			4.50003	0.599027
						0.541	0.1373		0.916672	0.440052			4.58336	0.57175
						0.557	0.1415		0.933342	0.454921			4.66669	0.676631
						0.574	0.1425		0.950008	0.436847			4.75003	0.572516
						0.59	0.1448		0.966675	0.45773			4.83336	0.566137
						0.607	0.1423		0.983342	0.415569			4.91669	0.576975
						0.624	0.146		1.00001	0.454374			5.00003	0.568984
						0.641	0.1476		1.01667	0.429152			5.08336	0.626342
						0.658	0.1506		1.03334	0.41702			5.16672	0.663097
						0.674	0.1528		1.05001	0.449949			5.25006	0.693849
						0.691	0.1534		1.06668	0.50335			5.33339	0.676677
						0.707	0.1515		1.08334	0.503661			5.41672	0.650004
						0.724	0.1572		1.10001	0.482798			5.50006	0.686708
						0.741	0.158		1.11668	0.51977			5.58339	0.664628
						0.757	0.1583		1.13334	0.489214			5.66672	0.702559
						0.774	0.1576		1.15001	0.487696			5.75006	0.712829
						0.79	0.1588		1.16667	0.47459			5.83339	0.74748
						0.807	0.161		1.18334	0.488064			5.91672	0.752963
						0.824	0.1655		1.20001	0.541324			6.00006	0.851585
						0.84	0.166		1.21667	0.520151			6.08339	0.767063
						0.857	0.1661		1.23334	0.507919			6.16672	0.780432
						0.874	0.1698		1.25001	0.513399			6.25006	0.803798
						0.891	0.1685		1.26667	0.450461			6.33339	0.812388
						0.907	0.1702		1.28334	0.522399			6.41672	0.827065
						0.924	0.1718		1.30001	0.51932			6.50006	0.866679
						0.941	0.1768		1.31668	0.509393			6.58339	0.827034
						0.957	0.1756		1.33334	0.523936			6.66672	0.868686
						0.974	0.1797		1.35001	0.542145			6.75006	0.821083
						0.991	0.1804		1.36668	0.518697			6.83339	0.873852
						1.007	0.1792		1.38334	0.493189			6.91672	0.827744
						1.024	0.1805		1.40001	0.481524			7.00006	0.899726
						1.041	0.1828		1.41668	0.56458			7.08339	0.894261
						1.058	0.1868		1.43334	0.561936			7.16672	0.970003
						1.074	0.1888		1.45001	0.576569			7.25006	0.899475
						1.091	0.1878		1.46668	0.662019			7.33339	0.885049
						1.108	0.1919		1.48334	0.548466			7.41672	0.957158
						1.124	0.1888		1.50001	0.560092			7.50006	1.00574
						1.141	0.2088		1.51668	0.56785			7.58339	1.01217
						1.158	0.2065		1.53334	0.581591			7.66672	0.994291
						1.174	0.2078		1.55001	0.597884			7.75006	0.992482
						1.191	0.202		1.56668	0.58033			7.83339	0.996532
						1.208	0.2016		1.58335	0.58568			7.91672	1.00518
						1.224	0.2013		1.60001	0.577366			8.00006	1.0262
						1.241	0.1993		1.61668	0.604671			8.08339	1.01772
						1.258	0.2036		1.63335	0.671315			8.16672	1.02815
						1.274	0.1962		1.65001	0.595311			8.25006	1.02416
						1.291	0.2011		1.66668	0.60434			8.33339	1.0553
						1.307	0.1986		1.68335	0.621268			8.41672	1.07413
						1.324	0.1994		1.70001	0.503355			8.50006	1.16941
						1.341	0.2014		1.71668	0.570731			8.58339	1.1117
						1.357	0.204		1.73335	0.607373			8.66672	1.12195
						1.374	0.2059		1.75001	0.655608			8.75006	1.08904
						1.391	0.2066		1.76668	0.641841			8.83339	1.15965
						1.407	0.2099		1.78335	0.663065			8.91672	1.17961
						1.424	0.2116		1.80001	0.632249			9.00006	1.19461
						1.441	0.2087		1.81668	0.693436			9.08339	1.12039
						1.457	0.2135		1.83335	0.65297			9.16672	1.23811
						1.474	0.2131		1.85001	0.604835			9.25008	1.22425
						1.491	0.2195		1.86668	0.654789			9.33342	1.22388
						1.507	0.2178		1.88335	0.566671			9.41675	1.23653
						1.524	0.2225		1.90001	0.631225			9.50008	1.22137
						1.541	0.2273		1.91668	0.556642			9.58342	1.22362
						1.557	0.2276		1.93335	0.658556			9.66675	1.28565
						1.574	0.228		1.95002	0.676567			9.75008	1.27947
						1.591	0.2308		1.96668	0.75009			9.83342	1.32439
						1.608	0.2335		1.98335	0.716984			9.91675	1.32954
						1.624	0.2382		2.00001	0.713709			10.0001	1.32577
						1.641	0.2356		2.01668	0.730465			10.0834	1.39444
						1.658	0.2375		2.03335	0.698832			10.1668	1.35233
						1.674	0.2379		2.05002	0.723577			10.2501	1.30993
						1.691	0.2373		2.06668	0.697053			10.3334	1.28035
						1.708	0.2406		2.08335	0.69811			10.4168	1.4158
						1.724	0.2404		2.10002	0.713083			10.5001	1.42082
						1.741	0.2427		2.11668	0.702298			10.5834	1.42802
						1.758	0.2422		2.13335	0.727285			10.6668	1.49884
						1.775	0.238		2.15002	0.708811			10.7501	1.46682
						1.791	0.2421		2.16668	0.744242			10.8334	1.43267
						1.808	0.2419		2.18335	0.716843			10.9168	1.51183
						1.825	0.2422		2.20002	0.775286			11.0001	1.51335
						1.841	0.2418		2.21668	0.829788			11.0834	1.50735
						1.858	0.2424		2.23335	0.744869			11.1668	1.53218
						1.875	0.2464		2.25002	0.765769			11.2501	1.58806
						1.891	0.2398		2.26668	0.727768			11.3334	1.50778
						1.908	0.2444		2.28335	0.765012			11.4168	1.5769
						1.925	0.2456		2.30002	0.715176			11.5001	1.61756
						1.941	0.2454		2.31669	0.79667			11.5834	1.57748
						1.958	0.2475		2.33335	0.820396			11.6668	1.64802
						1.975	0.2464		2.35002	0.772553			11.7501	1.63807
						1.991	0.2466		2.36669	0.782346			11.8334	1.64765
						2.008	0.2453		2.38335	0.763771			11.9168	1.63401
						2.025	0.2455		2.40002	0.77725			12.0001	1.65923
						2.041	0.2476		2.41669	0.884503			12.0834	1.66152
						2.058	0.2483		2.43335	0.757253			12.1668	1.72051
						2.075	0.2521		2.45002	0.812199			12.2501	1.8054
						2.091	0.2512		2.46669	0.838585			12.3334	1.71993
						2.108	0.252		2.48335	0.817964			12.4168	1.74724
						2.125	0.253		2.50002	0.79711			12.5001	1.72611
						2.142	0.2551		2.51669	0.802931			12.5834	1.76851
						2.158	0.2543		2.53335	0.797598			12.6668	1.79422
						2.175	0.2586		2.55002	0.856911			12.7501	1.81562
						2.191	0.2582		2.56669	0.849788			12.8334	1.8045
						2.208	0.2606		2.58335	0.803467			12.9168	1.85379
						2.225	0.2627		2.60002	0.83913			13.0001	1.85294
						2.241	0.2628		2.61669	0.793998			13.0834	1.86401
						2.258	0.2622		2.63335	0.857036			13.1668	1.88172
						2.275	0.2622		2.65002	0.827362			13.2501	1.86333
						2.292	0.2656		2.66669	0.818134			13.3334	1.91872
						2.308	0.2634		2.68335	0.89157			13.4168	1.92186
						2.325	0.2688		2.70002	0.886967			13.5001	1.93158
						2.342	0.2688		2.71669	0.996981			13.5834	1.96555
						2.358	0.2662		2.73335	0.880337			13.6668	1.95709
						2.375	0.2678		2.75002	0.851184			13.7501	1.9948
						2.392	0.2659		2.76669	0.93367			13.8334	2.0201
						2.409	0.2616		2.78336	0.979362			13.9168	2.04978
						2.426	0.2637		2.80003	0.901478			14.0001	2.00358
						2.442	0.2626		2.81669	0.942555			14.0834	2.06393
						2.459	0.2658		2.83336	0.951326			14.1668	2.02991
						2.475	0.2677		2.85003	0.950354			14.2501	2.08381
						2.492	0.2719		2.86669	0.892662			14.3334	2.13749
						2.509	0.2753		2.88336	0.937594			14.4168	2.2711
						2.525	0.2765		2.90003	0.894667			14.5001	2.10815
						2.542	0.2789		2.91669	0.942395			14.5834	2.16737
						2.559	0.2811		2.93336	0.98433			14.6668	2.17711
						2.575	0.2833		2.95003	0.916957			14.7501	2.17578
						2.592	0.2842		2.96669	0.896418			14.8334	2.21113
						2.609	0.2836		2.98336	1.00149			14.9168	2.14785
						2.625	0.2883		3.00003	1.04571			15.0001	2.25816
						2.642	0.287		3.01669	1.0476			15.0834	2.22147
						2.659	0.2874		3.03336	0.969061			15.1668	2.30655
						2.675	0.2882		3.05003	0.991134			15.2501	2.29844
						2.692	0.2911		3.06669	0.984838			15.3334	2.27088
						2.708	0.2899		3.08336	0.958698			15.4168	2.37109
						2.725	0.2874		3.10003	0.971505			15.5001	2.37642
						2.742	0.2875		3.11669	0.977416			15.5834	2.3357
						2.758	0.2903		3.13336	0.998323			15.6668	2.33283
						2.775	0.2885		3.15003	0.993076			15.7501	2.36867
						2.792	0.287		3.16669	1.01593			15.8334	2.40494
						2.808	0.2896		3.18336	1.04149			15.9168	2.38694
						2.825	0.2897		3.20003	1.03085			16.0001	2.42379
						2.842	0.2946		3.21669	1.01895			16.0835	2.43886
						2.859	0.2935		3.23336	1.06232			16.1668	2.45029
						2.875	0.2942		3.25003	1.02856			16.2501	2.48544
						2.892	0.2974		3.26669	1.00268			16.3335	2.62729
						2.909	0.2953		3.28336	1.08249			16.4168	2.5314
						2.925	0.2992		3.30003	1.02233			16.5001	2.55352
						2.942	0.2991		3.31669	1.19383			16.5835	2.59631
						2.959	0.2982		3.33336	1.09408			16.6668	2.63888
						2.975	0.2991		3.35003	1.10147			16.7501	2.5979
						2.992	0.3011		3.36669	1.10688			16.8335	2.69066
						3.009	0.3		3.38336	1.06866			16.9168	2.65144
						3.026	0.3008		3.40003	1.0618			17.0001	2.6345
						3.042	0.3019		3.41669	1.10284			17.0835	2.59051
						3.059	0.3058		3.43336	1.09572			17.1668	2.67882
						3.076	0.305		3.45003	1.12062			17.2501	2.7183
						3.093	0.3026		3.46669	1.14267			17.3335	2.74841
						3.109	0.3056		3.48336	1.14293			17.4168	2.78853
						3.126	0.3055		3.50003	1.11795			17.5001	2.77292
						3.143	0.3071		3.51669	1.13693			17.5835	2.74239
						3.159	0.3053		3.53336	1.17809			17.6668	2.878
						3.176	0.3046		3.55003	1.16793			17.7501	2.88012
						3.193	0.3073		3.56669	1.25555			17.8335	2.85593
						3.209	0.3093		3.58336	1.16152			17.9168	2.86325
						3.226	0.3075		3.60003	1.17788			18.0001	2.90974
						3.243	0.31		3.61669	1.19459			18.0835	2.92339
						3.259	0.3084		3.63336	1.21001			18.1668	2.96688
						3.276	0.3075		3.65003	1.08188			18.2501	2.99797
						3.293	0.311		3.66669	1.1283			18.3335	3.04229
						3.309	0.3098		3.68336	1.19618			18.4168	3.02499
						3.326	0.3132		3.70003	1.21675			18.5001	3.03538
						3.343	0.3172		3.71669	1.19195			18.5835	3.0755
						3.359	0.3136		3.73336	1.29288			18.6668	3.10123
						3.376	0.3137		3.75003	1.16249			18.7501	3.13527
						3.393	0.3162		3.76669	1.23789			18.8335	3.13867
						3.409	0.3106		3.78336	1.22448			18.9168	3.17808
						3.426	0.3137		3.80003	1.22808			19.0001	3.19748
						3.443	0.3155		3.81669	1.2726			19.0835	3.33756
						3.459	0.3176		3.83336	1.23476			19.1668	3.24659
						3.476	0.3193		3.85003	1.25841			19.2501	3.27514
						3.493	0.3189		3.86669	1.39847			19.3335	3.30232
						3.509	0.3223		3.88336	1.29027			19.4168	3.32476
						3.526	0.3267		3.90003	1.26336			19.5001	3.33662
						3.543	0.3244		3.91669	1.33485			19.5835	3.35236
						3.559	0.3285		3.93336	1.27449			19.6668	3.45159
						3.576	0.3306		3.95003	1.30603			19.7501	3.43335
						3.593	0.3308		3.96669	1.3171			19.8335	3.3824
						3.609	0.3303		3.98336	1.29943			19.9168	3.47825
						3.626	0.3336		4.00003	1.32464			20.0001	3.52568
						3.643	0.3379		4.01669	1.34856			20.0835	3.53722
						3.659	0.3374		4.03336	1.3136			20.1668	3.54272
						3.676	0.3371		4.05003	1.31664			20.2501	3.58856
						3.693	0.3358		4.06669	1.37052			20.3335	3.61397
						3.71	0.3357		4.08336	1.35119			20.4168	3.65269
						3.726	0.3379		4.10003	1.38171			20.5002	3.71988
						3.743	0.3385		4.11669	1.37003			20.5835	3.71921
						3.76	0.3383		4.13336	1.43131			20.6668	3.68241
						3.776	0.337		4.15003	1.31432			20.7502	3.76528
						3.793	0.3398		4.16669	1.45414			20.8335	3.8189
						3.81	0.3408		4.18336	1.32262			20.9168	3.72917
						3.826	0.3411		4.20003	1.34228			21.0002	3.80278
						3.843	0.3379		4.21669	1.34249			21.0835	3.93942
						3.86	0.3408		4.23336	1.37773			21.1668	3.94703
						3.877	0.3397		4.25003	1.42884			21.2502	3.98567
						3.893	0.3418		4.26669	1.4311			21.3335	4.00923
						3.91	0.3418		4.28336	1.50465			21.4168	3.99151
						3.926	0.3438		4.30003	1.48504			21.5002	4.05802
						3.943	0.343		4.31669	1.42248			21.5835	4.13022
						3.96	0.3428		4.33336	1.45276			21.6668	4.15612
						3.977	0.3439		4.35003	1.4654			21.7502	4.18346
						3.993	0.3473		4.36669	1.49505			21.8335	4.28886
						4.01	0.3448		4.38336	1.4812			21.9168	4.27171
						4.027	0.3452		4.40003	1.42639			22.0002	4.30181
						4.043	0.3472		4.41669	1.5064			22.0835	4.31868
						4.06	0.3491		4.43336	1.45845			22.1668	4.35962
						4.077	0.3509		4.45003	1.48037			22.2502	4.42784
						4.093	0.3497		4.46669	1.52151			22.3335	4.47938
						4.11	0.3519		4.48336	1.48946			22.4168	4.42566
						4.127	0.3495		4.50003	1.50595			22.5002	4.54439
						4.143	0.3534		4.51669	1.51797			22.5835	4.58869
						4.16	0.3547		4.53336	1.52321			22.6668	4.63549
						4.177	0.3544		4.55003	1.53662			22.7502	4.67942
						4.194	0.352		4.56669	1.55685			22.8335	4.75095
						4.21	0.3553		4.58336	1.43886			22.9168	4.72022
						4.227	0.3577		4.60003	1.54966			23.0002	4.83747
						4.244	0.3574		4.61669	1.53278			23.0835	4.91517
						4.261	0.3583		4.63336	1.59175			23.1668	4.95562
						4.277	0.3577		4.65003	1.56967			23.2502	4.99975
						4.294	0.3581		4.66669	1.54956			23.3335	4.91984
						4.311	0.3591		4.68336	1.57005			23.4168	5.16085
						4.327	0.3604		4.70003	1.68013			23.5002	5.18171
						4.344	0.3611		4.71669	1.62469			23.5835	5.24079
						4.36	0.3611		4.73336	1.61846			23.6669	5.37585
						4.377	0.3638		4.75003	1.61474			23.7502	5.48165
						4.394	0.3641		4.76669	1.61543			23.8335	5.45385
						4.411	0.3638		4.78336	1.62232			23.9169	5.60621
						4.427	0.3618		4.80003	1.60623			24.0002	5.68361
						4.444	0.3633		4.81669	1.62371			24.0835	5.68418
						4.461	0.3666		4.83336	1.70266			24.1669	5.78044
						4.477	0.367		4.85003	1.67974			24.2502	5.91378
						4.494	0.3696		4.86669	1.6779			24.3335	6.07223
						4.51	0.3693		4.88336	1.65131			24.4169	6.16636
						4.527	0.3688		4.90003	1.57231			24.5002	6.34285
						4.544	0.3698		4.91669	1.71097			24.5835	6.51179
						4.561	0.3637		4.93336	1.55698			24.6669	6.62206
						4.577	0.3672		4.95003	1.67838			24.7502	6.88179
						4.594	0.3692		4.96669	1.67006
						4.611	0.3688		4.98336	1.67449
						4.627	0.368		5.00003	1.72137
						4.644	0.3676		5.01669	1.67182
						4.661	0.3723		5.03336	1.68273
						4.677	0.3725		5.05003	1.72485
						4.694	0.3764		5.06669	1.74014
						4.711	0.3739		5.08336	1.70835
						4.727	0.3767		5.10003	1.9031
						4.744	0.3778		5.11669	1.75378
						4.761	0.3778		5.13336	1.80175
						4.777	0.3802		5.15003	1.79477
						4.794	0.3797		5.16669	1.86978
						4.811	0.3809		5.18336	1.80307
						4.827	0.383		5.20003	1.8269
						4.844	0.3817		5.21669	1.81936
						4.861	0.3831		5.23336	1.8073
						4.878	0.3829		5.25003	1.87767
						4.894	0.383		5.26669	1.83346
						4.911	0.3842		5.28336	1.86751
						4.928	0.3847		5.30003	1.83793
						4.944	0.3852		5.31669	1.85472
						4.961	0.3857		5.33336	1.86441
						4.978	0.3871		5.35003	1.89305
						4.994	0.3878		5.36669	1.91455
						5.011	0.3876		5.38336	1.91225
						5.028	0.3883		5.40003	1.89878
						5.044	0.3907		5.41669	1.88582
						5.061	0.3907		5.43336	1.86017
						5.078	0.3898		5.45003	1.93999
						5.094	0.3912		5.46669	1.93832
						5.111	0.3916		5.48336	1.92863
						5.128	0.3906		5.50003	1.92295
						5.144	0.3913		5.51669	1.93529
						5.161	0.3908		5.53336	2.01102
						5.178	0.394		5.55003	1.90929
						5.194	0.393		5.56669	2.01589
						5.211	0.394		5.58336	1.99595
						5.228	0.3973		5.60003	1.99266
						5.244	0.3964		5.61669	1.99257
						5.261	0.3987		5.63336	1.9927
						5.278	0.3984		5.65003	2.0081
						5.295	0.4001		5.66669	1.99196
						5.311	0.3991		5.68336	2.04991
						5.328	0.3995		5.70003	2.03365
						5.345	0.4022		5.71669	2.05647
						5.361	0.4018		5.73336	2.04007
						5.378	0.4023		5.75003	2.05901
						5.394	0.4042		5.76672	2.06117
						5.411	0.4032		5.78339	2.08798
						5.428	0.404		5.80006	2.06669
						5.445	0.405		5.81672	2.23359
						5.461	0.4076		5.83339	2.08553
						5.478	0.4067		5.85006	2.11072
						5.495	0.4092		5.86672	2.09779
						5.511	0.4108		5.88339	2.02567
						5.528	0.4103		5.90006	2.07822
						5.544	0.4111		5.91672	2.15803
						5.561	0.4097		5.93339	2.16802
						5.578	0.4156		5.95006	2.15148
						5.595	0.4136		5.96672	2.18949
						5.611	0.4145		5.98339	2.29439
						5.628	0.4156		6.00006	2.24247
						5.645	0.4133		6.01672	2.17084
						5.661	0.4148		6.03339	2.18931
						5.678	0.4136		6.05006	2.1616
						5.695	0.4181		6.06672	2.04868
						5.711	0.4198		6.08339	2.10868
						5.728	0.4247		6.10006	2.25556
						5.745	0.4233		6.11672	2.26617
						5.761	0.4239		6.13339	2.29532
						5.778	0.4234		6.15006	2.2366
						5.795	0.4276		6.16672	2.26507
						5.812	0.4246		6.18339	2.48025
						5.828	0.4268		6.20006	2.30617
						5.845	0.426		6.21672	2.38086
						5.862	0.4266		6.23339	2.31046
						5.878	0.4272		6.25006	2.33899
						5.895	0.4269		6.26672	2.34129
						5.912	0.4272		6.28339	2.32074
						5.928	0.4277		6.30006	2.33088
						5.945	0.4318		6.31672	2.3178
						5.962	0.4301		6.33339	2.37344
						5.979	0.4287		6.35006	2.37587
						5.995	0.4286		6.36672	2.35558
						6.012	0.4305		6.38339	2.43676
						6.028	0.4307		6.40006	2.40372
						6.045	0.4324		6.41672	2.46419
						6.062	0.4323		6.43339	2.44704
						6.079	0.432		6.45006	2.39842
						6.095	0.433		6.46672	2.42089
						6.112	0.4344		6.48339	2.50498
						6.129	0.4356		6.50006	2.41108
						6.146	0.4377		6.51672	2.44607
						6.162	0.4357		6.53339	2.47459
						6.179	0.4394		6.55006	2.49102
						6.196	0.4411		6.56672	2.50446
						6.212	0.4396		6.58339	2.51462
						6.229	0.4423		6.60006	2.5044
						6.246	0.4429		6.61672	2.56233
						6.262	0.4431		6.63339	2.52271
						6.279	0.4409		6.65006	2.57128
						6.296	0.4426		6.66672	2.5525
						6.313	0.4432		6.68339	2.52432
						6.329	0.4421		6.70006	2.55244
						6.346	0.4448		6.71672	2.59207
						6.362	0.4441		6.73339	2.6179
						6.379	0.4465		6.75006	2.74062
						6.396	0.4483		6.76672	2.60019
						6.412	0.4474		6.78339	2.62536
						6.429	0.4498		6.80006	2.63918
						6.446	0.4472		6.81672	2.6358
						6.462	0.4479		6.83339	2.7007
						6.479	0.4491		6.85006	2.64991
						6.496	0.4484		6.86672	2.71434
						6.512	0.4496		6.88339	2.73836
						6.529	0.4512		6.90006	2.71491
						6.546	0.4508		6.91672	2.74445
						6.562	0.4514		6.93339	2.72112
						6.579	0.4536		6.95006	2.71075
						6.596	0.4516		6.96672	2.6972
						6.612	0.4563		6.98339	2.76094
						6.629	0.4561		7.00006	2.7612
						6.646	0.4572		7.01672	2.78683
						6.662	0.4567		7.03339	2.75176
						6.679	0.4587		7.05006	2.81678
						6.696	0.4615		7.06672	2.81383
						6.712	0.462		7.08342	2.83013
						6.729	0.4608		7.10008	2.83898
						6.746	0.46		7.11675	2.84914
						6.763	0.4607		7.13342	2.87523
						6.779	0.4641		7.15008	2.8596
						6.796	0.4633		7.16675	2.88484
						6.813	0.4625		7.18342	2.88718
						6.829	0.4638		7.20008	2.96075
						6.846	0.4665		7.21675	2.90397
						6.863	0.4675		7.23342	3.01931
						6.879	0.4673		7.25008	2.93305
						6.896	0.4705		7.26675	2.93543
						6.913	0.4696		7.28342	3.00192
						6.93	0.4696		7.30008	2.98734
						6.946	0.47		7.31675	3.01151
						6.963	0.471		7.33342	2.93549
						6.98	0.4714		7.35008	3.04683
						6.996	0.4712		7.36675	3.00487
						7.013	0.4715		7.38342	3.04615
						7.029	0.472		7.40008	3.06123
						7.046	0.471		7.41675	3.05921
						7.063	0.4714		7.43342	3.06711
						7.08	0.4726		7.45008	3.0796
						7.096	0.4718		7.46675	3.13238
						7.113	0.4734		7.48342	3.13875
						7.13	0.4713		7.50008	3.1187
						7.146	0.4747		7.51675	3.16515
						7.163	0.4767		7.53342	3.20173
						7.18	0.4779		7.55008	3.1382
						7.196	0.4791		7.56675	3.1806
						7.213	0.4785		7.58342	3.20184
						7.23	0.4809		7.60008	3.24288
						7.246	0.4825		7.61675	3.19244
						7.263	0.4824		7.63342	3.24475
						7.28	0.4823		7.65008	3.29192
						7.296	0.4821		7.66675	3.24857
						7.313	0.4839		7.68342	3.2515
						7.33	0.4847		7.70008	3.29347
						7.347	0.4862		7.71675	3.26418
						7.363	0.4853		7.73342	3.29818
						7.38	0.4875		7.75008	3.35098
						7.396	0.4863		7.76675	3.30432
						7.413	0.487		7.78342	3.33858
						7.43	0.4866		7.80008	3.34457
						7.446	0.4873		7.81675	3.41495
						7.463	0.4872		7.83342	3.40914
						7.48	0.4903		7.85008	3.43941
						7.496	0.4906		7.86675	3.45443
						7.513	0.4896		7.88342	3.47268
						7.53	0.4919		7.90008	3.4401
						7.546	0.492		7.91675	3.51352
						7.563	0.4913		7.93342	3.46803
						7.58	0.4902		7.95008	3.46955
						7.597	0.4916		7.96675	3.51913
						7.613	0.4945		7.98342	3.54366
						7.63	0.4967		8.00011	3.58208
						7.647	0.4967		8.01678	3.58237
						7.664	0.4958		8.03347	3.62617
						7.68	0.4967		8.05014	3.61305
						7.697	0.5006		8.06681	3.63103
						7.714	0.4988		8.0835	3.63807
						7.73	0.5008		8.10017	3.65942
						7.747	0.5007		8.11683	3.70015
						7.764	0.5006		8.1335	3.72466
						7.781	0.5012		8.15017	3.79948
						7.797	0.5042		8.16683	3.7406
						7.814	0.5033		8.18353	3.75581
						7.831	0.505		8.20019	3.82149
						7.847	0.5055		8.21686	3.79929
						7.864	0.5066		8.23353	3.82716
						7.88	0.5073		8.25019	3.92332
						7.897	0.5074		8.26686	3.87153
						7.914	0.5072		8.28353	3.88903
						7.931	0.5051		8.30019	3.89436
						7.947	0.5046		8.31689	3.91925
						7.964	0.5099		8.33356	3.90907
						7.981	0.5102		8.35022	3.9075
						7.997	0.5099		8.36689	3.95511
						8.014	0.5091		8.38356	3.99863
						8.031	0.5106		8.40022	4.00377
						8.047	0.5102		8.41689	4.05615
						8.064	0.5105		8.43356	4.0907
						8.081	0.5132		8.45022	4.08445
						8.097	0.5156		8.46689	4.21315
						8.114	0.5154		8.48356	4.1097
						8.131	0.514		8.50025	4.13
						8.147	0.5165		8.51692	4.22637
						8.164	0.5166		8.53358	4.19095
						8.181	0.5161		8.55025	4.23959
						8.198	0.5176		8.56692	4.03961
						8.214	0.5189		8.58358	4.22644
						8.231	0.5197		8.60025	4.28428
						8.248	0.5178		8.61692	4.34171
						8.264	0.5189		8.63358	4.36214
						8.281	0.5211		8.65025	4.33815
						8.298	0.5221		8.66692	4.3826
						8.314	0.5214		8.68358	4.34609
						8.331	0.5241		8.70025	4.37824
						8.348	0.5281		8.71692	4.45615
						8.364	0.5275		8.73358	4.5139
						8.381	0.5255		8.75028	4.53171
						8.398	0.5261		8.76694	4.55044
						8.414	0.5256		8.78361	4.56227
						8.431	0.5281		8.80028	4.64784
						8.448	0.527		8.81694	4.6503
						8.464	0.5286		8.83361	4.67068
						8.481	0.5331		8.85028	4.62808
						8.498	0.5343		8.86694	4.72689
						8.514	0.5322		8.88361	4.76799
						8.531	0.5344		8.90028	4.80921
						8.548	0.5368		8.91694	4.72788
						8.564	0.5373		8.93361	4.93044
						8.581	0.5391		8.95028	4.96477
						8.598	0.5407		8.96694	4.96564
						8.615	0.5434		8.98361	4.98038
						8.631	0.542		9.00028	5.01165
						8.648	0.5429		9.01694	5.04528
						8.665	0.5447		9.03361	5.16401
						8.682	0.5425		9.05028	5.14449
						8.698	0.5424		9.06694	5.21408
						8.715	0.5439		9.08361	5.27552
						8.731	0.5452		9.10028	5.27583
						8.748	0.5469		9.11694	5.39
						8.765	0.5478		9.13361	5.44152
						8.782	0.5468		9.15028	5.52361
						8.798	0.5475		9.16694	5.62701
						8.815	0.5465		9.18361	5.78543
						8.832	0.5475
						8.848	0.5475
						8.865	0.547
						8.882	0.5463
						8.898	0.5485
						8.915	0.5484
						8.932	0.5487
						8.948	0.5491
						8.965	0.5526
						8.982	0.5531
						8.998	0.553
						9.015	0.5528
						9.032	0.5536
						9.048	0.5569
						9.065	0.5567
						9.082	0.5545
						9.099	0.5558
						9.115	0.5569
						9.132	0.5579
						9.149	0.5558
						9.165	0.558
						9.182	0.5598
						9.199	0.5597
						9.215	0.5625
						9.232	0.5609
						9.249	0.5605
						9.266	0.5628
						9.282	0.562
						9.299	0.5611
						9.316	0.5627
						9.332	0.5633
						9.349	0.5657
						9.366	0.5694
						9.382	0.5706
						9.399	0.5708
						9.416	0.571
						9.433	0.5715
						9.449	0.5731
						9.466	0.5712
						9.483	0.5712
						9.499	0.5721
						9.516	0.5734
						9.533	0.576
						9.549	0.5762
						9.566	0.5783
						9.583	0.579
						9.6	0.5804
						9.616	0.5816
						9.633	0.584
						9.65	0.5819
						9.666	0.5845
						9.683	0.5838
						9.7	0.5847
						9.716	0.5854
						9.733	0.5851
						9.75	0.5864
						9.767	0.5856
						9.783	0.5864
						9.8	0.5865
						9.817	0.5854
						9.834	0.5861
						9.851	0.5871
						9.867	0.5851
						9.884	0.5859
						9.901	0.5873
						9.917	0.5867
						9.934	0.5907
						9.951	0.5898
						9.967	0.5901
						9.984	0.5895
						10.001	0.59
						10.017	0.5931
						10.034	0.5907
						10.051	0.5915
						10.067	0.5947
						10.084	0.5937
						10.101	0.5924
						10.117	0.5947
						10.134	0.5971
						10.151	0.5951
						10.167	0.5954
						10.184	0.5996
						10.201	0.599
						10.218	0.5991
						10.234	0.6002
						10.251	0.6007
						10.268	0.6017
						10.284	0.6026
						10.301	0.6039
						10.318	0.6033
						10.334	0.6027
						10.351	0.6029
						10.368	0.6026
						10.384	0.6038
						10.401	0.6054
						10.417	0.6067
						10.434	0.6076
						10.451	0.6097
						10.468	0.6087
						10.484	0.6091
						10.501	0.6102
						10.518	0.6135
						10.535	0.6138
						10.551	0.6173
						10.568	0.6165
						10.585	0.6185
						10.601	0.6163
						10.618	0.618
						10.635	0.6182
						10.651	0.6196
						10.668	0.621
						10.685	0.6188
						10.701	0.6209
						10.718	0.6211
						10.735	0.6218
						10.751	0.6256
						10.768	0.6277
						10.784	0.627
						10.801	0.6277
						10.818	0.6274
						10.834	0.6276
						10.851	0.6279
						10.868	0.6278
						10.884	0.6271
						10.901	0.6262
						10.917	0.6265
						10.934	0.6273
						10.951	0.6272
						10.968	0.6285
						10.984	0.6294
						11.001	0.6284
						11.018	0.6295
						11.034	0.6323
						11.051	0.6339
						11.067	0.6345
						11.084	0.6343
						11.101	0.6341
						11.118	0.6333
						11.134	0.6347
						11.151	0.6366
						11.168	0.6361
						11.185	0.6375
						11.201	0.6372
						11.218	0.6356
						11.234	0.6384
						11.251	0.6375
						11.268	0.6397
						11.284	0.6381
						11.301	0.6402
						11.318	0.641
						11.334	0.642
						11.351	0.641
						11.368	0.6426
						11.384	0.6428
						11.401	0.6457
						11.418	0.6464
						11.435	0.6456
						11.451	0.6461
						11.468	0.6458
						11.485	0.6456
						11.502	0.6511
						11.518	0.651
						11.535	0.652
						11.552	0.6524
						11.568	0.6519
						11.585	0.652
						11.602	0.6523
						11.618	0.6553
						11.635	0.6546
						11.652	0.6584
						11.668	0.6575
						11.685	0.6578
						11.702	0.6566
						11.718	0.6593
						11.735	0.661
						11.752	0.662
						11.768	0.6611
						11.785	0.6613
						11.801	0.6662
						11.818	0.6666
						11.835	0.6663
						11.851	0.6666
						11.868	0.667
						11.885	0.6665
						11.902	0.6677
						11.918	0.6673
						11.935	0.6687
						11.952	0.6673
						11.968	0.6705
						11.985	0.6704
						12.002	0.6707
						12.018	0.6698
						12.035	0.6706
						12.052	0.6706
						12.068	0.6699
						12.085	0.6706
						12.102	0.6709
						12.119	0.6718
						12.135	0.6694
						12.152	0.6706
						12.168	0.6735
						12.185	0.6729
						12.202	0.6725
						12.218	0.6723
						12.235	0.6767
						12.252	0.6773
						12.268	0.6793
						12.285	0.6771
						12.302	0.6804
						12.318	0.6813
						12.335	0.6809
						12.352	0.6812
						12.369	0.6797
						12.385	0.6812
						12.402	0.6815
						12.419	0.6822
						12.436	0.6821
						12.452	0.6831
						12.469	0.6836
						12.486	0.6834
						12.502	0.6837
						12.519	0.6832
						12.536	0.6859
						12.552	0.6838
						12.569	0.6868
						12.585	0.6865
						12.602	0.6852
						12.619	0.6867
						12.635	0.69
						12.652	0.6913
						12.669	0.6906
						12.685	0.6915
						12.702	0.6913
						12.719	0.6956
						12.735	0.6947
						12.752	0.695
						12.769	0.6942
						12.786	0.6952
						12.802	0.6965
						12.819	0.696
						12.836	0.6959
						12.852	0.6968
						12.869	0.7034
						12.886	0.7032
						12.902	0.704
						12.919	0.7055
						12.935	0.7064
						12.952	0.7067
						12.969	0.706
						12.986	0.7075
						13.002	0.7088
						13.019	0.71
						13.036	0.7125
						13.053	0.7129
						13.069	0.7124
						13.086	0.7135
						13.102	0.7138
						13.119	0.714
						13.136	0.7142
						13.153	0.7149
						13.169	0.7201
						13.186	0.72
						13.203	0.7179
						13.219	0.7183
						13.236	0.717
						13.253	0.7187
						13.27	0.7197
						13.287	0.7171
						13.303	0.7183
						13.32	0.7194
						13.337	0.7208
						13.353	0.7196
						13.371	0.7199
						13.387	0.7204
						13.404	0.7187
						13.421	0.7192
						13.438	0.7191
						13.454	0.7176
						13.471	0.7203
						13.487	0.7213
						13.504	0.7213
						13.521	0.7229
						13.538	0.7217
						13.554	0.7261
						13.571	0.7255
						13.587	0.7278
						13.604	0.7279
						13.621	0.7284
						13.637	0.7288
						13.654	0.7277
						13.671	0.7282
						13.687	0.729
						13.704	0.7312
						13.721	0.7305
						13.737	0.7318
						13.754	0.7308
						13.771	0.7317
						13.787	0.731
						13.804	0.7302
						13.821	0.7312
						13.837	0.7337
						13.854	0.7341
						13.871	0.733
						13.887	0.736
						13.904	0.7376
						13.921	0.7386
						13.937	0.7367
						13.954	0.7387
						13.971	0.7395
						13.987	0.7415
						14.004	0.7448
						14.021	0.7448
						14.038	0.7449
						14.054	0.7453
						14.071	0.7448
						14.087	0.746
						14.104	0.7459
						14.121	0.7458
						14.137	0.7471
						14.154	0.7484
						14.171	0.7487
						14.187	0.7487
						14.204	0.7506
						14.221	0.754
						14.237	0.7528
						14.254	0.7547
						14.271	0.7539
						14.287	0.7549
						14.304	0.7555
						14.32	0.7564
						14.337	0.7592
						14.354	0.7609
						14.37	0.7592
						14.387	0.7578
						14.404	0.7607
						14.421	0.7637
						14.437	0.7619
						14.454	0.7621
						14.47	0.7625
						14.487	0.7618
						14.504	0.7653
						14.52	0.7651
						14.537	0.7651
						14.554	0.7641
						14.57	0.7663
						14.587	0.7653
						14.604	0.7639
						14.62	0.7644
						14.637	0.7652
						14.654	0.7666
						14.67	0.7689
						14.687	0.7682
						14.704	0.7697
						14.72	0.7705
						14.737	0.7715
						14.754	0.7711
						14.77	0.7704
						14.787	0.7691
						14.804	0.7716
						14.82	0.773
						14.837	0.7714
						14.853	0.7737
						14.87	0.7748
						14.887	0.7715
						14.903	0.7737
						14.92	0.7759
						14.937	0.7756
						14.953	0.7771
						14.97	0.7767
						14.987	0.7755
						15.003	0.7788
						15.02	0.7795
						15.037	0.7799
						15.054	0.7789
						15.071	0.781
						15.087	0.7812
						15.104	0.7812
						15.121	0.7815
						15.137	0.7808
						15.154	0.7846
						15.171	0.7838
						15.187	0.7837
						15.204	0.7857
						15.221	0.783
						15.237	0.7837
						15.254	0.7849
						15.271	0.7856
						15.287	0.7848
						15.304	0.7857
						15.321	0.7838
						15.338	0.7857
						15.354	0.7877
						15.371	0.7893
						15.387	0.7904
						15.404	0.7929
						15.421	0.7939
						15.437	0.7947
						15.454	0.7979
						15.471	0.7961
						15.488	0.7966
						15.504	0.7962
						15.521	0.7965
						15.538	0.7979
						15.554	0.8001
						15.571	0.7996
						15.588	0.7982
						15.604	0.8014
						15.621	0.8024
						15.638	0.8056
						15.655	0.803
						15.671	0.8038
						15.688	0.8043
						15.705	0.8064
						15.721	0.8054
						15.738	0.806
						15.755	0.8038
						15.771	0.809
						15.788	0.8086
						15.805	0.8093
						15.822	0.8095
						15.838	0.8081
						15.855	0.8092
						15.872	0.8091
						15.888	0.8094
						15.905	0.8089
						15.922	0.8105
						15.938	0.8094
						15.955	0.8129
						15.972	0.8144
						15.988	0.8135
						16.005	0.8138
						16.022	0.8125
						16.038	0.8135
						16.055	0.8151
						16.072	0.8164
						16.089	0.8165
						16.105	0.8179
						16.122	0.8183
						16.139	0.8164
						16.155	0.8175
						16.172	0.8175
						16.189	0.8194
						16.205	0.8196
						16.222	0.821
						16.239	0.821
						16.255	0.8241
						16.272	0.8224
						16.289	0.8239
						16.306	0.823
						16.322	0.8266
						16.339	0.8259
						16.355	0.8257
						16.373	0.8253
						16.389	0.827
						16.406	0.8274
						16.423	0.8309
						16.439	0.8313
						16.456	0.8333
						16.473	0.8336
						16.49	0.8334
						16.506	0.8333
						16.523	0.8341
						16.54	0.8337
						16.556	0.8355
						16.573	0.836
						16.59	0.8354
						16.607	0.835
						16.623	0.8364
						16.64	0.8371
						16.657	0.8369
						16.674	0.8399
						16.69	0.8404
						16.707	0.8427
						16.723	0.8451
						16.74	0.8455
						16.757	0.8444
						16.773	0.8468
						16.79	0.8451
						16.807	0.8459
						16.823	0.8456
						16.84	0.8451
						16.857	0.8453
						16.873	0.8464
						16.89	0.8451
						16.907	0.8445
						16.923	0.8472
						16.94	0.8503
						16.957	0.8502
						16.974	0.8499
						16.99	0.8503
						17.007	0.8519
						17.024	0.8522
						17.04	0.8527
						17.057	0.8527
						17.074	0.8562
						17.09	0.8564
						17.107	0.8565
						17.124	0.8582
						17.14	0.8565
						17.157	0.8563
						17.174	0.8575
						17.191	0.8559
						17.207	0.8578
						17.224	0.8578
						17.241	0.8591
						17.257	0.86
						17.274	0.8583
						17.291	0.8616
						17.307	0.8599
						17.324	0.8616
						17.341	0.8613
						17.357	0.8657
						17.374	0.8649
						17.391	0.8654
						17.407	0.8667
						17.424	0.8672
						17.441	0.8713
						17.457	0.8715
						17.474	0.8683
						17.491	0.8699
						17.508	0.8697
						17.524	0.8716
						17.541	0.8724
						17.558	0.8726
						17.574	0.871
						17.591	0.8695
						17.607	0.8719
						17.624	0.8706
						17.641	0.8742
						17.657	0.8738
						17.674	0.874
						17.691	0.8746
						17.707	0.8757
						17.724	0.8765
						17.741	0.8765
						17.757	0.876
						17.774	0.8785
						17.791	0.8807
						17.807	0.8803
						17.824	0.8804
						17.841	0.8822
						17.857	0.8831
						17.874	0.8818
						17.891	0.8885
						17.907	0.8887
						17.924	0.8893
						17.941	0.8887
						17.957	0.8893
						17.974	0.8888
						17.991	0.8895
						18.007	0.8903
						18.024	0.8928
						18.041	0.8921
						18.057	0.8917
						18.074	0.8914
						18.091	0.8913
						18.107	0.8914
						18.124	0.8914
						18.141	0.8915
						18.158	0.8919
						18.174	0.8955
						18.191	0.8949
						18.208	0.8962
						18.224	0.8973
						18.241	0.8998
						18.258	0.8979
						18.274	0.8983
						18.291	0.8987
						18.308	0.9025
						18.325	0.9033
						18.341	0.9035
						18.358	0.9027
						18.375	0.9055
						18.391	0.903
						18.408	0.9025
						18.425	0.9024
						18.442	0.9032
						18.458	0.9026
						18.475	0.9039
						18.491	0.9042
						18.508	0.9058
						18.525	0.9095
						18.542	0.9089
						18.558	0.9082
						18.575	0.9086
						18.592	0.9112
						18.608	0.9111
						18.625	0.9117
						18.642	0.9111
						18.658	0.9142
						18.675	0.9146
						18.692	0.9131
						18.709	0.9137
						18.725	0.9134
						18.742	0.9152
						18.758	0.9144
						18.775	0.9148
						18.792	0.9141
						18.808	0.9138
						18.825	0.9151
						18.842	0.9153
						18.859	0.9174
						18.875	0.919
						18.892	0.9162
						18.908	0.9179
						18.925	0.9202
						18.942	0.9197
						18.958	0.9219
						18.975	0.9224
						18.992	0.924
						19.008	0.9248
						19.025	0.9249
						19.042	0.9263
						19.058	0.9261
						19.075	0.9262
						19.092	0.9259
						19.108	0.925
						19.125	0.9286
						19.142	0.9292
						19.159	0.9314
						19.175	0.931
						19.192	0.9319
						19.209	0.9322
						19.225	0.9327
						19.242	0.9323
						19.259	0.935
						19.275	0.9344
						19.292	0.9347
						19.309	0.9341
						19.326	0.9361
						19.342	0.9361
						19.359	0.9375
						19.376	0.9401
						19.392	0.9381
						19.409	0.94
						19.425	0.9429
						19.442	0.9416
						19.459	0.9414
						19.476	0.9416
						19.492	0.9429
						19.509	0.9431
						19.526	0.9422
						19.542	0.9428
						19.559	0.945
						19.576	0.9453
						19.592	0.9455
						19.609	0.947
						19.626	0.9469
						19.642	0.949
						19.659	0.9486
						19.675	0.9494
						19.692	0.9491
						19.709	0.9496
						19.726	0.9516
						19.742	0.9519
						19.759	0.9514
						19.776	0.951
						19.792	0.9523
						19.809	0.9516
						19.825	0.954
						19.842	0.9543
						19.859	0.9564
						19.876	0.9559
						19.892	0.9565
						19.909	0.9551
						19.926	0.9575
						19.942	0.9569
						19.959	0.9596
						19.976	0.9607
						19.993	0.9605
						20.009	0.9614
						20.026	0.9643
						20.042	0.9654
						20.059	0.9631
						20.076	0.9643
						20.093	0.9643
						20.109	0.9657
						20.126	0.9653
						20.143	0.9649
						20.159	0.965
						20.176	0.965
						20.193	0.9655
						20.21	0.9689
						20.226	0.9682
						20.243	0.9699
						20.26	0.9683
						20.276	0.9703
						20.293	0.9688
						20.31	0.9709
						20.327	0.9733
						20.343	0.9755
						20.36	0.9774
						20.376	0.9771
						20.393	0.9791
						20.41	0.9819
						20.426	0.9805
						20.443	0.9819
						20.46	0.9835
						20.476	0.9843
						20.493	0.9842
						20.509	0.9837
						20.526	0.9837
						20.543	0.9858
						20.559	0.9834
						20.576	0.9856
						20.593	0.9828
						20.61	0.9861
						20.626	0.9859
						20.643	0.9865
						20.66	0.989
						20.676	0.986
						20.693	0.986
						20.71	0.9861
						20.726	0.9899
						20.743	0.9894
						20.759	0.9897
						20.776	0.989
						20.793	0.9889
						20.809	0.9916
						20.826	0.9936
						20.843	0.9933
						20.859	0.9927
						20.876	0.9926
						20.893	0.9927
						20.91	0.9964
						20.926	0.9966
						20.943	0.9968
						20.959	0.997
						20.976	0.9979
						20.993	0.997
						21.01	0.9969
						21.026	0.9995
						21.043	0.999
						21.06	1.001
						21.076	1.0005
						21.093	1.0007
						21.11	1.0007
						21.126	1.0006
						21.143	1.0011
						21.16	1.0037
						21.177	1.0012
						21.193	1.0026
						21.21	1.0043
						21.227	1.0036
						21.243	1.0025
						21.26	1.0031
						21.277	1.0058
						21.293	1.005
						21.31	1.005
						21.327	1.0062
						21.343	1.0084
						21.36	1.0089
						21.377	1.0085
						21.393	1.0074
						21.41	1.009
						21.427	1.009
						21.443	1.0144
						21.46	1.014
						21.477	1.0174
						21.493	1.0192
						21.51	1.0183
						21.527	1.0186
						21.543	1.0181
						21.56	1.0209
						21.577	1.0205
						21.593	1.0246
						21.61	1.024
						21.627	1.023
						21.643	1.0255
						21.66	1.0267
						21.677	1.0275
						21.693	1.027
						21.71	1.0263
						21.727	1.0273
						21.744	1.0278
						21.76	1.0255
						21.777	1.0284
						21.794	1.0301
						21.811	1.0308
						21.828	1.0311
						21.844	1.0318
						21.861	1.0317
						21.878	1.036
						21.894	1.0337
						21.911	1.033
						21.928	1.0339
						21.944	1.0367
						21.961	1.0349
						21.978	1.0374
						21.995	1.0356
						22.011	1.0356
						22.028	1.0348
						22.045	1.0354
						22.061	1.037
						22.078	1.0374
						22.095	1.0363
						22.111	1.0358
						22.128	1.0357
						22.145	1.0377
						22.161	1.0422
						22.178	1.0396
						22.195	1.0424
						22.211	1.0417
						22.228	1.0399
						22.245	1.0425
						22.262	1.0437
						22.278	1.043
						22.295	1.0436
						22.312	1.0424
						22.328	1.0446
						22.345	1.0431
						22.361	1.0457
						22.378	1.0481
						22.395	1.0486
						22.411	1.0493
						22.428	1.0505
						22.445	1.0517
						22.461	1.0513
						22.478	1.0531
						22.495	1.0537
						22.499	1.0548
						22.532	1.0547
						22.565	1.055
						22.599	1.0569
						22.632	1.0577
						22.666	1.058
						22.699	1.0575
						22.732	1.0596
						22.766	1.0617
						22.799	1.0635
						22.832	1.0646
						22.866	1.0646
						22.899	1.0656
						22.932	1.067
						22.966	1.069
						22.999	1.0718
						23.033	1.0699
						23.066	1.0715
						23.099	1.0719
						23.132	1.0753
						23.166	1.0776
						23.199	1.0774
						23.233	1.0766
						23.266	1.0794
						23.3	1.0828
						23.333	1.0822
						23.366	1.0864
						23.4	1.0862
						23.433	1.0867
						23.466	1.0879
						23.499	1.0883
						23.533	1.0876
						23.566	1.0892
						23.6	1.091
						23.633	1.0928
						23.666	1.0931
						23.699	1.0955
						23.733	1.0981
						23.766	1.0973
						23.799	1.1007
						23.833	1.1005
						23.866	1.1029
						23.899	1.1027
						23.933	1.1024
						23.966	1.1016
						24	1.1029
						24.033	1.1086
						24.066	1.109
						24.1	1.1072
						24.133	1.1096
						24.166	1.11
						24.2	1.1141
						24.233	1.1152
						24.267	1.1146
						24.3	1.1176
						24.333	1.1201
						24.367	1.123
						24.4	1.1234
						24.433	1.1239
						24.467	1.1245
						24.5	1.1274
						24.534	1.1256
						24.567	1.1276
						24.6	1.1274
						24.634	1.1322
						24.667	1.1325
						24.7	1.1356
						24.734	1.1364
						24.767	1.1355
						24.8	1.1376
						24.834	1.136
						24.867	1.1365
						24.9	1.137
						24.934	1.1402
						24.967	1.1391
						25.001	1.1392
						25.034	1.1425
						25.067	1.1491
						25.101	1.1478
						25.134	1.1496
						25.167	1.1522
						25.201	1.1538
						25.234	1.1552
						25.268	1.1595
						25.301	1.1604
						25.334	1.1633
						25.368	1.1649
						25.401	1.1646
						25.434	1.1689
						25.468	1.1704
						25.501	1.1685
						25.534	1.1698
						25.567	1.1679
						25.601	1.1694
						25.634	1.1722
						25.668	1.17
						25.701	1.169
						25.735	1.1703
						25.768	1.1712
						25.801	1.1719
						25.835	1.1759
						25.868	1.1795
						25.902	1.1788
						25.935	1.1799
						25.969	1.1825
						26.002	1.1871
						26.035	1.1881
						26.069	1.1868
						26.102	1.1884
						26.135	1.1901
						26.169	1.1962
						26.202	1.1988
						26.235	1.1992
						26.269	1.198
						26.302	1.1985
						26.335	1.1975
						26.369	1.1988
						26.402	1.2002
						26.435	1.1999
						26.469	1.2018
						26.502	1.2027
						26.535	1.2033
						26.569	1.2048
						26.602	1.206
						26.635	1.2062
						26.669	1.2069
						26.702	1.209
						26.735	1.2106
						26.769	1.2125
						26.802	1.2153
						26.835	1.2193
						26.869	1.2231
						26.902	1.2226
						26.935	1.2204
						26.969	1.2222
						27.002	1.2228
						27.036	1.2235
						27.069	1.2282
						27.102	1.2314
						27.136	1.2311
						27.169	1.2309
						27.202	1.2323
						27.235	1.2326
						27.269	1.2317
						27.302	1.2323
						27.335	1.2343
						27.369	1.2363
						27.402	1.2374
						27.435	1.237
						27.469	1.2401
						27.502	1.2393
						27.535	1.2436
						27.569	1.2427
						27.602	1.2419
						27.635	1.2449
						27.669	1.2459
						27.702	1.2471
						27.736	1.2477
						27.769	1.2496
						27.802	1.2523
						27.835	1.2546
						27.869	1.2539
						27.902	1.2598
						27.935	1.261
						27.969	1.2613
						28.002	1.2609
						28.035	1.2595
						28.069	1.2601
						28.102	1.2673
						28.136	1.2672
						28.169	1.2687
						28.202	1.2699
						28.236	1.272
						28.269	1.2713
						28.302	1.2733
						28.336	1.2729
						28.369	1.2764
						28.402	1.2754
						28.436	1.2756
						28.469	1.2784
						28.502	1.284
						28.536	1.2832
						28.569	1.2851
						28.602	1.2862
						28.636	1.2896
						28.669	1.2883
						28.703	1.2877
						28.736	1.2878
						28.769	1.2879
						28.803	1.2911
						28.836	1.2922
						28.869	1.2923
						28.903	1.296
						28.936	1.2975
						28.97	1.3015
						29.003	1.301
						29.036	1.3013
						29.069	1.302
						29.103	1.303
						29.136	1.3032
						29.169	1.3026
						29.203	1.3062
						29.236	1.3049
						29.269	1.3089
						29.303	1.31
						29.336	1.3133
						29.369	1.3118
						29.403	1.313
						29.436	1.3148
						29.469	1.3162
						29.503	1.3174
						29.536	1.319
						29.569	1.3162
						29.603	1.3194
						29.636	1.3207
						29.669	1.3242
						29.703	1.3223
						29.736	1.323
						29.769	1.3262
						29.803	1.3289
						29.836	1.3291
						29.869	1.33
						29.903	1.3311
						29.936	1.3315
						29.97	1.3315
						30.003	1.3326
						30.036	1.3333
						30.07	1.3346
						30.103	1.338
						30.136	1.3409
						30.17	1.3434
						30.203	1.3447
						30.236	1.3446
						30.27	1.348
						30.303	1.3471
						30.336	1.3477
						30.37	1.3493
						30.403	1.3507
						30.436	1.354
						30.47	1.355
						30.503	1.3534
						30.536	1.3558
						30.57	1.3574
						30.603	1.3603
						30.637	1.3621
						30.67	1.3627
						30.703	1.3643
						30.737	1.3649
						30.77	1.3668
						30.803	1.3678
						30.837	1.3673
						30.87	1.3669
						30.904	1.3698
						30.937	1.3672
						30.97	1.3701
						31.004	1.3696
						31.037	1.3759
						31.071	1.3772
						31.104	1.3768
						31.137	1.3761
						31.171	1.381
						31.204	1.3815
						31.237	1.3849
						31.271	1.3874
						31.304	1.3887
						31.337	1.3892
						31.371	1.3897
						31.404	1.3936
						31.437	1.3899
						31.471	1.3858
						31.504	1.3925
						31.538	1.3864
						31.571	1.3846
						31.605	1.3873
						31.638	1.3865
						31.671	1.383
						31.704	1.3864
						31.738	1.388
						31.771	1.3902
						31.804	1.3952
						31.838	1.3962
						31.871	1.4027
						31.904	1.4019
						31.937	1.4043
						31.971	1.4034
						32.004	1.4061
						32.037	1.4137
						32.071	1.4144
						32.104	1.4194
						32.138	1.4207
						32.171	1.4186
						32.204	1.4172
						32.238	1.4193
						32.271	1.4186
						32.304	1.4259
						32.338	1.4231
						32.371	1.4227
						32.404	1.4269
						32.438	1.4238
						32.471	1.4259
						32.504	1.4281
						32.538	1.427
						32.571	1.4309
						32.604	1.434
						32.638	1.4346
						32.671	1.4372
						32.705	1.4365
						32.738	1.4427
						32.772	1.4426
						32.805	1.443
						32.838	1.4415
						32.872	1.4429
						32.905	1.4436
						32.939	1.4477
						32.972	1.4487
						33.005	1.4497
						33.038	1.453
						33.072	1.4522
						33.105	1.454
						33.139	1.4545
						33.172	1.4576
						33.205	1.4593
						33.239	1.4585
						33.272	1.461
						33.306	1.4643
						33.339	1.464
						33.372	1.4663
						33.406	1.4691
						33.439	1.4698
						33.472	1.4717
						33.506	1.4727
						33.539	1.4716
						33.572	1.4738
						33.605	1.475
						33.639	1.4775
						33.672	1.4761
						33.706	1.4772
						33.739	1.4776
						33.772	1.4835
						33.806	1.4832
						33.839	1.4869
						33.872	1.4882
						33.906	1.4894
						33.939	1.4896
						33.972	1.4899
						34.006	1.4899
						34.039	1.4937
						34.072	1.4927
						34.106	1.4958
						34.139	1.4954
						34.172	1.4966
						34.206	1.5011
						34.239	1.5011
						34.272	1.4995
						34.306	1.501
						34.339	1.5047
						34.373	1.5029
						34.406	1.5042
						34.439	1.5081
						34.472	1.5075
						34.506	1.5096
						34.539	1.5104
						34.572	1.5127
						34.606	1.5157
						34.639	1.5146
						34.672	1.5149
						34.706	1.5193
						34.739	1.5188
						34.772	1.5229
						34.806	1.5242
						34.839	1.5234
						34.873	1.528
						34.906	1.5306
						34.939	1.5321
						34.972	1.5297
						35.006	1.53
						35.039	1.5323
						35.073	1.5321
						35.106	1.5347
						35.139	1.5366
						35.173	1.5387
						35.206	1.5402
						35.239	1.5378
						35.273	1.5399
						35.306	1.5418
						35.34	1.5463
						35.373	1.5491
						35.406	1.5489
						35.44	1.5488
						35.473	1.5538
						35.507	1.5533
						35.54	1.5517
						35.573	1.5535
						35.607	1.5584
						35.64	1.5579
						35.673	1.5596
						35.707	1.5593
						35.74	1.5607
						35.773	1.5626
						35.806	1.5649
						35.84	1.568
						35.873	1.5697
						35.906	1.5674
						35.94	1.5675
						35.973	1.5737
						36.006	1.573
						36.04	1.5709
						36.073	1.5743
						36.107	1.5752
						36.14	1.5755
						36.173	1.5755
						36.207	1.5785
						36.24	1.5816
						36.273	1.5813
						36.307	1.5806
						36.34	1.5814
						36.373	1.5875
						36.407	1.5863
						36.44	1.5856
						36.473	1.5881
						36.506	1.5888
						36.54	1.5883
						36.573	1.5927
						36.607	1.5932
						36.64	1.5954
						36.673	1.5979
						36.707	1.5969
						36.74	1.5969
						36.773	1.6033
						36.807	1.6017
						36.84	1.6045
						36.874	1.6067
						36.907	1.6073
						36.94	1.6089
						36.974	1.6096
						37.007	1.61
						37.04	1.6098
						37.074	1.6137
						37.107	1.6146
						37.14	1.6181
						37.174	1.6159
						37.207	1.6182
						37.241	1.6219
						37.274	1.6239
						37.308	1.623
						37.341	1.6236
						37.374	1.6269
						37.408	1.6295
						37.441	1.6288
						37.475	1.6295
						37.508	1.631
						37.541	1.6299
						37.575	1.6317
						37.608	1.6339
						37.641	1.6331
						37.675	1.6338
						37.708	1.6394
						37.742	1.6389
						37.775	1.6376
						37.808	1.6406
						37.842	1.6422
						37.875	1.6433
						37.908	1.6462
						37.942	1.6441
						37.975	1.6407
						38.008	1.6453
						38.042	1.6494
						38.075	1.6504
						38.108	1.6527
						38.142	1.6538
						38.175	1.6538
						38.209	1.6545
						38.242	1.6586
						38.275	1.6577
						38.309	1.6607
						38.342	1.6603
						38.375	1.6589
						38.409	1.6571
						38.442	1.6601
						38.475	1.6648
						38.508	1.6652
						38.542	1.6687
						38.575	1.664
						38.608	1.6685
						38.642	1.6701
						38.675	1.6721
						38.708	1.6743
						38.742	1.6753
						38.775	1.6769
						38.809	1.6783
						38.842	1.6805
						38.875	1.6838
						38.908	1.6843
						38.942	1.6834
						38.975	1.6827
						39.009	1.6833
						39.042	1.6882
						39.075	1.6893
						39.109	1.6914
						39.142	1.6924
						39.175	1.6954
						39.209	1.6957
						39.242	1.6949
						39.275	1.6939
						39.308	1.7012
						39.342	1.7007
						39.375	1.7009
						39.409	1.7032
						39.442	1.7038
						39.475	1.7027
						39.508	1.7096
						39.542	1.7115
						39.575	1.712
						39.608	1.7117
						39.642	1.7119
						39.675	1.7143
						39.708	1.7175
						39.742	1.7193
						39.775	1.7211
						39.808	1.7211
						39.842	1.7215
						39.875	1.7216
						39.908	1.7221
						39.941	1.7217
						39.975	1.7209
						40.008	1.7251
						40.041	1.7272
						40.075	1.7308
						40.108	1.7301
						40.141	1.7309
						40.175	1.7321
						40.208	1.7364
						40.242	1.7373
						40.275	1.7367
						40.308	1.7382
						40.342	1.741
						40.375	1.7442
						40.408	1.741
						40.442	1.7412
						40.475	1.7429
						40.509	1.743
						40.542	1.7424
						40.576	1.7449
						40.609	1.7499
						40.643	1.7523
						40.676	1.7529
						40.709	1.7543
						40.743	1.7536
						40.776	1.7546
						40.809	1.7581
						40.843	1.7591
						40.876	1.7607
						40.909	1.7652
						40.943	1.7638
						40.976	1.7637
						41.009	1.7645
						41.043	1.7686
						41.076	1.7682
						41.109	1.7708
						41.143	1.7717
						41.176	1.7736
						41.209	1.7746
						41.243	1.7736
						41.276	1.7776
						41.309	1.7788
						41.343	1.7805
						41.376	1.78
						41.41	1.7804
						41.443	1.7825
						41.476	1.7838
						41.509	1.7869
						41.543	1.7894
						41.576	1.7866
						41.609	1.7936
						41.643	1.7949
						41.676	1.7959
						41.709	1.7968
						41.743	1.7971
						41.776	1.8
						41.809	1.8002
						41.843	1.8016
						41.876	1.8025
						41.909	1.8043
						41.943	1.806
						41.976	1.8061
						42.009	1.8096
						42.043	1.8113
						42.076	1.812
						42.109	1.8159
						42.143	1.8185
						42.176	1.82
						42.209	1.8206
						42.243	1.8218
						42.276	1.8206
						42.309	1.8251
						42.343	1.8246
						42.376	1.8241
						42.409	1.825
						42.443	1.8275
						42.476	1.8269
						42.509	1.8266
						42.543	1.8312
						42.576	1.8309
						42.61	1.8342
						42.643	1.8352
						42.676	1.835
						42.71	1.837
						42.743	1.8391
						42.776	1.8436
						42.81	1.8445
						42.843	1.8485
						42.877	1.8478
						42.91	1.848
						42.943	1.8473
						42.977	1.848
						43.01	1.8502
						43.043	1.8505
						43.077	1.8518
						43.11	1.8564
						43.144	1.858
						43.177	1.8598
						43.21	1.8639
						43.244	1.8631
						43.277	1.8644
						43.31	1.8624
						43.344	1.8656
						43.377	1.866
[truncated: 1,687 more rows]
