# Supplementary material for: The mechanisms underlying the enhanced high-temperature properties of GRX-810
Source: Nat Commun. 2025 Dec 14;17:963. doi: 10.1038/s41467-025-67687-4 (PMC12847880; doi:10.1038/s41467-025-67687-4)
Supplement: Supplementary file 5 — Source data 1 [file 41467_2025_67687_MOESM5_ESM.zip › Data/Figure 5 source data.xlsx]

## Sheet: 1100C
	cycles	GRX-810	B-1900	718		stdev	GRX-810	B-1900	718
	0	0	0	0		0	0	0	0
	5	0.00114461	0.000329241	-0.000243001		5	3.49158e-05	0.000199474	0.00257553
	10	0.00125607	0.000323029	-0.00354018		10	7.62358e-05	0.000223583	0.00274313
	15	0.000913505	0.000132696	-0.00579131		15	0.000216929	6.35308e-05	0.00310726
	20	0.000623959	0.00016056	-0.00860443		20	0.000445346	0.000247999	0.00386974
	40	-0.00166433	7.14077e-05	-0.0347969		40	0.00245754	0.000334235	0.0176797
	60	-0.0106889	-3.01375e-05	-0.112816		60	0.010847	0.000287816	0.081462
	80	-0.0337766	-9.66101e-05	-0.280805		80	0.0188056	0.000274549	0.128376
	100	-0.0621629	-2.30573e-05	-0.472666		100	0.02302	0.000424919	0.128082
	120	-0.0889178	-0.000209811	-0.639171		120	0.0263075	0.000241549	0.128082
	140	-0.114615	-0.000261919	-0.805676		140	0.0290095	0.000218695	0.15314
	160	-0.140376	-0.00029423	-0.979811		160	0.0315579	0.000195428	0.182248
	180	-0.165332	-0.000387491	-1.15395		180	0.0345784	0.000239969	0.182248
	200	-0.191249	-0.000485098	-1.32591		200	0.0369353	0.000215565	0.192948

## Sheet: 1200C
	Cycles	718	625	ME3	GRX-810	B-1900	stdev	718	625	ME3	GRX-810	B1900
	0	0	0	0	0	0		0	0	0	0	0
	5	-0.0201116	-3.30696e-05	-0.03103	0.000191643	-0.00250072		0.000902842	0.000282874	0.000649567	0.000377391	0.00086226
	10	-0.0777525	-0.0187226	-0.0777156	-0.00323289	-0.00366962		0.0038906	0.00790584	0.00104048	0.00108788	0.00112732
	15	-0.129116	-0.0522891	-0.13138	-0.00843674	-0.0047285		0.00806513	0.0126223	0.0022337	0.00154727	0.00144332
	20	-0.179671	-0.0825208	-0.184293	-0.0262794	-0.00567465		0.0116762	0.0111758	0.00235597	0.00458927	0.0019021
	40	-0.369693	-0.197974	-0.377481	-0.102886	-0.00838704		0.0287038	0.00903064	0.00301259	0.0113202	0.00322316
	60	-0.54172	-0.310874	-0.542667	-0.234255	-0.0182613		0.0434641	0.00903064	0.00208483	0.0224153	0.00745155
	80	-0.69647	-0.417587		-0.339703	-0.0304847		0.0571109	0.00903064		0.0303915	0.0122697
	100		-0.516115		-0.433582	-0.0522702			0.00903064		0.0365655	0.0254606
	120		-0.619926		-0.522813	-0.0931212					0.0417182	0.0552628
	140		-0.728824		-0.605855	-0.129647					0.0457731	0.0674049
	160		-0.83273		-0.67796	-0.165003					0.0485677	0.066847
	180		-0.929343		-0.746705	-0.208515					0.0498493	0.0705179
	200		-1.01848		-0.794857	-0.24731					0.0446237	0.0702235

## Sheet: 1300C
	Cycles	GRX-810	B-1900+Hf	B-1900	IN625	718
	0	0	0	0	0	0
	1	0.000315748	-0.024253	-0.00133787	-0.08884	-0.00445685
	2	-0.00246536	-0.0413271	-0.00755575		-0.0129954
	3	-0.00910243		-0.0262528		-0.0452036
	4	-0.0234899		-0.0449428
	5	-0.0412925
	6	-0.0598192
	7	-0.0767258
	8	-0.0941981
	9	-0.111073
