# Supplementary material for: The mechanisms underlying the enhanced high-temperature properties of GRX-810
Source: Nat Commun. 2025 Dec 14;17:963. doi: 10.1038/s41467-025-67687-4 (PMC12847880; doi:10.1038/s41467-025-67687-4)
Supplement: Supplementary file 5 — Source data 1 [file 41467_2025_67687_MOESM5_ESM.zip › Data/Figure 8 source data.xlsx]

## Sheet: Sheet1
	GRX-810	ODS			GRX-810	non-ODS
	Time	Strain (%)			Time	Strain (%)
	0	0			0	0
	0	0.0007			0	-0.0023
	0	0.0021			0.001	-0.0028
	0.001	0.0034			0.001	-0.0015
	0.001	0.0035			0.001	-0.0005
	0.001	0.0056			0.002	0.0015
	0.001	0.0034			0.002	0.0035
	0.001	0.0022			0.002	0.0033
	0.001	0.0005			0.002	-0.0042
	0.002	0.0018			0.003	0.0016
	0.002	0.0049			0.003	0
	0.002	0.0043			0.003	-0.0008
	0.003	0.0035			0.003	0.0001
	0.003	0.0014			0.004	0.001
	0.003	0.0024			0.004	0.0032
	0.003	0.0021			0.004	0.0033
	0.003	0.0007			0.004	0.0054
	0.004	0.0029			0.004	0.0041
	0.004	0.0016			0.005	0.006
	0.004	0.0023			0.005	0.0069
	0.004	0.0011			0.005	0.0075
	0.005	0.002			0.005	0.0049
	0.005	0.0024			0.006	0.0023
	0.005	0.0044			0.006	0.0045
	0.005	0.0022			0.006	0.005
	0.005	0.0022			0.006	0.0063
	0.006	0.0023			0.007	0.0082
	0.006	0.003			0.007	0.0066
	0.006	0.0017			0.007	0.0067
	0.006	0.0016			0.007	0.0064
	0.006	0.0023			0.008	0.0077
	0.007	0.0018			0.008	0.0071
	0.007	0.0028			0.008	0.0081
	0.007	-0.0007			0.008	0.0088
	0.007	-0.0013			0.008	0.0102
	0.007	-0.0013			0.009	0.012
	0.007	-0.0032			0.009	0.0122
	0.008	-0.0018			0.009	0.0116
	0.008	-0.0025			0.009	0.012
	0.008	-0.0029			0.01	0.0098
	0.008	-0.0009			0.01	0.0116
	0.008	-0.0005			0.01	0.0115
	0.009	0.0003			0.01	0.0143
	0.009	0.0034			0.011	0.0124
	0.009	0.001			0.011	0.0108
	0.01	0.0028			0.011	0.0122
	0.01	0.0018			0.011	0.0136
	0.026	0.0034			0.011	0.012
	0.043	0.0066			0.012	0.0077
	0.06	0.0056			0.012	0.0121
	0.076	0.0021			0.012	0.0146
	0.093	0.0058			0.012	0.0146
	0.11	0.005			0.012	0.0138
	0.127	0.0003			0.013	0.0142
	0.143	-0.0216			0.013	0.0144
	0.16	-0.0291			0.013	0.0147
	0.177	-0.0372			0.013	0.0159
	0.193	-0.0294			0.013	0.016
	0.21	-0.0395			0.014	0.0172
	0.227	-0.0338			0.014	0.0177
	0.243	-0.0445			0.014	0.0174
	0.26	-0.0376			0.014	0.0174
	0.276	-0.0362			0.015	0.0153
	0.293	-0.0473			0.015	0.0142
	0.31	-0.0366			0.015	0.018
	0.327	-0.0358			0.015	0.018
	0.343	-0.0539			0.016	0.0155
	0.36	-0.0632			0.016	0.0152
	0.377	-0.0792			0.016	0.0162
	0.394	-0.0712			0.016	0.0166
	0.41	-0.0641			0.016	0.0146
	0.427	-0.0526			0.017	0.0146
	0.444	-0.0485			0.017	0.0162
	0.461	-0.0512			0.017	0.0176
	0.477	-0.0566			0.018	0.0208
	0.494	-0.0613			0.034	0.0354
	0.511	-0.0756			0.051	0.0408
	0.527	-0.0745			0.068	0.0465
	0.544	-0.0828			0.085	0.0551
	0.561	-0.0793			0.102	0.0605
	0.577	-0.0799			0.118	0.0639
	0.594	-0.0975			0.135	0.0757
	0.611	-0.086			0.151	0.0751
	0.628	-0.0659			0.168	0.0813
	0.644	-0.073			0.185	0.0906
	0.661	-0.0696			0.202	0.0962
	0.677	-0.0707			0.218	0.1085
	0.694	-0.0628			0.235	0.1075
	0.711	-0.0637			0.252	0.1142
	0.727	-0.0633			0.268	0.1159
	0.744	-0.0591			0.285	0.1177
	0.761	-0.061			0.301	0.1156
	0.778	-0.0633			0.318	0.1169
	0.794	-0.0626			0.335	0.1178
	0.811	-0.0635			0.352	0.1203
	0.828	-0.0654			0.368	0.1239
	0.844	-0.064			0.385	0.1294
	0.861	-0.0677			0.402	0.1296
	0.878	-0.0686			0.418	0.1305
	0.894	-0.0711			0.435	0.132
	0.911	-0.0808			0.451	0.1373
	0.928	-0.0849			0.468	0.1426
	0.945	-0.0952			0.485	0.1437
	0.961	-0.0946			0.501	0.1473
	0.978	-0.096			0.518	0.1526
	0.995	-0.0869			0.535	0.1533
	1.011	-0.0935			0.552	0.1533
	1.028	-0.1051			0.568	0.1539
	1.044	-0.0936			0.585	0.1561
	1.061	-0.0991			0.601	0.1597
	1.078	-0.0841			0.618	0.1593
	1.095	-0.0828			0.635	0.1613
	1.111	-0.0798			0.651	0.1655
	1.128	-0.0866			0.668	0.1687
	1.144	-0.0802			0.685	0.1687
	1.161	-0.0854			0.701	0.1718
	1.178	-0.0851			0.718	0.1749
	1.195	-0.0843			0.735	0.1746
	1.211	-0.0858			0.751	0.1773
	1.228	-0.087			0.768	0.1807
	1.245	-0.0872			0.785	0.1814
	1.261	-0.0903			0.801	0.183
	1.278	-0.0814			0.818	0.1845
	1.295	-0.0876			0.835	0.1841
	1.311	-0.0884			0.851	0.1809
	1.328	-0.0934			0.868	0.1816
	1.345	-0.1			0.884	0.1862
	1.361	-0.0951			0.901	0.1836
	1.378	-0.1054			0.918	0.1977
	1.395	-0.1171			0.934	0.1935
	1.411	-0.1327			0.951	0.1961
	1.428	-0.1369			0.968	0.1989
	1.445	-0.1483			0.985	0.197
	1.461	-0.1459			1.001	0.2012
	1.478	-0.1369			1.018	0.2118
	1.495	-0.1269			1.035	0.2136
	1.511	-0.1118			1.052	0.2164
	1.528	-0.1017			1.068	0.2098
	1.545	-0.1008			1.085	0.2132
	1.561	-0.0955			1.101	0.2171
	1.578	-0.0976			1.118	0.218
	1.595	-0.0902			1.135	0.2156
	1.612	-0.0895			1.151	0.2208
	1.628	-0.0925			1.168	0.2194
	1.645	-0.0886			1.185	0.2262
	1.662	-0.0904			1.201	0.2241
	1.678	-0.0896			1.218	0.2246
	1.695	-0.088			1.235	0.2233
	1.712	-0.0856			1.251	0.2292
	1.728	-0.0904			1.268	0.2361
	1.745	-0.0915			1.285	0.2362
	1.762	-0.091			1.301	0.2386
	1.778	-0.1086			1.318	0.2378
	1.795	-0.1156			1.335	0.2411
	1.811	-0.1224			1.351	0.2435
	1.828	-0.1314			1.368	0.2465
	1.845	-0.1311			1.385	0.2476
	1.862	-0.1252			1.401	0.2517
	1.878	-0.125			1.418	0.2569
	1.895	-0.1088			1.435	0.2567
	1.911	-0.1205			1.451	0.2583
	1.928	-0.1254			1.468	0.2599
	1.945	-0.1254			1.485	0.2605
	1.961	-0.1228			1.502	0.2585
	1.978	-0.1209			1.518	0.26
	1.995	-0.1169			1.535	0.2622
	2.011	-0.1098			1.552	0.2644
	2.028	-0.108			1.568	0.267
	2.045	-0.1125			1.585	0.2689
	2.062	-0.1076			1.602	0.2682
	2.078	-0.1086			1.618	0.2653
	2.095	-0.1118			1.635	0.2686
	2.112	-0.1238			1.652	0.2673
	2.128	-0.1474			1.668	0.2668
	2.145	-0.167			1.685	0.2716
	2.162	-0.1835			1.702	0.2756
	2.178	-0.1893			1.718	0.2735
	2.195	-0.1932			1.735	0.2697
	2.212	-0.192			1.752	0.2748
	2.228	-0.1975			1.768	0.2784
	2.245	-0.2037			1.785	0.278
	2.262	-0.2063			1.802	0.2782
	2.278	-0.2015			1.818	0.2924
	2.295	-0.1772			1.835	0.298
	2.312	-0.1621			1.852	0.2904
	2.328	-0.1467			1.868	0.2958
	2.345	-0.1331			1.885	0.294
	2.362	-0.1148			1.902	0.2977
	2.378	-0.1136			1.918	0.2998
	2.395	-0.1122			1.935	0.3054
	2.412	-0.1094			1.952	0.3084
	2.428	-0.1064			1.968	0.3092
	2.445	-0.1036			1.985	0.3083
	2.462	-0.1037			2.002	0.3075
	2.479	-0.1055			2.018	0.3059
	2.495	-0.1079			2.035	0.31
	2.512	-0.1103			2.052	0.3124
	2.529	-0.1142			2.068	0.3144
	2.545	-0.1225			2.085	0.3183
	2.562	-0.129			2.101	0.3187
	2.579	-0.1343			2.118	0.3206
	2.595	-0.1352			2.135	0.3242
	2.612	-0.1381			2.152	0.3236
	2.629	-0.1443			2.168	0.3231
	2.645	-0.1368			2.185	0.3269
	2.662	-0.1446			2.202	0.3244
	2.679	-0.1395			2.219	0.3279
	2.695	-0.1432			2.235	0.3287
	2.712	-0.1336			2.252	0.3369
	2.729	-0.1416			2.268	0.3372
	2.745	-0.1398			2.285	0.3383
	2.762	-0.1448			2.302	0.3378
	2.779	-0.1396			2.319	0.3409
	2.795	-0.1361			2.335	0.3399
	2.812	-0.1316			2.352	0.3443
	2.829	-0.1448			2.369	0.3483
	2.845	-0.1603			2.385	0.3494
	2.862	-0.1798			2.402	0.3499
	2.879	-0.187			2.419	0.3503
	2.895	-0.1833			2.435	0.3523
	2.912	-0.1859			2.452	0.3565
	2.929	-0.1853			2.469	0.3552
	2.946	-0.1786			2.485	0.3557
	2.962	-0.1705			2.502	0.3587
	2.979	-0.1751			2.519	0.3586
	2.996	-0.1832			2.535	0.3572
	3.012	-0.1842			2.552	0.3595
	3.029	-0.1821			2.569	0.3666
	3.046	-0.1964			2.586	0.3678
	3.062	-0.1798			2.603	0.38
	3.079	-0.179			2.619	0.3819
	3.096	-0.1494			2.636	0.3906
	3.113	-0.1374			2.653	0.3997
	3.129	-0.1238			2.669	0.4019
	3.146	-0.1184			2.686	0.3997
	3.163	-0.1148			2.703	0.3976
	3.179	-0.1152			2.719	0.4023
	3.196	-0.1165			2.736	0.3966
	3.213	-0.1152			2.753	0.3953
	3.229	-0.1146			2.769	0.4006
	3.246	-0.114			2.786	0.3986
	3.263	-0.114			2.803	0.3984
	3.279	-0.1144			2.819	0.4078
	3.296	-0.1207			2.836	0.4103
	3.313	-0.1278			2.853	0.4079
	3.33	-0.1351			2.869	0.4201
	3.346	-0.1405			2.886	0.4163
	3.363	-0.1478			2.903	0.4163
	3.38	-0.1513			2.919	0.4183
	3.396	-0.1506			2.936	0.4187
	3.413	-0.1538			2.953	0.4196
	3.43	-0.1548			2.97	0.4187
	3.446	-0.1535			2.986	0.4189
	3.463	-0.1456			3.003	0.4192
	3.48	-0.1429			3.02	0.4213
	3.496	-0.1392			3.036	0.4286
	3.513	-0.1449			3.053	0.4277
	3.53	-0.1505			3.069	0.4288
	3.547	-0.1475			3.086	0.4294
	3.563	-0.1532			3.103	0.4295
	3.58	-0.156			3.12	0.432
	3.596	-0.1605			3.136	0.4311
	3.613	-0.1414			3.153	0.4353
	3.63	-0.1724			3.17	0.4361
	3.646	-0.1865			3.186	0.4411
	3.663	-0.1924			3.203	0.4433
	3.679	-0.1876			3.219	0.4455
	3.696	-0.1876			3.236	0.4428
	3.713	-0.1871			3.253	0.4493
	3.729	-0.1824			3.269	0.4501
	3.746	-0.1814			3.286	0.4513
	3.763	-0.1806			3.303	0.4531
	3.779	-0.1814			3.319	0.4526
	3.796	-0.1793			3.336	0.4478
	3.813	-0.1836			3.353	0.4531
	3.83	-0.1824			3.369	0.4558
	3.846	-0.1838			3.386	0.4491
	3.863	-0.1804			3.403	0.4533
	3.879	-0.1793			3.42	0.4658
	3.896	-0.1783			3.436	0.4714
	3.913	-0.1664			3.453	0.474
	3.929	-0.1714			3.47	0.4775
	3.946	-0.152			3.486	0.4811
	3.963	-0.1428			3.503	0.4798
	3.979	-0.1408			3.52	0.4848
	3.996	-0.1418			3.536	0.4951
	4.013	-0.1459			3.553	0.4963
	4.029	-0.1488			3.57	0.4942
	4.046	-0.1519			3.587	0.4973
	4.063	-0.1501			3.603	0.4869
	4.079	-0.1551			3.62	0.4838
	4.096	-0.1564			3.637	0.493
	4.113	-0.1589			3.653	0.4951
	4.129	-0.1589			3.67	0.4967
	4.146	-0.158			3.687	0.4951
	4.163	-0.1614			3.703	0.5008
	4.179	-0.1617			3.72	0.51
	4.196	-0.1636			3.737	0.5083
	4.212	-0.1615			3.753	0.5076
	4.229	-0.1579			3.77	0.5095
	4.246	-0.154			3.787	0.5083
	4.262	-0.1494			3.803	0.5099
	4.279	-0.157			3.82	0.5144
	4.296	-0.1593			3.837	0.5066
	4.313	-0.1571			3.853	0.511
	4.329	-0.1581			3.87	0.517
	4.346	-0.1531			3.887	0.5137
	4.362	-0.1659			3.903	0.5188
	4.379	-0.1558			3.92	0.523
	4.396	-0.1529			3.937	0.5214
	4.412	-0.1469			3.953	0.5233
	4.429	-0.1402			3.97	0.5203
	4.446	-0.1325			3.987	0.5213
	4.462	-0.133			4.004	0.5237
	4.479	-0.1346			4.02	0.5223
	4.495	-0.1477			4.037	0.5293
	4.512	-0.1509			4.053	0.5346
	4.529	-0.1456			4.07	0.5311
	4.546	-0.1419			4.087	0.5381
	4.562	-0.1379			4.103	0.5389
	4.579	-0.1419			4.12	0.5363
	4.596	-0.1423			4.137	0.5354
	4.612	-0.143			4.153	0.5327
	4.629	-0.1447			4.17	0.5367
	4.646	-0.1441			4.187	0.538
	4.662	-0.1438			4.203	0.5347
	4.679	-0.1449			4.22	0.5526
	4.696	-0.1402			4.237	0.5645
	4.712	-0.1427			4.253	0.5664
	4.729	-0.1426			4.27	0.5722
	4.746	-0.1398			4.287	0.5753
	4.762	-0.1448			4.303	0.5772
	4.779	-0.1432			4.32	0.5817
	4.796	-0.1539			4.337	0.5851
	4.812	-0.1586			4.353	0.5721
	4.829	-0.1544			4.37	0.5767
	4.846	-0.1662			4.387	0.581
	4.862	-0.1674			4.403	0.5818
	4.879	-0.1595			4.42	0.5806
	4.896	-0.1661			4.437	0.5846
	4.912	-0.1648			4.454	0.5849
	4.929	-0.1604			4.47	0.5858
	4.946	-0.1559			4.487	0.5819
	4.962	-0.1546			4.504	0.5835
	4.979	-0.1608			4.521	0.5874
	4.996	-0.1476			4.537	0.5927
	5.012	-0.1579			4.554	0.5915
	5.029	-0.1665			4.571	0.5955
	5.046	-0.1673			4.587	0.5974
	5.062	-0.1672			4.604	0.5956
	5.079	-0.163			4.621	0.6014
	5.096	-0.1742			4.637	0.5985
	5.113	-0.1719			4.654	0.5993
	5.129	-0.1652			4.671	0.6028
	5.146	-0.1673			4.688	0.6097
	5.163	-0.1681			4.704	0.6054
	5.179	-0.1702			4.721	0.6081
	5.196	-0.1654			4.737	0.6121
	5.213	-0.1623			4.754	0.6105
	5.229	-0.1576			4.771	0.6125
	5.246	-0.1526			4.787	0.6099
	5.263	-0.1504			4.804	0.6143
	5.279	-0.1621			4.82	0.6134
	5.296	-0.1618			4.837	0.6183
	5.313	-0.1485			4.853	0.6162
	5.329	-0.148			4.87	0.6115
	5.346	-0.1525			4.887	0.6154
	5.363	-0.1612			4.903	0.6107
	5.379	-0.1604			4.92	0.6172
	5.396	-0.1571			4.937	0.6224
	5.412	-0.1612			4.954	0.6192
	5.429	-0.1618			4.97	0.6389
	5.446	-0.1555			4.987	0.6447
	5.462	-0.1544			5.004	0.6513
	5.479	-0.1522			5.02	0.6534
	5.496	-0.1511			5.037	0.6611
	5.512	-0.1536			5.054	0.6524
	5.529	-0.1532			5.071	0.6576
	5.546	-0.154			5.087	0.6576
	5.562	-0.1558			5.104	0.6586
	5.579	-0.1548			5.121	0.6539
	5.596	-0.1564			5.137	0.6536
	5.613	-0.1528			5.154	0.6668
	5.629	-0.1582			5.171	0.6715
	5.646	-0.1562			5.187	0.6628
	5.662	-0.1553			5.204	0.6633
	5.679	-0.1563			5.221	0.661
	5.696	-0.1514			5.237	0.6692
	5.713	-0.146			5.254	0.6743
	5.729	-0.1444			5.271	0.678
	5.746	-0.1428			5.287	0.6754
	5.763	-0.1476			5.304	0.6774
	5.779	-0.1489			5.321	0.6835
	5.796	-0.1539			5.337	0.6823
	5.813	-0.1574			5.354	0.6906
	5.829	-0.1587			5.371	0.6937
	5.846	-0.1674			5.388	0.6917
	5.863	-0.1736			5.404	0.6895
	5.879	-0.1746			5.421	0.6911
	5.896	-0.1756			5.438	0.6936
	5.913	-0.1755			5.455	0.6921
	5.929	-0.1615			5.471	0.6943
	5.946	-0.1714			5.488	0.703
	5.962	-0.1681			5.505	0.7018
	5.979	-0.1611			5.521	0.7013
	5.996	-0.1623			5.538	0.7008
	6.012	-0.1633			5.555	0.7039
	6.029	-0.1602			5.571	0.7067
	6.046	-0.1512			5.588	0.7056
	6.062	-0.1552			5.605	0.7089
	6.079	-0.1442			5.622	0.7159
	6.096	-0.1669			5.638	0.7213
	6.113	-0.1643			5.655	0.724
	6.129	-0.1578			5.672	0.7305
	6.146	-0.1622			5.688	0.7311
	6.163	-0.1566			5.705	0.7282
	6.179	-0.1508			5.722	0.7317
	6.196	-0.1432			5.738	0.7261
	6.213	-0.1368			5.755	0.7236
	6.23	-0.1344			5.772	0.7261
	6.246	-0.1401			5.789	0.7254
	6.263	-0.1525			5.805	0.7308
	6.28	-0.1553			5.822	0.7284
	6.296	-0.1587			5.839	0.7309
	6.313	-0.1594			5.855	0.7353
	6.33	-0.1663			5.872	0.7414
	6.346	-0.1588			5.889	0.7445
	6.363	-0.1619			5.905	0.7499
	6.38	-0.1579			5.922	0.7515
	6.396	-0.164			5.939	0.7497
	6.413	-0.1619			5.955	0.759
	6.429	-0.1615			5.972	0.7633
	6.446	-0.1608			5.989	0.7655
	6.463	-0.1591			6.005	0.7706
	6.479	-0.1572			6.022	0.7695
	6.496	-0.1562			6.039	0.7667
	6.513	-0.157			6.055	0.762
	6.529	-0.1522			6.072	0.7656
	6.546	-0.1541			6.088	0.7665
	6.563	-0.1532			6.105	0.7701
	6.579	-0.1548			6.122	0.771
	6.596	-0.1561			6.138	0.7708
	6.613	-0.1531			6.155	0.7822
	6.63	-0.1537			6.172	0.7835
	6.646	-0.1528			6.188	0.7895
	6.663	-0.1551			6.205	0.7887
	6.68	-0.1566			6.222	0.795
	6.696	-0.16			6.238	0.7966
	6.713	-0.1672			6.255	0.7931
	6.73	-0.1704			6.271	0.8031
	6.746	-0.1734			6.288	0.7943
	6.763	-0.1745			6.305	0.7979
	6.78	-0.1765			6.321	0.7982
	6.796	-0.1792			6.338	0.7983
	6.813	-0.1771			6.355	0.8002
	6.83	-0.1658			6.371	0.8033
	6.846	-0.1729			6.388	0.8072
	6.863	-0.1593			6.405	0.8088
	6.879	-0.1647			6.422	0.8084
	6.896	-0.1705			6.438	0.8131
	6.913	-0.165			6.455	0.8081
	6.929	-0.1739			6.471	0.8092
	6.946	-0.1656			6.488	0.8061
	6.963	-0.1613			6.505	0.8066
	6.98	-0.1625			6.521	0.8223
	6.996	-0.1544			6.538	0.8317
	7.013	-0.1551			6.555	0.8197
	7.03	-0.158			6.571	0.8329
	7.046	-0.1622			6.588	0.8409
	7.063	-0.1493			6.605	0.8448
	7.08	-0.1577			6.621	0.8441
	7.096	-0.1666			6.638	0.8537
	7.113	-0.1624			6.655	0.8499
	7.129	-0.1553			6.671	0.8509
	7.146	-0.1547			6.688	0.8477
	7.163	-0.1694			6.705	0.8455
	7.179	-0.1659			6.721	0.8421
	7.196	-0.1681			6.738	0.8418
	7.212	-0.1693			6.755	0.8514
	7.229	-0.1693			6.771	0.8476
	7.246	-0.1665			6.788	0.8591
	7.262	-0.1639			6.805	0.8584
	7.279	-0.1651			6.821	0.8605
	7.296	-0.1688			6.838	0.8683
	7.312	-0.1636			6.855	0.8723
	7.329	-0.163			6.871	0.8699
	7.346	-0.1652			6.888	0.8736
	7.362	-0.1623			6.904	0.8722
	7.379	-0.1624			6.921	0.867
	7.395	-0.1646			6.938	0.8708
	7.412	-0.1624			6.954	0.8728
	7.429	-0.1631			6.971	0.8754
	7.445	-0.1627			6.988	0.8799
	7.462	-0.1577			7.004	0.884
	7.479	-0.1602			7.021	0.8791
	7.496	-0.1575			7.038	0.8851
	7.512	-0.1603			7.054	0.886
	7.529	-0.1582			7.071	0.8906
	7.546	-0.1618			7.088	0.8906
	7.563	-0.1655			7.104	0.8933
	7.579	-0.1662			7.121	0.899
	7.596	-0.1684			7.138	0.9025
	7.613	-0.1758			7.154	0.9048
	7.629	-0.1755			7.171	0.9058
	7.646	-0.1875			7.188	0.9036
	7.663	-0.1877			7.204	0.9113
	7.68	-0.1793			7.221	0.9143
	7.696	-0.1787			7.238	0.918
	7.713	-0.1661			7.254	0.9142
	7.73	-0.1728			7.271	0.9135
	7.746	-0.1706			7.288	0.916
	7.763	-0.1627			7.304	0.9262
	7.78	-0.1683			7.321	0.9233
	7.796	-0.1698			7.338	0.9216
	7.813	-0.1723			7.354	0.9333
	7.83	-0.1727			7.371	0.9343
	7.846	-0.1572			7.388	0.9439
	7.863	-0.1626			7.405	0.9442
	7.88	-0.1525			7.421	0.9514
	7.896	-0.1568			7.438	0.9549
	7.913	-0.1526			7.455	0.9438
	7.929	-0.1552			7.471	0.9442
	7.946	-0.1484			7.488	0.9514
	7.963	-0.1494			7.505	0.9692
	7.979	-0.1491			7.521	0.9641
	7.996	-0.1548			7.538	0.9702
	8.013	-0.1624			7.555	0.9563
	8.03	-0.1705			7.571	0.9612
	8.046	-0.166			7.588	0.9637
	8.063	-0.1614			7.605	0.9666
	8.08	-0.1659			7.622	0.9645
	8.096	-0.1669			7.638	0.9604
	8.113	-0.1708			7.655	0.97
	8.13	-0.1723			7.672	0.9634
	8.147	-0.1751			7.688	0.9661
	8.163	-0.1727			7.705	0.9733
	8.18	-0.1671			7.722	0.9805
	8.196	-0.1737			7.738	0.9836
	8.213	-0.1724			7.755	0.9833
	8.23	-0.1723			7.772	0.9864
	8.246	-0.1658			7.789	0.9876
	8.263	-0.1676			7.805	0.9827
	8.28	-0.1636			7.822	0.9888
	8.296	-0.1697			7.839	0.9888
	8.313	-0.1649			7.855	0.9931
	8.33	-0.165			7.872	0.9962
	8.347	-0.1637			7.888	1.0047
	8.363	-0.1583			7.905	1.006
	8.38	-0.1619			7.922	1.0071
	8.397	-0.1628			7.938	1.01
	8.413	-0.1625			7.955	1.0082
	8.43	-0.1671			7.972	1.0137
	8.447	-0.1717			7.988	1.0283
	8.463	-0.1766			8.005	1.0421
	8.48	-0.1821			8.022	1.0417
	8.496	-0.1841			8.038	1.0442
	8.513	-0.1917			8.055	1.0439
	8.53	-0.1776			8.072	1.0492
	8.546	-0.1824			8.088	1.0512
	8.563	-0.1782			8.105	1.0493
	8.58	-0.1906			8.122	1.051
	8.596	-0.1799			8.138	1.0433
	8.613	-0.1808			8.155	1.0355
	8.629	-0.1739			8.172	1.0365
	8.646	-0.178			8.188	1.0427
	8.663	-0.1726			8.205	1.0465
	8.68	-0.1707			8.222	1.0508
	8.696	-0.1728			8.238	1.056
	8.713	-0.1683			8.255	1.0565
	8.73	-0.1636			8.272	1.0675
	8.746	-0.163			8.288	1.065
	8.763	-0.1544			8.305	1.0784
	8.78	-0.154			8.322	1.0793
	8.796	-0.155			8.338	1.072
	8.813	-0.1521			8.355	1.0632
	8.83	-0.1622			8.372	1.0521
	8.846	-0.1675			8.388	1.0468
	8.863	-0.1688			8.405	1.0613
	8.88	-0.1736			8.422	1.0571
	8.896	-0.1714			8.438	1.0638
	8.913	-0.1753			8.455	1.0822
	8.93	-0.175			8.472	1.0933
	8.947	-0.1765			8.488	1.0916
	8.963	-0.1736			8.505	1.0961
	8.98	-0.1726			8.522	1.0922
	8.997	-0.1751			8.538	1.089
	9.013	-0.1762			8.555	1.0941
	9.03	-0.1731			8.572	1.0998
	9.047	-0.1821			8.588	1.1028
	9.063	-0.1779			8.605	1.1013
	9.08	-0.1782			8.621	1.1032
	9.097	-0.1793			8.638	1.1014
	9.113	-0.1744			8.655	1.0964
	9.13	-0.1712			8.671	1.1023
	9.147	-0.1732			8.688	1.1033
	9.164	-0.176			8.705	1.105
	9.18	-0.1717			8.721	1.1108
	9.197	-0.1723			8.738	1.1121
	9.214	-0.1705			8.755	1.1176
	9.23	-0.1687			8.772	1.1193
	9.247	-0.17			8.788	1.121
	9.263	-0.1712			8.805	1.1271
	9.28	-0.1709			8.821	1.1264
	9.296	-0.1658			8.838	1.1334
	9.313	-0.1708			8.855	1.1365
	9.33	-0.17			8.871	1.1449
	9.347	-0.1721			8.888	1.1512
	9.363	-0.1761			8.905	1.1539
	9.38	-0.1797			8.921	1.1543
	9.397	-0.1795			8.938	1.1613
	9.413	-0.1833			8.955	1.1584
	9.43	-0.1901			8.971	1.1601
	9.447	-0.193			8.988	1.1639
	9.463	-0.1876			9.004	1.1638
	9.48	-0.1913			9.021	1.1605
	9.497	-0.1752			9.038	1.1595
	9.513	-0.1738			9.055	1.1578
	9.53	-0.1744			9.071	1.1688
	9.547	-0.1821			9.088	1.17
	9.563	-0.1804			9.105	1.1792
	9.58	-0.1788			9.122	1.1634
	9.597	-0.1788			9.138	1.1858
	9.613	-0.1763			9.155	1.1931
	9.63	-0.1759			9.172	1.1914
	9.646	-0.171			9.188	1.1959
	9.663	-0.1717			9.205	1.2022
	9.68	-0.1689			9.222	1.2007
	9.696	-0.1663			9.238	1.2105
	9.713	-0.1618			9.255	1.2192
	9.73	-0.1642			9.272	1.2268
	9.746	-0.168			9.289	1.233
	9.763	-0.1753			9.305	1.2286
	9.78	-0.1763			9.322	1.2274
	9.796	-0.1735			9.339	1.2288
	9.813	-0.1752			9.355	1.2317
	9.83	-0.1791			9.372	1.2233
	9.846	-0.1798			9.389	1.2307
	9.863	-0.1834			9.405	1.2344
	9.88	-0.1795			9.422	1.2319
	9.896	-0.1746			9.439	1.2324
	9.913	-0.1787			9.455	1.2312
	9.93	-0.1771			9.472	1.2342
	9.946	-0.1812			9.489	1.2346
	9.963	-0.1793			9.505	1.2363
	9.98	-0.1806			9.522	1.2395
	9.997	-0.1787			9.539	1.241
	10.013	-0.1796			9.555	1.2426
	10.03	-0.178			9.572	1.2483
	10.047	-0.1781			9.589	1.2462
	10.063	-0.1768			9.605	1.2519
	10.08	-0.1735			9.622	1.254
	10.097	-0.1732			9.638	1.2572
	10.113	-0.1761			9.655	1.2608
	10.13	-0.1713			9.672	1.2637
	10.147	-0.1718			9.688	1.2694
	10.163	-0.1729			9.705	1.276
	10.18	-0.1731			9.722	1.2862
	10.197	-0.1693			9.738	1.2861
	10.213	-0.1714			9.755	1.291
	10.23	-0.1737			9.772	1.286
	10.247	-0.1768			9.788	1.2825
	10.263	-0.1826			9.805	1.2901
	10.28	-0.1858			9.822	1.2853
	10.297	-0.1893			9.838	1.2898
	10.313	-0.1891			9.855	1.2945
	10.33	-0.191			9.871	1.2862
	10.347	-0.1972			9.888	1.2976
	10.363	-0.1966			9.905	1.3064
	10.38	-0.1881			9.921	1.3175
	10.396	-0.1797			9.938	1.3163
	10.413	-0.1699			9.955	1.3191
	10.43	-0.1877			9.971	1.3279
	10.446	-0.1846			9.988	1.3311
	10.463	-0.1823			10.005	1.3353
	10.48	-0.1802			10.022	1.3444
	10.496	-0.1802			10.038	1.3459
	10.513	-0.1791			10.055	1.3501
	10.53	-0.1765			10.072	1.3566
	10.547	-0.1693			10.089	1.3585
	10.563	-0.1691			10.105	1.3486
	10.58	-0.1632			10.122	1.3524
	10.597	-0.1568			10.139	1.3633
	10.613	-0.1612			10.155	1.3694
	10.63	-0.1606			10.172	1.3598
	10.646	-0.1597			10.189	1.3633
	10.663	-0.167			10.205	1.3639
	10.68	-0.1739			10.222	1.3612
	10.696	-0.1776			10.239	1.3631
	10.713	-0.1817			10.255	1.3622
	10.73	-0.184			10.272	1.3638
	10.746	-0.1835			10.289	1.3646
	10.763	-0.188			10.305	1.3628
	10.78	-0.1829			10.322	1.3604
	10.797	-0.1807			10.339	1.3653
	10.813	-0.1799			10.356	1.3657
	10.83	-0.1789			10.373	1.3685
	10.847	-0.1771			10.389	1.3761
	10.863	-0.1808			10.406	1.3802
	10.88	-0.1815			10.422	1.3835
	10.897	-0.1771			10.439	1.3867
	10.913	-0.1773			10.456	1.3951
	10.93	-0.1748			10.473	1.3973
	10.947	-0.1774			10.489	1.4006
	10.963	-0.175			10.506	1.4078
	10.98	-0.1753			10.523	1.4106
	10.997	-0.1765			10.539	1.4103
	11.014	-0.1773			10.556	1.4136
	11.03	-0.1726			10.573	1.4143
	11.047	-0.1719			10.589	1.419
	11.063	-0.1728			10.606	1.4172
	11.08	-0.1723			10.623	1.4184
	11.097	-0.1698			10.639	1.4186
	11.113	-0.1699			10.656	1.4258
	11.13	-0.1773			10.673	1.4261
	11.147	-0.1791			10.689	1.4325
	11.164	-0.1835			10.706	1.4444
	11.18	-0.1888			10.723	1.448
	11.197	-0.1839			10.739	1.4418
	11.213	-0.1954			10.756	1.4533
	11.23	-0.1878			10.773	1.4567
	11.247	-0.188			10.789	1.4656
	11.263	-0.1785			10.806	1.4622
	11.28	-0.1828			10.823	1.4723
	11.297	-0.1844			10.839	1.4801
	11.313	-0.1865			10.856	1.4721
	11.33	-0.175			10.873	1.4793
	11.347	-0.1787			10.889	1.4957
	11.363	-0.1792			10.906	1.5007
	11.38	-0.1876			10.923	1.5054
	11.397	-0.1795			10.94	1.5069
	11.413	-0.1707			10.956	1.5048
	11.43	-0.1646			10.973	1.5151
	11.447	-0.1654			10.99	1.4979
	11.463	-0.1565			11.006	1.497
	11.48	-0.1555			11.023	1.4984
	11.497	-0.1599			11.04	1.5013
	11.514	-0.1584			11.056	1.499
	11.53	-0.1569			11.073	1.5049
	11.547	-0.1639			11.09	1.5028
	11.563	-0.1628			11.106	1.5074
	11.58	-0.1679			11.123	1.5085
	11.597	-0.1744			11.14	1.5073
	11.613	-0.1807			11.156	1.5088
	11.63	-0.1805			11.173	1.5104
	11.647	-0.1804			11.19	1.5161
	11.663	-0.1773			11.207	1.5219
	11.68	-0.1794			11.223	1.5282
	11.696	-0.1785			11.24	1.5313
	11.713	-0.1781			11.257	1.5356
	11.73	-0.1786			11.273	1.5384
	11.746	-0.1778			11.29	1.5452
	11.763	-0.1784			11.307	1.5495
	11.78	-0.1802			11.323	1.5507
	11.796	-0.1793			11.34	1.5589
	11.813	-0.1791			11.357	1.5588
	11.83	-0.1742			11.373	1.5716
	11.846	-0.1774			11.39	1.5709
	11.863	-0.1746			11.407	1.5745
	11.88	-0.173			11.423	1.5712
	11.897	-0.1741			11.44	1.576
	11.913	-0.1701			11.457	1.5758
	11.93	-0.1707			11.473	1.5762
	11.946	-0.1713			11.49	1.574
	11.963	-0.1724			11.507	1.5795
	11.98	-0.1711			11.523	1.5852
	11.996	-0.1763			11.54	1.5959
	12.013	-0.1723			11.557	1.6055
	12.03	-0.1789			11.574	1.6114
	12.046	-0.182			11.59	1.61
	12.063	-0.1852			11.607	1.6229
	12.08	-0.189			11.624	1.6353
	12.097	-0.194			11.64	1.6308
	12.113	-0.1984			11.657	1.6303
	12.13	-0.1877			11.674	1.6357
	12.146	-0.1882			11.69	1.6469
	12.163	-0.1856			11.707	1.65
	12.18	-0.1871			11.724	1.6608
	12.196	-0.1818			11.74	1.6595
	12.213	-0.186			11.757	1.6632
	12.23	-0.1737			11.774	1.6621
	12.246	-0.1785			11.79	1.6594
	12.263	-0.1795			11.807	1.6683
	12.28	-0.1708			11.824	1.6695
	12.297	-0.1729			11.84	1.6694
	12.313	-0.1662			11.857	1.6515
	12.33	-0.1674			11.874	1.6556
	12.347	-0.1633			11.89	1.6514
	12.363	-0.16			11.907	1.6612
	12.38	-0.1638			11.924	1.6607
	12.397	-0.1634			11.94	1.6633
	12.414	-0.1594			11.957	1.6678
	12.43	-0.1559			11.973	1.6689
	12.447	-0.1593			11.99	1.6697
	12.464	-0.1606			12.007	1.6782
	12.48	-0.1668			12.023	1.6776
	12.497	-0.1676			12.04	1.6891
	12.514	-0.1748			12.057	1.6867
	12.53	-0.1696			12.073	1.6937
	12.547	-0.1701			12.09	1.6953
	12.564	-0.1774			12.107	1.6972
	12.58	-0.1815			12.123	1.7046
	12.597	-0.1802			12.14	1.7175
	12.614	-0.1839			12.157	1.7187
	12.63	-0.1845			12.173	1.7236
	12.647	-0.182			12.19	1.7294
	12.664	-0.1814			12.207	1.7331
	12.68	-0.1819			12.223	1.7344
	12.697	-0.1748			12.24	1.7369
	12.714	-0.1729			12.257	1.7413
	12.73	-0.1725			12.273	1.754
	12.747	-0.1761			12.29	1.7527
	12.764	-0.1729			12.307	1.7513
	12.78	-0.1713			12.324	1.7543
	12.797	-0.1716			12.34	1.7528
	12.813	-0.1712			12.357	1.753
	12.83	-0.1711			12.374	1.7491
	12.847	-0.1687			12.39	1.7552
	12.863	-0.1681			12.407	1.7623
	12.88	-0.1736			12.424	1.7748
	12.897	-0.1778			12.44	1.7802
	12.914	-0.1802			12.457	1.7888
	12.93	-0.1813			12.474	1.796
	12.947	-0.1823			12.49	1.8016
	12.963	-0.1836			12.507	1.8082
	12.98	-0.1854			12.524	1.8151
	12.997	-0.1869			12.54	1.8252
	13.013	-0.1903			12.557	1.8251
	13.03	-0.1955			12.574	1.8327
	13.047	-0.1862			12.591	1.8303
	13.063	-0.19			12.607	1.8411
	13.08	-0.1859			12.624	1.8384
	13.097	-0.1835			12.641	1.8487
	13.113	-0.1883			12.657	1.8443
	13.13	-0.1861			12.674	1.8424
	13.147	-0.1822			12.691	1.8528
	13.164	-0.1839			12.707	1.8381
	13.181	-0.1796			12.724	1.839
	13.197	-0.1809			12.741	1.8463
	13.214	-0.1823			12.757	1.8468
	13.23	-0.1708			12.774	1.8442
	13.247	-0.1678			12.791	1.8517
	13.264	-0.1619			12.807	1.8494
	13.281	-0.1567			12.824	1.8622
	13.297	-0.1584			12.84	1.8662
	13.314	-0.1506			12.857	1.8661
	13.331	-0.1577			12.874	1.868
	13.347	-0.157			12.891	1.873
	13.364	-0.1553			12.907	1.8738
	13.381	-0.1557			12.924	1.8772
	13.397	-0.1767			12.941	1.8833
	13.414	-0.1774			12.957	1.8896
	13.431	-0.1711			12.974	1.8933
	13.448	-0.1799			12.991	1.9009
	13.464	-0.1835			13.007	1.9038
	13.481	-0.1815			13.024	1.9126
	13.498	-0.1823			13.041	1.9209
	13.514	-0.1849			13.057	1.9255
	13.531	-0.1843			13.074	1.9287
	13.548	-0.1852			13.091	1.9324
	13.564	-0.1843			13.108	1.9443
	13.581	-0.1842			13.125	1.9462
	13.598	-0.1872			13.141	1.9523
	13.614	-0.1844			13.158	1.9532
	13.631	-0.1777			13.175	1.9508
	13.648	-0.1793			13.191	1.9557
	13.664	-0.1811			13.208	1.9618
	13.681	-0.1763			13.225	1.9599
	13.698	-0.1831			13.242	1.9676
	13.714	-0.1771			13.258	1.9684
	13.731	-0.1738			13.275	1.9707
	13.748	-0.1739			13.292	1.9664
	13.764	-0.1761			13.309	1.9768
	13.781	-0.1745			13.326	1.9947
	13.798	-0.1738			13.342	1.993
	13.814	-0.1774			13.359	1.9966
	13.831	-0.185			13.375	2.0159
	13.848	-0.1835			13.392	2.0193
	13.864	-0.1874			13.409	2.0271
	13.881	-0.1819			13.425	2.0312
	13.898	-0.1867			13.442	2.0405
	13.914	-0.1874			13.459	2.0434
	13.931	-0.1944			13.476	2.057
	13.948	-0.1998			13.492	2.0573
	13.965	-0.1879			13.509	2.0656
	13.981	-0.1902			13.526	2.0682
	13.998	-0.191			13.542	2.0688
	14.015	-0.1885			13.559	2.0739
	14.031	-0.1802			13.576	2.077
	14.048	-0.1804			13.592	2.0778
	14.065	-0.1756			13.609	2.0827
	14.081	-0.1852			13.626	2.0825
	14.098	-0.1829			13.642	2.0891
	14.115	-0.1854			13.659	2.0944
	14.131	-0.1801			13.675	2.0922
	14.148	-0.177			13.692	2.0881
	14.165	-0.1672			13.709	2.0931
	14.181	-0.167			13.725	2.1002
	14.198	-0.168			13.742	2.102
	14.215	-0.162			13.759	2.1027
	14.231	-0.1575			13.776	2.1023
	14.248	-0.1522			13.792	2.1125
	14.265	-0.1596			13.809	2.1101
	14.282	-0.1714			13.826	2.1172
	14.298	-0.182			13.843	2.119
	14.315	-0.1785			13.859	2.1294
	14.332	-0.181			13.876	2.1345
	14.348	-0.1848			13.892	2.141
	14.365	-0.1786			13.909	2.1447
	14.382	-0.184			13.926	2.1558
	14.398	-0.1788			13.942	2.1574
	14.415	-0.1807			13.959	2.1646
	14.432	-0.1821			13.976	2.1701
	14.448	-0.1821			13.992	2.1759
	14.465	-0.1802			14.009	2.1837
	14.482	-0.1866			14.026	2.1908
	14.499	-0.1873			14.043	2.194
	14.515	-0.1813			14.059	2.2018
	14.532	-0.183			14.076	2.2044
	14.549	-0.1829			14.093	2.2134
	14.565	-0.1785			14.109	2.2195
	14.582	-0.1715			14.126	2.2197
	14.599	-0.1706			14.143	2.2275
	14.615	-0.1713			14.159	2.231
	14.632	-0.1732			14.176	2.2356
	14.648	-0.1718			14.193	2.2365
	14.665	-0.1739			14.209	2.2387
	14.682	-0.175			14.226	2.2411
	14.698	-0.1727			14.243	2.2384
	14.715	-0.1749			14.26	2.2521
	14.732	-0.1779			14.276	2.2739
	14.748	-0.1787			14.293	2.2795
	14.765	-0.1771			14.31	2.2832
	14.782	-0.1741			14.326	2.2899
	14.798	-0.1775			14.343	2.3043
	14.815	-0.1825			14.36	2.3113
	14.832	-0.1846			14.376	2.3214
	14.848	-0.1864			14.393	2.3261
	14.865	-0.1897			14.41	2.3376
	14.882	-0.1918			14.426	2.3474
	14.899	-0.1824			14.443	2.3437
	14.915	-0.1838			14.46	2.3529
	14.932	-0.1891			14.477	2.3424
	14.949	-0.187			14.493	2.3599
	14.965	-0.1792			14.51	2.3612
	14.982	-0.181			14.527	2.3611
	14.999	-0.179			14.544	2.3613
	15.015	-0.1776			14.56	2.3661
	15.032	-0.1816			14.577	2.3696
	15.048	-0.1782			14.594	2.3803
	15.065	-0.1744			14.61	2.396
	15.082	-0.1725			14.627	2.3971
	15.098	-0.1691			14.643	2.399
	15.115	-0.1708			14.66	2.4018
	15.132	-0.169			14.677	2.4077
	15.148	-0.1632			14.693	2.4139
	15.165	-0.1667			14.71	2.4169
	15.182	-0.1564			14.727	2.4255
	15.198	-0.16			14.743	2.4334
	15.215	-0.1621			14.76	2.436
	15.232	-0.171			14.777	2.4493
	15.248	-0.1801			14.793	2.4532
	15.265	-0.1766			14.81	2.4581
	15.282	-0.1759			14.827	2.466
	15.298	-0.1806			14.843	2.4761
	15.315	-0.177			14.86	2.4891
	15.332	-0.1816			14.877	2.4963
	15.349	-0.1778			14.893	2.5031
	15.365	-0.1813			14.91	2.5081
	15.382	-0.1799			14.926	2.5195
	15.399	-0.1818			14.943	2.5231
	15.415	-0.1818			14.96	2.531
	15.432	-0.1812			14.976	2.5331
	15.449	-0.1814			14.993	2.5445
	15.465	-0.1795			15.01	2.5517
	15.482	-0.1771			15.027	2.5624
	15.499	-0.1781			15.043	2.5731
	15.515	-0.1786			15.06	2.5789
	15.532	-0.1794			15.076	2.5798
	15.548	-0.1787			15.093	2.5862
	15.565	-0.1736			15.11	2.589
	15.582	-0.1776			15.126	2.598
	15.598	-0.1711			15.143	2.605
	15.615	-0.1701			15.16	2.6106
	15.632	-0.1691			15.177	2.6249
	15.648	-0.1738			15.193	2.6377
	15.665	-0.1765			15.21	2.6464
	15.682	-0.1752			15.226	2.6617
	15.698	-0.1801			15.243	2.6729
	15.715	-0.1779			15.26	2.6832
	15.731	-0.182			15.277	2.6979
	15.748	-0.1778			15.293	2.7023
	15.765	-0.184			15.31	2.7214
	15.782	-0.1838			15.327	2.7298
	15.798	-0.1899			15.343	2.7305
	15.815	-0.1969			15.36	2.7439
	15.832	-0.1953			15.377	2.7427
	15.848	-0.1924			15.394	2.7564
	15.865	-0.1808			15.41	2.7626
	15.882	-0.1836			15.427	2.7796
	15.898	-0.1819			15.444	2.7893
	15.915	-0.1771			15.461	2.7881
	15.932	-0.1811			15.477	2.7974
	15.948	-0.1745			15.494	2.8116
	15.965	-0.1785			15.51	2.8426
	15.982	-0.1796			15.527	2.8587
	15.998	-0.1791			15.544	2.8593
	16.015	-0.1762			15.56	2.8555
	16.032	-0.1762			15.577	2.8682
	16.048	-0.1733			15.594	2.8762
	16.065	-0.18			15.61	2.8849
	16.082	-0.1737			15.627	2.8979
	16.098	-0.1617			15.644	2.912
	16.115	-0.1583			15.66	2.9194
	16.132	-0.1558			15.677	2.939
	16.148	-0.1634			15.694	2.947
	16.165	-0.156			15.71	2.9612
	16.182	-0.1702			15.727	2.9795
	16.198	-0.1611			15.743	2.9921
	16.215	-0.1773			15.76	3.006
	16.232	-0.1786			15.777	3.0266
	16.249	-0.1824			15.794	3.0484
	16.265	-0.1815			15.81	3.0652
	16.282	-0.1823			15.827	3.0806
	16.299	-0.1736			15.844	3.0985
	16.315	-0.1774			15.861	3.1212
	16.332	-0.1784			15.877	3.1314
	16.349	-0.1831			15.894	3.1569
	16.366	-0.1816			15.911	3.18
	16.382	-0.1806			15.928	3.1951
	16.399	-0.1811			15.944	3.2186
	16.416	-0.1793			15.961	3.239
	16.432	-0.1778			15.977	3.2587
					15.994	3.2832
					16.011	3.3007
					16.028	3.3249
					16.044	3.3493
					16.061	3.367
					16.077	3.3891
					16.094	3.4156
					16.111	3.4367
					16.128	3.4563
					16.144	3.4796
					16.161	3.5274
					16.178	3.556
					16.194	3.5823
					16.211	3.6053
					16.227	3.6468
					16.244	3.6761
					16.261	3.7047
					16.277	3.7348
					16.294	3.7726
					16.311	3.808
					16.328	3.8365
					16.344	3.8704
					16.361	3.9047
					16.377	3.9528
					16.394	4.0086
