# Supplementary material for: The mechanisms underlying the enhanced high-temperature properties of GRX-810
Source: Nat Commun. 2025 Dec 14;17:963. doi: 10.1038/s41467-025-67687-4 (PMC12847880; doi:10.1038/s41467-025-67687-4)
Supplement: Supplementary file 5 — Source data 1 [file 41467_2025_67687_MOESM5_ESM.zip › Data/Figure 9 source data.xlsx]

## Sheet: Sheet1
		H230				GRX-810					GRX-810					625
	H230	25171.3	94			H	30060.5	20.685			V	27336	82.74		55	25171.3	55
	H230	27613.3	41			H	30016.9	20.685			V	28034.6	68.95		30	26403.3	30
	H230	28845.3	26			H	25403.2	96.5			V	30407.3	41		18	27613.3	18
	H230	30055.3	14			H	29226.8	31			V	31770.2	41
	H230	31287.3	8.3			H	28638.4	41.3			V	29148.8	52
						H	28160.2	52			V	29982.8	52
						H	31118.4	21			V	28718.1	62
											V	28745.7	62
