# Supplementary material for: The mechanisms underlying the enhanced high-temperature properties of GRX-810
Source: Nat Commun. 2025 Dec 14;17:963. doi: 10.1038/s41467-025-67687-4 (PMC12847880; doi:10.1038/s41467-025-67687-4)
Supplement: Supplementary file 6 — Source data 2 [file 41467_2025_67687_MOESM6_ESM.zip]

Archive with 5 entries (5 files):
- Supplementary Figure 1 source data.xlsx
- Supplementary Figure 10 source data.xlsx
- Supplementary Figure 2 source data.xlsx
- Supplementary Figure 6 source data.xlsx
- Supplementary Figure 8 source data.xlsx
