# Supplementary material for: The mechanisms underlying the enhanced high-temperature properties of GRX-810
Source: Nat Commun. 2025 Dec 14;17:963. doi: 10.1038/s41467-025-67687-4 (PMC12847880; doi:10.1038/s41467-025-67687-4)
Supplement: Supplementary file 6 — Source data 2 [file 41467_2025_67687_MOESM6_ESM.zip › Supplementary Figure 1 source data.xlsx]

## Sheet: Sheet1
##Temp./ｰC	Time/min	DSC/(mW/mg)	Sensit./(uV/mW)
35	4.12214	-0.00740641	1.00956
35.5	4.30654	-0.00809889	1.00922
36	4.46886	-0.00877465	1.00888
36.5	4.61421	-0.00938867	1.00854
37	4.74472	-0.00994306	1.00819
37.5	4.86576	-0.0105076	1.00785
38	4.97802	-0.011057	1.00751
38.5	5.08335	-0.0116008	1.00716
39	5.18369	-0.0121014	1.00682
39.5	5.27868	-0.01257	1.00648
40	5.36975	-0.0130444	1.00613
40.5	5.45704	-0.0134851	1.00579
41	5.54179	-0.013907	1.00544
41.5	5.62376	-0.0143736	1.0051
42	5.70249	-0.0147677	1.00475
42.5	5.77818	-0.0152157	1.0044
43	5.85173	-0.0156058	1.00406
43.5	5.92325	-0.0160145	1.00371
44	5.99295	-0.0163777	1.00336
44.5	6.06099	-0.0167845	1.00301
45	6.1272	-0.0171592	1.00267
45.5	6.19161	-0.0175418	1.00232
46	6.25468	-0.0178671	1.00197
46.5	6.3167	-0.0182118	1.00162
47	6.37761	-0.0185484	1.00127
47.5	6.43745	-0.018877	1.00092
48	6.4961	-0.0192266	1.00057
48.5	6.55391	-0.0195002	1.00022
49	6.61079	-0.0198158	0.99987
49.5	6.66642	-0.0201609	0.99952
50	6.72141	-0.0204545	0.99917
50.5	6.77541	-0.0207779	0.99881
51	6.82855	-0.021084	0.99846
51.5	6.88104	-0.0213927	0.99811
52	6.93253	-0.0216853	0.99776
52.5	6.98321	-0.0219542	0.9974
53	7.03365	-0.022243	0.99705
53.5	7.08303	-0.0225494	0.9967
54	7.13196	-0.0228268	0.99634
54.5	7.18028	-0.0231306	0.99599
55	7.22795	-0.0233859	0.99563
55.5	7.27542	-0.0236389	0.99528
56	7.32236	-0.0239152	0.99492
56.5	7.36896	-0.0241948	0.99457
57	7.41515	-0.0244663	0.99421
57.5	7.4608	-0.0247109	0.99385
58	7.50613	-0.0249767	0.9935
58.5	7.55095	-0.0252247	0.99314
59	7.59523	-0.0254789	0.99278
59.5	7.63914	-0.0257309	0.99242
60	7.68265	-0.0259944	0.99207
60.5	7.72573	-0.0262668	0.99171
61	7.76866	-0.0265233	0.99135
61.5	7.81125	-0.0267767	0.99099
62	7.85347	-0.026984	0.99063
62.5	7.89535	-0.027204	0.99027
63	7.93687	-0.0274472	0.98991
63.5	7.97807	-0.027668	0.98955
64	8.019	-0.0279151	0.98919
64.5	8.05972	-0.0281036	0.98883
65	8.10013	-0.0283248	0.98847
65.5	8.14033	-0.0285471	0.98811
66	8.18026	-0.0287299	0.98775
66.5	8.21983	-0.0289608	0.98738
67	8.25929	-0.0291804	0.98702
67.5	8.29858	-0.0293833	0.98666
68	8.33789	-0.0295863	0.9863
68.5	8.37691	-0.0297905	0.98593
69	8.41582	-0.0299856	0.98557
69.5	8.45462	-0.0302023	0.9852
70	8.49315	-0.0304054	0.98484
70.5	8.53135	-0.0305901	0.98448
71	8.56933	-0.0307783	0.98411
71.5	8.60721	-0.0309893	0.98374
72	8.64503	-0.0311696	0.98338
72.5	8.68258	-0.0313045	0.98301
73	8.72007	-0.0315347	0.98265
73.5	8.75754	-0.0316766	0.98228
74	8.79477	-0.0318644	0.98191
74.5	8.83166	-0.032024	0.98155
75	8.86829	-0.0321729	0.98118
75.5	8.90497	-0.0323643	0.98081
76	8.94147	-0.0325464	0.98044
76.5	8.97767	-0.0327117	0.98008
77	9.0138	-0.0328172	0.97971
77.5	9.04998	-0.03303	0.97934
78	9.086	-0.0331823	0.97897
78.5	9.12171	-0.03334	0.9786
79	9.15736	-0.0334986	0.97823
79.5	9.19295	-0.0336489	0.97786
80	9.22847	-0.0337493	0.97749
80.5	9.26377	-0.0339069	0.97712
81	9.299	-0.034085	0.97675
81.5	9.33406	-0.0341822	0.97638
82	9.36899	-0.0343322	0.97601
82.5	9.40375	-0.0344778	0.97563
83	9.4384	-0.03457	0.97526
83.5	9.4729	-0.0347378	0.97489
84	9.50736	-0.0348464	0.97452
84.5	9.54175	-0.0349906	0.97414
85	9.57604	-0.0351139	0.97377
85.5	9.61016	-0.0352334	0.9734
86	9.6441	-0.0353517	0.97302
86.5	9.67806	-0.0354931	0.97265
87	9.71197	-0.0356112	0.97228
87.5	9.74574	-0.0357589	0.9719
88	9.77941	-0.0358537	0.97153
88.5	9.81307	-0.035987	0.97115
89	9.84671	-0.0361076	0.97078
89.5	9.88026	-0.0362327	0.9704
90	9.91362	-0.0363286	0.97002
90.5	9.94685	-0.0364369	0.96965
91	9.98015	-0.0365298	0.96927
91.5	10.0134	-0.0366747	0.96889
92	10.0467	-0.0367384	0.96852
92.5	10.0799	-0.0368633	0.96814
93	10.1129	-0.0369642	0.96776
93.5	10.1461	-0.0371187	0.96738
94	10.179	-0.0372395	0.96701
94.5	10.212	-0.0373236	0.96663
95	10.2447	-0.0374188	0.96625
95.5	10.2775	-0.0375317	0.96587
96	10.3103	-0.0375987	0.96549
96.5	10.3431	-0.0376913	0.96511
97	10.3759	-0.0378099	0.96473
97.5	10.4086	-0.0378899	0.96435
98	10.4413	-0.0379799	0.96397
98.5	10.4741	-0.0380558	0.96359
99	10.5066	-0.0381523	0.96321
99.5	10.5391	-0.0382555	0.96283
100	10.5716	-0.0383186	0.96245
100.5	10.604	-0.0384065	0.96207
101	10.6364	-0.0384718	0.96168
101.5	10.6687	-0.0385839	0.9613
102	10.701	-0.0386311	0.96092
102.5	10.7334	-0.0387493	0.96054
103	10.7657	-0.0388174	0.96015
103.5	10.798	-0.0388604	0.95977
104	10.8302	-0.0389421	0.95939
104.5	10.8625	-0.0390154	0.959
105	10.8948	-0.0390688	0.95862
105.5	10.927	-0.0391527	0.95823
106	10.9592	-0.0392461	0.95785
106.5	10.9913	-0.0392759	0.95746
107	11.0236	-0.039328	0.95708
107.5	11.0557	-0.0394336	0.95669
108	11.088	-0.0394548	0.95631
108.5	11.1202	-0.0395306	0.95592
109	11.1523	-0.039603	0.95554
109.5	11.1846	-0.0396683	0.95515
110	11.2167	-0.0397065	0.95476
110.5	11.249	-0.0397584	0.95438
111	11.2812	-0.0397934	0.95399
111.5	11.3134	-0.039864	0.9536
112	11.3456	-0.0399028	0.95322
112.5	11.3778	-0.0399588	0.95283
113	11.41	-0.0399843	0.95244
113.5	11.4422	-0.0400534	0.95205
114	11.4745	-0.0400836	0.95166
114.5	11.5066	-0.0401426	0.95127
115	11.5388	-0.040165	0.95089
115.5	11.5711	-0.0402018	0.9505
116	11.6032	-0.0402411	0.95011
116.5	11.6354	-0.0402803	0.94972
117	11.6676	-0.0403121	0.94933
117.5	11.6999	-0.0403356	0.94894
118	11.7322	-0.0403745	0.94855
118.5	11.7644	-0.0403998	0.94816
119	11.7966	-0.0404326	0.94776
119.5	11.829	-0.0404549	0.94737
120	11.8612	-0.040475	0.94698
120.5	11.8934	-0.0404856	0.94659
121	11.9257	-0.0404931	0.9462
121.5	11.958	-0.040494	0.94581
122	11.9902	-0.0405599	0.94541
122.5	12.0225	-0.0405548	0.94502
123	12.0547	-0.0405723	0.94463
123.5	12.087	-0.0405686	0.94424
124	12.1192	-0.0406049	0.94384
124.5	12.1515	-0.0406112	0.94345
125	12.1838	-0.04061	0.94305
125.5	12.2161	-0.0406303	0.94266
126	12.2486	-0.040633	0.94227
126.5	12.2809	-0.0406721	0.94187
127	12.3133	-0.0406785	0.94148
127.5	12.3457	-0.0406594	0.94108
128	12.378	-0.040642	0.94069
128.5	12.4102	-0.0406638	0.94029
129	12.4425	-0.040666	0.9399
129.5	12.4748	-0.040668	0.9395
130	12.5071	-0.0406965	0.9391
130.5	12.5395	-0.0406754	0.93871
131	12.5719	-0.0407068	0.93831
131.5	12.6045	-0.0406976	0.93792
132	12.6369	-0.0407044	0.93752
132.5	12.6694	-0.0407179	0.93712
133	12.702	-0.0407016	0.93672
133.5	12.7345	-0.0406868	0.93633
134	12.767	-0.0406978	0.93593
134.5	12.7997	-0.0406726	0.93553
135	12.8323	-0.0406895	0.93513
135.5	12.8651	-0.0406558	0.93473
136	12.8979	-0.0406399	0.93434
136.5	12.9307	-0.0406606	0.93394
137	12.9635	-0.040643	0.93354
137.5	12.9963	-0.0406113	0.93314
138	13.0291	-0.040591	0.93274
138.5	13.0619	-0.0405721	0.93234
139	13.0948	-0.0405675	0.93194
139.5	13.1277	-0.0405355	0.93154
140	13.1607	-0.0405324	0.93114
140.5	13.1937	-0.0405065	0.93074
141	13.2268	-0.0404965	0.93034
141.5	13.2599	-0.0404613	0.92994
142	13.2931	-0.0404245	0.92954
142.5	13.3263	-0.0403742	0.92913
143	13.3595	-0.0403464	0.92873
143.5	13.3927	-0.040331	0.92833
144	13.4258	-0.0402857	0.92793
144.5	13.459	-0.040241	0.92753
145	13.4923	-0.0402306	0.92713
145.5	13.5257	-0.0402022	0.92672
146	13.5591	-0.0401584	0.92632
146.5	13.5926	-0.0400951	0.92592
147	13.6262	-0.0400756	0.92551
147.5	13.6599	-0.0400316	0.92511
148	13.6936	-0.039981	0.92471
148.5	13.7273	-0.0399328	0.9243
149	13.761	-0.0398619	0.9239
149.5	13.7949	-0.0398276	0.9235
150	13.8287	-0.0398106	0.92309
150.5	13.8627	-0.0397559	0.92269
151	13.8967	-0.0397229	0.92228
151.5	13.9309	-0.0396728	0.92188
152	13.965	-0.0396166	0.92147
152.5	13.9992	-0.0395456	0.92107
153	14.0335	-0.0395172	0.92066
153.5	14.0679	-0.0394122	0.92026
154	14.1023	-0.0393937	0.91985
154.5	14.1366	-0.0393501	0.91944
155	14.1712	-0.039315	0.91904
155.5	14.2058	-0.0392488	0.91863
156	14.2406	-0.039184	0.91822
156.5	14.2754	-0.0391334	0.91782
157	14.3103	-0.039086	0.91741
157.5	14.3452	-0.0389942	0.917
158	14.3802	-0.0389357	0.9166
158.5	14.4154	-0.0388913	0.91619
159	14.4504	-0.0388523	0.91578
159.5	14.4857	-0.0387415	0.91537
160	14.521	-0.0386888	0.91496
160.5	14.5563	-0.0386776	0.91456
161	14.5918	-0.0385628	0.91415
161.5	14.6271	-0.0385076	0.91374
162	14.6626	-0.0384294	0.91333
162.5	14.6981	-0.0383553	0.91292
163	14.7338	-0.0382766	0.91251
163.5	14.7695	-0.0382031	0.9121
164	14.8054	-0.0381517	0.91169
164.5	14.8415	-0.0380326	0.91128
165	14.8776	-0.0379951	0.91087
165.5	14.9139	-0.0379162	0.91046
166	14.9501	-0.037848	0.91005
166.5	14.9864	-0.0377563	0.90964
167	15.0228	-0.037688	0.90923
167.5	15.0592	-0.0376131	0.90882
168	15.0956	-0.0375249	0.90841
168.5	15.1322	-0.0374585	0.908
169	15.1689	-0.0373759	0.90759
169.5	15.2057	-0.0372795	0.90718
170	15.2426	-0.0371931	0.90677
170.5	15.2795	-0.0371591	0.90636
171	15.3165	-0.0370702	0.90594
171.5	15.3537	-0.0369979	0.90553
172	15.3911	-0.0368982	0.90512
172.5	15.4286	-0.0368194	0.90471
173	15.4661	-0.0367139	0.90429
173.5	15.5037	-0.0366563	0.90388
174	15.5414	-0.0365823	0.90347
174.5	15.5789	-0.0364996	0.90306
175	15.6167	-0.0364163	0.90264
175.5	15.6545	-0.0363009	0.90223
176	15.6924	-0.0361956	0.90182
176.5	15.7305	-0.0361296	0.9014
177	15.7687	-0.0360486	0.90099
177.5	15.807	-0.0359474	0.90057
178	15.8454	-0.0358366	0.90016
178.5	15.8839	-0.0357811	0.89975
179	15.9224	-0.0356347	0.89933
179.5	15.9611	-0.0355331	0.89892
180	15.9997	-0.0354772	0.8985
180.5	16.0385	-0.0353651	0.89809
181	16.0773	-0.0353015	0.89767
181.5	16.1162	-0.0351715	0.89726
182	16.155	-0.0350995	0.89684
182.5	16.194	-0.034985	0.89643
183	16.2331	-0.0349296	0.89601
183.5	16.2723	-0.034817	0.89559
184	16.3116	-0.0346957	0.89518
184.5	16.3512	-0.0345992	0.89476
185	16.3909	-0.0345345	0.89435
185.5	16.4305	-0.0344035	0.89393
186	16.4703	-0.0343102	0.89351
186.5	16.51	-0.0342067	0.8931
187	16.5499	-0.0341146	0.89268
187.5	16.5898	-0.0340019	0.89226
188	16.63	-0.0339296	0.89185
188.5	16.6704	-0.0338233	0.89143
189	16.711	-0.0337314	0.89101
189.5	16.7517	-0.0336466	0.89059
190	16.7924	-0.0334976	0.89018
190.5	16.8332	-0.0334034	0.88976
191	16.8742	-0.0332931	0.88934
191.5	16.9152	-0.0332345	0.88892
192	16.9562	-0.0331113	0.8885
192.5	16.9972	-0.0329855	0.88809
193	17.0384	-0.0329064	0.88767
193.5	17.0797	-0.032806	0.88725
194	17.1212	-0.0326953	0.88683
194.5	17.1628	-0.0326092	0.88641
195	17.2045	-0.032453	0.88599
195.5	17.2463	-0.0323613	0.88557
196	17.288	-0.0322348	0.88515
196.5	17.3298	-0.0321765	0.88473
197	17.3719	-0.0320438	0.88431
197.5	17.4141	-0.0319557	0.88389
198	17.4565	-0.0318522	0.88348
198.5	17.499	-0.0317551	0.88306
199	17.5418	-0.0316529	0.88264
199.5	17.5845	-0.031542	0.88221
200	17.6273	-0.0314869	0.88179
200.5	17.6702	-0.031367	0.88137
201	17.7132	-0.0312725	0.88095
201.5	17.7563	-0.0311623	0.88053
202	17.7993	-0.0310846	0.88011
202.5	17.8426	-0.0309756	0.87969
203	17.8861	-0.0308786	0.87927
203.5	17.9297	-0.0307935	0.87885
204	17.9735	-0.0306986	0.87843
204.5	18.0174	-0.0305496	0.87801
205	18.0614	-0.030444	0.87758
205.5	18.1055	-0.0303523	0.87716
206	18.1496	-0.0302455	0.87674
206.5	18.1939	-0.0301515	0.87632
207	18.2383	-0.0300199	0.8759
207.5	18.2829	-0.0299504	0.87547
208	18.3272	-0.0298303	0.87505
208.5	18.3719	-0.0297225	0.87463
209	18.4165	-0.0296561	0.87421
209.5	18.4612	-0.029529	0.87379
210	18.5061	-0.0294199	0.87336
210.5	18.5513	-0.0293159	0.87294
211	18.5965	-0.0292574	0.87252
211.5	18.6419	-0.0291586	0.87209
212	18.6874	-0.0290474	0.87167
212.5	18.7329	-0.0289348	0.87125
213	18.7784	-0.0288549	0.87082
213.5	18.824	-0.0287669	0.8704
214	18.8698	-0.0286904	0.86998
214.5	18.9159	-0.0286061	0.86955
215	18.9621	-0.0284876	0.86913
215.5	19.0084	-0.0284042	0.86871
216	19.0548	-0.0282944	0.86828
216.5	19.1011	-0.0282062	0.86786
217	19.1476	-0.0280893	0.86743
217.5	19.1942	-0.0280176	0.86701
218	19.241	-0.0279282	0.86658
218.5	19.2877	-0.0278589	0.86616
219	19.3347	-0.0277536	0.86573
219.5	19.3817	-0.0276437	0.86531
220	19.4288	-0.0275583	0.86488
220.5	19.476	-0.0274578	0.86446
221	19.5233	-0.0273666	0.86403
221.5	19.5706	-0.0272906	0.86361
222	19.6179	-0.0271983	0.86318
222.5	19.6652	-0.0271136	0.86276
223	19.7128	-0.0270156	0.86233
223.5	19.7605	-0.0269525	0.86191
224	19.8083	-0.0268321	0.86148
224.5	19.8563	-0.0267623	0.86106
225	19.9042	-0.0266129	0.86063
225.5	19.9522	-0.0265793	0.8602
226	20.0003	-0.0265052	0.85978
226.5	20.0484	-0.0264395	0.85935
227	20.0967	-0.0263347	0.85893
227.5	20.145	-0.0262873	0.8585
228	20.1934	-0.0261853	0.85807
228.5	20.2419	-0.0260601	0.85765
229	20.2905	-0.0260014	0.85722
229.5	20.3392	-0.0259246	0.85679
230	20.3878	-0.0258482	0.85637
230.5	20.4365	-0.0257576	0.85594
231	20.4852	-0.0257179	0.85551
231.5	20.534	-0.0255855	0.85509
232	20.5831	-0.025524	0.85466
232.5	20.6322	-0.0254401	0.85423
233	20.6811	-0.0253868	0.8538
233.5	20.7301	-0.0253019	0.85338
234	20.7791	-0.0252112	0.85295
234.5	20.8284	-0.0251379	0.85252
235	20.878	-0.0250529	0.85209
235.5	20.9276	-0.0249983	0.85167
236	20.9772	-0.0249361	0.85124
236.5	21.0269	-0.0248822	0.85081
237	21.0764	-0.0247693	0.85038
237.5	21.1261	-0.0246878	0.84996
238	21.1759	-0.0246413	0.84953
238.5	21.2256	-0.0245679	0.8491
239	21.2756	-0.0244667	0.84867
239.5	21.3257	-0.0244294	0.84824
240	21.3757	-0.0243444	0.84781
240.5	21.4258	-0.0242757	0.84739
241	21.4759	-0.0241699	0.84696
241.5	21.5262	-0.0241266	0.84653
242	21.5767	-0.0240698	0.8461
242.5	21.6271	-0.023993	0.84567
243	21.6776	-0.0239404	0.84524
243.5	21.7279	-0.0238595	0.84481
244	21.7782	-0.0238033	0.84438
244.5	21.8285	-0.0237401	0.84396
245	21.8787	-0.0236596	0.84353
245.5	21.9289	-0.0235824	0.8431
246	21.9793	-0.0235013	0.84267
246.5	22.0299	-0.0234255	0.84224
247	22.0805	-0.0233723	0.84181
247.5	22.1313	-0.0232932	0.84138
248	22.1821	-0.0232449	0.84095
248.5	22.2327	-0.0231904	0.84052
249	22.2836	-0.0231243	0.84009
249.5	22.3345	-0.0230702	0.83966
250	22.3854	-0.0229625	0.83923
250.5	22.4362	-0.0228962	0.8388
251	22.4871	-0.0228204	0.83837
251.5	22.5381	-0.0227754	0.83794
252	22.589	-0.0227093	0.83751
252.5	22.64	-0.0226781	0.83708
253	22.691	-0.022593	0.83665
253.5	22.7421	-0.0225237	0.83622
254	22.7934	-0.0224422	0.83579
254.5	22.8445	-0.0223917	0.83536
255	22.8956	-0.0223171	0.83493
255.5	22.9467	-0.0222378	0.8345
256	22.9977	-0.0222242	0.83407
256.5	23.0488	-0.0221141	0.83364
257	23.1	-0.0220495	0.83321
257.5	23.1511	-0.0219999	0.83278
258	23.2026	-0.0219336	0.83235
258.5	23.2539	-0.0218625	0.83192
259	23.3052	-0.0218226	0.83149
259.5	23.3566	-0.0217522	0.83105
260	23.4078	-0.0216969	0.83062
260.5	23.4591	-0.0216673	0.83019
261	23.5104	-0.0215876	0.82976
261.5	23.5616	-0.0215484	0.82933
262	23.6131	-0.02146	0.8289
262.5	23.6644	-0.0214003	0.82847
263	23.7159	-0.021363	0.82804
263.5	23.7674	-0.0213023	0.82761
264	23.8189	-0.0212325	0.82717
264.5	23.8702	-0.0211991	0.82674
265	23.9217	-0.0211202	0.82631
265.5	23.9732	-0.0210642	0.82588
266	24.0248	-0.0210471	0.82545
266.5	24.0765	-0.0209702	0.82502
267	24.1282	-0.0208767	0.82459
267.5	24.1797	-0.0208559	0.82415
268	24.231	-0.0207882	0.82372
268.5	24.2824	-0.0207393	0.82329
269	24.3337	-0.0206971	0.82286
269.5	24.3852	-0.0206314	0.82243
270	24.4369	-0.0205676	0.822
270.5	24.4885	-0.0205282	0.82156
271	24.5401	-0.0204519	0.82113
271.5	24.5918	-0.0203875	0.8207
272	24.6432	-0.0203424	0.82027
272.5	24.6947	-0.0202949	0.81984
273	24.7461	-0.0202359	0.8194
273.5	24.7975	-0.0201395	0.81897
274	24.8489	-0.0201081	0.81854
274.5	24.9003	-0.0200619	0.81811
275	24.9517	-0.0199766	0.81767
275.5	25.0032	-0.0199385	0.81724
276	25.0546	-0.0199035	0.81681
276.5	25.1057	-0.0198225	0.81638
277	25.1571	-0.0197438	0.81595
277.5	25.2083	-0.0197181	0.81551
278	25.2596	-0.0196905	0.81508
278.5	25.3111	-0.0196053	0.81465
279	25.3625	-0.0195616	0.81422
279.5	25.4138	-0.0194957	0.81378
280	25.4652	-0.0194181	0.81335
280.5	25.5167	-0.0194016	0.81292
281	25.5681	-0.0193167	0.81249
281.5	25.6196	-0.0192765	0.81205
282	25.6711	-0.0192115	0.81162
282.5	25.7226	-0.0191746	0.81119
283	25.7738	-0.0191166	0.81076
283.5	25.8253	-0.0190613	0.81032
284	25.8768	-0.0190015	0.80989
284.5	25.928	-0.0189446	0.80946
285	25.9797	-0.0189078	0.80902
285.5	26.0313	-0.0188505	0.80859
286	26.0826	-0.0188235	0.80816
286.5	26.1341	-0.0187462	0.80773
287	26.1854	-0.0186944	0.80729
287.5	26.2364	-0.0186307	0.80686
288	26.2876	-0.0185766	0.80643
288.5	26.3389	-0.018543	0.80599
289	26.3902	-0.0184753	0.80556
289.5	26.4416	-0.0184251	0.80513
290	26.4929	-0.0183669	0.8047
290.5	26.5443	-0.0183709	0.80426
291	26.5957	-0.0183137	0.80383
291.5	26.647	-0.0182382	0.8034
292	26.6983	-0.0181848	0.80296
292.5	26.7496	-0.0181508	0.80253
293	26.8008	-0.0180631	0.8021
293.5	26.8521	-0.0180217	0.80166
294	26.9033	-0.0179806	0.80123
294.5	26.9545	-0.017901	0.8008
295	27.0057	-0.0178786	0.80037
295.5	27.057	-0.017822	0.79993
296	27.1083	-0.0177905	0.7995
296.5	27.1597	-0.0177499	0.79907
297	27.2109	-0.0176437	0.79863
297.5	27.262	-0.0176173	0.7982
298	27.3131	-0.0175544	0.79777
298.5	27.364	-0.0174671	0.79733
299	27.4151	-0.0174297	0.7969
299.5	27.4662	-0.0173592	0.79647
300	27.5172	-0.0173294	0.79603
300.5	27.5685	-0.0172134	0.7956
301	27.6195	-0.0172001	0.79517
301.5	27.6707	-0.0171465	0.79473
302	27.7218	-0.0170682	0.7943
302.5	27.7727	-0.0170381	0.79387
303	27.8237	-0.0169911	0.79343
303.5	27.8747	-0.0169515	0.793
304	27.9257	-0.0168771	0.79257
304.5	27.9768	-0.0168257	0.79214
305	28.0277	-0.0167523	0.7917
305.5	28.0785	-0.0167089	0.79127
306	28.1295	-0.0166489	0.79084
306.5	28.1802	-0.0166021	0.7904
307	28.231	-0.0165779	0.78997
307.5	28.2819	-0.016485	0.78954
308	28.3327	-0.0164484	0.7891
308.5	28.3835	-0.0163869	0.78867
309	28.4344	-0.016365	0.78824
309.5	28.4856	-0.0163206	0.7878
310	28.5365	-0.0162822	0.78737
310.5	28.5874	-0.0161788	0.78694
311	28.6382	-0.0161589	0.7865
311.5	28.6889	-0.0161043	0.78607
312	28.7398	-0.0160376	0.78564
312.5	28.7906	-0.0159638	0.7852
313	28.8414	-0.0159921	0.78477
313.5	28.8922	-0.0159005	0.78434
314	28.943	-0.0158397	0.7839
314.5	28.9937	-0.0157773	0.78347
315	29.0444	-0.0157317	0.78304
315.5	29.0952	-0.0156644	0.78261
316	29.146	-0.0156013	0.78217
316.5	29.1966	-0.0155609	0.78174
317	29.2475	-0.0154901	0.78131
317.5	29.2984	-0.0154703	0.78087
318	29.3494	-0.0154084	0.78044
318.5	29.4004	-0.0153411	0.78001
319	29.4512	-0.0152839	0.77957
319.5	29.502	-0.0152076	0.77914
320	29.5526	-0.0151542	0.77871
320.5	29.6033	-0.0151076	0.77828
321	29.654	-0.0150538	0.77784
321.5	29.7047	-0.0150284	0.77741
322	29.7553	-0.0149448	0.77698
322.5	29.8059	-0.0148683	0.77654
323	29.8564	-0.014818	0.77611
323.5	29.9069	-0.0148026	0.77568
324	29.9576	-0.0147387	0.77525
324.5	30.0081	-0.0146697	0.77481
325	30.0588	-0.0146119	0.77438
325.5	30.1095	-0.0145285	0.77395
326	30.1603	-0.0145011	0.77351
326.5	30.2112	-0.0144155	0.77308
327	30.262	-0.0143924	0.77265
327.5	30.3126	-0.0143326	0.77222
328	30.3631	-0.0142729	0.77178
328.5	30.4138	-0.0142159	0.77135
329	30.4643	-0.0141567	0.77092
329.5	30.5147	-0.0140563	0.77049
330	30.5652	-0.0140046	0.77005
330.5	30.6155	-0.0139984	0.76962
331	30.6658	-0.0139476	0.76919
331.5	30.7162	-0.01388	0.76876
332	30.7666	-0.0138131	0.76832
332.5	30.817	-0.0137048	0.76789
333	30.8675	-0.0136853	0.76746
333.5	30.918	-0.013604	0.76703
334	30.9686	-0.0135708	0.76659
334.5	31.0191	-0.0135324	0.76616
335	31.0697	-0.0134754	0.76573
335.5	31.1202	-0.0134018	0.7653
336	31.1708	-0.0133782	0.76486
336.5	31.2214	-0.0132863	0.76443
337	31.2719	-0.0132023	0.764
337.5	31.3224	-0.0131501	0.76357
338	31.3729	-0.0131177	0.76314
338.5	31.4234	-0.0130412	0.7627
339	31.4738	-0.012961	0.76227
339.5	31.5243	-0.0129382	0.76184
340	31.5746	-0.0128655	0.76141
340.5	31.6251	-0.0127964	0.76098
341	31.6756	-0.0127374	0.76054
341.5	31.7259	-0.0126901	0.76011
342	31.7764	-0.0126256	0.75968
342.5	31.8267	-0.01255	0.75925
343	31.8771	-0.0125339	0.75882
343.5	31.9276	-0.0124358	0.75838
344	31.9782	-0.0123514	0.75795
344.5	32.0287	-0.012304	0.75752
345	32.0793	-0.0122751	0.75709
345.5	32.1299	-0.0121899	0.75666
346	32.1803	-0.012154	0.75623
346.5	32.2309	-0.0121198	0.7558
347	32.2816	-0.0120497	0.75536
347.5	32.3323	-0.0119789	0.75493
348	32.383	-0.0119245	0.7545
348.5	32.4336	-0.011892	0.75407
349	32.4842	-0.0118288	0.75364
349.5	32.5347	-0.0117965	0.75321
350	32.5853	-0.0117461	0.75278
350.5	32.6358	-0.0116779	0.75235
351	32.6864	-0.0116293	0.75191
351.5	32.7371	-0.0115804	0.75148
352	32.7878	-0.0115165	0.75105
352.5	32.8382	-0.011471	0.75062
353	32.8887	-0.0113785	0.75019
353.5	32.939	-0.0113363	0.74976
354	32.9893	-0.0113109	0.74933
354.5	33.0397	-0.0112333	0.7489
355	33.0902	-0.0111541	0.74847
355.5	33.1407	-0.0111543	0.74804
356	33.1911	-0.011066	0.74761
356.5	33.2417	-0.0110267	0.74718
357	33.2921	-0.0109487	0.74675
357.5	33.3426	-0.010903	0.74632
358	33.3929	-0.0108356	0.74588
358.5	33.4434	-0.010808	0.74545
359	33.4936	-0.01073	0.74502
359.5	33.5437	-0.0106831	0.74459
360	33.5939	-0.01063	0.74416
360.5	33.6439	-0.010516	0.74373
361	33.6942	-0.0104835	0.7433
361.5	33.7447	-0.0104502	0.74287
362	33.7951	-0.010386	0.74244
362.5	33.8455	-0.0103465	0.74201
363	33.8958	-0.0102848	0.74158
363.5	33.946	-0.0102624	0.74115
364	33.9961	-0.0101745	0.74072
364.5	34.0461	-0.0101379	0.74029
365	34.0962	-0.0100936	0.73987
365.5	34.1461	-0.0100294	0.73944
366	34.1962	-0.00997592	0.73901
366.5	34.2463	-0.00990975	0.73858
367	34.2964	-0.00986639	0.73815
367.5	34.3467	-0.00979315	0.73772
368	34.3969	-0.00975643	0.73729
368.5	34.4471	-0.00972399	0.73686
369	34.4974	-0.00964735	0.73643
369.5	34.5474	-0.00959512	0.736
370	34.5974	-0.0095492	0.73557
370.5	34.6474	-0.00949732	0.73514
371	34.6975	-0.0094423	0.73472
371.5	34.7478	-0.00937398	0.73429
372	34.798	-0.00931807	0.73386
372.5	34.8482	-0.00927137	0.73343
373	34.8983	-0.00922398	0.733
373.5	34.9484	-0.009149	0.73257
374	34.9987	-0.00909759	0.73214
374.5	35.0489	-0.00907399	0.73172
375	35.0991	-0.00898227	0.73129
375.5	35.1493	-0.00897105	0.73086
376	35.1997	-0.00890135	0.73043
376.5	35.2499	-0.00884843	0.73
377	35.3001	-0.00881661	0.72957
377.5	35.3505	-0.00874853	0.72915
378	35.4005	-0.00871288	0.72872
378.5	35.4506	-0.00862944	0.72829
379	35.5007	-0.00858271	0.72786
379.5	35.5507	-0.00850803	0.72743
380	35.6008	-0.00848415	0.72701
380.5	35.651	-0.00841238	0.72658
381	35.7012	-0.00838442	0.72615
381.5	35.7516	-0.0083156	0.72572
382	35.8019	-0.00827427	0.7253
382.5	35.852	-0.00819873	0.72487
383	35.9023	-0.00817344	0.72444
383.5	35.9523	-0.00811525	0.72402
384	36.0025	-0.00806092	0.72359
384.5	36.0526	-0.00800037	0.72316
385	36.1028	-0.00790382	0.72274
385.5	36.1529	-0.00787748	0.72231
386	36.2032	-0.00780257	0.72188
386.5	36.2534	-0.00775632	0.72145
387	36.3036	-0.00769923	0.72103
387.5	36.3538	-0.00764981	0.7206
388	36.4039	-0.00755256	0.72018
388.5	36.4541	-0.00755873	0.71975
389	36.5044	-0.00746934	0.71932
389.5	36.5544	-0.00742004	0.7189
390	36.6046	-0.00735923	0.71847
390.5	36.6549	-0.00729583	0.71804
391	36.7051	-0.00727076	0.71762
391.5	36.7553	-0.007206	0.71719
392	36.8053	-0.00712134	0.71677
392.5	36.8555	-0.00710675	0.71634
393	36.9057	-0.00703046	0.71592
393.5	36.9559	-0.00694103	0.71549
394	37.0061	-0.00685599	0.71506
394.5	37.0562	-0.00683353	0.71464
395	37.1061	-0.00675058	0.71421
395.5	37.1561	-0.00670901	0.71379
396	37.2062	-0.00662363	0.71336
396.5	37.2564	-0.00657353	0.71294
397	37.3067	-0.00650389	0.71251
397.5	37.3569	-0.00644126	0.71209
398	37.4073	-0.00640786	0.71166
398.5	37.4575	-0.00634848	0.71124
399	37.5076	-0.00628683	0.71081
399.5	37.5578	-0.0062376	0.71039
400	37.608	-0.00617435	0.70997
400.5	37.658	-0.00609281	0.70954
401	37.7082	-0.00605752	0.70912
401.5	37.7584	-0.00593972	0.70869
402	37.8087	-0.00591111	0.70827
402.5	37.859	-0.0058854	0.70785
403	37.9092	-0.00580049	0.70742
403.5	37.9594	-0.00572897	0.707
404	38.0094	-0.00563353	0.70657
404.5	38.0595	-0.00561772	0.70615
405	38.1097	-0.00553306	0.70573
405.5	38.1599	-0.00548686	0.7053
406	38.2101	-0.00540598	0.70488
406.5	38.2603	-0.00536357	0.70446
407	38.3106	-0.00529767	0.70403
407.5	38.3608	-0.00525762	0.70361
408	38.4112	-0.00518819	0.70319
408.5	38.4615	-0.00513918	0.70276
409	38.5118	-0.005068	0.70234
409.5	38.562	-0.00501362	0.70192
410	38.6123	-0.00495243	0.7015
410.5	38.6625	-0.00489446	0.70107
411	38.7125	-0.00485082	0.70065
411.5	38.7627	-0.00476153	0.70023
412	38.8127	-0.00471792	0.69981
412.5	38.8627	-0.00464284	0.69939
413	38.9129	-0.00454831	0.69896
413.5	38.963	-0.00454999	0.69854
414	39.0131	-0.00441984	0.69812
414.5	39.0633	-0.0044	0.6977
415	39.1136	-0.0043286	0.69728
415.5	39.1637	-0.00426735	0.69685
416	39.2138	-0.00419213	0.69643
416.5	39.2639	-0.00412232	0.69601
417	39.3139	-0.00407984	0.69559
417.5	39.3641	-0.00402633	0.69517
418	39.4141	-0.00395621	0.69475
418.5	39.4643	-0.00388737	0.69433
419	39.5145	-0.00378623	0.69391
419.5	39.5647	-0.00371298	0.69349
420	39.615	-0.00364987	0.69307
420.5	39.6655	-0.00358447	0.69265
421	39.7158	-0.00351404	0.69222
421.5	39.7662	-0.00346274	0.6918
422	39.8163	-0.00338238	0.69138
422.5	39.8663	-0.0032796	0.69096
423	39.9163	-0.00326488	0.69054
423.5	39.9664	-0.00313987	0.69012
424	40.0165	-0.0030793	0.6897
424.5	40.0667	-0.00302747	0.68928
425	40.1168	-0.00296537	0.68887
425.5	40.1669	-0.00288989	0.68845
426	40.217	-0.00280967	0.68803
426.5	40.267	-0.00276908	0.68761
427	40.3171	-0.00266675	0.68719
427.5	40.3673	-0.00266942	0.68677
428	40.4175	-0.0025818	0.68635
428.5	40.4676	-0.00253258	0.68593
429	40.5178	-0.00247692	0.68551
429.5	40.5681	-0.00242557	0.68509
430	40.6183	-0.00235159	0.68468
430.5	40.6684	-0.00226057	0.68426
431	40.7186	-0.0022319	0.68384
431.5	40.7688	-0.00213843	0.68342
432	40.819	-0.00208339	0.683
432.5	40.8693	-0.00197946	0.68259
433	40.9194	-0.00196516	0.68217
433.5	40.9693	-0.00187567	0.68175
434	41.0194	-0.00179783	0.68133
434.5	41.0694	-0.00178555	0.68091
435	41.1196	-0.00169158	0.6805
435.5	41.1699	-0.00162576	0.68008
436	41.2202	-0.00158332	0.67966
436.5	41.2704	-0.00148856	0.67925
437	41.3206	-0.00146597	0.67883
437.5	41.3707	-0.00132383	0.67841
438	41.4207	-0.00131712	0.678
438.5	41.4708	-0.00120252	0.67758
439	41.521	-0.00115954	0.67716
439.5	41.5712	-0.00110049	0.67675
440	41.6214	-0.00101871	0.67633
440.5	41.6716	-0.000962006	0.67591
441	41.7216	-0.000896582	0.6755
441.5	41.7717	-0.0008183	0.67508
442	41.822	-0.000751502	0.67467
442.5	41.8719	-0.000669136	0.67425
443	41.9219	-0.000614004	0.67384
443.5	41.9719	-0.000534216	0.67342
444	42.0221	-0.000473956	0.673
444.5	42.0724	-0.000391638	0.67259
445	42.1229	-0.000308477	0.67217
445.5	42.1733	-0.000253842	0.67176
446	42.2234	-0.000190954	0.67135
446.5	42.2735	-0.000129339	0.67093
447	42.3236	-1.59191e-05	0.67052
447.5	42.3738	3.85446e-05	0.6701
448	42.424	0.000130988	0.66969
448.5	42.4744	0.000203306	0.66927
449	42.5247	0.000256206	0.66886
449.5	42.5748	0.000385547	0.66845
450	42.6248	0.000477206	0.66803
450.5	42.6749	0.000535601	0.66762
451	42.7249	0.000622233	0.6672
451.5	42.7749	0.000698222	0.66679
452	42.8251	0.000770315	0.66638
452.5	42.8752	0.000843573	0.66596
453	42.9252	0.000943238	0.66555
453.5	42.9752	0.00102899	0.66514
454	43.0252	0.00112037	0.66473
454.5	43.0753	0.00119582	0.66431
455	43.1255	0.00127867	0.6639
455.5	43.1757	0.00136651	0.66349
456	43.2257	0.00143242	0.66308
456.5	43.2757	0.00148282	0.66266
457	43.3257	0.00157514	0.66225
457.5	43.3756	0.00166338	0.66184
458	43.4253	0.00174078	0.66143
458.5	43.4754	0.00180802	0.66102
459	43.5254	0.0018908	0.6606
459.5	43.5755	0.00198612	0.66019
460	43.6257	0.00207755	0.65978
460.5	43.6756	0.00211383	0.65937
461	43.7258	0.00223627	0.65896
461.5	43.7759	0.00226115	0.65855
462	43.8261	0.00237286	0.65814
462.5	43.8764	0.00245099	0.65773
463	43.9266	0.00250027	0.65732
463.5	43.9767	0.00258457	0.65691
464	44.0267	0.0027018	0.6565
464.5	44.0766	0.00278639	0.65609
465	44.1266	0.00285641	0.65568
465.5	44.1767	0.00289821	0.65527
466	44.2268	0.00304265	0.65486
466.5	44.2771	0.00310958	0.65445
467	44.3276	0.00320359	0.65404
467.5	44.378	0.0032745	0.65363
468	44.4284	0.00331817	0.65322
468.5	44.4787	0.00337458	0.65281
469	44.5289	0.003498	0.6524
469.5	44.579	0.00358302	0.65199
470	44.6292	0.00366482	0.65158
470.5	44.6795	0.0037448	0.65118
471	44.7297	0.00382643	0.65077
471.5	44.7798	0.00386217	0.65036
472	44.8299	0.00398838	0.64995
472.5	44.8802	0.00406137	0.64954
473	44.9303	0.00414722	0.64913
473.5	44.9804	0.00420324	0.64873
474	45.0305	0.00428038	0.64832
474.5	45.0804	0.00436596	0.64791
475	45.1304	0.00446828	0.6475
475.5	45.1806	0.00456207	0.6471
476	45.2306	0.00461834	0.64669
476.5	45.2808	0.00471834	0.64628
477	45.3309	0.00479919	0.64588
477.5	45.381	0.00488475	0.64547
478	45.4312	0.0050249	0.64506
478.5	45.4813	0.00508463	0.64466
479	45.5315	0.00519927	0.64425
479.5	45.5816	0.00526407	0.64385
480	45.6318	0.00537651	0.64344
480.5	45.682	0.0054514	0.64303
481	45.7321	0.00555495	0.64263
481.5	45.7823	0.00563712	0.64222
482	45.8324	0.00576282	0.64182
482.5	45.8826	0.00585364	0.64141
483	45.9328	0.00590503	0.64101
483.5	45.9829	0.0059751	0.6406
484	46.0331	0.00607372	0.6402
484.5	46.0833	0.00619884	0.63979
485	46.1336	0.00633087	0.63939
485.5	46.1839	0.00635344	0.63898
486	46.2343	0.00649973	0.63858
486.5	46.2845	0.00658025	0.63818
487	46.3346	0.00672786	0.63777
487.5	46.3847	0.00681413	0.63737
488	46.4347	0.00689968	0.63696
488.5	46.4848	0.00702135	0.63656
489	46.5348	0.00710082	0.63616
489.5	46.5849	0.00718985	0.63575
490	46.635	0.00729901	0.63535
490.5	46.6852	0.00736259	0.63495
491	46.7353	0.00751251	0.63455
491.5	46.7856	0.00757337	0.63414
492	46.8362	0.0077366	0.63374
492.5	46.8865	0.00784494	0.63334
493	46.9366	0.00793179	0.63294
493.5	46.9866	0.00798224	0.63253
494	47.0366	0.00813273	0.63213
494.5	47.0865	0.00825975	0.63173
495	47.1366	0.00831356	0.63133
495.5	47.187	0.00841652	0.63093
496	47.2373	0.00853861	0.63053
496.5	47.2875	0.0085672	0.63013
497	47.3377	0.00870942	0.62972
497.5	47.3879	0.00879943	0.62932
498	47.4381	0.00887825	0.62892
498.5	47.4884	0.00898207	0.62852
499	47.5386	0.00905635	0.62812
499.5	47.5888	0.00919456	0.62772
500	47.6389	0.00927506	0.62732
500.5	47.689	0.00936489	0.62692
501	47.7392	0.0094732	0.62652
501.5	47.7892	0.00951621	0.62612
502	47.8392	0.00964689	0.62572
502.5	47.8892	0.00972711	0.62532
503	47.9394	0.00985108	0.62492
503.5	47.9895	0.00995596	0.62453
504	48.0396	0.0100578	0.62413
504.5	48.0899	0.0101535	0.62373
505	48.1399	0.0102334	0.62333
505.5	48.1901	0.0103437	0.62293
506	48.24	0.0104235	0.62253
506.5	48.29	0.0105551	0.62213
507	48.34	0.0106309	0.62174
507.5	48.3899	0.0107324	0.62134
508	48.4401	0.010826	0.62094
508.5	48.4901	0.010933	0.62054
509	48.5401	0.0110218	0.62015
509.5	48.5902	0.0110985	0.61975
510	48.64	0.0112352	0.61935
510.5	48.6899	0.0112771	0.61895
511	48.7399	0.0114141	0.61856
511.5	48.7898	0.0115132	0.61816
512	48.8398	0.0115763	0.61776
512.5	48.8898	0.0117184	0.61737
513	48.9398	0.0118127	0.61697
513.5	48.9898	0.0119294	0.61658
514	49.0399	0.0120467	0.61618
514.5	49.09	0.0120803	0.61578
515	49.1401	0.0122407	0.61539
515.5	49.1901	0.0123272	0.61499
516	49.2402	0.0124313	0.6146
516.5	49.2902	0.0125355	0.6142
517	49.3403	0.012582	0.61381
517.5	49.3904	0.0127221	0.61341
518	49.4404	0.0128237	0.61302
518.5	49.4906	0.0129325	0.61263
519	49.5406	0.0129959	0.61223
519.5	49.5907	0.0131336	0.61184
520	49.6407	0.0132485	0.61144
520.5	49.6906	0.0133436	0.61105
521	49.7406	0.0134497	0.61066
521.5	49.7905	0.013585	0.61026
522	49.8406	0.0136415	0.60987
522.5	49.8908	0.0137292	0.60948
523	49.9408	0.013831	0.60908
523.5	49.9906	0.013938	0.60869
524	50.0405	0.0140423	0.6083
524.5	50.0904	0.0141397	0.6079
525	50.1402	0.0142773	0.60751
525.5	50.19	0.0143433	0.60712
526	50.24	0.0144855	0.60673
526.5	50.2899	0.0145214	0.60634
527	50.34	0.0147344	0.60594
527.5	50.39	0.0148503	0.60555
528	50.4401	0.014949	0.60516
528.5	50.4902	0.0150339	0.60477
529	50.5401	0.0151505	0.60438
529.5	50.5902	0.0153063	0.60399
530	50.6402	0.0154456	0.6036
530.5	50.6902	0.0155137	0.60321
531	50.7402	0.0156002	0.60282
531.5	50.7902	0.0157924	0.60243
532	50.8404	0.0159197	0.60204
532.5	50.8906	0.0160532	0.60165
533	50.9409	0.016195	0.60126
533.5	50.991	0.0162588	0.60087
534	51.041	0.0163904	0.60048
534.5	51.0908	0.0165497	0.60009
535	51.1406	0.0166485	0.5997
535.5	51.1904	0.0167972	0.59931
536	51.2404	0.0169557	0.59892
536.5	51.2903	0.0170249	0.59853
537	51.3404	0.0171798	0.59814
537.5	51.3905	0.0172654	0.59776
538	51.4406	0.0173388	0.59737
538.5	51.4908	0.0174569	0.59698
539	51.541	0.0176159	0.59659
539.5	51.591	0.0177012	0.5962
540	51.6411	0.0178184	0.59582
540.5	51.6911	0.0179187	0.59543
541	51.741	0.0180527	0.59504
541.5	51.791	0.0181179	0.59466
542	51.8409	0.0182587	0.59427
542.5	51.8909	0.0183144	0.59388
543	51.941	0.0184454	0.5935
543.5	51.991	0.018559	0.59311
544	52.041	0.0186515	0.59272
544.5	52.0911	0.018797	0.59234
545	52.1412	0.01889	0.59195
545.5	52.1913	0.0189908	0.59157
546	52.2414	0.0191223	0.59118
546.5	52.2914	0.019157	0.5908
547	52.3412	0.019287	0.59041
547.5	52.3911	0.0193827	0.59003
548	52.441	0.0195081	0.58964
548.5	52.4909	0.0196042	0.58926
549	52.5408	0.0197183	0.58887
549.5	52.5908	0.0198706	0.58849
550	52.6408	0.0199378	0.5881
550.5	52.6909	0.0201086	0.58772
551	52.7411	0.020126	0.58734
551.5	52.7911	0.020259	0.58695
552	52.841	0.0203914	0.58657
552.5	52.891	0.0204384	0.58619
553	52.9409	0.0205163	0.5858
553.5	52.9909	0.0205916	0.58542
554	53.0409	0.0207291	0.58504
554.5	53.0909	0.0207909	0.58465
555	53.1408	0.0209138	0.58427
555.5	53.1907	0.0209935	0.58389
556	53.2406	0.0210798	0.58351
556.5	53.2904	0.0212248	0.58312
557	53.3404	0.0213042	0.58274
557.5	53.3904	0.0213558	0.58236
558	53.4403	0.0214696	0.58198
558.5	53.4902	0.0215527	0.5816
559	53.54	0.0216638	0.58122
559.5	53.5899	0.0216868	0.58084
560	53.6398	0.0217655	0.58046
560.5	53.6896	0.0218779	0.58008
561	53.7396	0.0219409	0.5797
561.5	53.7893	0.0220153	0.57932
562	53.8392	0.0221047	0.57894
562.5	53.8891	0.0222332	0.57856
563	53.939	0.0223343	0.57818
563.5	53.9892	0.0223932	0.5778
564	54.0393	0.022526	0.57742
564.5	54.0894	0.0225455	0.57704
565	54.1396	0.0226811	0.57666
565.5	54.1896	0.0227566	0.57628
566	54.2397	0.0228094	0.5759
566.5	54.2896	0.0229123	0.57552
567	54.3394	0.0230173	0.57514
567.5	54.3894	0.0231108	0.57477
568	54.4391	0.0231945	0.57439
568.5	54.4888	0.0232165	0.57401
569	54.5388	0.0232999	0.57363
569.5	54.5886	0.0233075	0.57326
570	54.6386	0.0233509	0.57288
570.5	54.6885	0.023433	0.5725
571	54.7383	0.0235704	0.57212
571.5	54.788	0.0236152	0.57175
572	54.8376	0.0236267	0.57137
572.5	54.8874	0.0236307	0.57099
573	54.9375	0.0236809	0.57062
573.5	54.9875	0.0236726	0.57024
574	55.0376	0.0237145	0.56987
574.5	55.0878	0.0237323	0.56949
575	55.1377	0.0238147	0.56912
575.5	55.1878	0.0238047	0.56874
576	55.2379	0.0238148	0.56836
576.5	55.2879	0.023822	0.56799
577	55.3381	0.0238519	0.56761
577.5	55.3881	0.0238586	0.56724
578	55.438	0.0239463	0.56687
578.5	55.4881	0.0239295	0.56649
579	55.5381	0.0239101	0.56612
579.5	55.5883	0.0239283	0.56574
580	55.6386	0.0239672	0.56537
580.5	55.6887	0.0240155	0.565
581	55.7387	0.0240132	0.56462
581.5	55.7886	0.0239895	0.56425
582	55.8384	0.0239431	0.56388
582.5	55.8884	0.0239646	0.5635
583	55.9384	0.0239392	0.56313
583.5	55.9885	0.0240027	0.56276
584	56.0386	0.0239704	0.56239
584.5	56.0887	0.0239654	0.56201
585	56.1389	0.0239638	0.56164
585.5	56.1892	0.023932	0.56127
586	56.2393	0.0238981	0.5609
586.5	56.2893	0.0239068	0.56053
587	56.3392	0.0239246	0.56016
587.5	56.3892	0.0239374	0.55978
588	56.4392	0.0239966	0.55941
588.5	56.4893	0.0239732	0.55904
589	56.5395	0.0239589	0.55867
589.5	56.5894	0.0239706	0.5583
590	56.6393	0.023946	0.55793
590.5	56.6893	0.0239209	0.55756
591	56.7394	0.0238885	0.55719
591.5	56.7895	0.0238614	0.55682
592	56.8394	0.0238232	0.55645
592.5	56.8894	0.0238273	0.55608
593	56.9392	0.0237884	0.55571
593.5	56.9891	0.0237327	0.55534
594	57.0391	0.0237474	0.55498
594.5	57.089	0.0237026	0.55461
595	57.139	0.0236631	0.55424
595.5	57.1889	0.0235777	0.55387
596	57.2389	0.0235989	0.5535
596.5	57.289	0.0235933	0.55313
597	57.3389	0.0235726	0.55277
597.5	57.3889	0.0235232	0.5524
598	57.4388	0.0234762	0.55203
598.5	57.4887	0.0234724	0.55166
599	57.5386	0.0234966	0.5513
599.5	57.5885	0.0233972	0.55093
600	57.6383	0.0234119	0.55056
600.5	57.6881	0.0233174	0.5502
601	57.7379	0.0232972	0.54983
601.5	57.7877	0.0232602	0.54947
602	57.8376	0.0232484	0.5491
602.5	57.8872	0.0231877	0.54873
603	57.9368	0.0231089	0.54837
603.5	57.9864	0.023114	0.548
604	58.036	0.0230523	0.54764
604.5	58.0857	0.0230731	0.54727
605	58.1353	0.0230242	0.54691
605.5	58.1847	0.0229954	0.54654
606	58.2341	0.0229847	0.54618
606.5	58.2835	0.0229809	0.54581
607	58.3331	0.0229327	0.54545
607.5	58.3827	0.0228709	0.54509
608	58.4325	0.0228767	0.54472
608.5	58.4824	0.0228743	0.54436
609	58.5324	0.0229209	0.544
609.5	58.5825	0.0228729	0.54363
610	58.6325	0.0228953	0.54327
610.5	58.6823	0.0227958	0.54291
611	58.7321	0.0227795	0.54254
611.5	58.7819	0.0227174	0.54218
612	58.8319	0.0226843	0.54182
612.5	58.882	0.0226447	0.54146
613	58.932	0.0226048	0.5411
613.5	58.982	0.0226137	0.54073
614	59.0319	0.0226353	0.54037
614.5	59.0818	0.0226166	0.54001
615	59.1316	0.0225839	0.53965
615.5	59.1816	0.022569	0.53929
616	59.2315	0.022533	0.53893
616.5	59.2813	0.0225674	0.53857
617	59.3312	0.0225144	0.53821
617.5	59.3811	0.0225459	0.53785
618	59.431	0.0225228	0.53749
618.5	59.4809	0.0225526	0.53713
619	59.5308	0.0225315	0.53677
619.5	59.5806	0.0225575	0.53641
620	59.6304	0.0225581	0.53605
620.5	59.6802	0.0225435	0.53569
621	59.7297	0.0225633	0.53533
621.5	59.7795	0.0226018	0.53497
622	59.8292	0.0226632	0.53461
622.5	59.879	0.0227527	0.53425
623	59.929	0.0226843	0.5339
623.5	59.9788	0.0228089	0.53354
624	60.0287	0.022806	0.53318
624.5	60.0785	0.0228661	0.53282
625	60.1285	0.0229924	0.53246
625.5	60.1782	0.0230189	0.53211
626	60.2282	0.0230624	0.53175
626.5	60.2783	0.023047	0.53139
627	60.3282	0.0231415	0.53104
627.5	60.3781	0.023175	0.53068
628	60.4282	0.0231928	0.53032
628.5	60.4781	0.0232738	0.52997
629	60.528	0.0232884	0.52961
629.5	60.5779	0.0233199	0.52925
630	60.6276	0.023386	0.5289
630.5	60.6773	0.0234251	0.52854
631	60.7271	0.0235156	0.52819
631.5	60.7772	0.0236302	0.52783
632	60.8273	0.0236675	0.52748
632.5	60.8773	0.023764	0.52712
633	60.9273	0.0238394	0.52677
633.5	60.9771	0.0238744	0.52641
634	61.0271	0.0239451	0.52606
634.5	61.077	0.0240249	0.52571
635	61.1269	0.0241415	0.52535
635.5	61.1771	0.0241826	0.525
636	61.227	0.0242811	0.52464
636.5	61.2774	0.0243202	0.52429
637	61.3276	0.0244414	0.52394
637.5	61.3776	0.0245088	0.52358
638	61.4277	0.024602	0.52323
638.5	61.4777	0.0246527	0.52288
639	61.5276	0.0247507	0.52253
639.5	61.5776	0.0248568	0.52217
640	61.6275	0.0249318	0.52182
640.5	61.6773	0.0250953	0.52147
641	61.7271	0.025175	0.52112
641.5	61.7769	0.0252752	0.52077
642	61.8269	0.0253815	0.52042
642.5	61.877	0.0255025	0.52007
643	61.9272	0.0256231	0.51971
643.5	61.9776	0.025712	0.51936
644	62.028	0.0258109	0.51901
644.5	62.0782	0.0259449	0.51866
645	62.1286	0.0259953	0.51831
645.5	62.179	0.0261303	0.51796
646	62.2293	0.0262976	0.51761
646.5	62.2797	0.0265209	0.51726
647	62.3302	0.0266067	0.51691
647.5	62.3806	0.0266568	0.51656
648	62.431	0.026782	0.51622
648.5	62.4814	0.026901	0.51587
649	62.5318	0.0270001	0.51552
649.5	62.5822	0.0271174	0.51517
650	62.6324	0.0272434	0.51482
650.5	62.6827	0.0273277	0.51447
651	62.7328	0.0274602	0.51412
651.5	62.7829	0.0275736	0.51378
652	62.8331	0.0277115	0.51343
652.5	62.8834	0.0277872	0.51308
653	62.9337	0.027915	0.51273
653.5	62.9841	0.0281572	0.51239
654	63.0344	0.0282604	0.51204
654.5	63.0846	0.0283928	0.51169
655	63.1347	0.0285283	0.51135
655.5	63.1849	0.028837	0.511
656	63.235	0.0289521	0.51066
656.5	63.285	0.0290449	0.51031
657	63.335	0.0291762	0.50996
657.5	63.385	0.0292704	0.50962
658	63.435	0.0294161	0.50927
658.5	63.4851	0.0295864	0.50893
659	63.535	0.0297009	0.50858
659.5	63.5848	0.0298937	0.50824
660	63.6347	0.029976	0.50789
660.5	63.6846	0.0301571	0.50755
661	63.7346	0.0302267	0.5072
661.5	63.7846	0.0304805	0.50686
662	63.8347	0.0306	0.50652
662.5	63.8847	0.0307838	0.50617
663	63.9347	0.0309717	0.50583
663.5	63.9847	0.0310777	0.50549
664	64.0344	0.0311968	0.50514
664.5	64.0843	0.0313908	0.5048
665	64.1344	0.0315173	0.50446
665.5	64.1846	0.0316507	0.50411
666	64.2349	0.0317566	0.50377
666.5	64.2852	0.0319242	0.50343
667	64.3356	0.0320385	0.50309
667.5	64.386	0.0321928	0.50275
668	64.4365	0.0321461	0.5024
668.5	64.4869	0.0322121	0.50206
669	64.5372	0.0323313	0.50172
669.5	64.5873	0.0324435	0.50138
670	64.6374	0.0325662	0.50104
670.5	64.6876	0.0326881	0.5007
671	64.7377	0.0328786	0.50036
671.5	64.7879	0.03301	0.50002
672	64.8381	0.0331225	0.49968
672.5	64.8881	0.0332695	0.49934
673	64.9381	0.0334218	0.499
673.5	64.9881	0.0335371	0.49866
674	65.0381	0.0337522	0.49832
674.5	65.088	0.0339642	0.49798
675	65.1378	0.0340785	0.49764
675.5	65.1876	0.034255	0.4973
676	65.2373	0.034387	0.49696
676.5	65.2871	0.0345576	0.49662
677	65.3367	0.0348007	0.49629
677.5	65.3864	0.0349268	0.49595
678	65.4361	0.035075	0.49561
678.5	65.4857	0.035262	0.49527
679	65.5354	0.0354722	0.49493
679.5	65.5851	0.0356884	0.4946
680	65.6349	0.0357919	0.49426
680.5	65.6844	0.0359706	0.49392
681	65.7341	0.0360768	0.49359
681.5	65.7838	0.0362246	0.49325
682	65.8335	0.036311	0.49291
682.5	65.8834	0.0365572	0.49258
683	65.9332	0.0366709	0.49224
683.5	65.983	0.036884	0.4919
684	66.0327	0.0370141	0.49157
684.5	66.0824	0.0372187	0.49123
685	66.1322	0.0373483	0.4909
685.5	66.1819	0.037525	0.49056
686	66.2317	0.037733	0.49023
686.5	66.2814	0.0378755	0.48989
687	66.3314	0.0380192	0.48956
687.5	66.3811	0.0381879	0.48922
688	66.4309	0.0383662	0.48889
688.5	66.4807	0.0385277	0.48855
689	66.5305	0.0387077	0.48822
689.5	66.5803	0.0388615	0.48789
690	66.6302	0.0390913	0.48755
690.5	66.6801	0.0392718	0.48722
691	66.73	0.0393758	0.48689
691.5	66.7798	0.0395295	0.48655
692	66.8297	0.0397314	0.48622
692.5	66.8797	0.0399191	0.48589
693	66.9297	0.0400408	0.48556
693.5	66.9796	0.0402665	0.48522
694	67.0295	0.0405206	0.48489
694.5	67.0793	0.0406801	0.48456
695	67.129	0.0409174	0.48423
695.5	67.1789	0.0409865	0.4839
696	67.229	0.0413881	0.48357
696.5	67.2792	0.0416434	0.48323
697	67.3295	0.0418989	0.4829
697.5	67.3794	0.0420365	0.48257
698	67.4292	0.0421979	0.48224
698.5	67.479	0.0423759	0.48191
699	67.5287	0.0425803	0.48158
699.5	67.5785	0.0426851	0.48125
700	67.6284	0.0428401	0.48092
700.5	67.6781	0.0430881	0.48059
701	67.7281	0.0431638	0.48026
701.5	67.7779	0.0433617	0.47993
702	67.8278	0.0435066	0.4796
702.5	67.8776	0.043726	0.47928
703	67.9272	0.0439771	0.47895
703.5	67.9769	0.044227	0.47862
704	68.0264	0.0444434	0.47829
704.5	68.076	0.0445958	0.47796
705	68.1257	0.0447523	0.47763
705.5	68.1753	0.0449275	0.47731
706	68.2251	0.0449258	0.47698
706.5	68.275	0.045028	0.47665
707	68.3248	0.0451016	0.47632
707.5	68.3747	0.0452801	0.476
708	68.4246	0.0454246	0.47567
708.5	68.4745	0.0454723	0.47534
709	68.5243	0.0454784	0.47502
709.5	68.5743	0.0454463	0.47469
710	68.6243	0.0453753	0.47436
710.5	68.6742	0.0453433	0.47404
711	68.7242	0.0452558	0.47371
711.5	68.7742	0.0451777	0.47339
712	68.8243	0.0451799	0.47306
712.5	68.8744	0.045137	0.47274
713	68.9245	0.0450944	0.47241
713.5	68.9747	0.0450815	0.47209
714	69.0249	0.0450474	0.47176
714.5	69.0748	0.0450526	0.47144
715	69.1246	0.0450417	0.47111
715.5	69.1743	0.0451713	0.47079
716	69.2237	0.0451163	0.47046
716.5	69.2731	0.0450832	0.47014
717	69.3223	0.0450042	0.46982
717.5	69.3715	0.0450904	0.46949
718	69.4209	0.0449861	0.46917
718.5	69.4703	0.0450919	0.46885
719	69.5199	0.0451803	0.46852
719.5	69.5696	0.0451772	0.4682
720	69.6192	0.0453505	0.46788
720.5	69.6688	0.0454326	0.46756
721	69.7186	0.0456999	0.46724
721.5	69.7687	0.0460854	0.46691
722	69.8188	0.046443	0.46659
722.5	69.8691	0.0467965	0.46627
723	69.9194	0.0470848	0.46595
723.5	69.9699	0.0474662	0.46563
724	70.0202	0.0477667	0.46531
724.5	70.0709	0.0480946	0.46499
725	70.1214	0.0483937	0.46466
725.5	70.1719	0.0484812	0.46434
726	70.2226	0.0487894	0.46402
726.5	70.2729	0.0489644	0.4637
727	70.3234	0.0491326	0.46338
727.5	70.3739	0.0493872	0.46306
728	70.4242	0.049593	0.46274
728.5	70.4746	0.0498626	0.46243
729	70.525	0.050121	0.46211
729.5	70.5754	0.0502723	0.46179
730	70.6256	0.0504461	0.46147
730.5	70.6759	0.0505079	0.46115
731	70.7261	0.0505893	0.46083
731.5	70.7763	0.0507729	0.46051
732	70.827	0.0508886	0.46019
732.5	70.878	0.0510963	0.45988
733	70.9297	0.051196	0.45956
733.5	70.9817	0.0512079	0.45924
734	71.0342	0.0511688	0.45892
734.5	71.0868	0.0510931	0.45861
735	71.1394	0.0510502	0.45829
735.5	71.1923	0.0509544	0.45797
736	71.2455	0.0510425	0.45766
736.5	71.2991	0.0510881	0.45734
737	71.3533	0.0512244	0.45702
737.5	71.4078	0.0514082	0.45671
738	71.4621	0.0514925	0.45639
738.5	71.5165	0.0514308	0.45608
739	71.5701	0.0513375	0.45576
739.5	71.6228	0.0512486	0.45544
740	71.6742	0.051214	0.45513
740.5	71.7244	0.0511767	0.45481
741	71.7737	0.0512893	0.4545
741.5	71.8223	0.0515387	0.45419
742	71.8705	0.0518759	0.45387
742.5	71.9183	0.0521859	0.45356
743	71.9658	0.0526361	0.45324
743.5	72.0131	0.0531445	0.45293
744	72.06	0.0536577	0.45261
744.5	72.1067	0.0541634	0.4523
745	72.153	0.0546956	0.45199
745.5	72.1995	0.0551829	0.45167
746	72.2461	0.0556012	0.45136
746.5	72.2929	0.0561205	0.45105
747	72.34	0.0565727	0.45074
747.5	72.3873	0.0569706	0.45042
748	72.4347	0.0573524	0.45011
748.5	72.4825	0.0576864	0.4498
749	72.5305	0.0579437	0.44949
749.5	72.5785	0.0582455	0.44918
750	72.627	0.0584019	0.44886
750.5	72.6755	0.0585777	0.44855
751	72.7241	0.0586008	0.44824
751.5	72.7728	0.0586531	0.44793
752	72.8216	0.0586315	0.44762
752.5	72.8705	0.0585891	0.44731
753	72.9195	0.0585406	0.447
753.5	72.9687	0.058484	0.44669
754	73.018	0.0584638	0.44638
754.5	73.0674	0.0584162	0.44607
755	73.1171	0.0583415	0.44576
755.5	73.1669	0.0583736	0.44545
756	73.217	0.0584012	0.44514
756.5	73.2673	0.058436	0.44483
757	73.3176	0.0584634	0.44452
757.5	73.3679	0.0585792	0.44421
758	73.4182	0.0586157	0.4439
758.5	73.4684	0.0586424	0.44359
759	73.5183	0.0586511	0.44329
759.5	73.5683	0.0586025	0.44298
760	73.6183	0.0585661	0.44267
760.5	73.6682	0.0586174	0.44236
761	73.7187	0.0587	0.44205
761.5	73.7689	0.0587624	0.44175
762	73.8191	0.0588255	0.44144
762.5	73.8691	0.0589364	0.44113
763	73.919	0.0589704	0.44082
763.5	73.9689	0.0590177	0.44052
764	74.019	0.0591067	0.44021
764.5	74.0692	0.0591554	0.4399
765	74.1195	0.059185	0.4396
765.5	74.17	0.0591822	0.43929
766	74.2205	0.0591623	0.43899
766.5	74.2712	0.0591794	0.43868
767	74.3216	0.0591586	0.43838
767.5	74.3717	0.0592816	0.43807
768	74.4216	0.0592325	0.43776
768.5	74.4715	0.0593952	0.43746
769	74.5214	0.0595279	0.43715
769.5	74.5713	0.0597425	0.43685
770	74.6213	0.0598382	0.43655
770.5	74.6712	0.0600008	0.43624
771	74.721	0.0602	0.43594
771.5	74.7708	0.0604299	0.43563
772	74.8205	0.0606259	0.43533
772.5	74.8704	0.0609072	0.43503
773	74.9202	0.0611578	0.43472
773.5	74.9701	0.0614959	0.43442
774	75.0204	0.061758	0.43412
774.5	75.0708	0.0620684	0.43381
775	75.1211	0.0623458	0.43351
775.5	75.1715	0.062636	0.43321
776	75.2213	0.0628719	0.43291
776.5	75.2709	0.0630861	0.4326
777	75.3204	0.063327	0.4323
777.5	75.3696	0.0634227	0.432
778	75.4189	0.0636299	0.4317
778.5	75.4684	0.0636881	0.4314
779	75.5179	0.0638992	0.4311
779.5	75.5673	0.063868	0.43079
780	75.6167	0.0639665	0.43049
780.5	75.6662	0.0640731	0.43019
781	75.7156	0.0641116	0.42989
781.5	75.7653	0.0641636	0.42959
782	75.8153	0.064213	0.42929
782.5	75.8657	0.064236	0.42899
783	75.9164	0.0641922	0.42869
783.5	75.9673	0.064052	0.42839
784	76.0181	0.0635866	0.42809
784.5	76.0688	0.0636098	0.42779
785	76.1193	0.0636167	0.42749
785.5	76.1694	0.0636184	0.42719
786	76.2191	0.0636881	0.42689
786.5	76.2686	0.0638578	0.4266
787	76.3181	0.0640314	0.4263
787.5	76.3674	0.0641318	0.426
788	76.4168	0.0643003	0.4257
788.5	76.4663	0.0645091	0.4254
789	76.5156	0.0647981	0.42511
789.5	76.5651	0.06502	0.42481
790	76.6146	0.0651924	0.42451
790.5	76.6643	0.065446	0.42421
791	76.714	0.0655621	0.42392
791.5	76.7639	0.0656908	0.42362
792	76.8138	0.0658769	0.42332
792.5	76.8638	0.0660099	0.42303
793	76.9139	0.0661507	0.42273
793.5	76.964	0.0662626	0.42243
794	77.014	0.0663688	0.42214
794.5	77.064	0.0664454	0.42184
795	77.114	0.0665398	0.42154
795.5	77.1643	0.0665491	0.42125
796	77.2149	0.0666564	0.42095
796.5	77.2658	0.0667681	0.42066
797	77.3169	0.0668004	0.42036
797.5	77.3681	0.0668088	0.42007
798	77.4193	0.0668362	0.41977
798.5	77.4705	0.0669042	0.41948
799	77.5218	0.0668444	0.41918
799.5	77.5732	0.0667084	0.41889
800	77.6242	0.0664944	0.4186
800.5	77.6751	0.0661869	0.4183
801	77.7253	0.0658881	0.41801
801.5	77.7751	0.0657451	0.41772
802	77.8249	0.0657065	0.41742
802.5	77.8741	0.065731	0.41713
803	77.9231	0.0657886	0.41684
803.5	77.9721	0.0658623	0.41654
804	78.0208	0.0660357	0.41625
804.5	78.0694	0.0661232	0.41596
805	78.1181	0.0666988	0.41567
805.5	78.1667	0.0671441	0.41537
806	78.2152	0.0677473	0.41508
806.5	78.2638	0.0682401	0.41479
807	78.3126	0.0686634	0.4145
807.5	78.3615	0.0691541	0.41421
808	78.4104	0.0694868	0.41391
808.5	78.4598	0.0699269	0.41362
809	78.5093	0.0702738	0.41333
809.5	78.5591	0.0704597	0.41304
810	78.609	0.0706323	0.41275
810.5	78.6589	0.07085	0.41246
811	78.7087	0.0709545	0.41217
811.5	78.7583	0.071028	0.41188
812	78.8079	0.0710811	0.41159
812.5	78.8575	0.0710786	0.4113
813	78.9072	0.0710467	0.41101
813.5	78.9571	0.0711954	0.41072
814	79.0074	0.07117	0.41043
814.5	79.0578	0.071144	0.41014
815	79.1084	0.0710496	0.40985
815.5	79.1589	0.0710191	0.40957
816	79.2094	0.07096	0.40928
816.5	79.2596	0.0709172	0.40899
817	79.3097	0.0708441	0.4087
817.5	79.3596	0.070833	0.40841
818	79.4095	0.0708349	0.40812
818.5	79.4594	0.0708037	0.40784
819	79.5092	0.0707894	0.40755
819.5	79.5587	0.0708414	0.40726
820	79.6081	0.0708112	0.40697
820.5	79.6572	0.0708573	0.40669
821	79.7065	0.0709012	0.4064
821.5	79.7559	0.0710353	0.40611
822	79.8052	0.071135	0.40583
822.5	79.8547	0.0713204	0.40554
823	79.9041	0.0713841	0.40525
823.5	79.9535	0.0715656	0.40497
824	80.003	0.0717433	0.40468
824.5	80.0524	0.0718463	0.4044
825	80.1015	0.0719326	0.40411
825.5	80.1507	0.0720506	0.40382
826	80.1999	0.0721741	0.40354
826.5	80.2493	0.0723226	0.40325
827	80.2986	0.0723987	0.40297
827.5	80.3481	0.0724742	0.40268
828	80.3976	0.072595	0.4024
828.5	80.4471	0.0726543	0.40212
829	80.4967	0.0727173	0.40183
829.5	80.5463	0.0728575	0.40155
830	80.5955	0.0729712	0.40126
830.5	80.6447	0.0731325	0.40098
831	80.694	0.0732355	0.4007
831.5	80.7431	0.0733192	0.40041
832	80.7924	0.0734875	0.40013
832.5	80.8415	0.0735941	0.39985
833	80.8906	0.0736507	0.39956
833.5	80.9396	0.0738286	0.39928
834	80.9886	0.0739777	0.399
834.5	81.0376	0.0740833	0.39872
835	81.0868	0.0742281	0.39843
835.5	81.1363	0.0742435	0.39815
836	81.186	0.0744082	0.39787
836.5	81.2361	0.0745951	0.39759
837	81.2865	0.0746864	0.39731
837.5	81.337	0.074755	0.39702
838	81.3874	0.0747544	0.39674
838.5	81.4379	0.0746952	0.39646
839	81.4879	0.0746204	0.39618
839.5	81.5379	0.0746425	0.3959
840	81.5875	0.0746195	0.39562
840.5	81.6371	0.0746209	0.39534
841	81.687	0.074664	0.39506
841.5	81.7371	0.0747779	0.39478
842	81.7876	0.0749251	0.3945
842.5	81.8385	0.0750109	0.39422
843	81.8893	0.0750978	0.39394
843.5	81.9399	0.0750828	0.39366
844	81.9902	0.0749651	0.39338
844.5	82.0405	0.0750721	0.3931
845	82.0909	0.0750921	0.39282
845.5	82.1412	0.0752177	0.39254
846	82.1915	0.0751992	0.39226
846.5	82.2417	0.075245	0.39198
847	82.2919	0.0752095	0.39171
847.5	82.3422	0.0753303	0.39143
848	82.3928	0.0754382	0.39115
848.5	82.4438	0.0754991	0.39087
849	82.4949	0.0756101	0.39059
849.5	82.5464	0.0757008	0.39032
850	82.5977	0.0756978	0.39004
850.5	82.6486	0.0757699	0.38976
851	82.6988	0.07575	0.38948
851.5	82.7482	0.0756263	0.38921
852	82.7968	0.0755847	0.38893
852.5	82.8449	0.0756036	0.38865
853	82.8928	0.0756682	0.38838
853.5	82.9405	0.0757959	0.3881
854	82.9882	0.0760114	0.38783
854.5	83.0362	0.0761334	0.38755
855	83.0843	0.0763203	0.38727
855.5	83.1328	0.0764122	0.387
856	83.1816	0.0764866	0.38672
856.5	83.2306	0.0766106	0.38645
857	83.2798	0.0767667	0.38617
857.5	83.3293	0.0768289	0.3859
858	83.3789	0.0770214	0.38562
858.5	83.4285	0.0771059	0.38535
859	83.4782	0.0772126	0.38507
859.5	83.5279	0.0772291	0.3848
860	83.5776	0.0773901	0.38452
860.5	83.6273	0.0773947	0.38425
861	83.6771	0.0775844	0.38398
861.5	83.7269	0.0776528	0.3837
862	83.7768	0.0777739	0.38343
862.5	83.8268	0.077942	0.38316
863	83.8767	0.0780907	0.38288
863.5	83.9269	0.0783814	0.38261
864	83.9773	0.0785553	0.38234
864.5	84.0276	0.0788067	0.38206
865	84.078	0.0789763	0.38179
865.5	84.1284	0.07912	0.38152
866	84.1787	0.0792216	0.38125
866.5	84.2293	0.0792825	0.38097
867	84.2801	0.0794634	0.3807
867.5	84.3309	0.0795135	0.38043
868	84.3817	0.0795326	0.38016
868.5	84.4325	0.0795426	0.37989
869	84.4834	0.0795146	0.37961
869.5	84.5343	0.0795173	0.37934
870	84.5852	0.0794284	0.37907
870.5	84.636	0.0792852	0.3788
871	84.6866	0.0792951	0.37853
871.5	84.7372	0.0793442	0.37826
872	84.7877	0.079371	0.37799
872.5	84.8382	0.0792722	0.37772
873	84.8888	0.0793872	0.37745
873.5	84.9392	0.0793788	0.37718
874	84.9896	0.0792884	0.37691
874.5	85.0399	0.0792949	0.37664
875	85.0904	0.0792115	0.37637
875.5	85.1412	0.0792125	0.3761
876	85.1924	0.0793101	0.37583
876.5	85.2439	0.0792988	0.37556
877	85.2954	0.0792819	0.37529
877.5	85.3468	0.0792106	0.37502
878	85.398	0.079247	0.37476
878.5	85.4489	0.0792884	0.37449
879	85.4999	0.0793344	0.37422
879.5	85.5507	0.0793106	0.37395
880	85.6016	0.0792146	0.37368
880.5	85.6526	0.0791789	0.37341
881	85.7036	0.0790534	0.37315
881.5	85.7546	0.0788901	0.37288
882	85.8053	0.0788782	0.37261
882.5	85.8556	0.0788882	0.37235
883	85.9056	0.0789547	0.37208
883.5	85.9555	0.0791085	0.37181
884	86.0051	0.0792382	0.37154
884.5	86.0545	0.0795294	0.37128
885	86.104	0.0800001	0.37101
885.5	86.1534	0.0805724	0.37074
886	86.2029	0.081068	0.37048
886.5	86.2525	0.0815251	0.37021
887	86.3023	0.0818889	0.36995
887.5	86.3523	0.0821707	0.36968
888	86.4026	0.0824689	0.36942
888.5	86.4535	0.0827023	0.36915
889	86.5046	0.0829617	0.36888
889.5	86.556	0.0831648	0.36862
890	86.6073	0.0832744	0.36835
890.5	86.6582	0.0834371	0.36809
891	86.709	0.0833933	0.36783
891.5	86.7595	0.0835476	0.36756
892	86.8099	0.0835764	0.3673
892.5	86.8603	0.0835992	0.36703
893	86.9104	0.0835711	0.36677
893.5	86.9604	0.0836404	0.3665
894	87.0101	0.0836342	0.36624
894.5	87.0593	0.0837436	0.36598
895	87.1085	0.0838915	0.36571
895.5	87.1578	0.0840992	0.36545
896	87.2071	0.0843304	0.36519
896.5	87.2566	0.0844957	0.36492
897	87.3061	0.0847047	0.36466
897.5	87.3555	0.0849306	0.3644
898	87.4048	0.0849934	0.36414
898.5	87.4539	0.0852369	0.36387
899	87.503	0.0853431	0.36361
899.5	87.5521	0.0854262	0.36335
900	87.601	0.0855975	0.36309
900.5	87.6497	0.0856338	0.36283
901	87.6983	0.0856799	0.36256
901.5	87.7468	0.0857419	0.3623
902	87.7955	0.0858253	0.36204
902.5	87.8444	0.0858296	0.36178
903	87.8935	0.0858438	0.36152
903.5	87.9428	0.0858324	0.36126
904	87.9924	0.085824	0.361
904.5	88.0422	0.085894	0.36074
905	88.0926	0.0859132	0.36048
905.5	88.1431	0.0859261	0.36022
906	88.1937	0.085931	0.35996
906.5	88.244	0.0859191	0.3597
907	88.2937	0.0858662	0.35944
907.5	88.343	0.0857918	0.35918
908	88.3916	0.0857709	0.35892
908.5	88.4403	0.0857932	0.35866
909	88.4891	0.0858688	0.3584
909.5	88.5377	0.0859878	0.35814
910	88.5868	0.0861602	0.35788
910.5	88.6356	0.0862314	0.35762
911	88.6844	0.0863131	0.35736
911.5	88.7332	0.0864969	0.3571
912	88.7821	0.0866982	0.35685
912.5	88.8312	0.0867861	0.35659
913	88.8807	0.0870013	0.35633
913.5	88.9305	0.0871525	0.35607
914	88.9806	0.0873242	0.35581
914.5	89.0309	0.0873835	0.35556
915	89.0814	0.0874312	0.3553
915.5	89.1323	0.0873567	0.35504
916	89.1835	0.0873928	0.35478
916.5	89.2353	0.0874048	0.35453
917	89.2873	0.0873137	0.35427
917.5	89.3397	0.0871765	0.35401
918	89.3922	0.0871042	0.35376
918.5	89.4443	0.0870377	0.3535
919	89.4958	0.086829	0.35324
919.5	89.5466	0.0866618	0.35299
920	89.5966	0.0865268	0.35273
920.5	89.6464	0.0866579	0.35248
921	89.696	0.0867042	0.35222
921.5	89.7455	0.0867513	0.35196
922	89.7952	0.0868946	0.35171
922.5	89.8448	0.0871185	0.35145
923	89.8947	0.0872578	0.3512
923.5	89.9448	0.0874412	0.35094
924	89.9949	0.0875088	0.35069
924.5	90.0451	0.0875662	0.35043
925	90.0952	0.0876393	0.35018
925.5	90.1454	0.0876385	0.34992
926	90.1956	0.0877435	0.34967
926.5	90.2457	0.0878461	0.34942
927	90.2958	0.0879188	0.34916
927.5	90.3459	0.0877726	0.34891
928	90.3957	0.0877316	0.34865
928.5	90.4454	0.0876017	0.3484
929	90.4947	0.0876551	0.34815
929.5	90.5438	0.0877736	0.34789
930	90.5931	0.0879128	0.34764
930.5	90.6423	0.0881238	0.34739
931	90.6916	0.08828	0.34713
931.5	90.7409	0.0884823	0.34688
932	90.7901	0.0886922	0.34663
932.5	90.8392	0.0888636	0.34638
933	90.8884	0.0890361	0.34612
933.5	90.9376	0.0892805	0.34587
934	90.987	0.0894978	0.34562
934.5	91.0367	0.089664	0.34537
935	91.0863	0.0896591	0.34512
935.5	91.1364	0.0897357	0.34486
936	91.1869	0.0897613	0.34461
936.5	91.2378	0.0897619	0.34436
937	91.2893	0.0897079	0.34411
937.5	91.3411	0.0897126	0.34386
938	91.3934	0.0895794	0.34361
938.5	91.4459	0.0894207	0.34336
939	91.4985	0.0889752	0.34311
939.5	91.5511	0.08833	0.34286
940	91.6037	0.0879028	0.34261
940.5	91.6564	0.0874187	0.34235
941	91.7094	0.0871631	0.3421
941.5	91.7627	0.0869527	0.34185
942	91.8156	0.0867074	0.3416
942.5	91.8682	0.0864528	0.34136
943	91.9203	0.0863187	0.34111
943.5	91.972	0.0861373	0.34086
944	92.0235	0.0861665	0.34061
944.5	92.0748	0.0862936	0.34036
945	92.1258	0.0864695	0.34011
945.5	92.1762	0.0866816	0.33986
946	92.2262	0.0869233	0.33961
946.5	92.2757	0.0870637	0.33936
947	92.3249	0.0873232	0.33911
947.5	92.3741	0.087677	0.33887
948	92.4236	0.088058	0.33862
948.5	92.4734	0.0885176	0.33837
949	92.5234	0.0888595	0.33812
949.5	92.5732	0.0890886	0.33787
950	92.6226	0.0893791	0.33763
950.5	92.6715	0.0895286	0.33738
951	92.7203	0.0898727	0.33713
951.5	92.769	0.0903842	0.33688
952	92.8179	0.090735	0.33664
952.5	92.8671	0.090952	0.33639
953	92.9168	0.0912369	0.33614
953.5	92.9667	0.0914006	0.3359
954	93.0164	0.0915164	0.33565
954.5	93.066	0.091477	0.3354
955	93.1154	0.0914872	0.33516
955.5	93.1646	0.0915085	0.33491
956	93.2139	0.091537	0.33467
956.5	93.2633	0.0915244	0.33442
957	93.3126	0.0915862	0.33417
957.5	93.3619	0.091529	0.33393
958	93.4113	0.0913816	0.33368
958.5	93.4608	0.0910961	0.33344
959	93.5101	0.0905348	0.33319
959.5	93.5593	0.0900001	0.33295
960	93.6085	0.0897798	0.3327
960.5	93.658	0.0895562	0.33246
961	93.7075	0.0893579	0.33221
961.5	93.7575	0.0892261	0.33197
962	93.8073	0.089098	0.33172
962.5	93.8566	0.0888765	0.33148
963	93.9056	0.0886593	0.33124
963.5	93.9537	0.0886095	0.33099
964	94.0013	0.0885856	0.33075
964.5	94.0489	0.0886737	0.3305
965	94.0965	0.0887653	0.33026
965.5	94.1444	0.0889371	0.33002
966	94.1925	0.0891656	0.32977
966.5	94.2407	0.0894157	0.32953
967	94.2893	0.0896355	0.32929
967.5	94.3379	0.0899354	0.32904
968	94.3867	0.0900819	0.3288
968.5	94.4357	0.090146	0.32856
969	94.4848	0.0902773	0.32832
969.5	94.5338	0.0902931	0.32807
970	94.5831	0.0902401	0.32783
970.5	94.6324	0.0901678	0.32759
971	94.6819	0.0901102	0.32735
971.5	94.7317	0.0901161	0.32711
972	94.7817	0.089951	0.32686
972.5	94.8315	0.0900085	0.32662
973	94.8811	0.0899614	0.32638
973.5	94.9303	0.0896792	0.32614
974	94.9792	0.0894213	0.3259
974.5	95.0283	0.0893762	0.32566
975	95.078	0.0892059	0.32542
975.5	95.1283	0.0890429	0.32518
976	95.1794	0.088998	0.32494
976.5	95.2311	0.0887262	0.3247
977	95.2833	0.0885244	0.32446
977.5	95.3356	0.0880712	0.32421
978	95.3878	0.0876129	0.32397
978.5	95.4399	0.0870485	0.32373
979	95.4919	0.0865418	0.32349
979.5	95.5436	0.0863482	0.32326
980	95.595	0.0860342	0.32302
980.5	95.6461	0.0856621	0.32278
981	95.6964	0.0853688	0.32254
981.5	95.7465	0.0852521	0.3223
982	95.7962	0.0850752	0.32206
982.5	95.8456	0.0849341	0.32182
983	95.895	0.08475	0.32158
983.5	95.9444	0.0845693	0.32134
984	95.9938	0.0845664	0.3211
984.5	96.0434	0.0845022	0.32086
985	96.093	0.0846107	0.32063
985.5	96.1427	0.0843495	0.32039
986	96.1927	0.0842125	0.32015
986.5	96.243	0.0840733	0.31991
987	96.2937	0.0837929	0.31967
987.5	96.3439	0.0836338	0.31944
988	96.3937	0.0833529	0.3192
988.5	96.4435	0.0831743	0.31896
989	96.4936	0.0831096	0.31872
989.5	96.5444	0.0831645	0.31849
990	96.5961	0.0832044	0.31825
990.5	96.6481	0.0830672	0.31801
991	96.7	0.0829451	0.31778
991.5	96.7519	0.0827405	0.31754
992	96.8035	0.0823676	0.3173
992.5	96.8548	0.0822158	0.31707
993	96.906	0.0820888	0.31683
993.5	96.957	0.0819808	0.3166
994	97.0079	0.0818971	0.31636
994.5	97.0586	0.0819112	0.31612
995	97.1091	0.0817758	0.31589
995.5	97.1594	0.0816786	0.31565
996	97.2094	0.0815154	0.31542
996.5	97.259	0.0813842	0.31518
997	97.3087	0.0810964	0.31495
997.5	97.3587	0.0810365	0.31471
998	97.409	0.0809889	0.31448
998.5	97.4597	0.0810175	0.31424
999	97.5107	0.0811533	0.31401
999.5	97.5617	0.0811417	0.31377
1000	97.6124	0.0811338	0.31354
1000.5	97.6628	0.0809854	0.3133
1001	97.7127	0.0811156	0.31307
1001.5	97.7622	0.0809971	0.31283
1002	97.8114	0.08115	0.3126
1002.5	97.8602	0.0813495	0.31237
1003	97.9086	0.081521	0.31213
1003.5	97.957	0.0814549	0.3119
1004	98.0049	0.0818494	0.31167
1004.5	98.0527	0.0821994	0.31143
1005	98.1007	0.0823635	0.3112
1005.5	98.1487	0.0825649	0.31097
1006	98.1969	0.0828321	0.31073
1006.5	98.2453	0.0829491	0.3105
1007	98.294	0.0830868	0.31027
1007.5	98.3428	0.0832284	0.31003
1008	98.3919	0.08341	0.3098
1008.5	98.4411	0.0835279	0.30957
1009	98.4906	0.0835338	0.30934
1009.5	98.5402	0.0833438	0.30911
1010	98.5897	0.083217	0.30887
1010.5	98.6395	0.0831271	0.30864
1011	98.6894	0.0830595	0.30841
1011.5	98.7395	0.0829081	0.30818
1012	98.7898	0.0829364	0.30795
1012.5	98.84	0.0828497	0.30772
1013	98.89	0.0826236	0.30748
1013.5	98.9399	0.0821174	0.30725
1014	98.99	0.0818043	0.30702
1014.5	99.0402	0.081409	0.30679
1015	99.0905	0.0811952	0.30656
1015.5	99.1411	0.0809723	0.30633
1016	99.1916	0.0808775	0.3061
1016.5	99.2421	0.0809216	0.30587
1017	99.2928	0.0808348	0.30564
1017.5	99.3435	0.0808097	0.30541
1018	99.3942	0.0808933	0.30518
1018.5	99.4451	0.0809278	0.30495
1019	99.4958	0.0809244	0.30472
1019.5	99.5467	0.0810193	0.30449
1020	99.5975	0.0810652	0.30426
1020.5	99.6483	0.0811643	0.30403
1021	99.6987	0.0811968	0.3038
1021.5	99.7487	0.081319	0.30357
1022	99.798	0.0814293	0.30334
1022.5	99.8466	0.0815371	0.30311
1023	99.8946	0.0818102	0.30288
1023.5	99.9424	0.0821703	0.30266
1024	99.9906	0.0827707	0.30243
1024.5	100.039	0.0831583	0.3022
1025	100.089	0.0836087	0.30197
1025.5	100.139	0.0840029	0.30174
1026	100.189	0.0843375	0.30151
1026.5	100.24	0.0845909	0.30129
1027	100.291	0.0847055	0.30106
1027.5	100.342	0.0848361	0.30083
1028	100.393	0.0848759	0.3006
1028.5	100.445	0.084746	0.30038
1029	100.496	0.0848463	0.30015
1029.5	100.548	0.0847844	0.29992
1030	100.598	0.0846738	0.29969
1030.5	100.649	0.0846018	0.29947
1031	100.699	0.0845863	0.29924
1031.5	100.749	0.0846657	0.29901
1032	100.799	0.0847132	0.29879
1032.5	100.85	0.0847148	0.29856
1033	100.9	0.0848607	0.29833
1033.5	100.95	0.0850232	0.29811
1034	101	0.0851063	0.29788
[truncated: 931 more rows]
