# Supplementary material for: The mechanisms underlying the enhanced high-temperature properties of GRX-810
Source: Nat Commun. 2025 Dec 14;17:963. doi: 10.1038/s41467-025-67687-4 (PMC12847880; doi:10.1038/s41467-025-67687-4)
Supplement: Supplementary file 6 — Source data 2 [file 41467_2025_67687_MOESM6_ESM.zip › Supplementary Figure 10 source data.xlsx]

## Sheet: Sheet1
	GRX-810 non ODS
	Stress (Mpa)	life (hr)
	41.3686	0.133	41.3686
	31.0264	0.55	31.0264
	20.6843	6.75	20.6843
	GRX-810-ODS
	Stress (Mpa)	life (hr)
	41.3686	5.35	41.3686
	31.0264	19.5	31.0264
	20.6843	619.85	20.6843
