# Supplementary material for: The mechanisms underlying the enhanced high-temperature properties of GRX-810
Source: Nat Commun. 2025 Dec 14;17:963. doi: 10.1038/s41467-025-67687-4 (PMC12847880; doi:10.1038/s41467-025-67687-4)
Supplement: Supplementary file 6 — Source data 2 [file 41467_2025_67687_MOESM6_ESM.zip › Supplementary Figure 2 source data.xlsx]

## Sheet: Sheet1
	length (cm)	width (cm)	thickness (cm)	SA			length (cm)	width (cm)	thickness (cm)	SA			length (cm)	width (cm)	thickness (cm)	SA			length (cm)	width (cm)	thickness (cm)	SA			length (cm)	width (cm)	thickness (cm)	SA
	1.689	1.827	0.337	8.54139	cm^2		1.752	1.508	0.333	7.45519	cm^2		1.896	1.62	0.314	8.35109	cm^2		1.575	1.683	0.311	7.32793	cm^2		2.51	1.243	0.297	8.46914	cm^2
	CMSX-4 #1 Square				8.89171		CMSX-4 #2 Square						CMSX-10 #1 Square						CMSX-10 #2 Square						GRX-810
	Cycles						Cycles						Cycles						Cycles						Cycles
	0	8.89171		8.89171	0		0	7.56337		7.56337	0		0	8.68068		8.68068	0		0	7.34231		7.34231	0		0	7.40982		7.40982	0
	1	8.88801		8.88801	-0.000433185		1	7.55993		7.55993	-0.000461423		1	8.56405		8.56405	-0.0139658		1	7.25824		7.25824	-0.0114726		1	7.41538		7.41538	0.000656501
	2	8.8835		8.8835	-0.000961202		2	7.55416		7.55416	-0.00123538		2	8.24109		8.24109	-0.0526387		2	7.01501		7.01501	-0.0446648		2	7.35708		7.35708	-0.00622731
	3	8.87793		8.87793	-0.00161332		3	7.54886		7.54886	-0.00194629		3	7.70449		7.70449	-0.116894		3	6.59751		6.59751	-0.101639		3	7.16048		7.16048	-0.029441
	4	8.87385		8.87385	-0.00209099		4	7.54482		7.54482	-0.0024882		4	7.2123		7.2123	-0.175831		4	6.20094		6.20094	-0.155756		4	6.93293		6.93293	-0.0563091
	5	8.865		8.865	-0.00312713		5	7.53447		7.53447	-0.00387649		5	6.73469		6.73469	-0.233022		5	5.75222		5.75222	-0.21699		5	6.66253		6.66253	-0.0882368
	6	8.84719		8.84719	-0.00521227		6	7.52112		7.52112	-0.00566719		6	6.20197		6.20197	-0.296813		6	5.34149		5.34149	-0.27304		6	6.36691		6.36691	-0.123142
	7	8.81718		8.81718	-0.00872575		7	7.4881		7.4881	-0.0100963		7	5.7429		5.7429	-0.351784		7	4.95447		4.95447	-0.325855		7	6.05465		6.05465	-0.160013
	8	8.77909		8.77909	-0.0131852		8	7.44617		7.44617	-0.0157206		8	5.31158		5.31158	-0.403432		8	4.58942		4.58942	-0.375671		8	5.73332		5.73332	-0.197954
	9	8.72091		8.72091	-0.0199967		9	7.37613		7.37613	-0.0251154		9	4.90866		4.90866	-0.45168		9	4.23575		4.23575	-0.423934		9	5.43607		5.43607	-0.233052
	10	8.64937		8.64937	-0.0283724		10	7.287		7.287	-0.0370708		10	4.47681		4.47681	-0.503392		10	3.8738		3.8738	-0.473328		10	5.12787		5.12787	-0.269443
	11	8.56304		8.56304	-0.0384797		11	7.1754		7.1754	-0.0520402		11	4.08374		4.08374	-0.55046		11	3.54316		3.54316	-0.518448		11	4.7283		4.7283	-0.316622
	12	8.44026		8.44026	-0.0528544		12	6.9675		6.9675	-0.0799268		12	3.68316		3.68316	-0.598427		12	3.19015		3.19015	-0.566621		12	4.35546		4.35546	-0.360646
	13	8.29473		8.29473	-0.0698926		13	6.71554		6.71554	-0.113723		13	3.33227		3.33227	-0.640445		13	2.87339		2.87339	-0.609848		13	3.93297		3.93297	-0.410532
	15	7.95875		7.95875	-0.109228		15	6.17514		6.17514	-0.18621		15	2.83224		2.83224	-0.700321		15	2.45145		2.45145	-0.667428		14	3.55908		3.55908	-0.454679
	16	7.72446		7.72446	-0.136658		16	5.78708		5.78708	-0.238262		16	2.55127		2.55127	-0.733965		16	2.21735		2.21735	-0.699374		15	3.17323		3.17323	-0.500238
	17	7.25714		7.25714	-0.19137		17	5.32445		5.32445	-0.300317		17	2.1841		2.1841	-0.777932		17	1.89406		1.89406	-0.743491		16	2.86122		2.86122	-0.537079
	18	6.82073		6.82073	-0.242464		18	4.84889		4.84889	-0.364106		18	1.8139		1.8139	-0.822262		18	1.60708		1.60708	-0.782654		17	2.61222		2.61222	-0.56648
	19	6.33963		6.33963	-0.29879		19	4.38182		4.38182	-0.426756		19	1.49316		1.49316	-0.860669		19	1.32868		1.32868	-0.820646		18	2.29976		2.29976	-0.603374
	20	5.81218		5.81218	-0.360542		20	3.9237		3.9237	-0.488206		20	1.13728		1.13728	-0.903284		20	1.03497		1.03497	-0.860726		19	2.05641		2.05641	-0.632108
																									20	1.84017		1.84017	-0.65764
