# Supplementary material for: The mechanisms underlying the enhanced high-temperature properties of GRX-810
Source: Nat Commun. 2025 Dec 14;17:963. doi: 10.1038/s41467-025-67687-4 (PMC12847880; doi:10.1038/s41467-025-67687-4)
Supplement: Supplementary file 6 — Source data 2 [file 41467_2025_67687_MOESM6_ESM.zip › Supplementary Figure 6 source data.xlsx]

## Sheet: Sheet1
2theta	intensity	sqrt(intensity)
15	566339	752.555
15.02	565876	752.247
15.04	563797	750.864
15.06	564290	751.192
15.08	563655	750.77
15.1	563599	750.732
15.12	562864	750.243
15.14	561791	749.527
15.16	563207	750.471
15.18	561788	749.525
15.2	561090	749.059
15.22	560966	748.977
15.24	560420	748.612
15.26	560847	748.897
15.28	560780	748.853
15.3	559520	748.011
15.32	558691	747.456
15.34	558337	747.22
15.36	558644	747.425
15.38	558241	747.155
15.4	558139	747.087
15.42	557700	746.793
15.44	556650	746.09
15.46	555909	745.593
15.48	555311	745.192
15.5	556339	745.882
15.52	555072	745.032
15.54	554394	744.576
15.56	554896	744.913
15.58	553612	744.051
15.6	553750	744.143
15.62	554134	744.402
15.64	552873	743.554
15.66	552956	743.61
15.68	551836	742.857
15.7	551269	742.475
15.72	551836	742.857
15.74	552395	743.233
15.76	551761	742.806
15.78	550672	742.073
15.8	550465	741.933
15.82	550319	741.835
15.84	549565	741.327
15.86	549437	741.24
15.88	549443	741.244
15.9	549020	740.959
15.92	547607	740.005
15.94	547412	739.873
15.96	546732	739.413
15.98	547414	739.874
16	547164	739.705
16.02	547556	739.97
16.04	545962	738.892
16.06	545916	738.862
16.08	544865	738.15
16.1	543830	737.448
16.12	544421	737.849
16.14	544550	737.936
16.16	544270	737.747
16.18	543407	737.162
16.2	543873	737.478
16.22	542282	736.398
16.24	541095	735.591
16.26	541771	736.051
16.28	541266	735.708
16.3	541202	735.664
16.32	540960	735.5
16.34	540755	735.36
16.36	540188	734.975
16.38	540855	735.428
16.4	539988	734.839
16.42	538881	734.085
16.44	540193	734.978
16.46	539041	734.194
16.48	538034	733.508
16.5	538169	733.6
16.52	537582	733.2
16.54	536682	732.586
16.56	536997	732.801
16.58	537116	732.882
16.6	536899	732.734
16.62	537045	732.834
16.64	535879	732.038
16.66	535688	731.907
16.68	534833	731.322
16.7	535078	731.49
16.72	535118	731.518
16.74	534818	731.312
16.76	534814	731.31
16.78	533576	730.463
16.8	533013	730.078
16.82	532314	729.599
16.84	532048	729.416
16.86	533066	730.113
16.88	533042	730.097
16.9	533181	730.192
16.92	531017	728.709
16.94	532281	729.576
16.96	531091	728.76
16.98	529497	727.666
17	531219	728.848
17.02	530589	728.415
17.04	529071	727.373
17.06	529619	727.749
17.08	530103	728.082
17.1	529054	727.361
17.12	529372	727.579
17.14	527935	726.591
17.16	527876	726.551
17.18	526889	725.872
17.2	527358	726.194
17.22	527327	726.173
17.24	526851	725.845
17.26	527213	726.094
17.28	526876	725.862
17.3	526316	725.476
17.32	526138	725.354
17.34	525320	724.79
17.36	524692	724.356
17.38	524935	724.524
17.4	524436	724.18
17.42	524558	724.263
17.44	524374	724.137
17.46	522964	723.163
17.48	522715	722.991
17.5	522706	722.984
17.52	521957	722.466
17.54	522453	722.809
17.56	522156	722.604
17.58	521638	722.245
17.6	521587	722.21
17.62	522153	722.601
17.64	522339	722.73
17.66	521374	722.062
17.68	521025	721.821
17.7	521433	722.104
17.72	520739	721.622
17.74	519632	720.855
17.76	520010	721.117
17.78	520247	721.282
17.8	519915	721.051
17.82	520353	721.355
17.84	518441	720.029
17.86	519502	720.765
17.88	518821	720.292
17.9	517985	719.712
17.92	518021	719.737
17.94	518024	719.739
17.96	518597	720.137
17.98	518308	719.936
18	517363	719.28
18.02	516212	718.479
18.04	516697	718.816
18.06	516283	718.529
18.08	514624	717.373
18.1	515398	717.912
18.12	514994	717.631
18.14	514614	717.366
18.16	515204	717.777
18.18	513819	716.812
18.2	513635	716.683
18.22	514478	717.271
18.24	514059	716.979
18.26	513603	716.661
18.28	513886	716.858
18.3	512380	715.807
18.32	513160	716.352
18.34	513858	716.839
18.36	512274	715.733
18.38	511022	714.858
18.4	511517	715.204
18.42	511672	715.312
18.44	511266	715.028
18.46	511445	715.154
18.48	511436	715.147
18.5	511047	714.875
18.52	510871	714.752
18.54	510730	714.654
18.56	511221	714.997
18.58	510666	714.609
18.6	510133	714.236
18.62	510534	714.517
18.64	509393	713.718
18.66	508997	713.44
18.68	508492	713.086
18.7	508718	713.245
18.72	508387	713.013
18.74	507664	712.506
18.76	507603	712.462
18.78	507549	712.425
18.8	507327	712.269
18.82	507279	712.235
18.84	507611	712.468
18.86	507429	712.341
18.88	506927	711.988
18.9	506937	711.995
18.92	507151	712.145
18.94	506565	711.734
18.96	506018	711.349
18.98	505283	710.833
19	505918	711.279
19.02	504811	710.5
19.04	504035	709.954
19.06	505640	711.083
19.08	505108	710.709
19.1	504289	710.133
19.12	503655	709.686
19.14	504395	710.208
19.16	504734	710.446
19.18	503644	709.679
19.2	503158	709.336
19.22	503303	709.439
19.24	503724	709.735
19.26	503318	709.449
19.28	502449	708.836
19.3	502408	708.807
19.32	502722	709.029
19.34	502888	709.146
19.36	503094	709.291
19.38	501218	707.967
19.4	501061	707.857
19.42	501366	708.072
19.44	501603	708.239
19.46	501155	707.923
19.48	500462	707.433
19.5	500458	707.43
19.52	501144	707.916
19.54	500737	707.628
19.56	500683	707.59
19.58	500402	707.391
19.6	499863	707.01
19.62	499521	706.768
19.64	499703	706.897
19.66	499318	706.625
19.68	499797	706.963
19.7	498912	706.337
19.72	497915	705.631
19.74	497905	705.624
19.76	497897	705.618
19.78	497639	705.435
19.8	498780	706.243
19.82	497910	705.627
19.84	497199	705.123
19.86	497498	705.335
19.88	497570	705.386
19.9	496832	704.863
19.92	497114	705.063
19.94	496909	704.917
19.96	496156	704.383
19.98	497052	705.019
20	496082	704.331
20.02	496503	704.63
20.04	495427	703.865
20.06	495715	704.07
20.08	496333	704.509
20.1	495726	704.078
20.12	495160	703.676
20.14	494993	703.558
20.16	494653	703.316
20.18	495074	703.615
20.2	495399	703.846
20.22	494594	703.273
20.24	493850	702.745
20.26	493355	702.393
20.28	492465	701.759
20.3	492442	701.742
20.32	493409	702.431
20.34	493424	702.442
20.36	493139	702.238
20.38	492939	702.096
20.4	492810	702.004
20.42	493896	702.777
20.44	493378	702.409
20.46	492923	702.085
20.48	492889	702.061
20.5	492619	701.868
20.52	492785	701.986
20.54	493245	702.314
20.56	493124	702.228
20.58	493015	702.151
20.6	493143	702.241
20.62	492532	701.806
20.64	492246	701.602
20.66	490976	700.697
20.68	490628	700.448
20.7	490579	700.414
20.72	491392	700.994
20.74	490709	700.506
20.76	491051	700.75
20.78	491438	701.026
20.8	490917	700.655
20.82	489814	699.867
20.84	489574	699.695
20.86	489097	699.354
20.88	490630	700.45
20.9	490165	700.118
20.92	489660	699.757
20.94	488868	699.191
20.96	489099	699.356
20.98	488871	699.193
21	488661	699.043
21.02	488740	699.099
21.04	487511	698.22
21.06	487445	698.173
21.08	488738	699.098
21.1	488059	698.612
21.12	487321	698.084
21.14	487555	698.251
21.16	486940	697.811
21.18	486956	697.822
21.2	487514	698.222
21.22	487106	697.929
21.24	486655	697.607
21.26	486351	697.389
21.28	486980	697.839
21.3	487016	697.866
21.32	485979	697.122
21.34	486161	697.252
21.36	486219	697.294
21.38	485660	696.893
21.4	485334	696.659
21.42	484996	696.417
21.44	485627	696.87
21.46	485834	697.018
21.48	485616	696.862
21.5	485315	696.645
21.52	485432	696.729
21.54	485324	696.652
21.56	484486	696.05
21.58	483652	695.451
21.6	485072	696.471
21.62	485398	696.705
21.64	484320	695.931
21.66	484153	695.811
21.68	484211	695.853
21.7	484095	695.769
21.72	484308	695.922
21.74	484196	695.842
21.76	484079	695.758
21.78	483823	695.574
21.8	483221	695.141
21.82	483596	695.411
21.84	483118	695.067
21.86	483313	695.207
21.88	483914	695.639
21.9	483465	695.316
21.92	482875	694.892
21.94	483929	695.65
21.96	482858	694.88
21.98	482882	694.897
22	482297	694.476
22.02	482956	694.95
22.04	482658	694.736
22.06	481395	693.826
22.08	482553	694.661
22.1	482274	694.459
22.12	482831	694.86
22.14	481810	694.125
22.16	482229	694.427
22.18	481864	694.164
22.2	480715	693.336
22.22	480359	693.079
22.24	480665	693.3
22.26	480287	693.027
22.28	480326	693.055
22.3	480573	693.234
22.32	480367	693.085
22.34	480656	693.293
22.36	480870	693.448
22.38	481044	693.574
22.4	480198	692.963
22.42	479702	692.605
22.44	480316	693.048
22.46	479420	692.402
22.48	478665	691.857
22.5	479576	692.514
22.52	479355	692.354
22.54	478641	691.839
22.56	478786	691.943
22.58	478809	691.96
22.6	479522	692.475
22.62	478931	692.048
22.64	477819	691.244
22.66	478094	691.443
22.68	478615	691.82
22.7	478581	691.796
22.72	478723	691.898
22.74	478410	691.672
22.76	477800	691.231
22.78	477907	691.308
22.8	478520	691.751
22.82	477345	690.902
22.84	477849	691.266
22.86	477683	691.146
22.88	476554	690.329
22.9	476811	690.515
22.92	478025	691.393
22.94	476508	690.296
22.96	477089	690.716
22.98	478197	691.518
23	477407	690.947
23.02	476886	690.57
23.04	476601	690.363
23.06	476178	690.056
23.08	476949	690.615
23.1	475839	689.811
23.12	475563	689.611
23.14	476808	690.513
23.16	476139	690.028
23.18	476861	690.551
23.2	476304	690.148
23.22	475519	689.579
23.24	476058	689.969
23.26	475735	689.735
23.28	475637	689.664
23.3	475191	689.341
23.32	475834	689.807
23.34	474577	688.896
23.36	475904	689.858
23.38	476358	690.187
23.4	475735	689.735
23.42	474491	688.833
23.44	474652	688.95
23.46	474503	688.842
23.48	474206	688.626
23.5	474847	689.091
23.52	474158	688.592
23.54	474458	688.809
23.56	475337	689.447
23.58	473783	688.319
23.6	472883	687.665
23.62	473676	688.242
23.64	473332	687.991
23.66	473849	688.367
23.68	473784	688.32
23.7	473012	687.758
23.72	473296	687.965
23.74	473652	688.224
23.76	473709	688.265
23.78	473274	687.949
23.8	473020	687.764
23.82	472641	687.489
23.84	473009	687.757
23.86	472956	687.718
23.88	472828	687.625
23.9	472539	687.415
23.92	472428	687.334
23.94	471639	686.76
23.96	472533	687.41
23.98	472807	687.61
24	472887	687.667
24.02	471711	686.812
24.04	472563	687.432
24.06	471696	686.801
24.08	472292	687.235
24.1	472135	687.12
24.12	470606	686.007
24.14	472416	687.325
24.16	471232	686.463
24.18	471779	686.862
24.2	471623	686.748
24.22	471577	686.715
24.24	471251	686.478
24.26	471100	686.367
24.28	471626	686.75
24.3	471781	686.863
24.32	471219	686.454
24.34	470777	686.132
24.36	469579	685.258
24.38	470306	685.789
24.4	471033	686.319
24.42	470969	686.272
24.44	470837	686.175
24.46	470550	685.966
24.48	470174	685.693
24.5	469782	685.407
24.52	470473	685.91
24.54	470702	686.077
24.56	470964	686.268
24.58	470471	685.909
24.6	470366	685.832
24.62	470718	686.089
24.64	470188	685.702
24.66	470175	685.693
24.68	470642	686.033
24.7	470526	685.949
24.72	469670	685.325
24.74	469452	685.166
24.76	469692	685.341
24.78	469498	685.2
24.8	470069	685.616
24.82	470325	685.802
24.84	468642	684.574
24.86	468479	684.455
24.88	468074	684.159
24.9	470161	685.683
24.92	469141	684.939
24.94	469146	684.942
24.96	469424	685.145
24.98	469433	685.152
25	469072	684.888
25.02	467995	684.102
25.04	468991	684.829
25.06	468831	684.712
25.08	468578	684.528
25.1	468416	684.409
25.12	468492	684.465
25.14	468191	684.245
25.16	468730	684.639
25.18	468049	684.141
25.2	468221	684.267
25.22	467876	684.014
25.24	468400	684.397
25.26	467764	683.933
25.28	468444	684.429
25.3	467731	683.909
25.32	467338	683.621
25.34	467924	684.049
25.36	468839	684.718
25.38	468233	684.276
25.4	467757	683.927
25.42	467578	683.797
25.44	468241	684.281
25.46	467948	684.068
25.48	467296	683.591
25.5	466977	683.357
25.52	467222	683.536
25.54	467751	683.923
25.56	467079	683.432
25.58	467039	683.403
25.6	467144	683.479
25.62	466454	682.975
25.64	466408	682.941
25.66	467310	683.601
25.68	466991	683.368
25.7	466368	682.911
25.72	466294	682.857
25.74	466548	683.044
25.76	465775	682.477
25.78	467026	683.393
25.8	466934	683.326
25.82	466156	682.756
25.84	466733	683.179
25.86	465974	682.623
25.88	466304	682.864
25.9	466652	683.119
25.92	464997	681.907
25.94	465642	682.38
25.96	466552	683.046
25.98	466041	682.672
26	466684	683.143
26.02	466154	682.754
26.04	465965	682.616
26.06	466659	683.124
26.08	466777	683.21
26.1	466144	682.747
26.12	465155	682.022
26.14	464991	681.903
26.16	466010	682.649
26.18	466062	682.687
26.2	464768	681.739
26.22	465267	682.105
26.24	464849	681.798
26.26	465167	682.031
26.28	465429	682.224
26.3	464172	681.301
26.32	465240	682.085
26.34	466286	682.852
26.36	465159	682.026
26.38	464815	681.774
26.4	465326	682.148
26.42	464825	681.781
26.44	463928	681.123
26.46	464865	681.81
26.48	465576	682.331
26.5	464768	681.739
26.52	464903	681.838
26.54	464119	681.263
26.56	463568	680.858
26.58	464453	681.508
26.6	465074	681.964
26.62	464338	681.423
26.64	464176	681.305
26.66	464489	681.534
26.68	463934	681.127
26.7	464056	681.217
26.72	463823	681.045
26.74	464278	681.379
26.76	465083	681.97
26.78	464677	681.672
26.8	463018	680.455
26.82	464138	681.277
26.84	464556	681.584
26.86	463383	680.722
26.88	465048	681.944
26.9	462996	680.438
26.92	462611	680.155
26.94	463823	681.045
26.96	463733	680.979
26.98	464110	681.256
27	464069	681.226
27.02	464057	681.217
27.04	464649	681.652
27.06	462360	679.971
27.08	463076	680.497
27.1	463371	680.713
27.12	462810	680.301
27.14	462902	680.369
27.16	464182	681.309
27.18	462600	680.147
27.2	462040	679.735
27.22	463096	680.512
27.24	462636	680.173
27.26	462050	679.742
27.28	462586	680.137
27.3	463405	680.738
27.32	463084	680.503
27.34	462513	680.083
27.36	462525	680.092
27.38	462219	679.867
27.4	462739	680.249
27.42	462800	680.294
27.44	462447	680.035
27.46	462230	679.875
27.48	462537	680.101
27.5	462621	680.162
27.52	463121	680.53
27.54	463026	680.46
27.56	462618	680.161
27.58	462492	680.067
27.6	462790	680.287
27.62	463024	680.459
27.64	463165	680.562
27.66	462298	679.925
27.68	461694	679.481
27.7	462595	680.144
27.72	462889	680.359
27.74	461246	679.151
27.76	462037	679.733
27.78	462231	679.876
27.8	462774	680.275
27.82	462009	679.712
27.84	462793	680.289
27.86	463238	680.616
27.88	462320	679.941
27.9	462145	679.812
27.92	460780	678.808
27.94	462342	679.957
27.96	461663	679.458
27.98	460767	678.798
28	461836	679.585
28.02	461688	679.476
28.04	460679	678.733
28.06	461099	679.042
28.08	462570	680.125
28.1	462164	679.826
28.12	461644	679.444
28.14	462036	679.732
28.16	462474	680.055
28.18	461098	679.042
28.2	460193	678.375
28.22	461261	679.162
28.24	461284	679.179
28.26	461429	679.285
28.28	461541	679.368
28.3	461154	679.083
28.32	461573	679.392
28.34	461956	679.673
28.36	461438	679.293
28.38	461375	679.246
28.4	460885	678.885
28.42	460479	678.586
28.44	460621	678.69
28.46	460751	678.786
28.48	461013	678.979
28.5	460841	678.853
28.52	460625	678.693
28.54	460741	678.779
28.56	461425	679.282
28.58	462135	679.805
28.6	461848	679.594
28.62	461316	679.202
28.64	461101	679.044
28.66	461548	679.373
28.68	462204	679.856
28.7	461352	679.229
28.72	460190	678.373
28.74	461387	679.255
28.76	461526	679.357
28.78	462273	679.907
28.8	462496	680.07
28.82	461898	679.631
28.84	461704	679.488
28.86	461766	679.534
28.88	461486	679.328
28.9	462444	680.032
28.92	462443	680.032
28.94	462305	679.93
28.96	462036	679.732
28.98	462716	680.232
29	463380	680.72
29.02	462831	680.317
29.04	464057	681.217
29.06	463541	680.839
29.08	466107	682.72
29.1	464628	681.636
29.12	466127	682.735
29.14	468442	684.428
29.16	467432	683.69
29.18	469179	684.967
29.2	469658	685.316
29.22	469674	685.327
29.24	468538	684.499
29.26	466985	683.363
29.28	467384	683.655
29.3	466474	682.989
29.32	465493	682.271
29.34	464318	681.409
29.36	463874	681.083
29.38	463588	680.873
29.4	463030	680.463
29.42	462939	680.396
29.44	462056	679.747
29.46	461280	679.176
29.48	461319	679.204
29.5	461129	679.065
29.52	461152	679.082
29.54	461000	678.97
29.56	460758	678.792
29.58	460802	678.824
29.6	460305	678.458
29.62	459870	678.138
29.64	460729	678.77
29.66	460619	678.689
29.68	459664	677.986
29.7	459949	678.195
29.72	460204	678.384
29.74	460740	678.778
29.76	460401	678.529
29.78	460562	678.647
29.8	460372	678.507
29.82	460114	678.317
29.84	460288	678.445
29.86	460144	678.339
29.88	459537	677.892
29.9	459198	677.642
29.92	460396	678.525
29.94	459652	677.976
29.96	458878	677.405
29.98	458862	677.393
30	459225	677.661
30.02	461542	679.368
30.04	459247	677.677
30.06	460556	678.643
30.08	459194	677.638
30.1	459908	678.165
30.12	459845	678.119
30.14	459641	677.968
30.16	459455	677.831
30.18	459293	677.712
30.2	459872	678.139
30.22	459342	677.748
30.24	459332	677.74
30.26	459033	677.52
30.28	460096	678.304
30.3	460138	678.335
30.32	459480	677.849
30.34	459358	677.759
30.36	460184	678.368
30.38	459102	677.571
30.4	459190	677.636
30.42	459276	677.699
30.44	457931	676.706
30.46	457796	676.606
30.48	458784	677.336
30.5	459426	677.81
30.52	459076	677.552
30.54	459426	677.81
30.56	459036	677.522
30.58	458553	677.165
30.6	459162	677.615
30.62	459349	677.753
30.64	458895	677.418
30.66	458318	676.992
30.68	458929	677.443
30.7	459318	677.73
30.72	458272	676.958
30.74	459240	677.672
30.76	458845	677.381
30.78	457753	676.575
30.8	458830	677.37
30.82	459086	677.559
30.84	458284	676.967
30.86	458732	677.297
30.88	458582	677.187
30.9	459854	678.125
30.92	459469	677.842
30.94	459035	677.521
30.96	458873	677.402
30.98	459179	677.628
31	457924	676.701
31.02	457397	676.311
31.04	458621	677.216
31.06	458182	676.891
31.08	458696	677.271
31.1	458837	677.375
31.12	458934	677.446
31.14	458732	677.297
31.16	459087	677.56
31.18	458397	677.05
31.2	458515	677.137
31.22	459043	677.527
31.24	459238	677.671
31.26	459070	677.547
31.28	457384	676.302
31.3	457741	676.566
31.32	458365	677.027
31.34	458471	677.105
31.36	458465	677.101
31.38	458810	677.355
31.4	458413	677.062
31.42	458430	677.075
31.44	457895	676.679
31.46	458450	677.09
31.48	458581	677.186
31.5	459529	677.885
31.52	459404	677.793
31.54	457738	676.563
31.56	458416	677.064
31.58	459275	677.698
31.6	458408	677.059
31.62	458078	676.815
31.64	457813	676.618
31.66	457873	676.663
31.68	457858	676.652
31.7	457730	676.557
31.72	458103	676.833
31.74	458940	677.451
31.76	458616	677.212
31.78	457775	676.591
31.8	457945	676.717
31.82	457407	676.318
31.84	458200	676.905
31.86	459042	677.526
31.88	459239	677.671
31.9	458004	676.76
31.92	458716	677.285
31.94	459033	677.52
31.96	457685	676.525
31.98	458033	676.781
32	457914	676.693
32.02	458458	677.095
32.04	459117	677.582
32.06	458753	677.313
32.08	458154	676.871
32.1	457747	676.57
32.12	457715	676.546
32.14	457899	676.683
32.16	458818	677.361
32.18	458703	677.276
32.2	458724	677.292
32.22	458217	676.917
32.24	458798	677.347
32.26	459471	677.843
32.28	459252	677.681
32.3	458652	677.239
32.32	457575	676.443
32.34	458239	676.934
32.36	458463	677.099
32.38	458412	677.061
32.4	458407	677.057
32.42	458563	677.173
32.44	458274	676.959
32.46	458043	676.789
32.48	457726	676.555
32.5	458153	676.87
32.52	458940	677.451
32.54	458467	677.102
32.56	458346	677.013
32.58	458499	677.126
32.6	457580	676.447
32.62	457105	676.095
32.64	458053	676.796
32.66	457896	676.68
32.68	458099	676.83
32.7	458216	676.916
32.72	458794	677.343
32.74	458491	677.12
32.76	457965	676.731
32.78	457402	676.315
32.8	457486	676.377
32.82	458175	676.886
32.84	458578	677.184
32.86	458419	677.067
32.88	457230	676.188
32.9	457219	676.179
32.92	457832	676.633
32.94	457913	676.693
32.96	457947	676.718
32.98	457765	676.583
33	458600	677.2
33.02	457646	676.496
33.04	457315	676.251
33.06	457559	676.431
33.08	457779	676.594
33.1	458534	677.151
33.12	457573	676.442
33.14	458682	677.26
33.16	458090	676.823
33.18	457945	676.717
33.2	457906	676.687
33.22	457528	676.408
33.24	457854	676.649
33.26	458138	676.859
33.28	457076	676.074
33.3	458096	676.828
33.32	458398	677.051
33.34	458192	676.899
33.36	458878	677.406
33.38	458268	676.955
33.4	457915	676.694
33.42	458309	676.985
33.44	457407	676.319
33.46	457415	676.324
33.48	457527	676.407
33.5	457924	676.701
33.52	458631	677.223
33.54	458591	677.194
33.56	458185	676.894
33.58	458790	677.341
33.6	458680	677.259
33.62	458414	677.062
33.64	457680	676.52
33.66	458182	676.891
33.68	458437	677.079
33.7	458467	677.102
33.72	459415	677.802
33.74	458839	677.376
33.76	459277	677.7
33.78	459128	677.59
33.8	459884	678.147
33.82	460019	678.247
33.84	460200	678.381
33.86	460538	678.629
33.88	459979	678.218
33.9	459549	677.901
33.92	459586	677.928
33.94	459202	677.645
33.96	458288	676.97
33.98	458757	677.316
34	458428	677.073
34.02	458469	677.103
34.04	457940	676.713
34.06	458794	677.343
34.08	457110	676.099
34.1	458772	677.327
34.12	458180	676.89
34.14	457562	676.433
34.16	457279	676.224
34.18	458177	676.888
34.2	457672	676.515
34.22	456994	676.013
34.24	458790	677.34
34.26	458832	677.371
34.28	457017	676.03
34.3	457899	676.682
34.32	457806	676.614
34.34	457475	676.369
34.36	458895	677.418
34.38	458303	676.98
34.4	458315	676.99
34.42	457373	676.294
34.44	456999	676.017
34.46	457510	676.395
34.48	457889	676.675
34.5	457415	676.325
34.52	457064	676.065
34.54	456840	675.9
34.56	457637	676.489
34.58	458032	676.78
34.6	457783	676.597
34.62	457894	676.679
34.64	458032	676.78
34.66	458428	677.073
34.68	458433	677.077
34.7	457244	676.198
34.72	457699	676.534
34.74	458421	677.068
34.76	458108	676.837
34.78	458654	677.24
34.8	458093	676.826
34.82	457742	676.567
34.84	457718	676.548
34.86	457376	676.296
34.88	457464	676.361
34.9	458661	677.245
34.92	456932	675.968
34.94	458792	677.342
34.96	457963	676.729
34.98	457726	676.555
35	457682	676.522
35.02	457494	676.383
35.04	458119	676.845
35.06	457481	676.374
35.08	458226	676.924
35.1	458610	677.207
35.12	457459	676.357
35.14	458618	677.213
35.16	457873	676.663
35.18	457928	676.704
35.2	458362	677.025
35.22	458395	677.049
35.24	458372	677.032
35.26	458672	677.253
35.28	458815	677.359
35.3	458835	677.373
35.32	458754	677.314
35.34	458030	676.779
35.36	457970	676.735
35.38	458935	677.448
35.4	458694	677.269
35.42	458545	677.16
35.44	459031	677.518
35.46	458586	677.19
35.48	458216	676.916
35.5	458249	676.941
35.52	458721	677.29
35.54	458955	677.462
35.56	459023	677.513
35.58	458455	677.093
35.6	458367	677.028
35.62	458131	676.854
35.64	458470	677.104
35.66	459053	677.534
35.68	459299	677.716
35.7	458507	677.132
35.72	458985	677.484
35.74	458190	676.898
35.76	458698	677.272
35.78	459730	678.034
35.8	459309	677.723
35.82	458347	677.013
35.84	458443	677.084
35.86	458270	676.956
35.88	458486	677.116
35.9	458451	677.09
35.92	459406	677.795
35.94	458478	677.11
35.96	459963	678.206
35.98	458928	677.442
36	459456	677.832
36.02	459504	677.867
36.04	460219	678.394
36.06	458356	677.02
36.08	459826	678.105
36.1	458538	677.155
36.12	458593	677.195
36.14	459486	677.854
36.16	460009	678.239
36.18	459100	677.569
36.2	458237	676.932
36.22	459514	677.875
36.24	459694	678.007
36.26	459219	677.657
36.28	458199	676.904
36.3	458203	676.907
36.32	458506	677.131
36.34	458849	677.384
36.36	459323	677.734
36.38	459323	677.734
36.4	459073	677.549
36.42	459877	678.142
36.44	459486	677.854
36.46	458635	677.226
36.48	458186	676.895
36.5	458141	676.861
36.52	458365	677.027
36.54	458966	677.47
36.56	458703	677.276
36.58	459166	677.618
36.6	459460	677.835
36.62	458601	677.2
36.64	458153	676.87
36.66	459286	677.707
36.68	459213	677.653
36.7	458495	677.123
36.72	458852	677.386
36.74	458504	677.129
36.76	458603	677.203
36.78	459179	677.628
36.8	459507	677.869
36.82	458694	677.269
36.84	458168	676.881
36.86	459386	677.78
36.88	459095	677.565
36.9	457857	676.651
36.92	459358	677.76
36.94	459681	677.998
36.96	458066	676.806
36.98	458927	677.441
37	458411	677.061
37.02	459530	677.886
37.04	458364	677.026
37.06	460707	678.754
37.08	458689	677.266
37.1	459637	677.965
37.12	459532	677.888
37.14	457884	676.671
37.16	458326	676.998
37.18	459380	677.775
37.2	458819	677.362
37.22	459133	677.594
37.24	459476	677.847
37.26	458575	677.182
37.28	458721	677.29
37.3	458526	677.145
37.32	459330	677.739
37.34	459696	678.009
37.36	459126	677.588
37.38	459049	677.531
37.4	458950	677.458
37.42	459997	678.231
37.44	460410	678.535
37.46	459784	678.073
37.48	459040	677.525
37.5	458665	677.248
37.52	459283	677.704
37.54	459744	678.045
37.56	460338	678.482
37.58	460335	678.48
37.6	460186	678.37
37.62	459975	678.214
37.64	459747	678.047
37.66	459928	678.18
37.68	460054	678.273
37.7	459744	678.044
37.72	459720	678.027
37.74	459438	677.818
37.76	459698	678.011
37.78	459368	677.767
37.8	459191	677.637
37.82	460043	678.265
37.84	459988	678.224
37.86	460167	678.356
37.88	461257	679.159
37.9	459963	678.206
37.92	459689	678.004
37.94	460053	678.272
37.96	460543	678.633
37.98	460391	678.521
38	460390	678.521
38.02	460736	678.775
38.04	459936	678.186
38.06	461061	679.015
38.08	459216	677.655
38.1	459990	678.225
38.12	460627	678.695
38.14	460599	678.674
38.16	460549	678.638
38.18	460906	678.901
38.2	460340	678.483
38.22	461215	679.128
38.24	460774	678.803
38.26	460498	678.6
38.28	460290	678.447
38.3	459841	678.116
38.32	460317	678.467
38.34	459966	678.208
38.36	460465	678.575
38.38	460250	678.417
38.4	459382	677.777
38.42	459608	677.944
38.44	460017	678.245
38.46	459851	678.123
38.48	459587	677.929
38.5	459825	678.104
38.52	459753	678.051
38.54	459813	678.095
38.56	460367	678.504
38.58	460754	678.789
38.6	460500	678.601
38.62	460489	678.594
38.64	459932	678.183
38.66	459295	677.713
38.68	459762	678.058
38.7	460278	678.438
38.72	459842	678.117
38.74	459056	677.536
38.76	460343	678.486
38.78	460858	678.866
38.8	460958	678.939
38.82	460552	678.64
38.84	460935	678.922
38.86	461095	679.04
38.88	460726	678.768
38.9	460650	678.712
38.92	461160	679.087
38.94	460396	678.525
38.96	460845	678.855
38.98	460628	678.696
39	460597	678.673
39.02	460674	678.73
39.04	459159	677.613
39.06	461095	679.04
39.08	460192	678.374
39.1	462111	679.787
39.12	462107	679.784
39.14	461201	679.118
39.16	460635	678.701
39.18	460852	678.861
39.2	461105	679.047
39.22	461696	679.482
39.24	463226	680.607
39.26	461844	679.591
39.28	461555	679.378
39.3	461684	679.474
39.32	462240	679.882
39.34	463211	680.596
39.36	463406	680.739
39.38	463937	681.129
39.4	463215	680.599
39.42	464375	681.45
39.44	465074	681.963
39.46	464343	681.427
39.48	462760	680.264
39.5	463141	680.544
39.52	463234	680.613
39.54	462646	680.181
39.56	462364	679.973
39.58	461837	679.586
39.6	461315	679.202
39.62	461403	679.266
39.64	461788	679.55
39.66	460942	678.927
39.68	460769	678.8
39.7	461763	679.532
39.72	462795	680.291
39.74	462613	680.156
39.76	462436	680.026
39.78	462559	680.117
39.8	462340	679.956
39.82	462010	679.713
39.84	461855	679.599
39.86	461221	679.132
39.88	460637	678.702
39.9	462568	680.124
39.92	463054	680.481
39.94	462670	680.198
39.96	462437	680.027
39.98	462216	679.865
40	461768	679.535
40.02	463121	680.53
40.04	461969	679.683
40.06	463539	680.837
40.08	462133	679.804
40.1	460334	678.479
40.12	463490	680.801
40.14	461837	679.586
40.16	462311	679.934
40.18	462148	679.814
40.2	463389	680.727
40.22	461453	679.303
40.24	461334	679.216
40.26	462403	680.002
40.28	461997	679.704
40.3	462654	680.186
40.32	462493	680.069
40.34	462467	680.049
40.36	462542	680.105
40.38	462851	680.331
40.4	462690	680.213
40.42	462449	680.036
40.44	462790	680.287
40.46	462206	679.857
40.48	462562	680.119
40.5	462481	680.06
40.52	461898	679.631
40.54	461538	679.366
40.56	461715	679.496
40.58	462927	680.387
40.6	463051	680.478
40.62	462585	680.136
40.64	463270	680.639
40.66	463485	680.798
40.68	463785	681.017
40.7	463495	680.805
40.72	463190	680.581
40.74	463205	680.592
40.76	463093	680.509
40.78	463216	680.599
40.8	463040	680.47
40.82	463718	680.969
40.84	463605	680.886
40.86	462628	680.167
40.88	462692	680.215
40.9	464156	681.29
40.92	463989	681.167
40.94	463663	680.928
40.96	463261	680.633
40.98	463350	680.698
41	464814	681.772
41.02	463971	681.154
41.04	464163	681.295
41.06	463218	680.601
41.08	463691	680.949
41.1	464507	681.547
41.12	463539	680.837
41.14	464506	681.547
41.16	464545	681.575
41.18	464898	681.834
41.2	465426	682.222
41.22	465151	682.02
41.24	464457	681.511
41.26	466120	682.73
41.28	465095	681.979
41.3	465132	682.006
41.32	465054	681.949
41.34	464900	681.835
41.36	465052	681.947
41.38	465064	681.956
41.4	465513	682.285
41.42	467086	683.437
41.44	466837	683.255
41.46	464824	681.78
41.48	465153	682.021
41.5	465271	682.108
41.52	464373	681.449
41.54	464702	681.691
41.56	465705	682.426
41.58	465460	682.247
41.6	465659	682.392
41.62	465623	682.366
41.64	465102	681.984
41.66	465757	682.464
41.68	465992	682.636
41.7	465470	682.254
41.72	465172	682.036
41.74	465443	682.234
41.76	465589	682.341
41.78	465474	682.256
41.8	465681	682.408
41.82	466102	682.717
41.84	465591	682.343
41.86	466303	682.864
41.88	467756	683.927
41.9	467553	683.779
41.92	465126	682.001
41.94	466534	683.033
41.96	466176	682.771
41.98	466088	682.706
42	465570	682.327
42.02	467678	683.87
42.04	466791	683.221
42.06	467125	683.465
42.08	468434	684.422
42.1	467828	683.98
42.12	467030	683.396
42.14	466826	683.247
42.16	469007	684.841
42.18	468349	684.361
42.2	468951	684.8
42.22	469440	685.157
42.24	470165	685.685
42.26	470780	686.134
42.28	470865	686.196
42.3	471749	686.84
42.32	472906	687.682
42.34	473142	687.853
42.36	472454	687.353
42.38	472342	687.271
42.4	473068	687.8
42.42	473802	688.333
42.44	473697	688.257
42.46	473573	688.166
42.48	473918	688.417
42.5	473977	688.46
42.52	474074	688.53
42.54	473761	688.303
42.56	473300	687.968
42.58	472838	687.632
42.6	473498	688.112
42.62	474543	688.871
42.64	473966	688.452
42.66	473842	688.362
42.68	474814	689.068
42.7	475001	689.203
42.72	475272	689.399
42.74	475314	689.431
42.76	475781	689.769
42.78	476002	689.929
42.8	476015	689.939
42.82	475862	689.828
42.84	476452	690.255
42.86	476563	690.336
42.88	476161	690.044
42.9	476194	690.068
42.92	476506	690.294
42.94	478132	691.471
42.96	478903	692.028
42.98	478056	691.416
43	477786	691.22
43.02	476320	690.16
43.04	479441	692.417
43.06	479809	692.683
43.08	479826	692.695
43.1	480421	693.124
43.12	481231	693.708
43.14	481647	694.008
43.16	482055	694.302
43.18	484432	696.012
43.2	485180	696.549
43.22	486465	697.47
43.24	487068	697.903
43.26	488172	698.693
43.28	490807	700.576
43.3	492194	701.565
43.32	495999	704.272
43.34	499629	706.844
43.36	501871	708.428
43.38	506592	711.752
43.4	513358	716.49
43.42	518718	720.221
43.44	526671	725.721
43.46	535873	732.033
43.48	545175	738.36
43.5	555367	745.229
43.52	568030	753.677
43.54	583333	763.762
43.56	601152	775.34
43.58	624264	790.104
43.6	651662	807.256
43.62	684621	827.418
43.64	722989	850.287
43.66	768519	876.652
43.68	824950	908.268
43.7	893925	945.476
43.72	982234	991.077
43.74	1.09447e+06	1046.17
43.76	1.23564e+06	1111.59
43.78	1.41053e+06	1187.66
43.8	1.62182e+06	1273.51
43.82	1.84029e+06	1356.57
43.84	2.01795e+06	1420.55
43.86	2.05739e+06	1434.36
43.88	1.89107e+06	1375.16
43.9	1.64743e+06	1283.52
43.92	1.48193e+06	1217.34
43.94	1.4152e+06	1189.62
43.96	1.3785e+06	1174.09
43.98	1.28756e+06	1134.71
44	1.11468e+06	1055.78
44.02	927011	962.814
44.04	794936	891.592
44.06	711434	843.465
44.08	655276	809.491
44.1	619343	786.984
44.12	592264	769.587
44.14	571840	756.201
44.16	556323	745.87
44.18	542725	736.699
44.2	532534	729.749
44.22	524487	724.215
44.24	517417	719.317
44.26	512024	715.559
44.28	506633	711.782
44.3	503332	709.459
44.32	500585	707.521
44.34	497397	705.264
44.36	494711	703.357
44.38	492870	702.047
44.4	491134	700.81
44.42	490031	700.022
44.44	489509	699.649
44.46	487911	698.506
44.48	486656	697.607
44.5	485685	696.911
44.52	484550	696.096
44.54	483523	695.358
44.56	482890	694.903
44.58	481702	694.047
44.6	480772	693.377
44.62	480969	693.519
44.64	480771	693.376
44.66	480530	693.203
44.68	479552	692.497
44.7	478933	692.05
44.72	479444	692.419
44.74	479015	692.109
44.76	477701	691.159
44.78	478063	691.421
44.8	477451	690.978
44.82	476599	690.362
44.84	476715	690.445
44.86	477331	690.892
44.88	475382	689.479
44.9	475449	689.528
44.92	475454	689.532
44.94	476308	690.151
44.96	477619	691.1
44.98	476576	690.345
45	475831	689.805
45.02	475955	689.895
45.04	476147	690.034
45.06	476125	690.018
45.08	476499	690.289
45.1	475605	689.641
45.12	474777	689.04
45.14	475641	689.667
45.16	474828	689.077
45.18	474399	688.766
45.2	475440	689.521
45.22	475257	689.389
45.24	474239	688.65
45.26	473990	688.469
45.28	475224	689.365
45.3	474930	689.152
45.32	474483	688.828
45.34	474657	688.954
45.36	475281	689.406
45.38	474688	688.976
45.4	474310	688.701
45.42	474494	688.835
45.44	474329	688.715
45.46	473968	688.453
45.48	475412	689.501
45.5	474951	689.167
45.52	474383	688.755
45.54	474683	688.972
45.56	474331	688.717
45.58	474243	688.653
45.6	474157	688.591
45.62	474697	688.983
45.64	474532	688.863
45.66	474309	688.701
45.68	474357	688.736
45.7	474829	689.078
45.72	475952	689.893
45.74	475418	689.506
45.76	474922	689.146
45.78	475680	689.696
45.8	474848	689.093
45.82	476550	690.326
45.84	476348	690.18
45.86	475829	689.804
45.88	476624	690.38
45.9	476577	690.346
45.92	478104	691.451
45.94	477520	691.028
45.96	477799	691.23
45.98	477755	691.198
46	477468	690.99
46.02	477138	690.752
46.04	477105	690.728
46.06	476681	690.421
46.08	477074	690.705
46.1	477491	691.007
46.12	477490	691.006
46.14	476818	690.52
46.16	478064	691.421
46.18	477717	691.171
46.2	478792	691.948
46.22	477009	690.659
46.24	477893	691.298
46.26	478431	691.687
46.28	478297	691.591
46.3	478168	691.497
46.32	477118	690.737
46.34	476866	690.555
46.36	477739	691.186
46.38	477662	691.131
46.4	477192	690.791
46.42	476647	690.396
46.44	476540	690.319
46.46	477514	691.024
46.48	476853	690.546
46.5	476315	690.156
46.52	476816	690.519
46.54	477367	690.917
46.56	477808	691.237
46.58	477502	691.015
46.6	476872	690.559
46.62	477233	690.821
46.64	476972	690.631
46.66	476446	690.251
46.68	476706	690.439
46.7	477586	691.076
46.72	478100	691.448
46.74	477102	690.726
46.76	477383	690.929
46.78	476858	690.549
46.8	476234	690.097
46.82	476771	690.486
46.84	476618	690.376
46.86	476813	690.516
46.88	475965	689.902
46.9	477483	691.002
46.92	477255	690.837
46.94	476743	690.466
46.96	477777	691.214
46.98	477294	690.865
47	477190	690.79
47.02	477375	690.923
47.04	476148	690.035
47.06	477278	690.853
47.08	477667	691.135
47.1	476968	690.628
47.12	476526	690.309
47.14	476848	690.542
47.16	477073	690.704
47.18	476392	690.212
47.2	476579	690.347
47.22	477474	690.995
47.24	477039	690.68
47.26	476766	690.483
47.28	476501	690.291
47.3	477432	690.964
47.32	477383	690.929
47.34	476948	690.614
47.36	476617	690.374
47.38	476213	690.082
47.4	476712	690.444
47.42	476979	690.636
47.44	477314	690.879
47.46	476784	690.495
47.48	476405	690.221
47.5	476487	690.28
47.52	476992	690.646
47.54	477477	690.997
47.56	477134	690.749
47.58	476569	690.34
47.6	476730	690.457
47.62	477464	690.988
47.64	476914	690.59
47.66	476465	690.264
47.68	477474	690.995
47.7	477697	691.156
47.72	477493	691.009
47.74	478247	691.554
47.76	478666	691.857
47.78	477791	691.224
47.8	477407	690.946
47.82	477154	690.763
47.84	477235	690.822
47.86	478028	691.395
47.88	477607	691.091
47.9	478557	691.778
47.92	479531	692.482
47.94	477553	691.052
47.96	478805	691.957
47.98	478453	691.703
48	478948	692.061
48.02	478942	692.056
48.04	479543	692.49
48.06	478089	691.44
48.08	478887	692.017
48.1	478674	691.863
48.12	477594	691.082
48.14	478736	691.907
48.16	477985	691.365
48.18	478169	691.498
48.2	478140	691.477
48.22	477902	691.304
48.24	477697	691.157
48.26	477206	690.801
48.28	478318	691.605
48.3	478017	691.388
48.32	478967	692.075
48.34	479132	692.193
48.36	477992	691.37
48.38	478050	691.412
48.4	480296	693.034
48.42	479442	692.418
48.44	479242	692.273
48.46	479746	692.637
48.48	480526	693.2
48.5	480558	693.223
48.52	480230	692.986
48.54	480489	693.173
48.56	481677	694.029
48.58	482453	694.589
48.6	482209	694.412
48.62	481568	693.951
48.64	481133	693.637
48.66	481314	693.768
48.68	481114	693.624
48.7	480300	693.037
48.72	480155	692.932
48.74	479238	692.27
48.76	478445	691.697
48.78	479557	692.5
48.8	479689	692.596
48.82	479530	692.481
48.84	478535	691.762
48.86	478994	692.094
48.88	479547	692.493
48.9	480092	692.886
48.92	479262	692.288
48.94	479655	692.572
48.96	479199	692.242
48.98	479746	692.637
49	479176	692.225
49.02	479106	692.175
49.04	479422	692.403
49.06	479759	692.646
49.08	479235	692.268
49.1	480676	693.308
49.12	479963	692.794
49.14	479802	692.677
49.16	480272	693.017
49.18	480590	693.246
49.2	481083	693.602
49.22	480637	693.28
49.24	481065	693.589
49.26	481988	694.254
49.28	481566	693.95
49.3	481019	693.556
49.32	481078	693.598
49.34	480668	693.302
49.36	481444	693.862
49.38	481827	694.137
49.4	481231	693.708
49.42	481857	694.159
49.44	481719	694.059
49.46	481556	693.943
49.48	482064	694.309
49.5	482057	694.303
49.52	481609	693.981
49.54	482112	694.343
49.56	482024	694.28
49.58	481910	694.198
49.6	481699	694.045
49.62	482455	694.59
49.64	483355	695.237
49.66	483182	695.113
49.68	481979	694.247
49.7	482120	694.349
49.72	483509	695.348
49.74	483235	695.151
49.76	483821	695.573
49.78	483618	695.426
49.8	483576	695.396
49.82	483003	694.984
49.84	483117	695.066
49.86	483479	695.327
49.88	483183	695.114
49.9	483511	695.349
49.92	484415	696
49.94	486170	697.259
49.96	485446	696.74
49.98	484804	696.278
50	485471	696.757
50.02	485135	696.517
50.04	485222	696.579
50.06	487385	698.13
50.08	486552	697.533
50.1	486139	697.237
50.12	487217	698.009
50.14	488056	698.61
50.16	488702	699.073
50.18	489345	699.532
50.2	489435	699.596
50.22	490108	700.077
50.24	489367	699.547
50.26	490334	700.238
50.28	490594	700.424
50.3	492038	701.454
50.32	492709	701.932
50.34	492297	701.639
50.36	494070	702.901
50.38	494048	702.886
50.4	494911	703.499
50.42	497155	705.093
50.44	498122	705.778
50.46	499368	706.66
50.48	501793	708.374
50.5	503591	709.641
50.52	505179	710.76
50.54	507628	712.48
50.56	511010	714.85
50.58	514835	717.52
50.6	518639	720.166
50.62	522367	722.749
50.64	526690	725.734
50.66	531676	729.161
50.68	537531	733.165
50.7	545337	738.47
50.72	552237	743.126
50.74	560081	748.385
50.76	569099	754.387
50.78	579056	760.957
50.8	590323	768.325
50.82	602376	776.129
50.84	617442	785.774
50.86	634881	796.794
50.88	654799	809.196
50.9	678785	823.884
50.92	708022	841.441
50.94	742610	861.748
50.96	783435	885.118
50.98	830808	911.487
51	878413	937.237
51.02	928260	963.462
51.04	969163	984.461
51.06	992504	996.245
51.08	986281	993.117
51.1	955421	977.457
51.12	914243	956.16
51.14	875420	935.639
51.16	844041	918.717
51.18	819019	904.997
51.2	791568	889.701
51.22	759473	871.477
51.24	719088	847.991
51.26	676704	822.62
51.28	638660	799.162
51.3	607201	779.231
51.32	581580	762.614
51.34	564639	751.425
51.36	550895	742.223
51.38	538836	734.054
51.4	531394	728.968
51.42	524326	724.103
51.44	518546	720.102
51.46	513500	716.589
51.48	509282	713.64
51.5	506083	711.395
51.52	503259	709.408
51.54	500685	707.591
51.56	499545	706.785
51.58	497247	705.158
51.6	495691	704.054
51.62	494859	703.462
51.64	494442	703.166
51.66	493582	702.554
51.68	492454	701.751
51.7	492063	701.472
51.72	491068	700.763
51.74	490014	700.01
51.76	489983	699.988
51.78	489629	699.735
51.8	489078	699.341
51.82	488588	698.991
51.84	487878	698.483
51.86	486952	697.819
51.88	487674	698.336
51.9	486221	697.296
51.92	486968	697.831
51.94	487828	698.447
51.96	486444	697.455
51.98	485134	696.515
52	485323	696.651
52.02	484991	696.413
52.04	484618	696.145
52.06	486799	697.71
52.08	484600	696.132
52.1	483971	695.681
52.12	484993	696.415
52.14	485761	696.966
52.16	483156	695.095
52.18	484782	696.263
52.2	485544	696.81
52.22	483998	695.7
52.24	483205	695.129
52.26	484435	696.014
52.28	483635	695.439
52.3	482799	694.838
52.32	484325	695.935
52.34	483860	695.601
52.36	483534	695.366
52.38	483448	695.304
52.4	483680	695.471
52.42	483934	695.654
52.44	483498	695.34
52.46	484659	696.175
52.48	484241	695.874
52.5	482814	694.848
52.52	482950	694.946
52.54	484133	695.796
52.56	483657	695.455
52.58	483150	695.09
52.6	483332	695.221
52.62	482883	694.898
52.64	483094	695.05
52.66	483392	695.264
52.68	482637	694.721
52.7	483018	694.995
52.72	483037	695.009
52.74	483076	695.037
52.76	483083	695.041
52.78	483643	695.445
52.8	482376	694.533
52.82	482271	694.457
52.84	484217	695.857
52.86	482831	694.86
52.88	483726	695.504
52.9	483577	695.397
52.92	483305	695.201
52.94	483201	695.127
52.96	483839	695.585
52.98	482941	694.939
53	483188	695.118
53.02	483312	695.206
53.04	482518	694.635
53.06	483470	695.32
53.08	483815	695.568
53.1	483257	695.167
53.12	483409	695.276
53.14	482616	694.705
53.16	484422	696.004
53.18	483082	695.041
53.2	481892	694.184
53.22	484582	696.119
53.24	483576	695.396
53.26	482776	694.821
53.28	483741	695.515
53.3	483468	695.319
53.32	483701	695.486
53.34	484222	695.86
53.36	483460	695.313
53.38	484298	695.915
53.4	484386	695.978
53.42	484330	695.938
53.44	484122	695.789
53.46	483246	695.159
53.48	483947	695.663
53.5	484633	696.156
53.52	484841	696.305
53.54	484615	696.143
53.56	484568	696.109
53.58	484259	695.887
53.6	484388	695.98
53.62	484852	696.313
53.64	484673	696.185
53.66	484452	696.026
53.68	483612	695.423
53.7	484065	695.748
53.72	484165	695.82
53.74	484625	696.15
53.76	484921	696.363
53.78	484096	695.77
53.8	485115	696.502
53.82	484857	696.317
53.84	485560	696.821
53.86	484913	696.357
53.88	485465	696.753
53.9	485990	697.13
53.92	484947	696.381
53.94	484534	696.085
53.96	483958	695.671
53.98	484306	695.921
54	484848	696.31
54.02	485136	696.517
54.04	486507	697.501
54.06	484740	696.233
54.08	484752	696.241
54.1	485595	696.846
54.12	485188	696.554
54.14	484545	696.093
54.16	485239	696.591
54.18	485618	696.863
54.2	485626	696.868
54.22	485856	697.034
54.24	484772	696.255
54.26	484509	696.066
54.28	485449	696.741
54.3	484911	696.355
54.32	485350	696.67
54.34	485335	696.66
54.36	484847	696.31
54.38	485569	696.828
54.4	485179	696.548
54.42	485070	696.469
54.44	485979	697.122
54.46	486062	697.181
54.48	485337	696.661
54.5	484869	696.325
54.52	485339	696.663
54.54	485391	696.7
54.56	485412	696.715
54.58	485233	696.587
54.6	484796	696.273
54.62	485883	697.053
54.64	486354	697.391
54.66	486240	697.309
54.68	485890	697.058
54.7	484819	696.29
54.72	484890	696.34
54.74	485277	696.619
54.76	484484	696.049
54.78	485687	696.913
54.8	485795	696.99
54.82	485044	696.451
54.84	485262	696.608
54.86	486136	697.235
54.88	486365	697.399
54.9	485876	697.048
54.92	485717	696.934
54.94	485365	696.681
54.96	486300	697.352
[truncated: 1,252 more rows]
