# Supplementary material for: The mechanisms underlying the enhanced high-temperature properties of GRX-810
Source: Nat Commun. 2025 Dec 14;17:963. doi: 10.1038/s41467-025-67687-4 (PMC12847880; doi:10.1038/s41467-025-67687-4)
Supplement: Supplementary file 6 — Source data 2 [file 41467_2025_67687_MOESM6_ESM.zip › Supplementary Figure 8 source data.xlsx]

## Sheet: Sheet1
T_exp_cubic	dens_exp_cubic		T_exp_matrix	dens_exp_matrix		T_calc_cubic	dens_calc_cubic		T_calc_trig	dens_calc_trig
300	67.1106		338.378	88.413		0	66.1616		0	72.6111
460	66.889		354.507	88.3645		1000	64.2		1000	69
520	66.7776		371.51	88.2951		2000	61.9		1500	66.1
730	66.4804		386.769	88.2397		2500	59.3		2000	65
840	66.2765		402.027	88.1913					2500	61.5
960	66.077		417.285	88.136
1070	65.9025		432.107	88.0876
1530	65.0901		447.803	88.0255
2230	63.6674		462.19	87.9703
430	66.9268		477.449	87.9152
550	66.7361		492.273	87.8532
640	66.5893		507.967	87.7982
710	66.5179		523.226	87.7432
780	66.3961		538.049	87.6882
860	66.2709		552.872	87.6334
930	66.1664		568.13	87.5785
1070	65.9322		582.521	87.5032
1140	65.773		598.217	87.4347
1280	65.5516		613.04	87.3801
1990	64.196		627.865	87.3118
2080	63.9479		642.687	87.264
2230	63.6125		657.949	87.189
2360	63.1638		672.772	87.1277
2450	62.9175		688.033	87.0597
2540	62.5963		702.857	86.9985
510	66.7813		717.682	86.9307
790	66.3568		732.942	86.8696
920	66.1552		748.202	86.8018
1090	65.8673		762.593	86.7274
1200	65.6751		778.291	86.6463
1280	65.5516		807.505	86.5113
1305	65.5075		823.201	86.4506
1390	65.324		837.593	86.3631
1470	65.1813		852.853	86.3026
1590	65.0008		867.242	86.2354
1660	64.85		882.505	86.1549
1780	64.5534		897.767	86.0812
1845	64.4598		912.158	86.0009
1990	64.1835		927.421	85.9207
2105	63.9354		942.246	85.8472
2210	63.6674		957.947	85.7539
2280	63.5525		971.901	85.6873
2330	63.4132		988.034	85.6141
2365	63.2111		1003.3	85.541
2420	63.0519		1018.99	85.4613
2460	62.8357		1033.39	85.3818
2495	62.6015		1048.21	85.3023
2530	62.5271		1063.47	85.2362
			1078.74	85.1569
			1093.13	85.0844
			1108.83	84.9789
			1123.65	84.9197
			1138.48	84.8277
			1153.31	84.7489
			1168.57	84.6703
			1183.4	84.5917
			1198.66	84.5001
			1213.49	84.4153
			1228.75	84.337
			1244.02	84.2523
			1257.97	84.1743
			1273.67	84.0833
